# Supplementary material for: Machine learning predicts cancer subtypes and progression from blood immune signatures
Source: PLoS One. 2022 Feb 28;17(2):e0264631. doi: 10.1371/journal.pone.0264631 (PMC8884497; doi:10.1371/journal.pone.0264631)
Supplement: S1 File — (XLSX) [file pone.0264631.s009.xlsx]

## Sheet: Nil normalised data
Sample:	date	experiment	technique	tumour_model	tissue	day	cage	sample	tumour	treatment	Beads	Sample: Nil norm cells	Beads	Leukocytes	Eosinophils (FS)	Lymphocytes (FS)	Myeloid cells (FS)	B cells	CD4 T cells	Tregs	CD8 T cells	CD8 T cells Ly6C+	NK cells	NK cells Ly6C+	Eosinophils	Macrophage	DC	DC PD-L1+	CD11b+ Ly6C_G-	CD11b+ Ly6C_G- PD-L1+	CD11b+ Ly6Cint Ly6G-	Monocytes	Neutrophils	Sample Nil normalised LP	CXCL1 (1)	TGF-b1	IL-18	IL-23	CCL22 (1)	IL-10	IL-12p70	IL-6	TNF-a	G-CSF	CCL17 (1)	IL-12p40	IL-1b	Sample Prinflam LP	CCL5
200707_ MPTLVo2_FC_4T1R_Bld_D7_C1_002.fcs	200707	MPTLVo2	FC	4T1R	Bld	D7	C1	2	1	NIL	1	200707_ MPTLVo2_FC_4T1R_Bld_D7_C1_002.fcs	1	1.17892	0.685857	0.571457	2.84688	0.520483	0.606287	0.622206	0.634892	0.575442	0.38896	0.189959	0.725441	0.4621	0.758304	0.864589	0.819729	0.906371	0.486519	0.834712	4.08667	200707_MPTLVo2_MacMicLP_4T1R_Bld_D8_C1_002.fcs	0.383054	0.680679	0.89503	0.7593	0.871245	0.461056	0.718997	1.16844	1.48418	30.888	1.03027	0.925665	1.07888	200707_MPTLVo2_ProinflamLP_4T1R_Bld_D8_C1_002.fcs	1.35552
200707_ MPTLVo2_FC_4T1R_Bld_D7_C1_003.fcs	200707	MPTLVo2	FC	4T1R	Bld	D7	C1	3	1	NIL	1	200707_ MPTLVo2_FC_4T1R_Bld_D7_C1_003.fcs	1	1.74971	0.945149	0.763296	4.45326	0.714603	0.784277	1.27165	0.810496	0.680601	0.559978	0.28563	1.02594	0.590269	1.15188	1.22711	1.73023	1.88155	0.465094	1.51893	6.35549	200707_MPTLVo2_MacMicLP_4T1R_Bld_D8_C1_003.fcs	0.85997	0.644042	0.879817	0.702407	0.665236	0.975828	1.14446	1.13556	1.09493	4.55277	0.785011	0.739827	0.849873	200707_MPTLVo2_ProinflamLP_4T1R_Bld_D8_C1_003.fcs	0.99026
200707_ MPTLVo2_FC_4T1R_Bld_D7_C1_004.fcs	200707	MPTLVo2	FC	4T1R	Bld	D7	C1	4	1	NIL	1	200707_ MPTLVo2_FC_4T1R_Bld_D7_C1_004.fcs	1	0.735611	0.510326	0.392456	1.67012	0.462966	0.355363	0.316431	0.387068	0.411085	0.326588	0.174581	0.547543	0.538557	0.573256	0.537409	0.566627	0.76003	0.424348	0.938561	2.27689	200707_MPTLVo2_MacMicLP_4T1R_Bld_D8_C1_004.fcs	0.337392	0.631508	0.846856	1.03939	0.742489	0.572963	1.10158	0.877592	0.871421	4.26319	0.714807	0.692267	0.816794	200707_MPTLVo2_ProinflamLP_4T1R_Bld_D8_C1_004.fcs	1.35552
200707_ MPTLVo2_FC_4T1R_Bld_D7_C1_005.fcs	200707	MPTLVo2	FC	4T1R	Bld	D7	C1	5	1	NIL	1	200707_ MPTLVo2_FC_4T1R_Bld_D7_C1_005.fcs	1	0.913619	0.635748	0.522309	1.98004	0.509531	0.518729	0.939484	0.604397	0.508854	0.410461	0.177285	0.695685	0.255836	1.04389	1.27645	1.04225	1.37601	0.3128	0.681678	2.76232	200707_MPTLVo2_MacMicLP_4T1R_Bld_D8_C1_005.fcs	0.449011	0.767451	0.977434	1.01094	0.849785	0.631155	1.01583	0.877592	1.12757	5.14801	0.785011	0.830544	1.10941	200707_MPTLVo2_ProinflamLP_4T1R_Bld_D8_C1_005.fcs	0.783279
200707_ MPTLVo2_FC_4T1R_Bld_D7_C1Nil_001.fcs	200707	MPTLVo2	FC	NIL	Bld	D7	C1	1	0	NIL	1	200707_ MPTLVo2_FC_4T1R_Bld_D7_C1Nil_001.fcs	1	0.559791	1.04161	0.500974	0.68019	0.400893	0.577533	0.540665	0.638224	0.59983	0.264745	0.109519	1.10065	0.552118	0.718289	0.561144	0.600408	0.67201	0.583378	0.512464	0.861215	200707_MPTLVo2_MacMicLP_4T1R_Bld_D8_C1Nil_001.fcs	1.13394	0.954493	1.04209	1.01094	1.03004	1.1504	1.39842	0.940819	0.999498	0.971686	1.05762	1.13352	1.17557	200707_MPTLVo2_ProinflamLP_4T1R_Bld_D8_C1Nil_001.fcs	1.25
200707_ MPTLVo2_FC_4T1R_Bld_D7_C2_006.fcs	200707	MPTLVo2	FC	4T1R	Bld	D7	C2	6	1	NIL	1	200707_ MPTLVo2_FC_4T1R_Bld_D7_C2_006.fcs	1	1.46503	1.40154	0.730826	3.42299	0.843031	0.608525	1.8778	0.58188	0.605484	1.28321	1.30975	1.48313	1.52423	2.68661	2.94383	1.82624	1.80993	1.09546	2.91764	4.47311	200707_MPTLVo2_MacMicLP_4T1R_Bld_D8_C2_006.fcs	0.925926	1.04126	0.846856	1.06783	0.965665	0.631155	1.05871	1.10268	1.06479	7.19112	0.9938	1.19341	0.913486	200707_MPTLVo2_ProinflamLP_4T1R_Bld_D8_C2_006.fcs	1.04302
200707_ MPTLVo2_FC_4T1R_Bld_D7_C2_008.fcs	200707	MPTLVo2	FC	4T1R	Bld	D7	C2	8	1	NIL	1	200707_ MPTLVo2_FC_4T1R_Bld_D7_C2_008.fcs	1	1.85287	0.83043	1.07637	4.01287	1.02896	1.04525	2.02308	0.976295	1.05323	1.65248	1.83719	0.907347	1.54946	2.61792	2.57692	2.18445	1.68204	1.28302	3.19869	5.29151	200707_MPTLVo2_MacMicLP_4T1R_Bld_D8_C2_008.fcs	0.925926	1.09911	0.846856	0.673961	1	0.572963	1.18404	1.78553	1.35359	4.71364	0.867068	1.647	1.07888	200707_MPTLVo2_ProinflamLP_4T1R_Bld_D8_C2_008.fcs	0.67776
200707_ MPTLVo2_FC_4T1R_Bld_D7_C2_009.fcs	200707	MPTLVo2	FC	4T1R	Bld	D7	C2	9	1	NIL	1	200707_ MPTLVo2_FC_4T1R_Bld_D7_C2_009.fcs	1	1.45275	1.25028	0.907324	2.92491	0.913575	0.827535	1.22827	0.829005	0.830928	1.48687	1.48389	1.33616	1.19727	1.4767	1.04301	1.47869	1.36161	0.913941	2.11582	3.92541	200707_MPTLVo2_MacMicLP_4T1R_Bld_D8_C2_009.fcs	0.687468	0.866757	0.977434	0.814004	0.879828	0.80573	0.847625	1.39605	1.25816	4.23102	0.929978	1.226	1.01272	200707_MPTLVo2_ProinflamLP_4T1R_Bld_D8_C2_009.fcs	0.9375
200707_ MPTLVo2_FC_4T1R_Bld_D7_C2_010.fcs	200707	MPTLVo2	FC	4T1R	Bld	D7	C2	10	1	NIL	1	200707_ MPTLVo2_FC_4T1R_Bld_D7_C2_010.fcs	1	1.23889	1.18394	0.775258	2.48043	0.992499	0.650523	1.28566	0.606223	0.623053	1.045	1.12648	1.23975	1.03649	1.07876	1.20667	0.791259	1.26157	0.826078	2.20276	3.21977	200707_MPTLVo2_MacMicLP_4T1R_Bld_D8_C2_010.fcs	1.20497	1.29194	1.09153	1.09628	1.21459	1.1504	1.14446	1.29995	0.901557	3.61969	1.07586	1.52193	0.849873	200707_MPTLVo2_ProinflamLP_4T1R_Bld_D8_C2_010.fcs	0.88474
200707_ MPTLVo2_FC_4T1R_Bld_D7_C2Nil_007.fcs	200707	MPTLVo2	FC	NIL	Bld	D7	C2	7	0	NIL	1	200707_ MPTLVo2_FC_4T1R_Bld_D7_C2Nil_007.fcs	1	1.46555	0.966493	1.34277	1.83667	1.35212	1.32904	1.75291	1.20711	1.28297	1.92594	2.08224	1.02771	2.29126	1.57511	1.0122	1.50667	0.798482	0.953261	2.15878	2.1695	200707_MPTLVo2_MacMicLP_4T1R_Bld_D8_C2Nil_007.fcs	1.1517	0.83012	1.00913	0.92779	1.09442	0.80573	1.10158	0.877592	0.999498	1.03282	0.87892	0.827021	0.816794	200707_MPTLVo2_ProinflamLP_4T1R_Bld_D8_C2Nil_007.fcs	1.04302
200707_ MPTLVo2_FC_4T1R_Bld_D7_C3_011.fcs	200707	MPTLVo2	FC	4T1R	Bld	D7	C3	11	1	NIL	1	200707_ MPTLVo2_FC_4T1R_Bld_D7_C3_011.fcs	1	1.08011	0.855572	0.613617	2.3484	0.460324	0.734775	1.06535	0.65628	0.564486	0.603741	0.57642	0.923988	0.604402	0.94357	1.00519	0.834069	0.841023	0.394121	0.742831	3.28229	200707_MPTLVo2_MacMicLP_4T1R_Bld_D8_C3_011.fcs	1.00457	0.593907	0.863337	0.814004	0.927039	0.689346	1.10158	1.07233	1.19287	6.96589	1.03027	0.956491	1.07888	200707_MPTLVo2_ProinflamLP_4T1R_Bld_D8_C3_011.fcs	1.04302
200707_ MPTLVo2_FC_4T1R_Bld_D7_C3_012.fcs	200707	MPTLVo2	FC	4T1R	Bld	D7	C3	12	1	NIL	1	200707_ MPTLVo2_FC_4T1R_Bld_D7_C3_012.fcs	1	1.0074	0.563884	0.382361	2.71542	0.227656	0.498396	1.14216	0.393839	0.331729	0.357985	0.353128	0.615189	0.194392	0.827668	1.40095	0.719798	0.844102	0.140845	0.404413	3.93684	200707_MPTLVo2_MacMicLP_4T1R_Bld_D8_C3_012.fcs	0.771182	1.1666	0.927992	1.03939	1.08584	0.572963	0.972955	1.13556	0.966851	33.7033	1.03027	1.551	0.882952	200707_MPTLVo2_ProinflamLP_4T1R_Bld_D8_C3_012.fcs	0.831981
200707_ MPTLVo2_FC_4T1R_Bld_D7_C3_014.fcs	200707	MPTLVo2	FC	4T1R	Bld	D7	C3	14	1	NIL	1	200707_ MPTLVo2_FC_4T1R_Bld_D7_C3_014.fcs	1	1.76848	1.116	0.863119	4.24672	0.885233	0.885419	1.52102	0.748731	0.816947	0.732323	0.696042	1.20581	0.716883	1.03862	1.29161	1.04659	1.23808	0.568103	0.969411	6.1229	200707_MPTLVo2_MacMicLP_4T1R_Bld_D8_C3_014.fcs	0.687468	1.17624	1.04209	0.702407	0.879828	0.863921	1.22691	1.42893	1.12757	11.6152	1.21262	1.226	0.783715	200707_MPTLVo2_ProinflamLP_4T1R_Bld_D8_C3_014.fcs	0.88474
200707_ MPTLVo2_FC_4T1R_Bld_D7_C3_015.fcs	200707	MPTLVo2	FC	4T1R	Bld	D7	C3	15	1	NIL	1	200707_ MPTLVo2_FC_4T1R_Bld_D7_C3_015.fcs	1	1.02775	0.737439	0.510707	2.43517	0.402069	0.598304	1.11208	0.475982	0.475529	0.534788	0.494214	0.819915	0.298852	1.25122	1.88869	0.97692	0.943776	0.341034	0.941204	3.42202	200707_MPTLVo2_MacMicLP_4T1R_Bld_D8_C3_015.fcs	0.801624	0.941959	0.977434	0.785558	0.922747	0.863921	0.890501	1.26707	1.29081	19.2889	0.855215	1.3264	0.882952	200707_MPTLVo2_ProinflamLP_4T1R_Bld_D8_C3_015.fcs	0.730519
200707_ MPTLVo2_FC_4T1R_Bld_D7_C3Nil_013.fcs	200707	MPTLVo2	FC	NIL	Bld	D7	C3	13	0	NIL	1	200707_ MPTLVo2_FC_4T1R_Bld_D7_C3Nil_013.fcs	1	0.703842	0.521523	0.752882	0.590394	0.619005	0.811477	0.885663	0.849916	0.703438	0.799893	0.888433	0.534745	0.657763	1.2836	1.50416	0.848964	0.738388	0.692522	0.722362	0.681814	200707_MPTLVo2_MacMicLP_4T1R_Bld_D8_C3Nil_013.fcs	0.634196	0.83012	0.879817	1.20788	0.725322	1.26231	0.761873	1.23419	1.29081	1.03282	0.902626	0.866655	1.30789	200707_MPTLVo2_ProinflamLP_4T1R_Bld_D8_C3Nil_013.fcs	0.99026
200707_ MPTLVo2_FC_4T1R_Bld_D7_C4_016.fcs	200707	MPTLVo2	FC	4T1R	Bld	D7	C4	16	1	NIL	1	200707_ MPTLVo2_FC_4T1R_Bld_D7_C4_016.fcs	1	1.94114	0.901587	0.952073	4.66892	0.970431	0.983084	2.30896	0.886189	0.736524	0.579156	0.251759	1.03156	1.01817	1.5401	2.36176	1.83042	2.08366	0.829919	2.565	6.48122	200707_MPTLVo2_MacMicLP_4T1R_Bld_D8_C4_016.fcs	0.42618	0.817586	0.960953	0.7593	0.896996	0.863921	0.930079	0.973698	0.934204	31.9659	0.867068	0.812049	0.849873	200707_MPTLVo2_ProinflamLP_4T1R_Bld_D8_C4_016.fcs	0.783279
200707_ MPTLVo2_FC_4T1R_Bld_D7_C4_017.fcs	200707	MPTLVo2	FC	4T1R	Bld	D7	C4	17	1	NIL	1	200707_ MPTLVo2_FC_4T1R_Bld_D7_C4_017.fcs	1	1.9687	1.36737	1.52021	3.22198	1.5097	1.50739	1.33928	1.41299	1.3546	1.75667	1.63524	1.49016	0.957359	1.3102	1.19415	1.58952	1.46443	1.50496	2.43927	4.30492	200707_MPTLVo2_MacMicLP_4T1R_Bld_D8_C4_017.fcs	0.849822	0.866757	0.944473	0.842451	0.905579	0.519248	1.22691	1.13556	1.06479	4.55277	0.83151	1.13352	0.979644	200707_MPTLVo2_ProinflamLP_4T1R_Bld_D8_C4_017.fcs	0.99026
200707_ MPTLVo2_FC_4T1R_Bld_D7_C4_018.fcs	200707	MPTLVo2	FC	4T1R	Bld	D7	C4	18	1	NIL	1	200707_ MPTLVo2_FC_4T1R_Bld_D7_C4_018.fcs	1	1.76061	0.977034	0.963133	3.95915	1.1043	0.823493	1.33416	0.793954	0.747495	1.20697	1.31481	1.06093	1.07858	2.19544	2.97394	1.56677	1.79832	0.817463	2.00859	5.50784	200707_MPTLVo2_MacMicLP_4T1R_Bld_D8_C4_018.fcs	0.824455	0.993058	0.863337	0.645514	0.832618	0.689346	1.10158	1.07233	1.12757	9.86165	0.95733	1.31143	1.07888	200707_MPTLVo2_ProinflamLP_4T1R_Bld_D8_C4_018.fcs	1.04302
200707_ MPTLVo2_FC_4T1R_Bld_D7_C4_020.fcs	200707	MPTLVo2	FC	4T1R	Bld	D7	C4	20	1	NIL	1	200707_ MPTLVo2_FC_4T1R_Bld_D7_C4_020.fcs	1	0.866551	0.759476	0.758118	1.16501	0.765585	0.738712	1.72362	0.675952	0.671002	0.950522	0.97163	0.803878	0.880067	0.897738	1.32643	0.960928	1.27564	0.418453	1.10117	1.47307	200707_MPTLVo2_MacMicLP_4T1R_Bld_D8_C4_020.fcs	1.43075	0.83012	0.863337	0.842451	1.05579	0.519248	0.636544	0.877592	1.06479	5.46976	0.975565	1.29734	0.946565	200707_MPTLVo2_ProinflamLP_4T1R_Bld_D8_C4_020.fcs	1.04302
200707_ MPTLVo2_FC_4T1R_Bld_D7_C4Nil_019.fcs	200707	MPTLVo2	FC	NIL	Bld	D7	C4	19	0	NIL	1	200707_ MPTLVo2_FC_4T1R_Bld_D7_C4Nil_019.fcs	1	1.18606	0.593402	1.37896	0.726266	1.18976	1.51878	1.33724	1.42461	1.61345	1.36124	1.55859	0.591492	0.72295	0.997538	1.33594	1.10851	1.48242	1.50594	1.14923	0.768599	200707_MPTLVo2_MacMicLP_4T1R_Bld_D8_C4Nil_019.fcs	0.794013	0.929425	0.944473	0.814004	0.819742	0.747538	0.890501	0.973698	0.871421	1.0119	0.929978	1.18725	0.882952	200707_MPTLVo2_ProinflamLP_4T1R_Bld_D8_C4Nil_019.fcs	0.88474
200707_ MPTLVo2_FC_4T1R_Bld_D7_C5_021.fcs	200707	MPTLVo2	FC	4T1R	Bld	D7	C5	21	1	NIL	1	200707_ MPTLVo2_FC_4T1R_Bld_D7_C5_021.fcs	1	2.94916	2.60451	1.59001	6.59581	1.61577	1.67777	3.87028	1.68008	1.48632	1.10561	0.485623	2.929	2.20415	2.50797	2.5281	2.25022	2.9178	1.05319	2.72941	9.11165	200707_MPTLVo2_MacMicLP_4T1R_Bld_D8_C5_021.fcs	0.608828	1.05091	0.927992	0.842451	1.03004	0.80573	1.35554	1.26707	1.19287	8.39768	1.1488	1.38541	1.0458	200707_MPTLVo2_ProinflamLP_4T1R_Bld_D8_C5_021.fcs	1.04302
200707_ MPTLVo2_FC_4T1R_Bld_D7_C5_022.fcs	200707	MPTLVo2	FC	4T1R	Bld	D7	C5	22	1	NIL	1	200707_ MPTLVo2_FC_4T1R_Bld_D7_C5_022.fcs	1	1.28394	0.93188	0.688819	2.89619	0.974526	0.501285	1.73063	0.582163	0.520305	0.57859	0.243549	1.06794	1.47274	1.2123	1.4696	1.86517	2.26151	0.912334	1.38016	3.8875	200707_MPTLVo2_MacMicLP_4T1R_Bld_D8_C5_022.fcs	1.16692	1.08947	0.960953	0.785558	0.95279	0.975828	1.05871	0.973698	1.12757	5.21236	0.843363	1.47437	0.816794	200707_MPTLVo2_ProinflamLP_4T1R_Bld_D8_C5_022.fcs	0.783279
200707_ MPTLVo2_FC_4T1R_Bld_D7_C5_023.fcs	200707	MPTLVo2	FC	4T1R	Bld	D7	C5	23	1	NIL	1	200707_ MPTLVo2_FC_4T1R_Bld_D7_C5_023.fcs	1	2.03415	0.879895	0.691235	5.71795	0.691693	0.712782	0.948001	0.620972	0.487422	0.482212	0.219825	0.786022	0.806737	0.858715	1.11808	1.11066	1.65599	0.409158	0.795272	4.12855	200707_MPTLVo2_MacMicLP_4T1R_Bld_D8_C5_023.fcs	0.37037	0.767451	0.846856	0.870897	0.785408	0	0.761873	1.16844	0.901557	60.5051	0.855215	1.02431	0.913486	200707_MPTLVo2_ProinflamLP_4T1R_Bld_D8_C5_023.fcs	1.09578
200707_ MPTLVo2_FC_4T1R_Bld_D7_C5_024.fcs	200707	MPTLVo2	FC	4T1R	Bld	D7	C5	24	1	NIL	1	200707_ MPTLVo2_FC_4T1R_Bld_D7_C5_024.fcs	1	2.21446	1.05521	1.01614	5.50929	1.11017	1.01585	1.74662	0.861643	0.859194	0.608269	0.332078	1.15065	1.51938	1.28913	1.86771	1.95579	2.28828	0.682049	2.92729	6.92248	200707_MPTLVo2_MacMicLP_4T1R_Bld_D8_C5_024.fcs	0.410959	0.855187	1.00913	0.702407	1.01288	1.1504	1.26979	1.07233	1.22551	75.1609	0.911743	1.52457	0.816794	200707_MPTLVo2_ProinflamLP_4T1R_Bld_D8_C5_024.fcs	0.9375
200707_ MPTLVo2_FC_4T1R_Bld_D7_C5Nil_025.fcs	200707	MPTLVo2	FC	NIL	Bld	D7	C5	25	0	NIL	1	200707_ MPTLVo2_FC_4T1R_Bld_D7_C5Nil_025.fcs	1	1.08476	1.87697	1.02442	1.16648	1.43823	0.763173	0.48352	0.880143	0.800309	0.648183	0.361213	1.7454	0.775913	0.425466	0.586559	0.935441	1.3087	1.2649	0.45717	0.518869	200707_MPTLVo2_MacMicLP_4T1R_Bld_D8_C5Nil_025.fcs	1.28615	1.45584	1.12449	1.03939	1.33047	1.03402	0.847625	0.973698	0.838774	0.950772	1.23085	0.985556	0.816794	200707_MPTLVo2_ProinflamLP_4T1R_Bld_D8_C5Nil_025.fcs	0.831981
200721_ MPTLVo3_FC_4T1R_Bld_D7_C1_002.fcs	200721	MPTLVo3	FC	4T1R	Bld	D7	C1	2	1	NIL	1	200721_ MPTLVo3_FC_4T1R_Bld_D7_C1_002.fcs	1	1.96815	0.84121	0.751398	5.17134	0.695177	0.486396	0	0.827038	0.701953	1.48524	1.08503	0.85833	0	1.96117	2.11569	1.76859	2.29474	0.855983	1.42458	6.15578	200721_MPTLVo3_MacMicLP_4T1R_Bld_D8_C1_002.fcs	1.07926	1.08303	0.958299	0.610451	1.06621	1.15942	0.961654	0.773026	1.07123	10.2168	1.09381	1.00356	0.972534	200721_MPTLVo3_ProinflamLP_4T1R_Bld_D8_C1_002.fcs	0.594059
200721_ MPTLVo3_FC_4T1R_Bld_D7_C1_003.fcs	200721	MPTLVo3	FC	4T1R	Bld	D7	C1	3	1	NIL	1	200721_ MPTLVo3_FC_4T1R_Bld_D7_C1_003.fcs	1	1.10815	0.664864	0.800252	1.93937	0.945521	0.343094	0	0.708058	0.661376	1.22337	1.21823	0.705785	0	1.2089	0.7918	1.25482	2.05573	1.22039	1.48012	2.06201	200721_MPTLVo3_MacMicLP_4T1R_Bld_D8_C1_003.fcs	0.817875	1.1432	0.958299	0.852732	1.05161	1.27717	0.730977	1.23081	0.856984	3.71143	0.93713	0.927904	0.720291	200721_MPTLVo3_ProinflamLP_4T1R_Bld_D8_C1_003.fcs	0.762376
200721_ MPTLVo3_FC_4T1R_Bld_D7_C1_004.fcs	200721	MPTLVo3	FC	4T1R	Bld	D7	C1	4	1	NIL	1	200721_ MPTLVo3_FC_4T1R_Bld_D7_C1_004.fcs	1	1.99351	0.875085	1.02492	4.57427	1.19215	0.576288	1.61462	0.757233	0.827305	1.41556	1.24433	0.867473	4.82915	1.28122	1.78779	1.65678	2.29463	1.0156	1.17305	5.38594	200721_MPTLVo3_MacMicLP_4T1R_Bld_D8_C1_004.fcs	0.376616	0.95367	0.99282	0.914489	0.968841	1.63043	1.0006	1.05537	0.893155	3.73923	0.797201	1.02285	1.25841	200721_MPTLVo3_ProinflamLP_4T1R_Bld_D8_C1_004.fcs	0.848185
200721_ MPTLVo3_FC_4T1R_Bld_D7_C1_005.fcs	200721	MPTLVo3	FC	4T1R	Bld	D7	C1	5	1	NIL	1	200721_ MPTLVo3_FC_4T1R_Bld_D7_C1_005.fcs	1	1.49165	0.720968	0.719965	3.5273	0.91962	0.219635	0	0.287825	0.213607	0.9652	0.681895	0.731176	1.00563	1.10201	2.65923	1.58415	2.52544	0.860715	1.53625	4.06111	200721_MPTLVo3_MacMicLP_4T1R_Bld_D8_C1_005.fcs	0.576166	0.798235	0.99282	0.914489	0.998053	1.74819	1.30617	0.91557	1.28548	5.07367	1.06425	0.634179	0.720291	200721_MPTLVo3_ProinflamLP_4T1R_Bld_D8_C1_005.fcs	0.594059
200721_ MPTLVo3_FC_4T1R_Bld_D7_C1Nil_001.fcs	200721	MPTLVo3	FC	NIL	Bld	D7	C1	1	0	NIL	1	200721_ MPTLVo3_FC_4T1R_Bld_D7_C1Nil_001.fcs	1	0.446421	0.682107	0.342427	0.673912	0.414377	0.145401	1.66941	0.272544	0.253616	0.498657	0.541705	0.717526	0.998602	0.403167	0	0.506715	0.469085	0.463981	0.542866	0.706439	200721_MPTLVo3_MacMicLP_4T1R_Bld_D8_C1Nil_001.fcs	1.83249	1.1432	0.886495	1.15914	0.501461	1.39493	1.19233	1.6557	1.2493	1.32193	0.91151	1.00134	1.15191	200721_MPTLVo3_ProinflamLP_4T1R_Bld_D8_C1Nil_001.fcs	1.31353
200721_ MPTLVo3_FC_4T1R_Bld_D7_C2_006.fcs	200721	MPTLVo3	FC	4T1R	Bld	D7	C2	6	1	NIL	1	200721_ MPTLVo3_FC_4T1R_Bld_D7_C2_006.fcs	1	2.78735	0.743525	1.42157	6.48427	1.65365	0.565308	3.34884	1.04738	1.05682	1.56542	1.29041	0.768231	6.0096	2.13742	4.23773	2.39326	3.40203	1.61656	2.98439	7.52019	200721_MPTLVo3_MacMicLP_4T1R_Bld_D8_C2_006.fcs	0.688589	0.824308	0.904446	0.852732	1.037	0.932971	1.57579	1.05537	0.965498	22.7412	0.797201	0.896751	1.18834	200721_MPTLVo3_ProinflamLP_4T1R_Bld_D8_C2_006.fcs	0.719472
200721_ MPTLVo3_FC_4T1R_Bld_D7_C2_008.fcs	200721	MPTLVo3	FC	4T1R	Bld	D7	C2	8	1	NIL	1	200721_ MPTLVo3_FC_4T1R_Bld_D7_C2_008.fcs	1	3.32146	1.14497	2.02836	6.86858	2.14611	1.00959	1.67442	1.5726	1.39908	2.5982	2.51291	1.17948	6.0096	2.07966	2.91344	3.19355	3.65537	2.37586	2.85688	8.16359	200721_MPTLVo3_MacMicLP_4T1R_Bld_D8_C2_008.fcs	0.320405	0.760128	0.868545	0.793349	0.97371	0.932971	0.961654	0.808662	1.14357	11.1621	0.848443	0.689067	0.936099	200721_MPTLVo3_ProinflamLP_4T1R_Bld_D8_C2_008.fcs	0.551155
200721_ MPTLVo3_FC_4T1R_Bld_D7_C2_009.fcs	200721	MPTLVo3	FC	4T1R	Bld	D7	C2	9	1	NIL	1	200721_ MPTLVo3_FC_4T1R_Bld_D7_C2_009.fcs	1	1.55099	1.08091	1.13687	2.65051	1.35915	0.419436	0	1.03873	0.930581	1.38189	1.70388	1.10624	4.02049	1.44928	1.86052	1.55291	2.38798	1.13066	1.76373	2.92664	200721_MPTLVo3_MacMicLP_4T1R_Bld_D8_C2_009.fcs	0.7448	0.876454	0.922397	0.914489	0.822785	1.15942	1.07549	1.09101	1.1074	6.03281	0.874064	0.680908	1.33128	NA	NA
200721_ MPTLVo3_FC_4T1R_Bld_D7_C2_010.fcs	200721	MPTLVo3	FC	4T1R	Bld	D7	C2	10	1	NIL	1	200721_ MPTLVo3_FC_4T1R_Bld_D7_C2_010.fcs	1	2.02851	1.27774	0.889708	4.98418	1.07948	0.237981	3.33383	0.53714	0.476545	1.78472	1.21701	1.32203	0.997109	1.43773	1.31835	1.62737	2.0717	1.21918	2.03099	5.83814	200721_MPTLVo3_MacMicLP_4T1R_Bld_D8_C2_010.fcs	0.435638	1.12314	0.922397	0.824228	0.915287	2.3279	0.883763	1.40899	1.21313	18.1401	1.00512	0.875983	0.899664	200721_MPTLVo3_ProinflamLP_4T1R_Bld_D8_C2_010.fcs	0.930693
200721_ MPTLVo3_FC_4T1R_Bld_D7_C2Nil_007.fcs	200721	MPTLVo3	FC	NIL	Bld	D7	C2	7	0	NIL	1	200721_ MPTLVo3_FC_4T1R_Bld_D7_C2Nil_007.fcs	1	0.695272	1.05259	0.546627	1.01961	0.619292	0.262677	0	0.488216	0.437409	0.788899	0.811343	1.08037	0	0.920147	0.791011	0.89109	1.12592	0.609589	0.761621	1.09782	200721_MPTLVo3_MacMicLP_4T1R_Bld_D8_C2Nil_007.fcs	0.955593	0.824308	0.99282	0.914489	0.988315	1.05072	1.0006	0.529057	0.820812	0.928552	1.02483	0.877466	0.826794	200721_MPTLVo3_ProinflamLP_4T1R_Bld_D8_C2Nil_007.fcs	0.805281
200721_ MPTLVo3_FC_4T1R_Bld_D7_C3_011.fcs	200721	MPTLVo3	FC	4T1R	Bld	D7	C3	11	1	NIL	1	200721_ MPTLVo3_FC_4T1R_Bld_D7_C3_011.fcs	1	1.53677	1.21848	0.92213	3.1182	1.03868	0.408194	1.67442	0.837494	0.973571	1.8772	1.35833	1.28514	2.0032	1.55974	2.91344	1.79779	2.56057	0.734802	1.52321	3.50838	200721_MPTLVo3_MacMicLP_4T1R_Bld_D8_C3_011.fcs	0.598651	0.889491	0.958299	0.517815	0.890944	1.15942	0.769922	1.23081	0.965498	4.78176	0.93713	0.844088	1.00617	200721_MPTLVo3_ProinflamLP_4T1R_Bld_D8_C3_011.fcs	0.594059
200721_ MPTLVo3_FC_4T1R_Bld_D7_C3_012.fcs	200721	MPTLVo3	FC	4T1R	Bld	D7	C3	12	1	NIL	1	200721_ MPTLVo3_FC_4T1R_Bld_D7_C3_012.fcs	1	1.6606	0.786325	1.22431	2.87472	1.45872	0.629521	5.02578	1.04688	1.2679	1.34524	2.31032	0.777188	4.00841	0.924754	2.11993	1.21051	1.55703	1.00473	1.21711	3.31225	200721_MPTLVo3_MacMicLP_4T1R_Bld_D8_C3_012.fcs	0.623946	1.02286	0.958299	0.700713	1.16845	1.74819	0.883763	1.23081	1.43016	2.18237	1.05439	0.986501	0.936099	200721_MPTLVo3_ProinflamLP_4T1R_Bld_D8_C3_012.fcs	0.719472
200721_ MPTLVo3_FC_4T1R_Bld_D7_C3_014.fcs	200721	MPTLVo3	FC	4T1R	Bld	D7	C3	14	1	NIL	1	200721_ MPTLVo3_FC_4T1R_Bld_D7_C3_014.fcs	1	2.64818	1.09481	0.830803	7.41732	0.812607	0.526851	1.66691	0.837815	1.01985	1.28034	0.878955	1.11448	0.997109	2.35788	5.00974	1.61604	1.88254	1.58493	2.15793	8.88353	200721_MPTLVo3_MacMicLP_4T1R_Bld_D8_C3_014.fcs	0.452501	1.17329	0.886495	0.824228	1.11003	1.63043	1.30617	1.09101	0.998887	13.7615	1.16279	1.12372	1.11547	200721_MPTLVo3_ProinflamLP_4T1R_Bld_D8_C3_014.fcs	0.636964
200721_ MPTLVo3_FC_4T1R_Bld_D7_C3_015.fcs	200721	MPTLVo3	FC	4T1R	Bld	D7	C3	15	1	NIL	1	200721_ MPTLVo3_FC_4T1R_Bld_D7_C3_015.fcs	1	2.59969	0.747474	1.01387	6.81556	1.21432	0.322228	5.03082	0.543447	0.595212	1.3596	1.0883	0.820869	2.00621	2.19849	5.30513	2.23733	2.70941	3.11534	2.17781	8.04028	200721_MPTLVo3_MacMicLP_4T1R_Bld_D8_C3_015.fcs	1.7819	0.889491	0.940348	0.64133	0.97371	2.3279	1.0006	1.01974	1.43016	42.174	1.10367	0.846314	0.720291	200721_MPTLVo3_ProinflamLP_4T1R_Bld_D8_C3_015.fcs	0.762376
200721_ MPTLVo3_FC_4T1R_Bld_D7_C3Nil_013.fcs	200721	MPTLVo3	FC	NIL	Bld	D7	C3	13	0	NIL	1	200721_ MPTLVo3_FC_4T1R_Bld_D7_C3Nil_013.fcs	1	0.918124	1.17372	0.926865	0.864702	1.16352	0.338357	0	0.637594	0.710833	1.13444	0.813369	1.12012	1.9992	0.980097	0.264329	1.32105	0.76754	0.806667	0.890777	0.841795	200721_MPTLVo3_MacMicLP_4T1R_Bld_D8_C3Nil_013.fcs	0.860034	0.786201	0.974869	0.852732	1.21227	0.697464	0.961654	1.19518	0.929327	0.803447	1.06425	0.779558	1.0426	200721_MPTLVo3_ProinflamLP_4T1R_Bld_D8_C3Nil_013.fcs	1.27063
200721_ MPTLVo3_FC_4T1R_Bld_D7_C4_016.fcs	200721	MPTLVo3	FC	4T1R	Bld	D7	C4	16	1	NIL	1	200721_ MPTLVo3_FC_4T1R_Bld_D7_C4_016.fcs	1	1.82286	0.74427	1.01732	3.98679	1.17242	0.487615	0	0.96849	1.04399	1.16386	1.15574	0.783294	3.00781	1.96609	4.5071	1.84895	2.40011	1.27493	2.05598	4.51011	200721_MPTLVo3_MacMicLP_4T1R_Bld_D8_C4_016.fcs	0.674536	1.13317	1.01077	1.15914	1.13437	0.697464	0.883763	1.40899	1.68058	1.45955	1.29089	1.07996	1.33128	200721_MPTLVo3_ProinflamLP_4T1R_Bld_D8_C4_016.fcs	0.676568
200721_ MPTLVo3_FC_4T1R_Bld_D7_C4_017.fcs	200721	MPTLVo3	FC	4T1R	Bld	D7	C4	17	1	NIL	1	200721_ MPTLVo3_FC_4T1R_Bld_D7_C4_017.fcs	1	0.925171	0.995634	0.441953	2.13111	0.489514	0.221874	0	0.39847	0.35862	0.584889	0.339752	1.00006	2.0042	0.520174	0.264991	0.823452	0.579359	0.490113	0.496498	2.5386	200721_MPTLVo3_MacMicLP_4T1R_Bld_D8_C4_017.fcs	0.629567	0.95367	0.958299	1.2209	1.08082	0.813406	0.883763	1.09101	1.14357	4.61496	0.91151	0.930129	0.683857	200721_MPTLVo3_ProinflamLP_4T1R_Bld_D8_C4_017.fcs	0.676568
200721_ MPTLVo3_FC_4T1R_Bld_D7_C4_018.fcs	200721	MPTLVo3	FC	4T1R	Bld	D7	C4	18	1	NIL	1	200721_ MPTLVo3_FC_4T1R_Bld_D7_C4_018.fcs	1	1.61645	0.604695	1.01038	3.27249	1.16404	0.46885	0	0.976246	1.03549	0.824517	0.610943	0.582307	4.0044	1.55896	4.50033	1.35336	2.2066	0.905802	1.37434	3.80844	200721_MPTLVo3_MacMicLP_4T1R_Bld_D8_C4_018.fcs	0.618325	0.695949	0.940348	0.88361	0.949367	1.15942	0.578191	1.05537	0.820812	6.76953	0.810012	0.908619	0.972534	200721_MPTLVo3_ProinflamLP_4T1R_Bld_D8_C4_018.fcs	0.762376
200721_ MPTLVo3_FC_4T1R_Bld_D7_C4_020.fcs	200721	MPTLVo3	FC	4T1R	Bld	D7	C4	20	1	NIL	1	200721_ MPTLVo3_FC_4T1R_Bld_D7_C4_020.fcs	1	1.91466	0.783578	0.873517	4.68512	1.07939	0.229343	1.66941	0.452199	0.447286	1.02322	0.812558	0.791557	0.998602	1.2671	3.43285	1.52015	1.83124	0.561661	1.40183	5.62086	200721_MPTLVo3_MacMicLP_4T1R_Bld_D8_C4_020.fcs	0.654862	0.95367	1.01077	0.610451	1.43135	0.932971	0.769922	0.561952	0.820812	6.50542	0.985416	0.725412	0.899664	200721_MPTLVo3_ProinflamLP_4T1R_Bld_D8_C4_020.fcs	0.719472
200721_ MPTLVo3_FC_4T1R_Bld_D7_C4Nil_019.fcs	200721	MPTLVo3	FC	NIL	Bld	D7	C4	19	0	NIL	1	200721_ MPTLVo3_FC_4T1R_Bld_D7_C4Nil_019.fcs	1	1.15447	1.02007	1.11724	1.26592	1.30047	0.508673	1.67358	1.10314	1.22271	1.33741	1.08612	1.05044	2.0022	0.981568	1.32363	1.04629	1.41078	1.73816	1.52245	1.2522	200721_MPTLVo3_MacMicLP_4T1R_Bld_D8_C4Nil_019.fcs	0.733558	0.99278	0.99282	1.19002	0.968841	0.697464	0.692031	0.951206	1.07123	0.749235	0.885889	0.944222	1.07904	200721_MPTLVo3_ProinflamLP_4T1R_Bld_D8_C4Nil_019.fcs	0.636964
200721_ MPTLVo3_FC_4T1R_Bld_D7_C5_021.fcs	200721	MPTLVo3	FC	4T1R	Bld	D7	C5	21	1	NIL	1	200721_ MPTLVo3_FC_4T1R_Bld_D7_C5_021.fcs	1	1.70945	1.14214	1.26983	2.88799	1.2665	0.917873	3.34884	0.982878	1.19326	3.63099	11.8854	1.15663	1.0016	1.67528	5.0323	1.81676	2.49724	1.39612	1.6645	3.24634	200721_MPTLVo3_MacMicLP_4T1R_Bld_D8_C5_021.fcs	1.24508	1.38387	0.940348	1.09739	1.36806	0.581522	1.11444	1.05537	0.893155	7.97887	1.14308	1.72304	1.25841	200721_MPTLVo3_ProinflamLP_4T1R_Bld_D8_C5_021.fcs	1.05941
200721_ MPTLVo3_FC_4T1R_Bld_D7_C5_022.fcs	200721	MPTLVo3	FC	4T1R	Bld	D7	C5	22	1	NIL	1	200721_ MPTLVo3_FC_4T1R_Bld_D7_C5_022.fcs	1	2.82622	1.01268	2.57861	3.68889	1.39772	5.84932	1.66608	2.62629	2.86705	4.23337	14.1239	1.023	1.99323	2.0693	5.79786	2.23039	2.77289	1.75474	2.01626	4.069	200721_MPTLVo3_MacMicLP_4T1R_Bld_D8_C5_022.fcs	0.905003	1.33373	1.01077	0.76247	1.19279	1.97464	0.730977	1.19518	1.07123	18.2374	1.05439	1.26762	1.07904	200721_MPTLVo3_ProinflamLP_4T1R_Bld_D8_C5_022.fcs	0.762376
200721_ MPTLVo3_FC_4T1R_Bld_D7_C5_023.fcs	200721	MPTLVo3	FC	4T1R	Bld	D7	C5	23	1	NIL	1	200721_ MPTLVo3_FC_4T1R_Bld_D7_C5_023.fcs	1	3.13927	0.823802	2.5948	4.80732	1.90901	4.1523	0	2.50585	3.05191	4.98062	13.7791	0.817989	3.98447	3.1024	8.69246	2.28586	3.17644	1.94874	2.44025	5.4663	200721_MPTLVo3_MacMicLP_4T1R_Bld_D8_C5_023.fcs	0.834739	1.49418	1.04667	0.610451	1.25609	2.3279	1.0006	0.740132	1.03506	6.08841	1.05439	1.83281	0.972534	200721_MPTLVo3_ProinflamLP_4T1R_Bld_D8_C5_023.fcs	1.05941
200721_ MPTLVo3_FC_4T1R_Bld_D7_C5_024.fcs	200721	MPTLVo3	FC	4T1R	Bld	D7	C5	24	1	NIL	1	200721_ MPTLVo3_FC_4T1R_Bld_D7_C5_024.fcs	1	2.57284	1.23746	1.76248	4.78024	1.29215	3.05543	0	1.8942	1.78574	1.52152	1.61785	1.17352	1.98827	1.83481	2.10308	1.93121	2.34392	1.02106	2.21648	5.46272	200721_MPTLVo3_MacMicLP_4T1R_Bld_D8_C5_024.fcs	0.801012	0.979743	0.974869	1.06651	1.45083	0.348732	1.15339	1.23081	1.07123	7.83987	1.02483	1.23424	1.0426	200721_MPTLVo3_ProinflamLP_4T1R_Bld_D8_C5_024.fcs	0.848185
200721_ MPTLVo3_FC_4T1R_Bld_D7_C5Nil_025.fcs	200721	MPTLVo3	FC	NIL	Bld	D7	C5	25	0	NIL	1	200721_ MPTLVo3_FC_4T1R_Bld_D7_C5Nil_025.fcs	1	1.78571	1.07151	2.06684	1.17586	1.50234	3.74489	1.65701	2.49851	2.37543	1.24059	1.74746	1.03155	0	1.71502	2.62103	1.23486	1.22668	1.3816	1.28229	1.10174	200721_MPTLVo3_MacMicLP_4T1R_Bld_D8_C5Nil_025.fcs	0.618325	1.25351	1.153	0.88361	1.32911	1.15942	1.15339	0.66886	0.929327	1.19683	1.11352	1.39742	0.899664	200721_MPTLVo3_ProinflamLP_4T1R_Bld_D8_C5Nil_025.fcs	0.973597
200825_PIIOVo2_FC_4T1R_Bld_D7_C1_003.fcs	200825	PIIOVo2	FC	4T1R	Bld	D7	C1	3	1	NIL	1	200825_PIIOVo2_FC_4T1R_Bld_D7_C1_003.fcs	1	1.38673	1.13817	0.9708	2.86416	0.870381	1.02503	0.921615	1.04555	1.17149	0.993439	0.995441	1.10283	1.4686	1.23023	1.42184	1.83456	1.81632	1.3626	1.08712	3.0511	200908_piIOVo2_MacMicLP_4T1R_Bld_D14_C1_003.fcs	0.604966	0.726304	0.958631	0.961411	1.03937	1.35565	0.974203	1.23994	1.0882	22.6848	1.10949	1.30423	1.12116	200908_piIOVo2_ProinflamLP_4T1R_Bld_D14_C1_003.fcs	1.06409
200825_PIIOVo2_FC_4T1R_Bld_D7_C1_005.fcs	200825	PIIOVo2	FC	4T1R	Bld	D7	C1	5	1	NIL	1	200825_PIIOVo2_FC_4T1R_Bld_D7_C1_005.fcs	1	1.32237	1.36799	0.985265	2.49659	0.972157	0.970165	1.38595	1.00128	1.16148	0.973649	0.80243	1.33598	0.828196	1.95887	2.72134	1.54834	1.59333	0.768417	1.26492	2.60914	200908_piIOVo2_MacMicLP_4T1R_Bld_D14_C1_005.fcs	1.03837	0.802874	1.06868	1.10474	1.53758	1.09456	1.08953	1.74689	1.35395	40.7816	1.06958	1.24212	0.908733	200908_piIOVo2_ProinflamLP_4T1R_Bld_D14_C1_005.fcs	1.06409
200825_PIIOVo2_FC_4T1R_Bld_D7_C1eC100_002.fcs	200825	PIIOVo2	FC	4T1R	Bld	D7	C1	2	1	eC100	1	200825_PIIOVo2_FC_4T1R_Bld_D7_C1eC100_002.fcs	1	1.35759	1.2056	0.795202	3.3112	0.608127	0.822457	1.66271	0.903268	0.977269	1.14336	1.18918	1.22379	1.49037	2.21949	2.91498	2.16149	2.37963	1.28037	2.54112	3.43995	200908_piIOVo2_MacMicLP_4T1R_Bld_D14_C1eC100_002.fcs	1.36343	0.573163	1.06868	1.33186	1.10379	1.29038	1.44158	3.7308	1.73654	150.773	1.18132	1.61071	1.30291	200908_piIOVo2_ProinflamLP_4T1R_Bld_D14_C1eC100_002.fcs	1.06409
200825_PIIOVo2_FC_4T1R_Bld_D7_C1eC1000_004.fcs	200825	PIIOVo2	FC	4T1R	Bld	D7	C1	4	1	eC1000	1	200825_PIIOVo2_FC_4T1R_Bld_D7_C1eC1000_004.fcs	1	2.47718	1.899	1.7069	5.21816	1.66165	1.52746	5.12238	1.88286	1.87268	1.70407	1.00934	1.82428	1.2754	2.86578	3.5023	3.66764	3.69555	1.69612	2.28239	5.52329	200908_piIOVo2_MacMicLP_4T1R_Bld_D14_C1eC1000_004.fcs	1.09255	0.862347	0.926839	0.736494	1.44309	1.15983	0.974203	1.54938	1.11798	64.5709	1.25316	1.18407	1.02911	200908_piIOVo2_ProinflamLP_4T1R_Bld_D14_C1eC1000_004.fcs	1.06409
200825_PIIOVo2_FC_4T1R_Bld_D7_C1Nil_001.fcs	200825	PIIOVo2	FC	NIL	Bld	D7	C1	1	0	NIL	1	200825_PIIOVo2_FC_4T1R_Bld_D7_C1Nil_001.fcs	1	0.929909	0.43198	0.763747	1.55319	0.76904	0.741688	0.769535	0.931653	0.82236	0.31178	0.0898572	0.423881	1.68611	1.38977	1.61893	1.40678	1.46243	1.04294	1.18602	1.62743	200908_piIOVo2_MacMicLP_4T1R_Bld_D14_C1Nil_001.fcs	0.952596	0.71664	1.05278	0.848953	0.77738	1.29038	0.974203	1.0139	1.0882	1.06882	0.779832	0.644014	0.908733	200908_piIOVo2_ProinflamLP_4T1R_Bld_D14_C1Nil_001.fcs	0.851934
200825_PIIOVo2_FC_4T1R_Bld_D7_C2_009.fcs	200825	PIIOVo2	FC	4T1R	Bld	D7	C2	9	1	NIL	1	200825_PIIOVo2_FC_4T1R_Bld_D7_C2_009.fcs	1	1.62392	1.29536	1.11208	3.44482	1.01306	1.2009	5.66773	1.17219	1.22047	0.945005	0.882413	1.29953	1.93534	2.9881	3.74742	2.26958	2.20359	1.64601	2.1681	3.54597	200908_piIOVo2_MacMicLP_4T1R_Bld_D14_C2_009.fcs	0.857788	0.534506	0.973303	0.848953	0.979241	1.09456	1.01366	1.40892	1.2646	127.086	1.31701	0.941044	1.0598	200908_piIOVo2_ProinflamLP_4T1R_Bld_D14_C2_009.fcs	0.977901
200825_PIIOVo2_FC_4T1R_Bld_D7_C2eC100_006.fcs	200825	PIIOVo2	FC	4T1R	Bld	D7	C2	6	1	eC100	1	200825_PIIOVo2_FC_4T1R_Bld_D7_C2eC100_006.fcs	1	1.27455	1.02397	1.09664	1.91794	1.26841	0.862261	0	1.0032	0.989846	1.32458	1.26947	1.0311	1.04642	0.893761	1.228	0.782528	0.718989	1.24059	1.39467	1.97326	200908_piIOVo2_MacMicLP_4T1R_Bld_D14_C2eC100_006.fcs	0.993228	0.611077	1.00509	0.906284	1.26271	1.29038	0.974203	1.26847	1.14777	42.6338	1.17334	1.53375	1.00079	200908_piIOVo2_ProinflamLP_4T1R_Bld_D14_C2eC100_006.fcs	1.06409
200825_PIIOVo2_FC_4T1R_Bld_D7_C2eC100_010.fcs	200825	PIIOVo2	FC	4T1R	Bld	D7	C2	10	1	eC100	1	200825_PIIOVo2_FC_4T1R_Bld_D7_C2eC100_010.fcs	1	1.22283	1.33299	1.14716	1.47867	1.25604	1.01503	0.818827	1.07683	1.23887	1.21439	1.07565	1.32199	0.978607	1.67168	1.60779	0.997928	0.979772	0.907971	1.52989	1.47238	200908_piIOVo2_MacMicLP_4T1R_Bld_D14_C2eC100_010.fcs	0.790068	0.780572	0.989199	0.877619	0.983536	1.09456	0.819423	1.23994	1.0882	51.8607	0.933883	1.32313	0.939418	200908_piIOVo2_ProinflamLP_4T1R_Bld_D14_C2eC100_010.fcs	1.15028
200825_PIIOVo2_FC_4T1R_Bld_D7_C2eC1000_008.fcs	200825	PIIOVo2	FC	4T1R	Bld	D7	C2	8	1	eC1000	1	200825_PIIOVo2_FC_4T1R_Bld_D7_C2eC1000_008.fcs	1	1.71866	1.26398	1.09698	3.92691	1.07473	1.03744	1.44493	1.11525	1.07682	1.22454	1.12481	1.18013	1.29516	2.15569	2.53316	2.18654	2.18659	1.42421	1.73552	4.17155	200908_piIOVo2_MacMicLP_4T1R_Bld_D14_C2eC1000_008.fcs	0.708804	0.611077	1.00509	0.961411	1.08661	1.09456	0.974203	1.18288	1.0882	31.4189	1.02967	1.27993	1.00079	200908_piIOVo2_ProinflamLP_4T1R_Bld_D14_C2eC1000_008.fcs	0.934807
200825_PIIOVo2_FC_4T1R_Bld_D7_C2Nil_007.fcs	200825	PIIOVo2	FC	NIL	Bld	D7	C2	7	0	NIL	1	200825_PIIOVo2_FC_4T1R_Bld_D7_C2Nil_007.fcs	1	1.03031	1.31396	0.983009	1.16897	0.931833	0.902995	1.84793	0.985635	1.08613	1.69659	1.71725	1.28991	0.552131	0.87061	0.518351	0.919619	0.910475	1.08148	1.18536	1.16116	200908_piIOVo2_MacMicLP_4T1R_Bld_D14_C2Nil_007.fcs	0.943567	0.659398	1.00509	0.906284	0.931997	1.29038	1.12898	1.09949	1.0882	1.06882	1.36491	1.13276	0.970102	200908_piIOVo2_ProinflamLP_4T1R_Bld_D14_C2Nil_007.fcs	1.06409
200825_PIIOVo2_FC_4T1R_Bld_D7_C3_011.fcs	200825	PIIOVo2	FC	4T1R	Bld	D7	C3	11	1	NIL	1	200825_PIIOVo2_FC_4T1R_Bld_D7_C3_011.fcs	1	1.69258	0.91164	1.06869	3.95438	1.137	0.973301	0.818827	1.17619	1.21123	1.04395	0.900355	0.894289	0.815506	1.15731	1.03358	1.31394	1.17188	0.605314	2.52397	4.08912	200908_piIOVo2_MacMicLP_4T1R_Bld_D14_C3_011.fcs	0.681716	0.765704	0.910944	0.990077	0.897638	1.2251	1.01366	1.15435	1.11798	52.0646	1.04563	1.08011	1.02911	200908_piIOVo2_ProinflamLP_4T1R_Bld_D14_C3_011.fcs	1.27624
200825_PIIOVo2_FC_4T1R_Bld_D7_C3_015.fcs	200825	PIIOVo2	FC	4T1R	Bld	D7	C3	15	1	NIL	1	200825_PIIOVo2_FC_4T1R_Bld_D7_C3_015.fcs	1	2.19708	1.47599	1.34276	5.25769	1.47558	1.19233	2.53431	1.31954	1.33276	1.1516	1.03574	1.46817	0.631006	2.38796	2.84352	2.14917	2.15541	1.36607	2.84214	5.4919	200908_piIOVo2_MacMicLP_4T1R_Bld_D14_C3_015.fcs	0.749436	0.892083	0.879152	0.990077	1.05655	0.969038	1.05311	1.12802	1.29439	90.8581	0.973793	1.12736	1.00079	200908_piIOVo2_ProinflamLP_4T1R_Bld_D14_C3_015.fcs	1.15028
200825_PIIOVo2_FC_4T1R_Bld_D7_C3eC100_014.fcs	200825	PIIOVo2	FC	4T1R	Bld	D7	C3	14	1	eC100	1	200825_PIIOVo2_FC_4T1R_Bld_D7_C3eC100_014.fcs	1	2.14163	1.30498	1.40423	4.82198	1.42028	1.38544	1.722	1.50162	1.4189	1.26414	1.06402	1.25107	1.71502	1.69017	1.44908	1.94125	1.95947	1.11386	1.92005	5.10566	200908_piIOVo2_MacMicLP_4T1R_Bld_D14_C3eC100_014.fcs	3.81941	0.449015	1.05278	1.18853	0.704366	0.969038	0.974203	1.18288	1.05842	72.1495	0.870028	1.19352	0.878049	200908_piIOVo2_ProinflamLP_4T1R_Bld_D14_C3eC100_014.fcs	0.80884
200825_PIIOVo2_FC_4T1R_Bld_D7_C3eC1000_012.fcs	200825	PIIOVo2	FC	4T1R	Bld	D7	C3	12	1	eC1000	1	200825_PIIOVo2_FC_4T1R_Bld_D7_C3eC1000_012.fcs	1	1.79463	1.77731	0.752984	5.44336	0.720928	0.763391	4.43504	0.859432	0.868905	0.620938	0.481908	1.74095	2.35576	3.77265	6.22021	0.82578	0.745722	0.683037	2.18934	5.72714	200908_piIOVo2_MacMicLP_4T1R_Bld_D14_C3eC1000_012.fcs	0.722348	0.75827	0.989199	0.961411	1.08661	0.70795	0.93475	1.07096	0.941581	20.2719	1.06958	1.04635	0.970102	200908_piIOVo2_ProinflamLP_4T1R_Bld_D14_C3eC1000_012.fcs	1.19006
200825_PIIOVo2_FC_4T1R_Bld_D7_C3Nil_013.fcs	200825	PIIOVo2	FC	NIL	Bld	D7	C3	13	0	NIL	1	200825_PIIOVo2_FC_4T1R_Bld_D7_C3Nil_013.fcs	1	0.830599	1.16533	0.885283	0.610577	0.831581	0.942099	0	1.02908	1.1338	0.861985	0.901034	1.18291	0.979345	0.965156	1.26421	0.732366	0.80748	1.00962	0.761995	0.594306	200908_piIOVo2_MacMicLP_4T1R_Bld_D14_C3Nil_013.fcs	0.862302	0.780572	0.989199	0.848953	1.0179	0.969038	1.01366	1.04243	0.941581	0.785047	0.862046	1.27318	1.00079	200908_piIOVo2_ProinflamLP_4T1R_Bld_D14_C3Nil_013.fcs	0.977901
200825_PIIOVo2_FC_4T1R_Bld_D7_C4_017.fcs	200825	PIIOVo2	FC	4T1R	Bld	D7	C4	17	1	NIL	1	200825_PIIOVo2_FC_4T1R_Bld_D7_C4_017.fcs	1	1.28225	0.630809	0.757036	3.18364	0.896532	0.687401	3.34334	0.66046	0.576669	0.296182	0.146398	0.613867	1.4429	0.70006	0.703362	1.33557	1.32042	0.480578	1.15626	3.39056	200908_piIOVo2_MacMicLP_4T1R_Bld_D14_C4_017.fcs	0.460497	0.582827	0.926839	0.791621	1.03078	1.35565	0.77997	1.12802	1.02864	60.2719	1.16536	1.07201	0.970102	200908_piIOVo2_ProinflamLP_4T1R_Bld_D14_C4_017.fcs	1.57459
200825_PIIOVo2_FC_4T1R_Bld_D7_C4eC100_018.fcs	200825	PIIOVo2	FC	4T1R	Bld	D7	C4	18	1	eC100	1	200825_PIIOVo2_FC_4T1R_Bld_D7_C4eC100_018.fcs	1	1.94346	1.08472	1.21422	4.56755	1.4596	1.02466	1.68028	1.17915	1.03957	0.493405	0.141703	1.09576	1.78503	1.97907	1.64964	1.89991	1.95799	1.65619	2.11225	4.82306	200908_piIOVo2_MacMicLP_4T1R_Bld_D14_C4eC100_018.fcs	0.62754	0.687647	1.06868	0.791621	1.07373	0.773222	0.895296	1.23994	1.05842	49.7536	1.0137	1.12196	0.970102	200908_piIOVo2_ProinflamLP_4T1R_Bld_D14_C4eC100_018.fcs	1.10718
200825_PIIOVo2_FC_4T1R_Bld_D7_C4eC1000_016.fcs	200825	PIIOVo2	FC	4T1R	Bld	D7	C4	16	1	eC1000	1	200825_PIIOVo2_FC_4T1R_Bld_D7_C4eC1000_016.fcs	1	1.1317	0.564481	0.695375	2.70088	0.818801	0.630525	1.69162	0.577639	0.564523	0.347923	0.126198	0.546222	0.449269	1.23973	1.34443	1.07663	1.15097	0.694734	1.56817	2.83788	200908_piIOVo2_MacMicLP_4T1R_Bld_D14_C4eC1000_016.fcs	0.645598	0.601412	0.910944	1.2172	1.02219	1.35565	1.16844	2.14411	1.29439	374.291	0.957829	1.30423	1.0598	200908_piIOVo2_ProinflamLP_4T1R_Bld_D14_C4eC1000_016.fcs	0.765746
200825_PIIOVo2_FC_4T1R_Bld_D7_C4eC1000_020.fcs	200825	PIIOVo2	FC	4T1R	Bld	D7	C4	20	1	eC1000	1	200825_PIIOVo2_FC_4T1R_Bld_D7_C4eC1000_020.fcs	1	1.20194	0.79161	0.826481	2.5475	0.934483	0.803927	3.89656	0.779172	0.779584	0.264842	0.113749	0.79298	0.665272	1.00531	1.01493	1.27767	1.38437	0.548669	1.51933	2.6564	200908_piIOVo2_MacMicLP_4T1R_Bld_D14_C4eC1000_020.fcs	0.817156	0.862347	0.832688	0.906284	1.14674	1.2251	0.77997	1.12802	1.14777	82.9567	1.10949	0.865437	0.847364	200908_piIOVo2_ProinflamLP_4T1R_Bld_D14_C4eC1000_020.fcs	0.977901
200825_PIIOVo2_FC_4T1R_Bld_D7_C4Nil_019.fcs	200825	PIIOVo2	FC	NIL	Bld	D7	C4	19	0	NIL	1	200825_PIIOVo2_FC_4T1R_Bld_D7_C4Nil_019.fcs	1	0.686428	0.699272	0.70773	0.614826	0.777814	0.701052	2.2649	0.818138	0.834391	0.218885	0.121214	0.682936	0.225571	0.711369	0.714724	0.793584	0.82365	0.662749	0.472899	0.62051	200908_piIOVo2_MacMicLP_4T1R_Bld_D14_C4Nil_019.fcs	0.911964	0.802874	1.00509	1.04741	0.824624	0.642678	1.01366	0.985369	0.882016	1.04673	0.862046	0.679118	1.00079	200908_piIOVo2_ProinflamLP_4T1R_Bld_D14_C4Nil_019.fcs	0.765746
200825_PIIOVo2_FC_4T1R_Bld_D7_C5_021.fcs	200825	PIIOVo2	FC	4T1R	Bld	D7	C5	21	1	NIL	1	200825_PIIOVo2_FC_4T1R_Bld_D7_C5_021.fcs	1	1.61312	0.867564	0.914372	4.13481	0.870046	0.921801	3.98224	1.01144	1.14549	0.858518	0.769463	0.869848	0.793218	1.29543	1.27661	1.8142	1.68176	0.946239	1.82704	4.32539	200908_piIOVo2_MacMicLP_4T1R_Bld_D14_C5_021.fcs	0.541761	0.659398	0.973303	1.01874	0.880458	1.02929	1.32322	1.40892	1.29439	40.3908	1.03765	1.37444	1.0598	200908_piIOVo2_ProinflamLP_4T1R_Bld_D14_C5_021.fcs	1.02099
200825_PIIOVo2_FC_4T1R_Bld_D7_C5eC100_022.fcs	200825	PIIOVo2	FC	4T1R	Bld	D7	C5	22	1	eC100	1	200825_PIIOVo2_FC_4T1R_Bld_D7_C5eC100_022.fcs	1	2.59742	1.25119	1.32209	7.17718	1.10544	1.51053	6.12945	1.39797	1.42287	1.54719	1.77304	1.20657	2.77481	2.88775	3.0479	1.61853	1.5296	1.33875	1.68881	7.69013	200908_piIOVo2_MacMicLP_4T1R_Bld_D14_C5eC100_022.fcs	0.808126	0.877215	1.08457	0.877619	1.14245	0.903766	0.895296	1.35187	1.17755	140.085	1.10949	1.5216	0.970102	200908_piIOVo2_ProinflamLP_4T1R_Bld_D14_C5eC100_022.fcs	0.80884
200825_PIIOVo2_FC_4T1R_Bld_D7_C5eC1000_023.fcs	200825	PIIOVo2	FC	4T1R	Bld	D7	C5	23	1	eC1000	1	200825_PIIOVo2_FC_4T1R_Bld_D7_C5eC1000_023.fcs	1	2.42095	0.819579	1.57414	5.54155	1.6273	1.50709	0.561542	1.57996	1.5097	1.26279	1.09284	0.837278	1.23038	3.35106	3.78034	2.26982	2.30559	1.66047	2.83811	5.77626	200908_piIOVo2_MacMicLP_4T1R_Bld_D14_C5eC1000_023.fcs	0.839729	0.706976	0.989199	0.990077	1.08232	0.838494	0.77997	1.0139	0.971363	22.175	0.909937	1.09631	1.00079	200908_piIOVo2_ProinflamLP_4T1R_Bld_D14_C5eC1000_023.fcs	1.23315
200825_PIIOVo2_FC_4T1R_Bld_D7_C5eC1000_024.fcs	200825	PIIOVo2	FC	4T1R	Bld	D7	C5	24	1	eC1000	1	200825_PIIOVo2_FC_4T1R_Bld_D7_C5eC1000_024.fcs	1	2.28016	2.20453	1.80266	3.97071	1.92874	1.61407	2.23347	1.80897	1.85918	1.73508	1.50502	2.23249	1.55709	2.1045	1.9578	2.30235	2.14846	1.92626	1.94227	4.12433	200908_piIOVo2_MacMicLP_4T1R_Bld_D14_C5eC1000_024.fcs	0.749436	0.892083	0.926839	1.04741	1.21117	0.838494	0.974203	1.07096	0.971363	89.9065	1.07756	1.27588	0.908733	200908_piIOVo2_ProinflamLP_4T1R_Bld_D14_C5eC1000_024.fcs	0.977901
200825_PIIOVo2_FC_4T1R_Bld_D7_C5Nil_025.fcs	200825	PIIOVo2	FC	NIL	Bld	D7	C5	25	0	NIL	1	200825_PIIOVo2_FC_4T1R_Bld_D7_C5Nil_025.fcs	1	1.28836	1.61636	1.38283	0.926959	1.43558	1.39015	0.555513	1.17264	1.17167	1.38758	1.53517	1.62492	1.54913	0.95963	0.701204	0.868842	0.729869	1.09509	0.985304	0.918986	200908_piIOVo2_MacMicLP_4T1R_Bld_D14_C5Nil_025.fcs	1.37698	1.73956	1.09925	0.961411	1.39155	0.838494	1.08953	0.844916	1.14777	1.00425	1.17334	1.14896	1.0598	200908_piIOVo2_ProinflamLP_4T1R_Bld_D14_C5Nil_025.fcs	1.27624
200825_PIIOVo2_FC_4T1R_Bld_D7_C6_028.fcs	200825	PIIOVo2	FC	4T1R	Bld	D7	C6	28	1	NIL	1	200825_PIIOVo2_FC_4T1R_Bld_D7_C6_028.fcs	1	2.28904	0.974387	1.28478	5.91458	1.372	1.0577	5.01243	1.19451	1.36262	1.86727	1.7071	0.952064	1.44216	1.57433	1.71845	2.10414	1.96002	1.20083	2.78606	6.20904	200908_piIOVo2_MacMicLP_4T1R_Bld_D14_C6_028.fcs	1.39955	0.640069	1.02099	1.01874	0.983536	0.903766	0.895296	1.09949	0.911798	73.9507	0.933883	1.0423	0.970102	200908_piIOVo2_ProinflamLP_4T1R_Bld_D14_C6_028.fcs	1.06409
200825_PIIOVo2_FC_4T1R_Bld_D7_C6eC100_026.fcs	200825	PIIOVo2	FC	4T1R	Bld	D7	C6	26	1	eC100	1	200825_PIIOVo2_FC_4T1R_Bld_D7_C6eC100_026.fcs	1	1.23343	1.00611	0.82411	2.68177	0.898588	0.663659	1.12019	0.799798	0.806457	1.15128	1.07367	1.04257	0.892516	0.967544	1.0212	0.921515	0.919861	0.897103	1.87594	2.76571	200908_piIOVo2_MacMicLP_4T1R_Bld_D14_C6C100_26.fcs	0.875847	0.563499	0.989199	0.990077	0.914817	0.903766	0.974203	1.80395	0.998855	13.9167	0.981775	1.08011	1.09048	200908_piIOVo2_ProinflamLP_4T1R_Bld_D14_C6eC100_026.fcs	0.851934
200825_PIIOVo2_FC_4T1R_Bld_D7_C6eC100_030.fcs	200825	PIIOVo2	FC	4T1R	Bld	D7	C6	30	1	eC100	1	200825_PIIOVo2_FC_4T1R_Bld_D7_C6eC100_030.fcs	1	1.75654	1.23759	1.27716	3.48099	1.14396	1.33088	0.555797	1.16697	1.01597	1.7085	1.46024	1.19292	1.43921	2.05117	2.4165	2.12241	2.03425	1.36957	2.25396	3.55734	200908_piIOVo2_MacMicLP_4T1R_Bld_D14_C6eC100_030.fcs	0.604966	0.929253	0.910944	0.707828	1.38296	0.969038	1.16844	1.26847	0.971363	19.5412	1.10949	1.28803	0.908733	200908_piIOVo2_ProinflamLP_4T1R_Bld_D14_C6eC100_030.fcs	0.934807
200825_PIIOVo2_FC_4T1R_Bld_D7_C6eC1000_027.fcs	200825	PIIOVo2	FC	4T1R	Bld	D7	C6	27	1	eC1000	1	200825_PIIOVo2_FC_4T1R_Bld_D7_C6eC1000_027.fcs	1	1.19634	1.17119	0.909678	2.20547	0.918083	0.880657	1.11273	0.813316	0.929389	1.10639	1.23977	1.16773	1.21904	0.961104	0.702282	0.847575	0.874578	0.95968	1.37484	2.27709	200908_piIOVo2_MacMicLP_4T1R_Bld_D14_C6eC1000_027.fcs	2.21219	0.687647	0.989199	0.990077	0.979241	0.969038	1.20789	1.3804	0.971363	55.9388	1.04563	1.14896	1.30291	200908_piIOVo2_ProinflamLP_4T1R_Bld_D14_C6eC1000_027.fcs	0.80884
200825_PIIOVo2_FC_4T1R_Bld_D7_C6Nil_029.fcs	200825	PIIOVo2	FC	NIL	Bld	D7	C6	29	0	NIL	1	200825_PIIOVo2_FC_4T1R_Bld_D7_C6Nil_029.fcs	1	1.2344	0.773095	1.2774	1.12548	1.25415	1.32201	0.562123	1.06286	0.951651	1.52318	1.63548	0.795436	1.00772	1.10346	1.18258	1.27881	1.26609	1.10812	1.40842	1.07761	200908_piIOVo2_MacMicLP_4T1R_Bld_D14_C6Nil_029.fcs	0.952596	1.30095	0.848584	1.38699	1.05655	0.969038	0.77997	1.0139	0.852234	1.02634	0.957829	1.12196	1.0598	200908_piIOVo2_ProinflamLP_4T1R_Bld_D14_C6Nil_029.fcs	0.851934
200901_PIIOVo2_FC_4T1R_Bld_D14_C1_003.fcs	200901	PIIOVo2	FC	4T1R	Bld	D14	C1	3	1	NIL	1	200901_PIIOVo2_FC_4T1R_Bld_D14_C1_003.fcs	1	3.52028	1.76457	1.06472	10.6293	1.02663	0.807215	8.01088	0.879558	0.95481	1.61654	1.23093	1.57978	4.49537	2.67153	3.10109	2.00627	1.43939	1.95578	3.97048	11.7535	200908_piIOVo2_MacMicLP_4T1R_Bld_D7_C1_003.fcs	0.43679	0.599502	0.926138	0.857387	0.621994	0.582558	0.366868	0.874302	0.866785	1.50622	0.703448	0.563707	0.893748	200908_piIOVo2_ProinflamLP_4T1R_Bld_D7_C1_003.fcs	0.971535
200901_PIIOVo2_FC_4T1R_Bld_D14_C1_005.fcs	200901	PIIOVo2	FC	4T1R	Bld	D14	C1	5	1	NIL	1	200901_PIIOVo2_FC_4T1R_Bld_D14_C1_005.fcs	1	3.72406	1.52617	1.32337	10.7406	1.33604	0.817846	1.99558	0.931199	1.08244	1.84709	1.27341	1.37085	1.49312	4.34112	5.68169	2.3292	1.82665	2.34518	3.88191	11.8678	200908_piIOVo2_MacMicLP_4T1R_Bld_D7_C1_005.fcs	0.479403	0.634328	0.926138	0.549344	0.815924	0.673256	0.425567	0.944134	0.912966	4.06264	0.672414	0.486431	0.920396	200908_piIOVo2_ProinflamLP_4T1R_Bld_D7_C1_005.fcs	0.971535
200901_PIIOVo2_FC_4T1R_Bld_D14_C1eC100_002.fcs	200901	PIIOVo2	FC	4T1R	Bld	D14	C1	2	1	eC100	1	200901_PIIOVo2_FC_4T1R_Bld_D14_C1eC100_002.fcs	1	7.55716	3.04379	1.08824	26.3891	0.99415	0.681937	5.94738	0.709678	0.848938	2.17271	1.60652	2.96602	19.2829	7.28255	10.1994	3.92865	1.81464	5.67673	7.85241	29.0237	200908_piIOVo2_MacMicLP_4T1R_Bld_D7_C1eC100_002.fcs	0.43679	2.56219	0.980997	0.879635	0.730784	1.21047	0.616338	2.10894	1.50622	8.0562	1.04483	1.1902	1.10489	200908_piIOVo2_ProinflamLP_4T1R_Bld_D7_C1eC100_002.fcs	0.610359
200901_PIIOVo2_FC_4T1R_Bld_D14_C1eC1000_004.fcs	200901	PIIOVo2	FC	4T1R	Bld	D14	C1	4	1	eC1000	1	200901_PIIOVo2_FC_4T1R_Bld_D14_C1eC1000_004.fcs	1	6.02635	3.62444	1.46188	19.1886	1.16804	1.30623	6.00202	1.50333	1.91909	2.0718	1.15918	3.44169	4.49078	2.99727	3.09793	3.69002	3.48627	4.50363	8.05305	21.2285	200908_piIOVo2_MacMicLP_4T1R_Bld_D7_C1eC1000_004.fcs	0.458097	0.90796	0.856221	0.703366	0.756799	1.02907	0.317952	0.786313	1.00355	5.2234	0.718966	0.577507	0.869149	200908_piIOVo2_ProinflamLP_4T1R_Bld_D7_C1eC1000_004.fcs	0.89874
200901_PIIOVo2_FC_4T1R_Bld_D14_C1Nil_001.fcs	200901	PIIOVo2	FC	NIL	Bld	D14	C1	1	0	NIL	1	200901_PIIOVo2_FC_4T1R_Bld_D14_C1Nil_001.fcs	1	0.79585	0.69408	0.748413	0.935416	0.818616	0.56777	0	0.885496	0.727228	0.351434	0.0706709	0.659739	0	1.02909	0.601133	1.00155	0.693599	0.829992	1.151	0.890278	200908_piIOVo2_MacMicLP_4T1R_Bld_D7_C1Nil_001.fcs	0.756392	0.976368	0.954105	1.2972	0.678754	0.49186	0.638839	0.960894	1.02664	1.04744	0.724138	0.49195	1.07824	200908_piIOVo2_ProinflamLP_4T1R_Bld_D7_C1Nil_001.fcs	0.610359
200901_PIIOVo2_FC_4T1R_Bld_D14_C2_009.fcs	200901	PIIOVo2	FC	4T1R	Bld	D14	C2	9	1	NIL	1	200901_PIIOVo2_FC_4T1R_Bld_D14_C2_009.fcs	1	5.3572	2.88131	0.960252	18.0649	0.777975	0.746741	6.01738	0.924495	1.20823	1.66992	1.02865	2.66231	1.50076	4.61031	5.4102	3.12984	2.95119	4.61476	7.55009	19.7998	200908_piIOVo2_MacMicLP_4T1R_Bld_D7_C2_009.fcs	0.519886	0.733831	0.912155	0.879635	0.782814	0.760465	0.390347	1.13966	1.02664	6.67434	0.806897	0.797608	0.869149	200908_piIOVo2_ProinflamLP_4T1R_Bld_D7_C2_009.fcs	1.07793
200901_PIIOVo2_FC_4T1R_Bld_D14_C2eC100_006.fcs	200901	PIIOVo2	FC	4T1R	Bld	D14	C2	6	1	eC100	1	200901_PIIOVo2_FC_4T1R_Bld_D14_C2eC100_006.fcs	1	2.88784	1.77914	0.932643	8.53925	0.851269	0.745662	1.98648	0.60888	0.69187	1.60823	1.22094	1.71152	1.48631	2.89446	3.47284	1.92801	1.65669	1.61112	4.58026	9.22891	200908_piIOVo2_MacMicLP_4T1R_Bld_D7_C2eC100_006.fcs	0.556108	0.615672	0.926138	0.989161	0.619629	0.673256	0.445133	1.02374	0.866785	2.11423	0.631034	0.683073	1.05364	200908_piIOVo2_ProinflamLP_4T1R_Bld_D7_C2eC100_006.fcs	0.862343
200901_PIIOVo2_FC_4T1R_Bld_D14_C2eC100_010.fcs	200901	PIIOVo2	FC	4T1R	Bld	D14	C2	10	1	eC100	1	200901_PIIOVo2_FC_4T1R_Bld_D14_C2eC100_010.fcs	1	3.52031	2.45463	0.892537	11.0736	0.835242	0.594351	3.99116	0.634494	0.683646	1.24184	0.820296	2.277	8.9587	3.93158	4.58522	2.52849	2.53025	2.97276	5.07667	12.078	200908_piIOVo2_MacMicLP_4T1R_Bld_D7_C2eC100_010.fcs	0.487926	0.621891	0.815346	0.83514	0.52503	0.715116	0.394261	1.70391	0.797513	1.90696	0.651724	0.600966	0.893748	200908_piIOVo2_ProinflamLP_4T1R_Bld_D7_C2eC100_010.fcs	0.971535
200901_PIIOVo2_FC_4T1R_Bld_D14_C2eC1000_008.fcs	200901	PIIOVo2	FC	4T1R	Bld	D14	C2	8	1	eC1000	1	200901_PIIOVo2_FC_4T1R_Bld_D14_C2eC1000_008.fcs	1	3.47812	1.75828	1.11736	10.3382	0.951055	0.946786	13.9691	0.903811	1.01407	2.10269	1.49997	1.63805	1.49312	3.31727	4.28618	2.98934	2.66555	3.07185	4.81622	11.2246	200908_piIOVo2_MacMicLP_4T1R_Bld_D7_C2eC1000_008.fcs	1.04403	1.67289	1.16171	1.56075	1.62475	1.74767	0.824719	1.87151	1.5524	30.5942	1.46379	2.13132	1.28937	200908_piIOVo2_ProinflamLP_4T1R_Bld_D7_C2eC1000_008.fcs	0.719552
200901_PIIOVo2_FC_4T1R_Bld_D14_C2Nil_007.fcs	200901	PIIOVo2	FC	NIL	Bld	D14	C2	7	0	NIL	1	200901_PIIOVo2_FC_4T1R_Bld_D14_C2Nil_007.fcs	1	0.972689	0.923603	0.979555	0.95545	1.01013	0.663795	1.99762	0.660272	0.729966	1.65828	1.79867	0.930335	0	1.35286	1.69627	1.13461	1.20546	0.925801	1.07596	0.923918	200908_piIOVo2_MacMicLP_4T1R_Bld_D7_C2Nil_007.fcs	0.788352	0.752488	0.82933	0.857387	0.638549	0.582558	0.42948	0.895251	0.912966	0.887149	1.18448	0.530589	0.893748	200908_piIOVo2_ProinflamLP_4T1R_Bld_D7_C2Nil_007.fcs	1.07793
200901_PIIOVo2_FC_4T1R_Bld_D14_C3_011.fcs	200901	PIIOVo2	FC	4T1R	Bld	D14	C3	11	1	NIL	1	200901_PIIOVo2_FC_4T1R_Bld_D14_C3_011.fcs	1	4.08259	1.75113	1.1583	12.6019	1.00126	1.07355	8.0027	1.01595	1.07378	2.10564	2.05206	1.63058	2.99386	3.07938	3.29779	2.39134	1.9534	1.9869	5.27613	13.7891	200908_piIOVo2_MacMicLP_4T1R_Bld_D7_C3_011.fcs	0.268466	0.652985	0.884188	0.768397	0.484825	0.715116	0.492092	0.738827	0.753108	3.78627	0.62069	0.470561	0.842501	200908_piIOVo2_ProinflamLP_4T1R_Bld_D7_C3_011.fcs	1.00513
200901_PIIOVo2_FC_4T1R_Bld_D14_C3_015.fcs	200901	PIIOVo2	FC	4T1R	Bld	D14	C3	15	1	NIL	1	200901_PIIOVo2_FC_4T1R_Bld_D14_C3_015.fcs	1	6.29895	3.36293	1.31764	20.6776	1.17593	0.830468	15.9241	1.05405	1.26722	1.56099	1.13771	3.09975	2.97865	5.10624	4.97128	3.32962	2.32138	4.38192	9.15026	22.7894	200908_piIOVo2_MacMicLP_4T1R_Bld_D7_C3_015.fcs	0.296165	0.591418	0.884188	0.83514	0.59598	0.896512	0.449046	0.755587	0.774423	3.883	0.62069	0.656854	0.973693	200908_piIOVo2_ProinflamLP_4T1R_Bld_D7_C3_015.fcs	0.935138
200901_PIIOVo2_FC_4T1R_Bld_D14_C3eC100_014.fcs	200901	PIIOVo2	FC	4T1R	Bld	D14	C3	14	1	eC100	1	200901_PIIOVo2_FC_4T1R_Bld_D14_C3eC100_014.fcs	1	4.47993	2.95088	1.09144	14.2338	1.035	0.758447	7.99046	0.715104	0.809806	1.70897	1.25907	2.80263	4.48392	3.60762	3.49231	3.24176	2.62764	2.57902	5.67362	15.605	200908_piIOVo2_MacMicLP_4T1R_Bld_D7_C3eC100_014.fcs	2.2777	0.783582	0.884188	0.966914	0.768624	0.851163	0.686776	0.811453	0.753108	3.17826	0.868966	0.698252	0.920396	200908_piIOVo2_ProinflamLP_4T1R_Bld_D7_C3eC100_014.fcs	1.61829
200901_PIIOVo2_FC_4T1R_Bld_D14_C3eC1000_012.fcs	200901	PIIOVo2	FC	4T1R	Bld	D14	C3	12	1	eC1000	1	200901_PIIOVo2_FC_4T1R_Bld_D14_C3eC1000_012.fcs	1	4.42248	4.53088	0.829642	14.6055	0.703105	0.652731	5.99285	0.840761	0.929566	1.27449	0.703828	4.57027	1.49464	2.91069	3.79165	2.30663	1.44926	3.07498	6.07918	15.9795	200908_piIOVo2_MacMicLP_4T1R_Bld_D7_C3eC1000_012.fcs	0.385653	0.646766	0.912155	2.1563	0.640914	0.715116	5.11658	1.73184	0.912966	57.2363	0.936207	0.712052	1.15818	200908_piIOVo2_ProinflamLP_4T1R_Bld_D7_C3eC1000_012.fcs	1.29351
200901_PIIOVo2_FC_4T1R_Bld_D14_C3Nil_013.fcs	200901	PIIOVo2	FC	NIL	Bld	D14	C3	13	0	NIL	1	200901_PIIOVo2_FC_4T1R_Bld_D14_C3Nil_013.fcs	1	1.31108	1.23147	1.28432	1.39144	1.35157	1.05101	1.99762	0.936718	1.0037	1.47966	1.58752	1.23269	1.49464	1.22987	1.19736	1.45879	1.8556	1.58709	1.44841	1.39099	200908_piIOVo2_MacMicLP_4T1R_Bld_D7_C3Nil_013.fcs	2.37358	1.79726	1.35532	1.40673	2.75522	2.64419	1.90771	1.88547	1.68917	1.36803	2.04828	3.00897	1.21148	200908_piIOVo2_ProinflamLP_4T1R_Bld_D7_C3Nil_013.fcs	0.89874
200901_PIIOVo2_FC_4T1R_Bld_D14_C4_017.fcs	200901	PIIOVo2	FC	4T1R	Bld	D14	C4	17	1	NIL	1	200901_PIIOVo2_FC_4T1R_Bld_D14_C4_017.fcs	1	5.94126	2.84923	1.11423	19.8847	1.01932	0.801463	2.00374	1.1023	1.01822	0.590775	0.117664	2.7879	4.49767	2.34392	1.90164	2.5826	2.10584	1.79095	6.15179	22.4868	200908_piIOVo2_MacMicLP_4T1R_Bld_D7_C4_017.fcs	0.304688	0.575249	0.884188	0.879635	0.659834	0.715116	0.622208	0.78352	0.843694	8.23584	0.739655	0.630635	0.973693	200908_piIOVo2_ProinflamLP_4T1R_Bld_D7_C4_017.fcs	0.789547
200901_PIIOVo2_FC_4T1R_Bld_D14_C4eC100_018.fcs	200901	PIIOVo2	FC	4T1R	Bld	D14	C4	18	1	eC100	1	200901_PIIOVo2_FC_4T1R_Bld_D14_C4eC100_018.fcs	1	3.50115	1.40064	1.02249	10.7217	1.03697	0.69611	3.99727	1.05377	1.03274	0.751076	0.125189	1.23332	1.4954	2.37896	2.29612	1.64665	1.93785	1.88563	4.57102	11.8835	200908_piIOVo2_MacMicLP_4T1R_Bld_D7_C4eC100_018.fcs	0.434659	0.543532	0.954105	1.25271	0.659834	0.446512	1.07615	0.768156	0.843694	6.46707	0.698276	0.617525	1.18483	200908_piIOVo2_ProinflamLP_4T1R_Bld_D7_C4eC100_018.fcs	1.00513
200901_PIIOVo2_FC_4T1R_Bld_D14_C4eC1000_016.fcs	200901	PIIOVo2	FC	4T1R	Bld	D14	C4	16	1	eC1000	1	200901_PIIOVo2_FC_4T1R_Bld_D14_C4eC1000_016.fcs	1	7.27412	2.44801	1.17674	25.045	1.10088	0.837973	5.99896	1.36306	1.26733	0.811866	0.140909	2.32821	4.48849	3.11885	2.49705	3.15146	2.84725	4.30275	6.98845	28.1586	200908_piIOVo2_MacMicLP_4T1R_Bld_D7_C4eC1000_016.fcs	0.40483	0.535448	0.843313	0.790645	0.53922	0.673256	0.406	0.884078	0.889876	2.05896	0.610345	0.606486	0.893748	200908_piIOVo2_ProinflamLP_4T1R_Bld_D7_C4eC1000_016.fcs	0.89874
200901_PIIOVo2_FC_4T1R_Bld_D14_C4eC1000_020.fcs	200901	PIIOVo2	FC	4T1R	Bld	D14	C4	20	1	eC1000	1	200901_PIIOVo2_FC_4T1R_Bld_D14_C4eC1000_020.fcs	1	6.09782	2.57538	1.26699	20.1187	1.23015	0.839687	6.01123	1.25126	1.43581	0.92248	0.196107	2.3388	4.49767	2.79626	2.00173	2.74519	2.22812	2.45426	7.57558	22.3723	200908_piIOVo2_MacMicLP_4T1R_Bld_D7_C4eC1000_020.fcs	0.413352	0.727612	0.843313	0.879635	0.532125	0.851163	0.526333	0.769553	0.797513	4.02119	0.651724	0.667893	0.815852	200908_piIOVo2_ProinflamLP_4T1R_Bld_D7_C4eC1000_020.fcs	0.935138
200901_PIIOVo2_FC_4T1R_Bld_D14_C4Nil_019.fcs	200901	PIIOVo2	FC	NIL	Bld	D14	C4	19	0	NIL	1	200901_PIIOVo2_FC_4T1R_Bld_D14_C4Nil_019.fcs	1	0.779014	0.795678	0.767843	0.806194	0.917519	0.466758	0	0.715641	0.591616	0.269858	0.0787651	0.773042	1.50538	0.536774	0.502487	0.7158	0.695735	0.699341	0.846114	0.805837	200908_piIOVo2_MacMicLP_4T1R_Bld_D7_C4Nil_019.fcs	0.641335	0.527363	0.856221	0.725613	0.56287	0.537209	0.565466	0.653631	0.683837	0.851221	0.62069	0.532659	0.842501	200908_piIOVo2_ProinflamLP_4T1R_Bld_D7_C4Nil_019.fcs	1.04153
200901_PIIOVo2_FC_4T1R_Bld_D14_C5_021.fcs	200901	PIIOVo2	FC	4T1R	Bld	D14	C5	21	1	NIL	1	200901_PIIOVo2_FC_4T1R_Bld_D14_C5_021.fcs	1	4.27006	2.09605	0.951864	13.882	0.816258	0.79075	2.00785	1.01041	1.22666	1.23007	0.786037	1.9754	3.00459	2.22511	1.80525	2.30592	1.75619	2.39283	6.03961	15.2662	200908_piIOVo2_MacMicLP_4T1R_Bld_D7_C5_021.fcs	0.334517	0.479478	0.843313	0.549344	0.470635	0.627907	0.41774	0.726257	0.797513	2.94334	0.563793	0.538868	0.789204	200908_piIOVo2_ProinflamLP_4T1R_Bld_D7_C5_021.fcs	0.971535
200901_PIIOVo2_FC_4T1R_Bld_D14_C5eC100_022.fcs	200901	PIIOVo2	FC	4T1R	Bld	D14	C5	22	1	eC100	1	200901_PIIOVo2_FC_4T1R_Bld_D14_C5eC100_022.fcs	1	5.24266	2.06003	1.2432	16.9077	0.889827	1.65534	5.98674	1.5771	2.07373	2.02553	1.95309	1.98076	2.98623	3.68585	4.38586	2.78383	2.27316	2.4773	6.3293	18.6391	200908_piIOVo2_MacMicLP_4T1R_Bld_D7_C5eC100_022.fcs	0.600852	2.20771	0.870204	0.768397	1.05242	0.673256	0.718083	0.801676	0.889876	8.19438	0.915517	0.772079	1.00034	200908_piIOVo2_ProinflamLP_4T1R_Bld_D7_C5eC100_022.fcs	1.29351
200901_PIIOVo2_FC_4T1R_Bld_D14_C5eC1000_023.fcs	200901	PIIOVo2	FC	4T1R	Bld	D14	C5	23	1	eC1000	1	200901_PIIOVo2_FC_4T1R_Bld_D14_C5eC1000_023.fcs	1	4.28436	2.74596	1.35916	12.7114	1.11939	1.50937	6.00202	1.59028	1.63923	1.56412	0.92421	2.65551	4.49078	2.70986	2.59826	2.62235	1.93983	2.61608	5.56211	14.0413	200908_piIOVo2_MacMicLP_4T1R_Bld_D7_C5eC1000_023.fcs	0.952415	2.2699	1.22625	1.45123	2.13086	1.83488	1.49682	2.15084	1.93606	31.7964	1.97069	3.23045	1.44722	200908_piIOVo2_ProinflamLP_4T1R_Bld_D7_C5eC1000_023.fcs	1.04153
200901_PIIOVo2_FC_4T1R_Bld_D14_C5eC1000_024.fcs	200901	PIIOVo2	FC	4T1R	Bld	D14	C5	24	1	eC1000	1	200901_PIIOVo2_FC_4T1R_Bld_D14_C5eC1000_024.fcs	1	4.82965	2.78656	1.57385	14.2041	1.36308	1.41253	4.00954	1.74487	2.08327	1.49949	1.11446	2.69596	7.49995	3.82625	3.80523	3.26588	2.65064	6.66972	5.78946	15.8539	200908_piIOVo2_MacMicLP_4T1R_Bld_D7_C5eC1000_024.fcs	0.615767	0.621891	0.898171	0.790645	0.761529	0.896512	2.7295	0.590782	0.797513	3.15062	0.698276	0.733441	0.789204	200908_piIOVo2_ProinflamLP_4T1R_Bld_D7_C5eC1000_024.fcs	1.22072
200901_PIIOVo2_FC_4T1R_Bld_D14_C5Nil_025.fcs	200901	PIIOVo2	FC	NIL	Bld	D14	C5	25	0	NIL	1	200901_PIIOVo2_FC_4T1R_Bld_D14_C5Nil_025.fcs	1	1.30827	1.49238	1.31185	1.28612	1.25109	1.48285	2.00477	1.49494	1.69409	1.31539	1.52257	1.52888	0	1.11085	1.40193	1.06986	0.951511	1.19458	0.888769	1.34951	200908_piIOVo2_MacMicLP_4T1R_Bld_D7_C5Nil_025.fcs	0.71804	0.914179	1.05091	0.790645	0.695309	0.760465	0.560574	0.835196	0.843694	0.887149	0.703448	0.699632	0.920396	200908_piIOVo2_ProinflamLP_4T1R_Bld_D7_C5Nil_025.fcs	1.04153
200901_PIIOVo2_FC_4T1R_Bld_D14_C6_028.fcs	200901	PIIOVo2	FC	4T1R	Bld	D14	C6	28	1	NIL	1	200901_PIIOVo2_FC_4T1R_Bld_D14_C6_028.fcs	1	4.29503	3.37901	0.975219	13.7918	0.728175	1.07505	7.98639	1.22396	1.56179	1.75877	1.81339	3.29519	5.97551	2.66336	1.6954	1.92537	1.27254	2.14809	4.25615	15.3976	200908_piIOVo2_MacMicLP_4T1R_Bld_D7_C6_028.fcs	1.50213	1.6107	1.07565	0.989161	1.43792	1.43372	2.26969	2.38827	1.68917	23.6573	1.46379	2.35488	1.10489	200908_piIOVo2_ProinflamLP_4T1R_Bld_D7_C6_028.fcs	1.04153
200901_PIIOVo2_FC_4T1R_Bld_D14_C6eC100_026.fcs	200901	PIIOVo2	FC	4T1R	Bld	D14	C6	26	1	eC100	1	200901_PIIOVo2_FC_4T1R_Bld_D14_C6eC100_026.fcs	1	4.66491	2.03371	1.09888	14.9303	0.742843	1.15378	3.98508	1.41974	1.77477	1.60832	0.920451	1.67615	5.96336	2.3717	1.59243	1.86549	1.12134	3.0012	4.3672	17.0955	200908_piIOVo2_MacMicLP_4T1R_Bld_D7_C6eC100_026.fcs	0.973722	2.06468	0.843313	1.03366	0.889239	0.851163	0.372738	1.14804	1.00355	2.41824	1.21034	0.853496	1.00034	200908_piIOVo2_ProinflamLP_4T1R_Bld_D7_C6eC100_026.fcs	1.25712
200901_PIIOVo2_FC_4T1R_Bld_D14_C6eC100_030.fcs	200901	PIIOVo2	FC	4T1R	Bld	D14	C6	30	1	eC100	1	200901_PIIOVo2_FC_4T1R_Bld_D14_C6eC100_030.fcs	1	4.28988	1.89079	1.55453	12.2507	0.86657	2.98374	3.98913	2.72374	3.2115	1.98353	1.60072	1.83461	0	2.90625	3.68623	2.01678	1.89334	3.36741	4.14439	13.792	200908_piIOVo2_MacMicLP_4T1R_Bld_D7_C6eC100_030.fcs	0.43679	0.864428	0.980997	0.922419	0.792274	1.07442	1.11528	1.18855	0.797513	3.34408	0.656897	0.712052	0.973693	200908_piIOVo2_ProinflamLP_4T1R_Bld_D7_C6eC100_030.fcs	0.971535
200901_PIIOVo2_FC_4T1R_Bld_D14_C6eC1000_027.fcs	200901	PIIOVo2	FC	4T1R	Bld	D14	C6	27	1	eC1000	1	200901_PIIOVo2_FC_4T1R_Bld_D14_C6eC1000_027.fcs	1	4.54158	1.40939	1.19821	14.2374	0.793249	1.33415	3.98913	1.76792	2.12961	1.5256	0.913579	1.19598	2.98471	4.46171	6.27656	2.15995	1.56877	4.12673	4.83856	16.1772	200908_piIOVo2_MacMicLP_4T1R_Bld_D7_C6eC1000_027.fcs	1.00142	0.733831	0.856221	0.83514	0.619629	0.896512	0.476439	0.826816	0.820604	1.65822	0.755172	0.605106	0.869149	200908_piIOVo2_ProinflamLP_4T1R_Bld_D7_C6eC1000_027.fcs	0.862343
200901_PIIOVo2_FC_4T1R_Bld_D14_C6Nil_029.fcs	200901	PIIOVo2	FC	NIL	Bld	D14	C6	29	0	NIL	1	200901_PIIOVo2_FC_4T1R_Bld_D14_C6Nil_029.fcs	1	0.833089	0.862784	0.908021	0.625373	0.651076	1.76782	0	1.30693	1.2534	0.925375	0.941797	0.875312	2.99998	0.740564	0.600825	0.61939	0.598093	0.763202	0.589744	0.639466	200908_piIOVo2_MacMicLP_4T1R_Bld_D7_C6Nil_029.fcs	0.722301	1.03234	0.954105	0.922419	0.669294	0.983721	1.89793	0.769553	0.843694	0.959005	0.718966	0.736201	1.05364	200908_piIOVo2_ProinflamLP_4T1R_Bld_D7_C6Nil_029.fcs	1.32991
200915_MPTLVo4_FC_4T1R_Bld_D7_C1_002.fcs	200915	MPTLVo4	FC	4T1R	Bld	D7	C1	2	1	NIL	1	200915_MPTLVo4_FC_4T1R_Bld_D7_C1_002.fcs	1	1.74518	0.716255	1.34843	2.82176	1.29416	1.58299	1.77705	0.450245	0.591442	1.8741	2.11847	0.790763	1.9955	1.75001	1.93626	1.63684	1.8596	1.73539	1.96165	3.4473	201008_MPTLVo4_MacMicLP_4T1R _Bld_D14_C1_002.fcs	0.627533	1.26078	1.01161	1.08536	1.51685	0.991438	0.884116	1.55469	1.25397	154.595	1.36047	1.37109	0.952185	201008_MPTLVo4_ProinflamLP_4T1R _Bld_D14_C1_002.fcs	1.11181
200915_MPTLVo4_FC_4T1R_Bld_D7_C1_003.fcs	200915	MPTLVo4	FC	4T1R	Bld	D7	C1	3	1	NIL	1	200915_MPTLVo4_FC_4T1R_Bld_D7_C1_003.fcs	1	1.53839	1.38062	1.36941	1.96126	1.35756	1.42303	1.59207	0.50265	0.526777	1.70576	1.67625	1.43598	1.73811	1.74205	1.37675	1.60894	1.86286	1.82528	2.0555	2.11084	201008_MPTLVo4_MacMicLP_4T1R _Bld_D14_C1_003.fcs	0.727652	0.94181	0.927742	0.965544	1.97191	0.991438	1.23177	2.07504	1.4936	29.801	1.77035	1.3928	0.984336	201008_MPTLVo4_ProinflamLP_4T1R _Bld_D14_C1_003.fcs	1.06281
200915_MPTLVo4_FC_4T1R_Bld_D7_C1_004.fcs	200915	MPTLVo4	FC	4T1R	Bld	D7	C1	4	1	NIL	1	200915_MPTLVo4_FC_4T1R_Bld_D7_C1_004.fcs	1	2.08164	0.932553	1.63762	3.28721	1.58303	1.68397	2.31369	0.632148	0.758617	2.2975	2.40459	1.03196	1.49891	2.93574	3.13968	2.80539	3.33589	2.82021	2.69641	3.90352	201008_MPTLVo4_MacMicLP_4T1R _Bld_D14_C1_004.fcs	0.176996	1.64871	1.07742	0.904464	0.817416	0.791096	1.03996	2.04743	1.4052	244.898	0.94186	1.47965	0.887881	201008_MPTLVo4_ProinflamLP_4T1R _Bld_D14_C1_004.fcs	0.968593
200915_MPTLVo4_FC_4T1R_Bld_D7_C1_005.fcs	200915	MPTLVo4	FC	4T1R	Bld	D7	C1	5	1	NIL	1	200915_MPTLVo4_FC_4T1R_Bld_D7_C1_005.fcs	1	2.28944	0.674959	1.61954	4.08621	1.60314	1.3415	1.72044	0.636362	0.779401	2.25421	2.73101	0.681574	1.49891	3.54918	4.52484	2.40756	2.80545	2.4267	2.59699	5.08384	201008_MPTLVo4_MacMicLP_4T1R _Bld_D14_C1_005.fcs	0.312872	0.996767	0.944516	1.17698	1.35253	1.25342	0.809191	1.47398	1.19581	46.034	1.02907	1.29944	0.984336	201008_MPTLVo4_ProinflamLP_4T1R _Bld_D14_C1_005.fcs	0.870603
200915_MPTLVo4_FC_4T1R_Bld_D7_C1Nil_001.fcs	200915	MPTLVo4	FC	NIL	Bld	D7	C1	1	0	NIL	1	200915_MPTLVo4_FC_4T1R_Bld_D7_C1Nil_001.fcs	1	1.30192	0.879358	1.27517	1.42199	1.13234	1.906	2.31959	0.65066	0.385485	2.11426	2.70525	0.784365	2.755	0.922505	1.11095	0.845825	1.06359	1.01918	1.03267	0.925924	201008_MPTLVo4_MacMicLP_4T1R _Bld_D14_C1Nil_001.fcs	0.858164	1.41164	1.07742	0.965544	1.36938	1.11986	0.845155	1.25522	1.19581	1.11105	1.27326	1.1518	0.952185	201008_MPTLVo4_ProinflamLP_4T1R _Bld_D14_C1Nil_001.fcs	1.11181
200915_MPTLVo4_FC_4T1R_Bld_D7_C2_006.fcs	200915	MPTLVo4	FC	4T1R	Bld	D7	C2	6	1	NIL	1	200915_MPTLVo4_FC_4T1R_Bld_D7_C2_006.fcs	1	1.41917	0.651472	1.2149	2.00284	1.17898	1.51203	1.42236	0.412584	0.550217	1.55688	1.88042	0.680881	1.49738	1.18186	0.922498	1.2608	1.46018	1.01556	1.36273	2.44473	201008_MPTLVo4_MacMicLP_4T1R _Bld_D14_C2_006.fcs	0.954708	1.09914	1.11097	1.17698	1.2177	1.32021	1.001	3.10088	1.4052	409.288	1.02035	1.56324	0.952185	201008_MPTLVo4_ProinflamLP_4T1R _Bld_D14_C2_006.fcs	0.870603
200915_MPTLVo4_FC_4T1R_Bld_D7_C2_008.fcs	200915	MPTLVo4	FC	4T1R	Bld	D7	C2	8	1	NIL	1	200915_MPTLVo4_FC_4T1R_Bld_D7_C2_008.fcs	1	2.21856	0.970094	1.523	4.03563	1.51297	1.73456	1.60997	0.673502	0.856501	1.49184	1.47638	1.1289	1.00438	1.58548	1.11379	1.71666	1.69424	1.45028	2.15457	5.23795	201008_MPTLVo4_MacMicLP_4T1R _Bld_D14_C2_008.fcs	0.933254	0.96875	1.07742	0.996085	1.57163	0.924658	1.001	1.11717	1.04459	110.118	1.20349	1.09209	0.952185	201008_MPTLVo4_ProinflamLP_4T1R _Bld_D14_C2_008.fcs	1.45101
200915_MPTLVo4_FC_4T1R_Bld_D7_C2_009.fcs	200915	MPTLVo4	FC	4T1R	Bld	D7	C2	9	1	NIL	1	200915_MPTLVo4_FC_4T1R_Bld_D7_C2_009.fcs	1	1.63824	0.427585	0.550867	4.37516	0.497645	0.733054	1.37639	0.255065	0.230618	0.505305	0.219508	0.295343	0.503993	0.707188	0.931491	2.0065	1.10581	2.81173	1.13531	5.75957	201008_MPTLVo4_MacMicLP_4T1R _Bld_D14_C2_009.fcs	0.468415	1.06681	1.06065	0.935004	1.23876	0.991438	1.03996	1.47398	1.04459	153.228	1.13372	1.4004	0.858203	201008_MPTLVo4_ProinflamLP_4T1R _Bld_D14_C2_009.fcs	0.772613
200915_MPTLVo4_FC_4T1R_Bld_D7_C2_010.fcs	200915	MPTLVo4	FC	4T1R	Bld	D7	C2	10	1	NIL	1	200915_MPTLVo4_FC_4T1R_Bld_D7_C2_010.fcs	1	2.20648	0.995518	1.17387	4.81077	1.15543	1.20072	2.73175	0.582168	0.707376	1.19171	1.15451	1.07145	2.25065	2.54398	1.479	2.36195	2.40712	1.08328	2.4802	6.16701	201008_MPTLVo4_MacMicLP_4T1R _Bld_D14_C2_010.fcs	0.520262	0.982759	0.994839	1.08536	1.41573	0.657534	0.884116	1.25522	1.19581	140.473	1.125	1.26253	0.952185	201008_MPTLVo4_ProinflamLP_4T1R _Bld_D14_C2_010.fcs	0.870603
200915_MPTLVo4_FC_4T1R_Bld_D7_C2Nil_007.fcs	200915	MPTLVo4	FC	NIL	Bld	D7	C2	7	0	NIL	1	200915_MPTLVo4_FC_4T1R_Bld_D7_C2Nil_007.fcs	1	0.850514	0.908828	0.901065	0.725799	0.919688	0.696795	0.649605	0.35239	0.434475	1.29588	1.73295	0.907809	0.994717	0.915966	0.827305	0.757895	0.668831	1.0446	0.96201	0.790674	201008_MPTLVo4_MacMicLP_4T1R _Bld_D14_C2Nil_007.fcs	0.893921	0.636853	1.01161	1.05482	1.07444	1.05308	0.77023	1.00885	0.835207	0.977791	0.976744	1.21694	0.952185	201008_MPTLVo4_ProinflamLP_4T1R _Bld_D14_C2Nil_007.fcs	0.919598
200915_MPTLVo4_FC_4T1R_Bld_D7_C3_011.fcs	200915	MPTLVo4	FC	4T1R	Bld	D7	C3	11	1	NIL	1	200915_MPTLVo4_FC_4T1R_Bld_D7_C3_011.fcs	1	1.82644	0.775145	1.24444	3.34551	1.3642	1.06073	1.01162	0.48613	0.35441	0.490063	0.0982244	0.861797	0.751747	1.01088	0.74101	1.1765	1.02866	1.05259	1.42015	4.4619	201008_MPTLVo4_MacMicLP_4T1R _Bld_D14_C3_011.fcs	0.432658	1.22845	1.06065	0.723571	1.34831	1.11986	1.07592	1.09168	1.10508	175.362	1.21221	1.12683	1.04864	201008_MPTLVo4_ProinflamLP_4T1R _Bld_D14_C3_011.fcs	0.968593
200915_MPTLVo4_FC_4T1R_Bld_D7_C3_012.fcs	200915	MPTLVo4	FC	4T1R	Bld	D7	C3	12	1	NIL	1	200915_MPTLVo4_FC_4T1R_Bld_D7_C3_012.fcs	1	2.25367	0.672041	0.872089	5.73561	0.900225	0.7789	0.415489	0.695717	0.717414	0.581629	0.206835	0.643503	0.499889	1.70974	1.10869	2.00389	2.11105	0.754627	1.94575	7.79116	201008_MPTLVo4_MacMicLP_4T1R _Bld_D14_C3_012.fcs	0.278903	1.27155	0.944516	0.965544	1.05337	1.44863	0.884116	0.926018	0.746801	92.1373	0.985465	0.980279	0.952185	201008_MPTLVo4_ProinflamLP_4T1R _Bld_D14_C3_012.fcs	1.11181
200915_MPTLVo4_FC_4T1R_Bld_D7_C3_014.fcs	200915	MPTLVo4	FC	4T1R	Bld	D7	C3	14	1	NIL	1	200915_MPTLVo4_FC_4T1R_Bld_D7_C3_014.fcs	1	1.46097	0.822858	0.983856	2.67623	0.979054	0.991491	1.30185	0.689395	0.870714	0.792679	0.93335	0.904864	1.24592	1.13635	1.0132	1.7378	1.98705	0.71962	1.28925	3.49478	201008_MPTLVo4_MacMicLP_4T1R _Bld_D14_C3_014.fcs	0.600715	1.16379	0.910968	0.815192	1.01966	0.991438	1.07592	1.28283	1.04459	133.793	0.976744	1.41668	0.887881	201008_MPTLVo4_ProinflamLP_4T1R _Bld_D14_C3_014.fcs	1.01759
200915_MPTLVo4_FC_4T1R_Bld_D7_C3_015.fcs	200915	MPTLVo4	FC	4T1R	Bld	D7	C3	15	1	NIL	1	200915_MPTLVo4_FC_4T1R_Bld_D7_C3_015.fcs	1	2.33237	0.945969	1.33165	4.88304	1.31826	1.17253	1.06461	1.07558	1.37793	1.44275	1.57287	1.11017	1.99246	2.53366	3.22219	2.72163	3.29048	1.27504	1.47891	6.5622	201008_MPTLVo4_MacMicLP_4T1R _Bld_D14_C3_015.fcs	0.579261	0.955819	0.994839	0.815192	1.10815	0.59589	2.997	1.09168	0.835207	15.7831	1.25581	1.36892	0.887881	201008_MPTLVo4_ProinflamLP_4T1R _Bld_D14_C3_015.fcs	1.1608
200915_MPTLVo4_FC_4T1R_Bld_D7_C3Nil_013.fcs	200915	MPTLVo4	FC	NIL	Bld	D7	C3	13	0	NIL	1	200915_MPTLVo4_FC_4T1R_Bld_D7_C3Nil_013.fcs	1	0.881538	1.09726	0.846518	0.933994	0.927101	0.675957	0.356496	0.472725	0.322645	0.424278	0.0544857	1.12487	1.0008	0.482725	0.277454	0.968616	0.979865	1.05099	0.943992	1.07011	201008_MPTLVo4_MacMicLP_4T1R _Bld_D14_C3Nil_013.fcs	0.852801	1.09914	1.0271	1.14644	0.998596	1.18664	1.15385	0.900531	1.01435	0.955293	0.915698	1.19305	1.04864	201008_MPTLVo4_ProinflamLP_4T1R _Bld_D14_C3Nil_013.fcs	0.968593
200915_MPTLVo4_FC_4T1R_Bld_D7_C4_016.fcs	200915	MPTLVo4	FC	4T1R	Bld	D7	C4	16	1	NIL	1	200915_MPTLVo4_FC_4T1R_Bld_D7_C4_016.fcs	1	1.98355	0.62676	0.982015	4.53875	1.06057	0.826928	1.65438	0.48688	0.455395	0.474269	0.0975277	0.693153	1.74164	1.30919	0.643786	1.92644	1.85489	1.01247	1.52098	6.03276	201008_MPTLVo4_MacMicLP_4T1R _Bld_D14_C4_016.fcs	0.459476	0.760776	0.96129	0.904464	0.969101	1.11986	1.27073	1.09168	1.04459	103.213	0.93314	0.918401	0.952185	201008_MPTLVo4_ProinflamLP_4T1R _Bld_D14_C4_016.fcs	1.40201
200915_MPTLVo4_FC_4T1R_Bld_D7_C4_017.fcs	200915	MPTLVo4	FC	4T1R	Bld	D7	C4	17	1	NIL	1	200915_MPTLVo4_FC_4T1R_Bld_D7_C4_017.fcs	1	1.0627	0.355775	0.718905	1.96866	0.795787	0.510055	0.71263	0.295303	0.23926	0.328107	0.108916	0.427619	1.25036	0.482479	0	0.88573	0.932168	0.722185	1.07489	2.53819	201008_MPTLVo4_MacMicLP_4T1R _Bld_D14_C4_017.fcs	0.84565	1.07759	1.04387	1.02428	1.20506	1.32021	1.73227	1.36354	1.19581	76.7522	1.23837	0.835897	0.793899	201008_MPTLVo4_ProinflamLP_4T1R _Bld_D14_C4_017.fcs	0.919598
200915_MPTLVo4_FC_4T1R_Bld_D7_C4_018.fcs	200915	MPTLVo4	FC	4T1R	Bld	D7	C4	18	1	NIL	1	200915_MPTLVo4_FC_4T1R_Bld_D7_C4_018.fcs	1	1.62128	0.49638	1.0145	3.20003	1.07211	0.866698	0.653577	0.789282	0.770184	0.507895	0.0871771	0.461487	1.5012	1.0971	0.832363	1.76549	1.2632	0.755396	1.32239	4.20517	201008_MPTLVo4_MacMicLP_4T1R _Bld_D14_C4_018.fcs	0.505959	0.760776	0.978065	0.996085	0.859551	0.52911	0.884116	0.981239	1.13532	88.3127	0.82936	0.66546	0.887881	201008_MPTLVo4_ProinflamLP_4T1R _Bld_D14_C4_018.fcs	1.01759
200915_MPTLVo4_FC_4T1R_Bld_D7_C4_020.fcs	200915	MPTLVo4	FC	4T1R	Bld	D7	C4	20	1	NIL	1	200915_MPTLVo4_FC_4T1R_Bld_D7_C4_020.fcs	1	2.454	0.654534	1.05001	6.01942	1.08972	0.83922	0.8378	0.977748	0.901508	0.63631	0.0658525	0.668152	2.26797	1.50278	0.838342	2.44239	2.41375	0.760822	1.7491	8.21479	201008_MPTLVo4_MacMicLP_4T1R _Bld_D14_C4_020.fcs	0.343266	0.982759	1.01161	0.784652	0.94382	0.924658	1.15385	1.30832	0.956185	49.0107	0.976744	0.963995	0.952185	201008_MPTLVo4_ProinflamLP_4T1R _Bld_D14_C4_020.fcs	0.727387
200915_MPTLVo4_FC_4T1R_Bld_D7_C4Nil_019.fcs	200915	MPTLVo4	FC	NIL	Bld	D7	C4	19	0	NIL	1	200915_MPTLVo4_FC_4T1R_Bld_D7_C4Nil_019.fcs	1	0.724745	0.895845	0.71888	0.714753	0.794691	0.502225	0.59055	0.595706	0.517233	0.326279	0.0758165	0.984256	0.248679	0.785113	0.551537	0.867141	0.680565	0.587587	0.609669	0.798455	201008_MPTLVo4_MacMicLP_4T1R _Bld_D14_C4Nil_019.fcs	1.74493	0.96875	0.944516	1.05482	0.910112	0.991438	1.38462	0.981239	1.01435	0.955293	0.915698	0.942283	1.14262	201008_MPTLVo4_ProinflamLP_4T1R _Bld_D14_C4Nil_019.fcs	1.2098
200915_MPTLVo4_FC_4T1R_Bld_D7_C5_021.fcs	200915	MPTLVo4	FC	4T1R	Bld	D7	C5	21	1	NIL	1	200915_MPTLVo4_FC_4T1R_Bld_D7_C5_021.fcs	1	2.40814	1.07822	1.34558	5.09573	1.30035	1.18185	0.356678	1.54559	2.0514	1.53996	1.55909	1.00521	2.25294	3.95158	6.47723	2.15816	1.97254	1.21582	2.17189	6.78785	201008_MPTLVo4_MacMicLP_4T1R _Bld_D14_C5_021.fcs	0.57211	1.07759	1.04387	0.634299	1.19242	1.05308	1.001	1.36354	1.37495	145.561	1.23837	1.3928	0.952185	201008_MPTLVo4_ProinflamLP_4T1R _Bld_D14_C5_021.fcs	1.1608
200915_MPTLVo4_FC_4T1R_Bld_D7_C5_022.fcs	200915	MPTLVo4	FC	4T1R	Bld	D7	C5	22	1	NIL	1	200915_MPTLVo4_FC_4T1R_Bld_D7_C5_022.fcs	1	2.13228	0.966504	1.19912	4.49267	1.17747	1.16723	1.43549	1.58059	2.23166	1.20338	1.29443	1.16141	1.5112	3.53413	5.95848	1.43841	1.14089	0.958805	1.60787	5.99789	201008_MPTLVo4_MacMicLP_4T1R _Bld_D14_C5_022.fcs	0.421931	1.2931	0.978065	0.843383	1.15028	1.25342	1.03996	1.11717	1.13532	90.026	0.994186	1.47639	0.887881	201008_MPTLVo4_ProinflamLP_4T1R _Bld_D14_C5_022.fcs	1.11181
200915_MPTLVo4_FC_4T1R_Bld_D7_C5_023.fcs	200915	MPTLVo4	FC	4T1R	Bld	D7	C5	23	1	NIL	1	200915_MPTLVo4_FC_4T1R_Bld_D7_C5_023.fcs	1	1.47474	0.904506	1.02389	2.61399	0.975005	0.992571	1.55591	1.07552	1.35226	1.22271	1.10852	0.982861	1.00799	2.20996	3.35337	2.07569	2.49699	1.15777	1.40008	3.32922	201008_MPTLVo4_MacMicLP_4T1R _Bld_D14_C5_023.fcs	0.280691	0.96875	1.01161	0.754111	0.838483	0.657534	0.845155	1.2	1.10508	70.799	0.906977	1.35263	0.952185	201008_MPTLVo4_ProinflamLP_4T1R _Bld_D14_C5_023.fcs	0.727387
200915_MPTLVo4_FC_4T1R_Bld_D7_C5_024.fcs	200915	MPTLVo4	FC	4T1R	Bld	D7	C5	24	1	NIL	1	200915_MPTLVo4_FC_4T1R_Bld_D7_C5_024.fcs	1	1.67839	0.600368	0.91652	3.6221	0.838076	1.07912	0.775966	1.21694	1.52655	1.3627	1.13852	0.565027	0.502704	1.63119	1.85821	1.93235	1.85016	1.51775	1.9607	4.69642	201008_MPTLVo4_MacMicLP_4T1R _Bld_D14_C5_024.fcs	0.334327	0.885776	0.96129	0.754111	0.787921	1.18664	0.962038	1.11717	0.986429	141.096	0.968023	0.928171	0.826051	201008_MPTLVo4_ProinflamLP_4T1R _Bld_D14_C5_024.fcs	0.968593
200915_MPTLVo4_FC_4T1R_Bld_D7_C5Nil_025.fcs	200915	MPTLVo4	FC	NIL	Bld	D7	C5	25	0	NIL	1	200915_MPTLVo4_FC_4T1R_Bld_D7_C5Nil_025.fcs	1	1.19696	1.32665	1.34744	0.831157	1.34385	1.17648	1.72835	1.79932	2.18192	1.38236	1.36632	1.39835	0.501933	1.01243	0.927683	0.978477	0.994711	0.922432	0.910928	0.913923	201008_MPTLVo4_MacMicLP_4T1R _Bld_D14_C5Nil_025.fcs	0.818832	0.955819	0.978065	0.904464	0.910112	0.657534	0.923077	0.953628	0.865452	0.977791	1.02035	0.681744	0.887881	201008_MPTLVo4_ProinflamLP_4T1R _Bld_D14_C5Nil_025.fcs	0.629397
200915_MPTLVo4_FC_4T1R_Bld_D7_C6_026.fcs	200915	MPTLVo4	FC	4T1R	Bld	D7	C6	26	1	NIL	1	200915_MPTLVo4_FC_4T1R_Bld_D7_C6_026.fcs	1	1.63237	0.569966	0.895035	3.51002	0.848015	0.906278	0.536384	1.86283	2.05664	0.531197	0.153028	0.641311	0.752899	1.49663	1.20599	2.4393	2.91308	1.15304	1.62209	4.57747	201008_MPTLVo4_MacMicLP_4T1R _Bld_D14_C6_026.fcs	1.08343	0.955819	0.978065	1.08536	1.53792	1.32021	0.923077	1.39115	1.19581	154.249	1.35174	1.45685	0.761748	201008_MPTLVo4_ProinflamLP_4T1R _Bld_D14_C6_026.fcs	1.11181
200915_MPTLVo4_FC_4T1R_Bld_D7_C6_027.fcs	200915	MPTLVo4	FC	4T1R	Bld	D7	C6	27	1	NIL	1	200915_MPTLVo4_FC_4T1R_Bld_D7_C6_027.fcs	1	2.01568	0.92934	1.31502	3.8096	1.37835	1.00259	0.714448	1.76788	2.0024	0.819257	0.17471	1.16571	1.75497	1.40716	0.741389	2.33356	2.47241	2.04044	3.71184	4.62167	201008_MPTLVo4_MacMicLP_4T1R _Bld_D14_C6_027.fcs	1.03159	1.30388	0.994839	0.754111	1.49579	0.991438	1.23177	1.63752	1.46336	172.212	1.27326	1.29944	1.07832	201008_MPTLVo4_ProinflamLP_4T1R _Bld_D14_C6_027.fcs	1.01759
200915_MPTLVo4_FC_4T1R_Bld_D7_C6_028.fcs	200915	MPTLVo4	FC	4T1R	Bld	D7	C6	28	1	NIL	1	200915_MPTLVo4_FC_4T1R_Bld_D7_C6_028.fcs	1	1.79831	0.590783	0.977794	3.89453	0.978965	0.909737	1.12833	1.57776	1.69562	0.510732	0.0980243	0.624612	1.50043	2.28081	2.958	2.71898	3.49268	2.23221	2.1856	4.94697	201008_MPTLVo4_MacMicLP_4T1R _Bld_D14_C6_028.fcs	0.552443	0.747845	0.927742	1.02428	1.62219	1.05308	0.962038	0.953628	1.04459	43.6804	1.27326	1.09426	0.952185	201008_MPTLVo4_ProinflamLP_4T1R _Bld_D14_C6_028.fcs	0.968593
200915_MPTLVo4_FC_4T1R_Bld_D7_C6_030.fcs	200915	MPTLVo4	FC	4T1R	Bld	D7	C6	30	1	NIL	1	200915_MPTLVo4_FC_4T1R_Bld_D7_C6_030.fcs	1	2.74932	0.826211	1.32278	6.37907	1.32721	1.26658	0.653577	2.08506	2.21688	0.631772	0.108971	0.850866	2.50199	2.01867	1.75721	3.21498	3.55349	1.87207	3.32588	8.32482	201008_MPTLVo4_MacMicLP_4T1R _Bld_D14_C6_030.fcs	0.598927	1.34698	0.910968	0.754111	1.32303	0.991438	0.962038	1.36354	1.04459	88.503	1.07267	1.10295	0.887881	201008_MPTLVo4_ProinflamLP_4T1R _Bld_D14_C6_030.fcs	0.919598
200915_MPTLVo4_FC_4T1R_Bld_D7_C6Nil_029.fcs	200915	MPTLVo4	FC	NIL	Bld	D7	C6	29	0	NIL	1	200915_MPTLVo4_FC_4T1R_Bld_D7_C6Nil_029.fcs	1	1.04432	0.892063	0.910926	1.3723	0.882334	1.04254	0.35541	2.1292	2.15824	0.456948	0.0651836	0.800348	0.498874	1.88126	2.30507	1.58205	1.61244	1.37522	1.54073	1.50091	201008_MPTLVo4_MacMicLP_4T1R _Bld_D14_C6Nil_029.fcs	0.831347	0.927802	0.96129	0.873923	0.73736	0.991438	0.923077	0.900531	1.07484	1.02279	0.898256	0.814185	1.01649	201008_MPTLVo4_ProinflamLP_4T1R _Bld_D14_C6Nil_029.fcs	1.1608
201013_MPTLVo6_FC_CT26R_Bld_D7_C1_002.fcs	201013	MPTLVo6	FC	CT26R	Bld	D7	C1	2	1	NIL	1	201013_MPTLVo6_FC_CT26R_Bld_D7_C1_002.fcs	1	1.66237	1.87273	1.63178	1.74629	1.5259	1.74714	1.49921	1.68835	1.70685	2.14117	2.32825	1.89041	2.07754	1.57357	1.95428	1.69374	1.64954	1.98831	1.87735	1.67661	201104_MPTLVo6_MacMicLP_CT26R _Bld_D7_C1_002.fcs	1.20435	0.916185	1.0052	0.974167	1.46528	1.0741	1.04655	1.16983	1.20449	1.10507	1.40157	1.60354	1.24584	201104_MPTLVo6_ProinflamLP_CT26R _Bld_D7_C1_002.fcs	0.932929
201013_MPTLVo6_FC_CT26R_Bld_D7_C1_003.fcs	201013	MPTLVo6	FC	CT26R	Bld	D7	C1	3	1	NIL	1	201013_MPTLVo6_FC_CT26R_Bld_D7_C1_003.fcs	1	1.19396	0.872621	1.16634	1.33744	1.11073	1.2163	1.99997	1.23579	1.35653	1.40769	1.32068	0.874997	1.32274	0.686999	0.698314	1.18852	1.11909	1.55981	1.46015	1.29898	201104_MPTLVo6_MacMicLP_CT26R _Bld_D7_C1_003.fcs	0.937066	0.854528	0.918851	0.974167	1.30556	1.34656	1.12489	1.07298	1.28959	1.03372	1.78523	0.861947	1.0277	201104_MPTLVo6_ProinflamLP_CT26R _Bld_D7_C1_003.fcs	1.12678
201013_MPTLVo6_FC_CT26R_Bld_D7_C1_004.fcs	201013	MPTLVo6	FC	CT26R	Bld	D7	C1	4	1	NIL	1	201013_MPTLVo6_FC_CT26R_Bld_D7_C1_004.fcs	1	1.10344	0.92503	1.10154	1.13173	0.997163	1.14304	0.501783	1.34877	1.35331	1.40469	1.75167	0.931815	1.51712	0.948006	1.1213	1.51598	1.66763	1.7242	1.31058	1.09281	201104_MPTLVo6_MacMicLP_CT26R _Bld_D7_C1_004.fcs	1.17265	1.15607	1.02274	1.04708	1.33333	1.0741	0.965085	1.41481	1.40087	1.15081	1.38591	1.79115	1.0277	201104_MPTLVo6_ProinflamLP_CT26R _Bld_D7_C1_004.fcs	1.20554
201013_MPTLVo6_FC_CT26R_Bld_D7_C1_005.fcs	201013	MPTLVo6	FC	CT26R	Bld	D7	C1	5	1	NIL	1	201013_MPTLVo6_FC_CT26R_Bld_D7_C1_005.fcs	1	1.34655	1.22453	1.33564	1.39472	1.24966	1.41424	2.00713	1.42015	1.36676	1.52532	1.68507	1.21558	1.13784	1.4651	1.54179	1.56216	1.65629	2.13256	1.38282	1.38415	201104_MPTLVo6_MacMicLP_CT26R _Bld_D7_C1_005.fcs	0.868397	0.717726	0.952583	0.749583	0.965278	1.54566	1.00582	1.41481	1.0081	0.962363	0.814318	1.17699	0.933172	201104_MPTLVo6_ProinflamLP_CT26R _Bld_D7_C1_005.fcs	0.893553
201013_MPTLVo6_FC_CT26R_Bld_D7_C1Nil_001.fcs	201013	MPTLVo6	FC	NIL	Bld	D7	C1	1	0	NIL	1	201013_MPTLVo6_FC_CT26R_Bld_D7_C1Nil_001.fcs	1	1.32055	1.05772	1.31735	1.36024	1.43758	1.07651	0.501783	1.35026	1.23493	1.59502	1.62512	1.05452	1.13784	1.03419	0.350407	0.654105	0.578566	1.04359	1.10419	1.40504	201104_MPTLVo6_MacMicLP_CT26R _Bld_D7_C1Nil_001.fcs	0.787051	0.953757	0.987664	1.04708	1.01389	0.943114	0.764548	1.16983	0.951372	0.962363	0.892617	0.704425	0.841066	201104_MPTLVo6_ProinflamLP_CT26R _Bld_D7_C1Nil_001.fcs	0.778451
201013_MPTLVo6_FC_CT26R_Bld_D7_C2_006.fcs	201013	MPTLVo6	FC	CT26R	Bld	D7	C2	6	1	NIL	1	201013_MPTLVo6_FC_CT26R_Bld_D7_C2_006.fcs	1	0.838791	0.940139	0.796115	0.98514	0.64938	0.877942	0.999476	1.05744	1.0986	1.23077	1.33327	0.943294	1.88867	1.28747	1.46571	1.4255	1.29929	1.58161	1.24015	0.901659	201104_MPTLVo6_MacMicLP_CT26R _Bld_D7_C2_006.fcs	1.37338	1.21387	0.970123	1.085	1.61806	1.21033	0.965085	1.12235	1.0932	1.12703	1.19799	1.35221	0.933172	201104_MPTLVo6_ProinflamLP_CT26R _Bld_D7_C2_006.fcs	1.12678
201013_MPTLVo6_FC_CT26R_Bld_D7_C2_008.fcs	201013	MPTLVo6	FC	CT26R	Bld	D7	C2	8	1	NIL	1	201013_MPTLVo6_FC_CT26R_Bld_D7_C2_008.fcs	1	1.0689	1.04202	1.11024	0.903791	0.938154	1.25513	2.00611	1.27674	1.35531	1.66119	1.53109	1.04249	2.08497	1.26336	2.03132	1.76134	1.95024	1.49657	1.12082	0.820111	201104_MPTLVo6_MacMicLP_CT26R _Bld_D7_C2_008.fcs	1.20435	0.544316	0.970123	1.12292	0.875	1.14222	0.924351	0.998915	1.17612	1.10507	0.853468	1.13628	0.901662	201104_MPTLVo6_ProinflamLP_CT26R _Bld_D7_C2_008.fcs	0.739074
201013_MPTLVo6_FC_CT26R_Bld_D7_C2_009.fcs	201013	MPTLVo6	FC	CT26R	Bld	D7	C2	9	1	NIL	1	201013_MPTLVo6_FC_CT26R_Bld_D7_C2_009.fcs	1	1.01939	0.756287	1.17013	0.457903	0.93624	1.42446	3.00302	1.49218	1.52698	1.57491	1.57447	0.753495	0.378313	0.916933	1.32815	1.56585	1.77653	1.33511	0.953838	0.334732	201104_MPTLVo6_MacMicLP_CT26R _Bld_D7_C2_009.fcs	1.07757	0.668593	1.07402	1.19875	1.09028	1.14222	1.20636	1.4395	1.26122	1.15081	0.963087	1.08496	1.0883	201104_MPTLVo6_ProinflamLP_CT26R _Bld_D7_C2_009.fcs	0.584595
201013_MPTLVo6_FC_CT26R_Bld_D7_C2_010.fcs	201013	MPTLVo6	FC	CT26R	Bld	D7	C2	10	1	NIL	1	201013_MPTLVo6_FC_CT26R_Bld_D7_C2_010.fcs	1	0.94298	0.71884	0.987691	0.798658	0.956509	1.02405	1.50227	0.994304	1.00418	1.09685	1.29611	0.707958	0.946264	0.71672	0.489568	1.00603	0.973629	0.905621	0.707162	0.796773	201104_MPTLVo6_MacMicLP_CT26R _Bld_D7_C2_010.fcs	1.79596	0.73025	1.02274	0.898333	0.895833	1.0741	0.846016	1.04829	1.06484	0.940408	0.923937	0.80177	0.933172	201104_MPTLVo6_ProinflamLP_CT26R _Bld_D7_C2_010.fcs	0.817828
201013_MPTLVo6_FC_CT26R_Bld_D7_C2Nil_007.fcs	201013	MPTLVo6	FC	NIL	Bld	D7	C2	7	0	NIL	1	201013_MPTLVo6_FC_CT26R_Bld_D7_C2Nil_007.fcs	1	0.864975	1.29307	0.782169	1.13308	0.73064	0.825146	0.997951	0.786696	0.81868	0.999641	1.01333	1.28885	1.69721	1.22837	1.46348	1.18611	1.365	1.17312	0.844889	1.15515	201104_MPTLVo6_MacMicLP_CT26R _Bld_D7_C2Nil_007.fcs	1.59523	0.928709	1.0052	0.974167	0.958333	1.01123	1.12489	1.4395	1.37251	1.03372	0.986577	1.30619	1.15132	201104_MPTLVo6_ProinflamLP_CT26R _Bld_D7_C2Nil_007.fcs	0.893553
201013_MPTLVo6_FC_CT26R_Bld_D7_C3_011.fcs	201013	MPTLVo6	FC	CT26R	Bld	D7	C3	11	1	NIL	1	201013_MPTLVo6_FC_CT26R_Bld_D7_C3_011.fcs	1	1.4134	1.43853	1.36272	1.61046	1.25516	1.43839	0.499738	1.53137	1.5166	1.62857	1.91699	1.43595	2.07754	1.48774	1.53551	1.40251	1.06203	2.16906	2.58993	1.4189	201104_MPTLVo6_MacMicLP_CT26R _Bld_D7_C3_011.fcs	1.05644	0.593449	0.987664	1.085	0.923611	0.806886	1.00582	1.19452	1.03647	1.15081	1.2528	1.14513	0.964681	201104_MPTLVo6_ProinflamLP_CT26R _Bld_D7_C3_011.fcs	0.620943
201013_MPTLVo6_FC_CT26R_Bld_D7_C3_012.fcs	201013	MPTLVo6	FC	CT26R	Bld	D7	C3	12	1	NIL	1	201013_MPTLVo6_FC_CT26R_Bld_D7_C3_012.fcs	1	1.10882	0.864625	1.09939	1.18555	0.993822	1.25571	0.999476	1.31514	1.38799	1.15068	1.20061	0.870733	0.566602	0.686649	0.767754	0.996319	0.790873	0.632643	0.955806	1.21752	201104_MPTLVo6_MacMicLP_CT26R _Bld_D7_C3_012.fcs	0.828252	0.755299	1.02274	1.12292	1	0.875	1.16562	0.902062	0.89682	1.15081	1.22931	1.06195	1.0277	201104_MPTLVo6_ProinflamLP_CT26R _Bld_D7_C3_012.fcs	0.778451
201013_MPTLVo6_FC_CT26R_Bld_D7_C3_014.fcs	201013	MPTLVo6	FC	CT26R	Bld	D7	C3	14	1	NIL	1	201013_MPTLVo6_FC_CT26R_Bld_D7_C3_014.fcs	1	1.24843	0.850389	1.27373	1.20523	1.2128	1.38366	1.0005	1.30907	1.24456	1.32289	1.24167	0.848683	0.75624	1.17422	2.02614	0.935961	1.04049	0.97255	0.943064	1.25062	201104_MPTLVo6_MacMicLP_CT26R _Bld_D7_C3_014.fcs	0.868397	0.55684	1.07402	0.860417	0.972222	1.34656	1.12489	0.852686	1.03647	0.869054	0.744631	0.907965	0.901662	201104_MPTLVo6_ProinflamLP_CT26R _Bld_D7_C3_014.fcs	0.817828
201013_MPTLVo6_FC_CT26R_Bld_D7_C3_015.fcs	201013	MPTLVo6	FC	CT26R	Bld	D7	C3	15	1	NIL	1	201013_MPTLVo6_FC_CT26R_Bld_D7_C3_015.fcs	1	0.938113	0.667272	0.925846	1.02458	0.886244	0.974003	0	0.878379	0.952451	1.1036	1.17891	0.671119	0.754316	0.885568	1.11503	1.1708	1.34243	0.834717	0.981713	1.02069	201104_MPTLVo6_MacMicLP_CT26R _Bld_D7_C3_015.fcs	0.84093	0.791908	1.0052	1.19875	0.972222	1.54566	0.846016	0.681769	0.840087	1.12703	3.09284	0.743363	0.933172	201104_MPTLVo6_ProinflamLP_CT26R _Bld_D7_C3_015.fcs	0.817828
201013_MPTLVo6_FC_CT26R_Bld_D7_C3Nil_013.fcs	201013	MPTLVo6	FC	NIL	Bld	D7	C3	13	0	NIL	1	201013_MPTLVo6_FC_CT26R_Bld_D7_C3Nil_013.fcs	1	1.5179	0.946488	1.56868	1.39732	1.66876	1.49627	0.505142	1.28145	1.43008	1.45997	1.56895	0.945774	1.14546	1.47491	1.97542	1.34796	1.3476	1.16477	1.40246	1.4163	201104_MPTLVo6_MacMicLP_CT26R _Bld_D7_C3Nil_013.fcs	0.719439	0.668593	0.970123	0.898333	0.944444	1.14222	1.20636	0.780521	0.868454	0.986147	0.947427	1.26195	0.964681	201104_MPTLVo6_ProinflamLP_CT26R _Bld_D7_C3Nil_013.fcs	0.739074
201013_MPTLVo6_FC_CT26R_Bld_D7_C4_016.fcs	201013	MPTLVo6	FC	CT26R	Bld	D7	C4	16	1	NIL	1	201013_MPTLVo6_FC_CT26R_Bld_D7_C4_016.fcs	1	0.445517	0.986955	0.455935	0.33162	0.451836	0.426739	0	0.532497	0.579661	0.403754	0.352097	1.00594	0.567469	0.458467	0.629124	0.7906	0.746822	0.701498	0.706801	0.266069	201104_MPTLVo6_MacMicLP_CT26R _Bld_D7_C4_016.fcs	1.05644	0.668593	1.02274	0.974167	1.09028	0.875	0.965085	0.634292	0.783354	1.00993	0.947427	1.1292	1.0277	201104_MPTLVo6_ProinflamLP_CT26R _Bld_D7_C4_016.fcs	0.584595
201013_MPTLVo6_FC_CT26R_Bld_D7_C4_017.fcs	201013	MPTLVo6	FC	CT26R	Bld	D7	C4	17	1	NIL	1	201013_MPTLVo6_FC_CT26R_Bld_D7_C4_017.fcs	1	0.943686	1.46038	0.988864	0.689773	0.838001	1.2177	1.50227	1.06851	1.07668	1.11022	1.22965	1.46949	0.946264	0.888733	1.60858	1.09819	1.24534	1.51692	1.04015	0.623802	201104_MPTLVo6_MacMicLP_CT26R _Bld_D7_C4_017.fcs	4.01449	1.04046	1.02274	0.8225	1.08333	1.27844	1.16562	0.755833	0.979738	1.0575	0.978747	1.55752	0.996191	201104_MPTLVo6_ProinflamLP_CT26R _Bld_D7_C4_017.fcs	0.893553
201013_MPTLVo6_FC_CT26R_Bld_D7_C4_018.fcs	201013	MPTLVo6	FC	CT26R	Bld	D7	C4	18	1	NIL	1	201013_MPTLVo6_FC_CT26R_Bld_D7_C4_018.fcs	1	1.0245	1.17385	0.996192	1.11239	0.924079	1.14307	2.51406	1.05352	0.86811	0.967033	0.961055	1.14891	1.14017	1.38174	1.82585	0.786536	0.659326	1.20487	1.06854	1.11846	201104_MPTLVo6_MacMicLP_CT26R _Bld_D7_C4_018.fcs	1.05644	0.982659	0.970123	0.93625	1	1.14222	0.846016	0.902062	0.840087	0.940408	0.884787	0.761062	1.05679	201104_MPTLVo6_ProinflamLP_CT26R _Bld_D7_C4_018.fcs	0.739074
201013_MPTLVo6_FC_CT26R_Bld_D7_C4_020.fcs	201013	MPTLVo6	FC	CT26R	Bld	D7	C4	20	1	NIL	1	201013_MPTLVo6_FC_CT26R_Bld_D7_C4_020.fcs	1	0.905058	1.2359	0.884216	0.942727	0.766085	1.06718	2.49361	1.0612	0.949293	0.724704	0.615633	1.24627	1.31938	1.48471	2.15927	1.00194	0.924568	0.969583	1.0154	0.919985	201104_MPTLVo6_MacMicLP_CT26R _Bld_D7_C4_020.fcs	1.91216	2.86127	1.23053	0.974167	1.75	1.75	1.20636	1.26858	1.26122	1.33926	1.3311	1.4177	1.0883	201104_MPTLVo6_ProinflamLP_CT26R _Bld_D7_C4_020.fcs	0.817828
201013_MPTLVo6_FC_CT26R_Bld_D7_C4Nil_019.fcs	201013	MPTLVo6	FC	NIL	Bld	D7	C4	19	0	NIL	1	201013_MPTLVo6_FC_CT26R_Bld_D7_C4Nil_019.fcs	1	0.949521	1.14865	0.934508	0.980592	0.80678	1.09969	2.99081	0.991234	0.927429	1.09449	1.09831	1.1466	1.88387	1.22712	1.46199	1.17726	1.0706	1.17192	1.20966	0.944551	201104_MPTLVo6_MacMicLP_CT26R _Bld_D7_C4Nil_019.fcs	0.937066	0.631021	1.09156	1.085	0.930556	1.21033	1.00582	0.609604	0.783354	1.17459	0.939597	0.872566	1.0883	201104_MPTLVo6_ProinflamLP_CT26R _Bld_D7_C4Nil_019.fcs	0.66032
201013_MPTLVo6_FC_CT26R_Bld_D7_C5_021.fcs	201013	MPTLVo6	FC	CT26R	Bld	D7	C5	21	1	NIL	1	201013_MPTLVo6_FC_CT26R_Bld_D7_C5_021.fcs	1	0.770892	0.294351	0.799871	0.726952	0.776163	0.884853	0.998967	0.760852	0.846295	0.757832	0.636462	0.293914	0.943855	0.657704	0.837124	0.689408	0.666254	0.519406	0.677969	0.734787	201104_MPTLVo6_MacMicLP_CT26R _Bld_D7_C5_021.fcs	0.895865	0.878613	0.918851	0.749583	1.23611	0.539671	1.12489	0.951438	0.979738	1.17459	0.744631	0.890265	0.870152	201104_MPTLVo6_ProinflamLP_CT26R _Bld_D7_C5_021.fcs	0.620943
201013_MPTLVo6_FC_CT26R_Bld_D7_C5_022.fcs	201013	MPTLVo6	FC	CT26R	Bld	D7	C5	22	1	NIL	1	201013_MPTLVo6_FC_CT26R_Bld_D7_C5_022.fcs	1	0.638374	0.775809	0.637194	0.625779	0.552349	0.774738	0.498468	0.740102	0.804485	0.703032	0.747647	0.780907	0.188387	0.485141	0.765804	0.412804	0.383163	0.45074	0.478398	0.649646	201104_MPTLVo6_MacMicLP_CT26R _Bld_D7_C5_022.fcs	1.00468	1.09827	0.952583	0.860417	1.38194	1.14222	0.965085	0.65898	1.03647	1.03372	0.947427	1.33274	1.0277	201104_MPTLVo6_ProinflamLP_CT26R _Bld_D7_C5_022.fcs	0.620943
201013_MPTLVo6_FC_CT26R_Bld_D7_C5_023.fcs	201013	MPTLVo6	FC	CT26R	Bld	D7	C5	23	1	NIL	1	201013_MPTLVo6_FC_CT26R_Bld_D7_C5_023.fcs	1	1.06452	0.624532	1.08822	1.03476	0.829482	1.55203	0	1.40786	1.31097	0.758184	0.892299	0.620286	0.564588	1.28289	1.87779	1.00042	1.13706	0.968106	0.713454	1.09791	201104_MPTLVo6_MacMicLP_CT26R _Bld_D7_C5_023.fcs	0.868397	0.73025	0.936392	1.085	0.944444	0.943114	0.924351	0.681769	0.89682	1.00993	0.822148	1.10619	0.933172	201104_MPTLVo6_ProinflamLP_CT26R _Bld_D7_C5_023.fcs	0.739074
201013_MPTLVo6_FC_CT26R_Bld_D7_C5_024.fcs	201013	MPTLVo6	FC	CT26R	Bld	D7	C5	24	1	NIL	1	201013_MPTLVo6_FC_CT26R_Bld_D7_C5_024.fcs	1	0.77083	0.976607	0.7988	0.628975	0.633893	1.07763	1.00203	0.893846	0.910675	0.744095	0.798016	0.98399	0.18935	0.946553	1.74935	1.06802	0.940145	0.724867	0.587313	0.622279	201104_MPTLVo6_MacMicLP_CT26R _Bld_D7_C5_024.fcs	0.895865	0.82948	1.1091	1.085	0.75	0.943114	0.846016	0.731145	0.840087	1.15081	0.75481	0.80531	0.933172	201104_MPTLVo6_ProinflamLP_CT26R _Bld_D7_C5_024.fcs	0.778451
201013_MPTLVo6_FC_CT26R_Bld_D7_C5Nil_025.fcs	201013	MPTLVo6	FC	NIL	Bld	D7	C5	25	0	NIL	1	201013_MPTLVo6_FC_CT26R_Bld_D7_C5Nil_025.fcs	1	0.684123	0.978893	0.669033	0.704462	0.558178	0.826328	0.500248	0.827247	0.834179	0.649419	0.551117	0.982485	0.56718	0.830547	0.558936	0.851571	0.870848	0.565436	0.579556	0.724269	201104_MPTLVo6_MacMicLP_CT26R _Bld_D7_C5Nil_025.fcs	1.01841	0.692678	0.970123	0.860417	0.833333	1.01123	0.846016	0.805209	0.951372	0.916623	0.845638	1.06726	0.933172	201104_MPTLVo6_ProinflamLP_CT26R _Bld_D7_C5Nil_025.fcs	0.972306
201013_MPTLVo6_FC_CT26R_Bld_D7_C6_027.fcs	201013	MPTLVo6	FC	CT26R	Bld	D7	C6	27	1	NIL	1	201013_MPTLVo6_FC_CT26R_Bld_D7_C6_027.fcs	1	0.91382	0.68849	0.957414	0.775812	0.873884	1.10682	1.49389	1.0773	0.953187	0.947065	0.984834	0.688783	0.376392	0.798244	0.765026	0.832407	0.765547	0.720451	0.696386	0.772806	201104_MPTLVo6_MacMicLP_CT26R _Bld_D7_C6_027.fcs	0.977211	1.15607	1.05783	1.27167	1.04861	0.875	0.846016	0.731145	0.840087	1.15081	1.05705	0.630088	0.933172	201104_MPTLVo6_ProinflamLP_CT26R _Bld_D7_C6_027.fcs	0.932929
201013_MPTLVo6_FC_CT26R_Bld_D7_C6_028.fcs	201013	MPTLVo6	FC	CT26R	Bld	D7	C6	28	1	NIL	1	201013_MPTLVo6_FC_CT26R_Bld_D7_C6_028.fcs	1	0.960489	1.03497	1.03818	0.64641	0.93283	1.23683	1.50535	1.06177	1.01431	0.978458	1.13892	1.04685	0.56892	1.00546	1.33155	1.10044	1.16848	1.3839	0.89436	0.587586	201104_MPTLVo6_MacMicLP_CT26R _Bld_D7_C6_028.fcs	3.9511	0.82948	1.1091	1.12292	1.50694	0.670659	1.00582	0.681769	0.840087	0.916623	1.26846	1.31504	0.778047	201104_MPTLVo6_ProinflamLP_CT26R _Bld_D7_C6_028.fcs	1.12678
201013_MPTLVo6_FC_CT26R_Bld_D7_C6_029.fcs	201013	MPTLVo6	FC	CT26R	Bld	D7	C6	29	1	NIL	1	201013_MPTLVo6_FC_CT26R_Bld_D7_C6_029.fcs	1	0.979599	0.991219	0.996229	0.912879	0.942534	1.06294	0	1.01473	1.01787	0.942491	1.10157	0.98361	0.563444	0.881979	1.17992	1.21178	1.1797	1.23577	1.30137	0.868634	201104_MPTLVo6_MacMicLP_CT26R _Bld_D7_C6_029.fcs	0.733172	0.791908	1.02274	1.085	0.895833	1.0741	0.924351	0.998915	0.89682	1.00993	0.822148	0.961062	1.18283	201104_MPTLVo6_ProinflamLP_CT26R _Bld_D7_C6_029.fcs	0.739074
201013_MPTLVo6_FC_CT26R_Bld_D7_C6_030.fcs	201013	MPTLVo6	FC	CT26R	Bld	D7	C6	30	1	NIL	1	201013_MPTLVo6_FC_CT26R_Bld_D7_C6_030.fcs	1	0.918668	0.470758	0.920103	0.974457	0.95742	0.912888	0.996936	0.782942	0.753703	0.737651	0.721181	0.464735	1.31871	0.684905	0.626567	0.947921	0.845212	0.608499	0.990966	0.996449	201104_MPTLVo6_MacMicLP_CT26R _Bld_D7_C6_030.fcs	0.882131	1.31021	0.936392	1.16083	1.05556	0.943114	0.883617	0.681769	0.783354	1.22216	1.08837	0.548673	0.996191	201104_MPTLVo6_ProinflamLP_CT26R _Bld_D7_C6_030.fcs	1.05106
201013_MPTLVo6_FC_CT26R_Bld_D7_C6Nil_026.fcs	201013	MPTLVo6	FC	NIL	Bld	D7	C6	26	0	NIL	1	201013_MPTLVo6_FC_CT26R_Bld_D7_C6Nil_026.fcs	1	0.698095	0.752506	0.745342	0.505644	0.709236	0.780205	0.500503	0.80097	0.85339	0.852964	0.943355	0.75732	0.189156	0.659046	0.629124	0.905735	0.916554	0.724127	0.67249	0.465314	201104_MPTLVo6_MacMicLP_CT26R _Bld_D7_C6Nil_026.fcs	1.08814	2.63006	1.02274	1.19875	1.46528	1.01123	0.965085	0.877374	0.89682	1.03372	1.49553	0.989381	1.11981	201104_MPTLVo6_ProinflamLP_CT26R _Bld_D7_C6Nil_026.fcs	2.10212
201013_MPTLVo6_FC_CT26R_Bld_D7_C7_031.fcs	201013	MPTLVo6	FC	CT26R	Bld	D7	C7	31	1	NIL	1	201013_MPTLVo6_FC_CT26R_Bld_D7_C7_031.fcs	1	0.896086	0.745704	0.813539	1.24202	0.804139	0.831746	0.501014	0.892361	0.881125	0.302456	0.172903	0.742779	0.757398	0.860503	0.769715	1.22169	1.40455	1.33647	1.14715	1.28322	201104_MPTLVo6_MacMicLP_CT26R _Bld_D7_C7_031.fcs	1.05644	1.59923	1.0052	1.12292	0.986111	0.875	1.08729	1.31796	1.0932	1.0575	0.892617	1.19292	1.05679	201104_MPTLVo6_ProinflamLP_CT26R _Bld_D7_C7_031.fcs	0.66032
201013_MPTLVo6_FC_CT26R_Bld_D7_C7_033.fcs	201013	MPTLVo6	FC	CT26R	Bld	D7	C7	33	1	NIL	1	201013_MPTLVo6_FC_CT26R_Bld_D7_C7_033.fcs	1	0.946226	1.02385	0.903293	1.10273	0.845272	0.990868	2.49108	0.912476	0.841475	0.715983	0.667911	1.01276	0.941459	0.941265	1.53083	0.985643	1.05879	1.55426	1.13732	1.13752	201104_MPTLVo6_MacMicLP_CT26R _Bld_D7_C7_033.fcs	1.2466	1.09827	1.04029	1.01208	1.17361	1.01123	1.44763	1.39012	1.31796	1.24595	1.37025	1.92743	1.0277	201104_MPTLVo6_ProinflamLP_CT26R _Bld_D7_C7_033.fcs	1.16616
201013_MPTLVo6_FC_CT26R_Bld_D7_C7_034.fcs	201013	MPTLVo6	FC	CT26R	Bld	D7	C7	34	1	NIL	1	201013_MPTLVo6_FC_CT26R_Bld_D7_C7_034.fcs	1	1.00122	0.978394	0.980323	1.08923	1.15651	0.784934	0.999985	0.88906	0.839115	0.307181	0.119458	0.978163	1.70067	0.801499	0.97764	1.18086	1.39039	1.10769	0.802053	1.1324	201104_MPTLVo6_MacMicLP_CT26R _Bld_D7_C7_034.fcs	1.55297	1.079	0.987664	0.93625	1.15278	1.01123	1.16562	1.4395	1.23286	1.15081	1.26063	0.929204	0.996191	201104_MPTLVo6_ProinflamLP_CT26R _Bld_D7_C7_034.fcs	0.778451
201013_MPTLVo6_FC_CT26R_Bld_D7_C7_035.fcs	201013	MPTLVo6	FC	CT26R	Bld	D7	C7	35	1	NIL	1	201013_MPTLVo6_FC_CT26R_Bld_D7_C7_035.fcs	1	0.721008	0.494611	0.659504	0.997954	0.73537	0.589436	0	0.518354	0.490351	0.208243	0.119398	0.492651	0.188867	0.457766	0.348979	0.980991	0.881259	1.06194	0.945529	1.04061	201104_MPTLVo6_MacMicLP_CT26R _Bld_D7_C7_035.fcs	0.74585	0.816956	1.0052	1.12292	0.875	1.14222	1.00582	1.19452	0.951372	1.03372	0.798658	0.916814	1.05679	201104_MPTLVo6_ProinflamLP_CT26R _Bld_D7_C7_035.fcs	0.739074
201013_MPTLVo6_FC_CT26R_Bld_D7_C7Nil_032.fcs	201013	MPTLVo6	FC	NIL	Bld	D7	C7	32	0	NIL	1	201013_MPTLVo6_FC_CT26R_Bld_D7_C7Nil_032.fcs	1	0.964839	0.82267	0.982919	0.918663	1.08883	0.895857	1.00357	0.962136	0.90131	0.348492	0.19981	0.824446	0.37928	0.545822	0.560652	0.87727	0.850832	1.15703	1.18675	0.889369	201104_MPTLVo6_MacMicLP_CT26R _Bld_D7_C7Nil_032.fcs	0.854663	0.495183	0.952583	0.93625	0.854167	0.670659	1.08729	1.31796	1.17612	0.892838	0.892617	0.79823	0.901662	201104_MPTLVo6_ProinflamLP_CT26R _Bld_D7_C7Nil_032.fcs	0.854176
201020_MPTLVo6_FC_CT26R_Bld_D14_C1_002.fcs	201020	MPTLVo6	FC	CT26R	Bld	D14	C1	2	1	NIL	1	201020_MPTLVo6_FC_CT26R_Bld_D14_C1_002.fcs	1	1.14223	0.939	0.923049	2.10764	0.884922	0.896448	1.15905	0.950719	1.01712	0.8391	0.810575	0.928027	6.95197	4.88257	7.64629	2.37224	2.61669	2.0405	6.74136	1.7803	201104_MPTLVo6_MacMicLP_CT26R _Bld_D14_C1_002.fcs	12.5993	1.26543	1.05742	1.17145	1.6664	0.954827	1.05855	1.51043	1.29178	1.36858	1.25656	1.45853	1.0883	201104_MPTLVo6_ProinflamLP_CT26R _Bld_D14_C1_002.fcs	1.15286
201020_MPTLVo6_FC_CT26R_Bld_D14_C1_003.fcs	201020	MPTLVo6	FC	CT26R	Bld	D14	C1	3	1	NIL	1	201020_MPTLVo6_FC_CT26R_Bld_D14_C1_003.fcs	1	0.966077	1.55499	0.800661	1.55768	0.644095	0.956594	1.17095	0.797616	0.835851	0.677071	0.776541	1.62576	1.75584	2.54109	2.10676	1.10243	0.865993	1.40554	3.79958	1.4553	201104_MPTLVo6_MacMicLP_CT26R _Bld_D14_C1_003.fcs	0.499257	0.913519	1.02235	0.670518	0.791401	1.03543	0.831508	1.35013	1.37305	1.18262	1.29522	0.80678	0.933172	201104_MPTLVo6_ProinflamLP_CT26R _Bld_D14_C1_003.fcs	0.842209
201020_MPTLVo6_FC_CT26R_Bld_D14_C1_004.fcs	201020	MPTLVo6	FC	CT26R	Bld	D14	C1	4	1	NIL	1	201020_MPTLVo6_FC_CT26R_Bld_D14_C1_004.fcs	1	0.817695	0.979713	0.788225	0.906811	0.54736	0.934766	0	0.915377	0.882283	1.12472	1.17633	0.989273	1.74153	2.52038	3.48267	1.52133	2.03433	2.23054	3.05757	0.788061	201104_MPTLVo6_MacMicLP_CT26R _Bld_D14_C1_004.fcs	1.27935	1.14691	1.00482	0.871413	1.16481	0.874225	1.28559	1.18982	1.15277	1.06706	1.1599	1.1896	1.0883	201104_MPTLVo6_ProinflamLP_CT26R _Bld_D14_C1_004.fcs	0.797337
201020_MPTLVo6_FC_CT26R_Bld_D14_C1C4_005.fcs	201020	MPTLVo6	FC	CT26R	Bld	D14	C1	5	1	C4	1	201020_MPTLVo6_FC_CT26R_Bld_D14_C1C4_005.fcs	1	0.822505	1.27268	0.726707	1.14437	0.554791	0.899972	3.51646	0.760813	0.706214	0.639195	0.777339	1.28797	7.03056	1.49629	3.16339	1.55939	1.73377	1.50078	1.98547	1.09542	201104_MPTLVo6_MacMicLP_CT26R _Bld_D14_C1C4_005.fcs	0.561664	0.678302	1.00482	1.13753	1.08121	0.793623	0.681129	0.50229	0.851207	0.928037	1.65286	0.465085	1.0277	201104_MPTLVo6_ProinflamLP_CT26R _Bld_D14_C1C4_005.fcs	1.15286
201020_MPTLVo6_FC_CT26R_Bld_D14_C1Nil_001.fcs	201020	MPTLVo6	FC	NIL	Bld	D14	C1	1	0	NIL	1	201020_MPTLVo6_FC_CT26R_Bld_D14_C1Nil_001.fcs	1	0.603414	0.861995	0.641496	0.39418	0.599617	0.690429	1.15964	0.645163	0.493629	0.77956	0.852935	0.87911	0	1.03622	1.04321	0.593362	0.315968	0.649581	0.402321	0.370287	201104_MPTLVo6_MacMicLP_CT26R _Bld_D14_C1Nil_001.fcs	1.08519	1.03022	1.02235	2.04547	1.11465	1.03543	1.17355	1.5799	1.23617	1.04359	1.08257	0.631186	1.11981	201104_MPTLVo6_ProinflamLP_CT26R _Bld_D14_C1Nil_001.fcs	1.10799
201020_MPTLVo6_FC_CT26R_Bld_D14_C2_008.fcs	201020	MPTLVo6	FC	CT26R	Bld	D14	C2	8	1	NIL	1	201020_MPTLVo6_FC_CT26R_Bld_D14_C2_008.fcs	1	1.46274	1.79727	1.3984	1.68113	1.5326	1.27638	1.16319	1.28183	1.38639	1.25767	1.108	1.81314	5.23259	1.63333	1.3952	1.80934	1.81106	1.39622	1.49551	1.66499	201104_MPTLVo6_MacMicLP_CT26R _Bld_D14_C2_008.fcs	0.676077	0.818703	1.00482	0.90533	0.936306	0.793623	0.831508	1.07583	0.823404	1.04359	1.03424	0.980791	0.841066	201104_MPTLVo6_ProinflamLP_CT26R _Bld_D14_C2_008.fcs	0.842209
201020_MPTLVo6_FC_CT26R_Bld_D14_C2_009.fcs	201020	MPTLVo6	FC	CT26R	Bld	D14	C2	9	1	NIL	1	201020_MPTLVo6_FC_CT26R_Bld_D14_C2_009.fcs	1	0.982989	0.70847	0.910435	1.32601	0.766695	1.02605	0	0.969717	0.95122	0.928639	1.05083	0.702742	0	1.335	1.04533	1.75993	1.76398	0.743891	1.65999	1.31624	201104_MPTLVo6_MacMicLP_CT26R _Bld_D14_C2_009.fcs	1.31748	0.913519	1.03988	1.00447	0.964172	1.35164	0.946504	1.12036	0.960281	1.02012	1.10191	1.03616	1.11981	201104_MPTLVo6_ProinflamLP_CT26R _Bld_D14_C2_009.fcs	0.973373
201020_MPTLVo6_FC_CT26R_Bld_D14_C2_010.fcs	201020	MPTLVo6	FC	CT26R	Bld	D14	C2	10	1	NIL	1	201020_MPTLVo6_FC_CT26R_Bld_D14_C2_010.fcs	1	1.18978	1.55837	1.06598	1.63774	1.07486	1.00717	1.16616	0.931598	0.924076	1.29378	1.30769	1.58931	1.74866	4.1682	7.6932	1.50368	1.90647	1.30647	1.49934	1.6548	201104_MPTLVo6_MacMicLP_CT26R _Bld_D14_C2_010.fcs	1.35562	1.14691	1.03988	1.23928	1.20939	1.03543	0.757793	0.892366	0.988084	1.09053	1.10191	1.18169	1.0883	201104_MPTLVo6_ProinflamLP_CT26R _Bld_D14_C2_010.fcs	0.931953
201020_MPTLVo6_FC_CT26R_Bld_D14_C2C4_006.fcs	201020	MPTLVo6	FC	CT26R	Bld	D14	C2	6	1	C4	1	201020_MPTLVo6_FC_CT26R_Bld_D14_C2C4_006.fcs	1	0.778581	0.85231	0.615795	1.45224	0.569948	0.645584	0	0.529365	0.493629	0.774109	0.783022	0.898866	1.73888	2.8126	4.52056	1.4478	1.03818	0.927973	2.1536	1.36144	201104_MPTLVo6_MacMicLP_CT26R _Bld_D14_C2C4_006.fcs	1.09559	0.818703	0.865896	1.03839	1.61067	1.11603	0.604465	0.799746	0.960281	0.928037	1.07291	0.99661	0.870152	201104_MPTLVo6_ProinflamLP_CT26R _Bld_D14_C2C4_006.fcs	0.887081
201020_MPTLVo6_FC_CT26R_Bld_D14_C2Nil_007.fcs	201020	MPTLVo6	FC	NIL	Bld	D14	C2	7	0	NIL	1	201020_MPTLVo6_FC_CT26R_Bld_D14_C2Nil_007.fcs	1	0.82931	1.20045	0.869018	0.604773	0.762361	0.961224	2.3371	0.812651	0.857096	0.983312	0.901759	1.19443	1.75224	0.895016	1.40163	1.26759	1.59198	1.49617	1.02545	0.56774	201104_MPTLVo6_MacMicLP_CT26R _Bld_D14_C2Nil_007.fcs	2.31947	1.07762	0.936031	0.803578	0.941879	0.719221	0.831508	0.960051	0.932478	0.949703	0.985915	1.06938	0.841066	201104_MPTLVo6_ProinflamLP_CT26R _Bld_D14_C2Nil_007.fcs	0.707594
201020_MPTLVo6_FC_CT26R_Bld_D14_C3_012.fcs	201020	MPTLVo6	FC	CT26R	Bld	D14	C3	12	1	NIL	1	201020_MPTLVo6_FC_CT26R_Bld_D14_C3_012.fcs	1	0.811757	0.694366	0.721752	1.21652	0.609407	0.855652	1.17095	0.77256	0.828183	0.605511	0.677708	0.708153	1.75584	0.896854	1.05338	1.00657	0.546943	1.03073	2.12681	1.14587	201104_MPTLVo6_MacMicLP_CT26R _Bld_D14_C3_012.fcs	1.15106	1.14691	1.02235	1.00447	0.869427	0.477414	1.09688	0.685751	0.851207	1.09053	2.17481	1.06463	0.933172	201104_MPTLVo6_ProinflamLP_CT26R _Bld_D14_C3_012.fcs	0.973373
201020_MPTLVo6_FC_CT26R_Bld_D14_C3_014.fcs	201020	MPTLVo6	FC	CT26R	Bld	D14	C3	14	1	NIL	1	201020_MPTLVo6_FC_CT26R_Bld_D14_C3_014.fcs	1	1.42503	0.602328	1.25173	2.28462	1.12146	1.28762	1.16319	1.40213	1.33307	1.62951	1.64096	0.584564	6.97679	2.22727	3.48799	1.64269	1.22246	2.23395	2.11271	2.28935	201104_MPTLVo6_MacMicLP_CT26R _Bld_D14_C3_014.fcs	1.36602	1.45142	1.05742	1.10622	1.06449	1.67405	0.946504	1.18982	1.20837	0.857622	1.04391	1.49175	1.05679	201104_MPTLVo6_ProinflamLP_CT26R _Bld_D14_C3_014.fcs	1.06312
201020_MPTLVo6_FC_CT26R_Bld_D14_C3_015.fcs	201020	MPTLVo6	FC	CT26R	Bld	D14	C3	15	1	NIL	1	201020_MPTLVo6_FC_CT26R_Bld_D14_C3_015.fcs	1	1.18579	1.40397	1.06077	1.68268	1.03823	1.08627	0	1.0741	1.19259	1.09206	1.12605	1.41196	1.75044	1.63918	2.80039	1.00348	0.908772	1.21439	1.33411	1.69987	201104_MPTLVo6_MacMicLP_CT26R _Bld_D14_C3_015.fcs	0.877167	1.17062	0.952216	1.07231	1.05892	1.82905	0.757793	1.18982	1.04369	1.6015	1.2179	0.816271	0.996191	201104_MPTLVo6_ProinflamLP_CT26R _Bld_D14_C3_015.fcs	1.01824
201020_MPTLVo6_FC_CT26R_Bld_D14_C3C4_011.fcs	201020	MPTLVo6	FC	CT26R	Bld	D14	C3	11	1	C4	1	201020_MPTLVo6_FC_CT26R_Bld_D14_C3C4_011.fcs	1	1.2731	0.8194	0.70976	3.75066	0.669968	0.741486	3.50386	0.687276	0.650142	0.642394	0.535146	0.795876	5.25402	2.68367	4.55297	2.0558	0.909238	1.12155	5.64903	3.60081	201104_MPTLVo6_MacMicLP_CT26R _Bld_D14_C3C4_011.fcs	1.28281	0.632717	0.936031	1.00447	0.914013	0.954827	0.796125	0.77659	0.823404	1.1122	0.819663	0.953898	0.870152	201104_MPTLVo6_ProinflamLP_CT26R _Bld_D14_C3C4_011.fcs	1.10799
201020_MPTLVo6_FC_CT26R_Bld_D14_C3Nil_013.fcs	201020	MPTLVo6	FC	NIL	Bld	D14	C3	13	0	NIL	1	201020_MPTLVo6_FC_CT26R_Bld_D14_C3Nil_013.fcs	1	0.986781	0.954501	0.893785	1.38441	0.844812	0.954561	1.16616	0.939916	1.03863	0.822319	1.06865	0.923787	0	0.744321	1.04907	0.954718	0.771667	1.11983	0.690171	1.44454	201104_MPTLVo6_MacMicLP_CT26R _Bld_D14_C3Nil_013.fcs	0.783556	1.03022	1.03988	0.936638	1.00876	0.874225	0.908172	0.799746	0.960281	0.973175	0.995581	1.03299	1.0883	201104_MPTLVo6_ProinflamLP_CT26R _Bld_D14_C3Nil_013.fcs	1.10799
201020_MPTLVo6_FC_CT26R_Bld_D14_C4_016.fcs	201020	MPTLVo6	FC	CT26R	Bld	D14	C4	16	1	NIL	1	201020_MPTLVo6_FC_CT26R_Bld_D14_C4_016.fcs	1	0.723029	0.61835	0.617708	1.19237	0.546726	0.702518	0	0.59513	0.638769	0.486156	0.552624	0.610607	1.76217	1.35013	2.11436	0.745624	0.594658	1.03444	1.36703	1.20176	201104_MPTLVo6_MacMicLP_CT26R _Bld_D14_C4_016.fcs	0.450718	0.632717	0.987283	0.90533	0.875	0.874225	0.831508	0.685751	0.906813	1.02012	0.985915	1.09469	0.809557	201104_MPTLVo6_ProinflamLP_CT26R _Bld_D14_C4_016.fcs	0.752465
201020_MPTLVo6_FC_CT26R_Bld_D14_C4_017.fcs	201020	MPTLVo6	FC	CT26R	Bld	D14	C4	17	1	NIL	1	201020_MPTLVo6_FC_CT26R_Bld_D14_C4_017.fcs	1	1.21547	0.745392	1.08412	1.85733	1.01914	1.12803	2.3181	1.02099	1.07025	1.08429	1.15996	0.730574	0	2.3673	3.82315	1.63685	1.84973	1.6695	2.4127	1.82337	201104_MPTLVo6_MacMicLP_CT26R _Bld_D14_C4_017.fcs	1.80981	1.19432	1.03988	0.735744	0.925159	0.556776	0.946504	0.594911	0.87901	1.1122	1.04391	1.30983	0.933172	201104_MPTLVo6_ProinflamLP_CT26R _Bld_D14_C4_017.fcs	1.23915
201020_MPTLVo6_FC_CT26R_Bld_D14_C4_018.fcs	201020	MPTLVo6	FC	CT26R	Bld	D14	C4	18	1	NIL	1	201020_MPTLVo6_FC_CT26R_Bld_D14_C4_018.fcs	1	1.16011	0.649909	0.935017	2.20247	0.943806	0.903888	0	0.936087	0.844254	0.846269	0.966269	0.613349	0	2.8169	4.87573	1.30739	0.904145	0.836451	1.99097	2.23151	201104_MPTLVo6_MacMicLP_CT26R _Bld_D14_C4_018.fcs	3.36305	2.07867	1.0736	1.23928	1.42118	1.59345	1.21188	1.32697	1.34525	1.57802	1.50787	1.66576	1.0883	201104_MPTLVo6_ProinflamLP_CT26R _Bld_D14_C4_018.fcs	0.973373
201020_MPTLVo6_FC_CT26R_Bld_D14_C4_020.fcs	201020	MPTLVo6	FC	CT26R	Bld	D14	C4	20	1	NIL	1	201020_MPTLVo6_FC_CT26R_Bld_D14_C4_020.fcs	1	0.944787	0.515419	0.944378	0.998401	0.833327	1.00188	0	1.0589	0.884535	1.09475	1.10913	0.505817	1.74598	0.743181	0.349156	1.62053	0.951775	1.02494	0.92674	0.983985	201104_MPTLVo6_MacMicLP_CT26R _Bld_D14_C4_020.fcs	0.67261	1.14691	1.02235	0.90533	0.841561	1.11603	1.02317	1.35013	1.15277	1.02012	1.03424	0.952316	0.964681	201104_MPTLVo6_ProinflamLP_CT26R _Bld_D14_C4_020.fcs	0.666174
201020_MPTLVo6_FC_CT26R_Bld_D14_C4Nil_019.fcs	201020	MPTLVo6	FC	NIL	Bld	D14	C4	19	0	NIL	1	201020_MPTLVo6_FC_CT26R_Bld_D14_C4Nil_019.fcs	1	1.44011	1.19069	1.45735	1.3977	1.33197	1.58823	2.3371	1.4461	1.44635	1.59857	1.60626	1.18447	1.75224	1.79003	1.75204	1.36326	1.41004	1.40266	1.55011	1.39764	201104_MPTLVo6_MacMicLP_CT26R _Bld_D14_C4Nil_019.fcs	0.717682	0.842407	0.96975	1.00447	0.875	0.954827	1.09688	0.618066	0.851207	1.02012	0.966584	1.13898	1.0277	201104_MPTLVo6_ProinflamLP_CT26R _Bld_D14_C4Nil_019.fcs	1.10799
201020_MPTLVo6_FC_CT26R_Bld_D14_C5_021.fcs	201020	MPTLVo6	FC	CT26R	Bld	D14	C5	21	1	NIL	1	201020_MPTLVo6_FC_CT26R_Bld_D14_C5_021.fcs	1	1.16238	0.436951	0.864937	2.54641	0.99956	0.696872	0	0.729731	0.81466	0.705032	0.742963	0.435724	6.97323	3.56182	2.44035	1.11836	0.905067	1.86067	4.247	2.469	201104_MPTLVo6_MacMicLP_CT26R _Bld_D14_C5_021.fcs	5.5161	1.26543	1.02235	1.00447	1.68312	1.19663	0.984836	0.983206	0.906813	1.25303	0.995581	1.26712	0.841066	201104_MPTLVo6_ProinflamLP_CT26R _Bld_D14_C5_021.fcs	1.01824
201020_MPTLVo6_FC_CT26R_Bld_D14_C5_022.fcs	201020	MPTLVo6	FC	CT26R	Bld	D14	C5	22	1	NIL	1	201020_MPTLVo6_FC_CT26R_Bld_D14_C5_022.fcs	1	1.05454	0.174425	1.00878	1.38626	1.10767	0.921663	0	0.88962	0.98776	1.04721	1.04922	0.158123	0	0.740535	0.347912	0.807382	0.72258	0.557067	1.53907	1.39407	201104_MPTLVo6_MacMicLP_CT26R _Bld_D14_C5_022.fcs	1.31055	1.07762	1.02235	1.00447	1.23726	1.35164	0.86984	0.685751	0.906813	1.36858	0.844794	1.01876	0.996191	201104_MPTLVo6_ProinflamLP_CT26R _Bld_D14_C5_022.fcs	0.707594
201020_MPTLVo6_FC_CT26R_Bld_D14_C5_024.fcs	201020	MPTLVo6	FC	CT26R	Bld	D14	C5	24	1	NIL	1	201020_MPTLVo6_FC_CT26R_Bld_D14_C5_024.fcs	1	1.2702	1.12293	1.20771	1.56555	1.29695	1.14764	1.15905	0.983787	1.00194	1.03525	1.07611	1.12548	1.73799	2.07139	2.78047	1.44707	1.35346	1.20575	2.60193	1.50911	201104_MPTLVo6_MacMicLP_CT26R _Bld_D14_C5_024.fcs	2.53789	1.17062	0.936031	1.13753	0.953025	0.954827	0.946504	0.936896	1.01589	1.18262	0.819663	1.13424	1.0277	201104_MPTLVo6_ProinflamLP_CT26R _Bld_D14_C5_024.fcs	0.842209
201020_MPTLVo6_FC_CT26R_Bld_D14_C5C4_023.fcs	201020	MPTLVo6	FC	CT26R	Bld	D14	C5	23	1	C4	1	201020_MPTLVo6_FC_CT26R_Bld_D14_C5C4_023.fcs	1	1.20868	0.623348	0.903215	2.58999	0.697206	1.0814	1.16616	1.02725	0.977535	0.783944	0.885854	0.576125	1.74866	2.82842	3.8466	1.16953	0.726274	0.933191	3.23667	2.62584	201104_MPTLVo6_MacMicLP_CT26R _Bld_D14_C5C4_023.fcs	0.395245	1.28731	1.33526	1.84197	0.953025	2.22586	2.88079	1.46412	1.70241	1.85969	1.26622	0.310056	1.86877	201104_MPTLVo6_ProinflamLP_CT26R _Bld_D14_C5C4_023.fcs	3.10306
201020_MPTLVo6_FC_CT26R_Bld_D14_C5Nil_025.fcs	201020	MPTLVo6	FC	NIL	Bld	D14	C5	25	0	NIL	1	201020_MPTLVo6_FC_CT26R_Bld_D14_C5Nil_025.fcs	1	1.37591	0.759317	1.43477	1.23029	1.68876	1.13813	0	1.18469	1.19076	1.72051	1.72864	0.724753	3.49552	1.04152	1.04854	1.21664	1.54254	1.02599	1.71265	1.19996	201104_MPTLVo6_MacMicLP_CT26R _Bld_D14_C5Nil_025.fcs	0.960376	1.14691	0.987283	0.769661	1.16481	1.27104	1.13521	1.30382	1.18057	0.996647	1.1309	1.15164	1.18283	201104_MPTLVo6_ProinflamLP_CT26R _Bld_D14_C5Nil_025.fcs	0.973373
201020_MPTLVo6_FC_CT26R_Bld_D14_C6_027.fcs	201020	MPTLVo6	FC	CT26R	Bld	D14	C6	27	1	NIL	1	201020_MPTLVo6_FC_CT26R_Bld_D14_C6_027.fcs	1	1.18563	1.06381	1.12416	1.47087	1.15888	1.14292	0	1.17939	1.04076	0.774564	0.77495	1.08494	1.75224	1.49169	1.75204	0.765339	0.318396	0.841593	1.45471	1.47966	201104_MPTLVo6_MacMicLP_CT26R _Bld_D14_C6_027.fcs	1.53938	0.982808	1.02235	0.936638	0.869427	1.19663	0.681129	0.685751	0.714329	1.02012	0.919221	0.789379	0.996191	201104_MPTLVo6_ProinflamLP_CT26R _Bld_D14_C6_027.fcs	1.06312
201020_MPTLVo6_FC_CT26R_Bld_D14_C6_028.fcs	201020	MPTLVo6	FC	CT26R	Bld	D14	C6	28	1	NIL	1	201020_MPTLVo6_FC_CT26R_Bld_D14_C6_028.fcs	1	0.964317	1.08112	0.806817	1.61539	0.563732	1.00436	0	1.00646	0.931713	0.920998	1.15302	1.04299	1.74866	1.19091	1.39876	1.00245	0.953235	1.67974	1.26135	1.6869	201104_MPTLVo6_MacMicLP_CT26R _Bld_D14_C6_028.fcs	1.58791	1.12321	1.09114	1.17145	1.16481	1.03543	0.946504	0.708906	0.87901	0.928037	0.985915	1.08203	1.0277	201104_MPTLVo6_ProinflamLP_CT26R _Bld_D14_C6_028.fcs	1.10799
201020_MPTLVo6_FC_CT26R_Bld_D14_C6_029.fcs	201020	MPTLVo6	FC	CT26R	Bld	D14	C6	29	1	NIL	1	201020_MPTLVo6_FC_CT26R_Bld_D14_C6_029.fcs	1	1.18416	0.889506	1.13956	1.43574	1.12678	1.14186	3.51105	1.15616	1.20331	1.08386	1.43939	0.867292	0	1.34459	2.80758	1.26954	1.41221	0.936543	1.24199	1.46261	201104_MPTLVo6_MacMicLP_CT26R _Bld_D14_C6_029.fcs	0.67261	1.14691	1.00482	0.90533	1.00876	1.19663	0.984836	1.12036	1.20837	1.06706	0.985915	1.49492	0.933172	201104_MPTLVo6_ProinflamLP_CT26R _Bld_D14_C6_029.fcs	1.06312
201020_MPTLVo6_FC_CT26R_Bld_D14_C6_030.fcs	201020	MPTLVo6	FC	CT26R	Bld	D14	C6	30	1	NIL	1	201020_MPTLVo6_FC_CT26R_Bld_D14_C6_030.fcs	1	1.15603	0.83977	1.08166	1.52989	1.15397	0.971136	1.16915	1.12162	1.11786	1.1487	1.07139	0.846485	0	1.6417	1.40235	0.622157	0.273051	1.02914	1.38388	1.54801	201104_MPTLVo6_MacMicLP_CT26R _Bld_D14_C6_030.fcs	0.877167	1.33472	0.987283	1.10622	0.936306	1.43224	0.946504	1.18982	1.23617	1.15914	0.881524	0.673898	1.0883	201104_MPTLVo6_ProinflamLP_CT26R _Bld_D14_C6_030.fcs	0.973373
201020_MPTLVo6_FC_CT26R_Bld_D14_C6Nil_026.fcs	201020	MPTLVo6	FC	NIL	Bld	D14	C6	26	0	NIL	1	201020_MPTLVo6_FC_CT26R_Bld_D14_C6Nil_026.fcs	1	1.05314	0.893322	1.03521	1.15584	1.14124	0.932909	0	1.09045	1.18773	0.868993	0.785018	0.911059	0	0.742045	0	0.737644	0.497787	1.02337	1.11513	1.1601	201104_MPTLVo6_MacMicLP_CT26R _Bld_D14_C6Nil_026.fcs	0.665676	0.959104	1.10867	0.704435	0.969745	0.874225	0.984836	0.708906	0.87901	0.996647	0.919221	1.09153	0.870152	201104_MPTLVo6_ProinflamLP_CT26R _Bld_D14_C6Nil_026.fcs	1.15286
201020_MPTLVo6_FC_CT26R_Bld_D14_C7_031.fcs	201020	MPTLVo6	FC	CT26R	Bld	D14	C7	31	1	NIL	1	201020_MPTLVo6_FC_CT26R_Bld_D14_C7_031.fcs	1	1.36471	1.27657	0.894592	3.38749	1.05577	0.766107	1.16676	0.907108	0.886345	0.307156	0.0984786	1.29198	3.4991	1.93623	1.39948	1.48057	1.1808	1.30714	3.52406	3.39158	201104_MPTLVo6_MacMicLP_CT26R _Bld_D14_C7_031.fcs	0.568598	0.937223	0.900963	1.00447	0.852707	1.82905	0.719461	1.41781	1.18057	1.1122	0.966584	0.781469	1.15132	201104_MPTLVo6_ProinflamLP_CT26R _Bld_D14_C7_031.fcs	0.842209
201020_MPTLVo6_FC_CT26R_Bld_D14_C7_034.fcs	201020	MPTLVo6	FC	CT26R	Bld	D14	C7	34	1	NIL	1	201020_MPTLVo6_FC_CT26R_Bld_D14_C7_034.fcs	1	1.17256	0.898819	0.821911	2.69811	0.909629	0.723778	0	0.871889	0.842654	0.296946	0.197462	0.896738	0	1.19458	2.1046	1.60407	1.59361	1.40409	2.67369	2.74984	201104_MPTLVo6_MacMicLP_CT26R _Bld_D14_C7_034.fcs	0.877167	1.10133	0.987283	0.90533	0.813694	0.719221	0.757793	1.12036	0.906813	1.22956	0.89409	0.928588	1.0277	201104_MPTLVo6_ProinflamLP_CT26R _Bld_D14_C7_034.fcs	0.621302
201020_MPTLVo6_FC_CT26R_Bld_D14_C7_035.fcs	201020	MPTLVo6	FC	CT26R	Bld	D14	C7	35	1	NIL	1	201020_MPTLVo6_FC_CT26R_Bld_D14_C7_035.fcs	1	1.09194	1.31219	0.567105	3.29557	0.579036	0.534438	0	0.514654	0.533499	0.213367	0.0841949	1.32833	1.74509	2.07985	3.48977	1.88172	1.90258	1.11754	3.87132	3.31245	201104_MPTLVo6_MacMicLP_CT26R _Bld_D14_C7_035.fcs	2.40961	1.03022	0.987283	0.803578	1.0199	0.793623	1.21188	1.05267	0.988084	0.949703	0.931787	0.942825	1.24584	201104_MPTLVo6_ProinflamLP_CT26R _Bld_D14_C7_035.fcs	1.01824
201020_MPTLVo6_FC_CT26R_Bld_D14_C7C4_033.fcs	201020	MPTLVo6	FC	CT26R	Bld	D14	C7	33	1	C4	1	201020_MPTLVo6_FC_CT26R_Bld_D14_C7C4_033.fcs	1	1.06762	1.60777	0.665461	2.67924	0.434097	0.828701	1.15964	0.748555	0.736646	0.577856	0.587267	1.47177	0	3.84883	7.65018	2.44465	1.76039	1.76315	2.95824	2.68937	201104_MPTLVo6_MacMicLP_CT26R _Bld_D14_C7C4_033.fcs	0.967311	0.585309	0.88343	0.871413	1.01433	0.793623	0.569082	0.732061	0.960281	0.928037	1.38221	0.536271	0.964681	201104_MPTLVo6_ProinflamLP_CT26R _Bld_D14_C7C4_033.fcs	1.23915
201020_MPTLVo6_FC_CT26R_Bld_D14_C7Nil_032.fcs	201020	MPTLVo6	FC	NIL	Bld	D14	C7	32	0	NIL	1	201020_MPTLVo6_FC_CT26R_Bld_D14_C7Nil_032.fcs	1	0.711339	1.13972	0.668376	0.832816	0.631244	0.734518	0	0.88103	0.785803	0.226738	0.0567378	1.18239	0	0.750847	0.705514	0.866779	0.870012	0.282412	0.504161	0.859748	201104_MPTLVo6_MacMicLP_CT26R _Bld_D14_C7Nil_032.fcs	0.468053	0.913519	0.936031	0.735744	0.925159	1.27104	0.86984	1.02952	0.960281	1.02012	0.919221	0.884294	0.870152	201104_MPTLVo6_ProinflamLP_CT26R _Bld_D14_C7Nil_032.fcs	0.842209
201111_MPTLVo7_FC_CT26R_Bld_D7_C1_002.fcs	201111	MPTLVo7	FC	CT26R	Bld	D7	C1	2	1	NIL	1	201111_MPTLVo7_FC_CT26R_Bld_D7_C1_002.fcs	1	0.819263	0.433866	0.729859	1.65623	0.689574	0.756275	0.671996	0.804903	0.885665	0.695646	0.80296	0.455661	1.3424	1.32347	1.44848	1.03822	0.98395	0.945433	1.1296	1.61045	201125_MPTLVo7_MacMicLP_CT26R _Bld_D14_C1_002.fcs	3.34324	0.699194	1.01242	0.892289	0.814868	1.02228	1.01647	1.08713	0.960875	0.991659	0.742025	0.560442	1.01019	201125_MPTLVo7_ProinflamLP_CT26R _Bld_D14_C1_002.fcs	1.41985
201111_MPTLVo7_FC_CT26R_Bld_D7_C1_003.fcs	201111	MPTLVo7	FC	CT26R	Bld	D7	C1	3	1	NIL	1	201111_MPTLVo7_FC_CT26R_Bld_D7_C1_003.fcs	1	1.11062	0.759732	1.12227	1.12258	1.13129	1.04382	1.00696	1.21756	1.3876	1.37539	1.69113	0.797926	1.34103	1.77541	1.87258	1.45943	1.15107	1.01036	1.34422	1.03875	201125_MPTLVo7_MacMicLP_CT26R _Bld_D14_C1_003.fcs	0.958395	0.699194	0.920487	0.866455	0.746962	0.71599	0.934136	0.984268	0.985807	0.991659	0.74896	0.785928	0.982391	201125_MPTLVo7_ProinflamLP_CT26R _Bld_D14_C1_003.fcs	0.931298
201111_MPTLVo7_FC_CT26R_Bld_D7_C1_004.fcs	201111	MPTLVo7	FC	CT26R	Bld	D7	C1	4	1	NIL	1	201111_MPTLVo7_FC_CT26R_Bld_D7_C1_004.fcs	1	0.772199	0.40291	0.744633	1.10944	0.75893	0.721352	0	0.707129	0.791243	0.762528	0.979448	0.393003	0.334741	1.39551	1.78471	0.968991	1.08474	1.09653	0.739495	1.10107	201125_MPTLVo7_MacMicLP_CT26R _Bld_D14_C1_004.fcs	0.542348	0.390982	0.889446	0.713434	0.371694	0.61257	0.772641	0.931827	0.738397	0.872722	0.606103	0.398578	0.952271	201125_MPTLVo7_ProinflamLP_CT26R _Bld_D14_C1_004.fcs	1.12595
201111_MPTLVo7_FC_CT26R_Bld_D7_C1_005.fcs	201111	MPTLVo7	FC	CT26R	Bld	D7	C1	5	1	NIL	1	201111_MPTLVo7_FC_CT26R_Bld_D7_C1_005.fcs	1	1.21367	0.860378	1.17339	1.64692	1.17544	1.20444	0.668221	1.26181	1.37489	1.025	1.18496	0.839569	1.33486	1.27843	1.35561	1.33473	1.49338	1.18062	1.07101	1.65147	201125_MPTLVo7_MacMicLP_CT26R _Bld_D14_C1_005.fcs	0.423477	0.461773	0.873926	0.663752	0.461044	0.61257	1.01647	0.984268	0.911009	0.872722	0.588072	0.238585	0.952271	201125_MPTLVo7_ProinflamLP_CT26R _Bld_D14_C1_005.fcs	0.931298
201111_MPTLVo7_FC_CT26R_Bld_D7_C2_006.fcs	201111	MPTLVo7	FC	CT26R	Bld	D7	C2	6	1	NIL	1	201111_MPTLVo7_FC_CT26R_Bld_D7_C2_006.fcs	1	0.996793	0.730084	0.989086	1.14117	0.964558	1.06823	1.67312	1.09829	1.23422	0.860587	0.728365	0.728743	1.33691	0.82849	0.763703	0.812408	0.850986	0.591215	0.979635	1.15636	201125_MPTLVo7_MacMicLP_CT26R _Bld_D14_C2_006.fcs	0.931154	0.57286	0.950334	1.14865	0.950679	0.767701	0.934136	0.905607	0.911009	0.832561	0.742025	0.477171	0.982391	201125_MPTLVo7_ProinflamLP_CT26R _Bld_D14_C2_006.fcs	1.37023
201111_MPTLVo7_FC_CT26R_Bld_D7_C2_008.fcs	201111	MPTLVo7	FC	CT26R	Bld	D7	C2	8	1	NIL	1	201111_MPTLVo7_FC_CT26R_Bld_D7_C2_008.fcs	1	1.00604	0.735427	0.916755	1.81525	0.960232	0.8441	0.334794	0.839124	0.92376	0.844781	0.835755	0.74514	1.33759	1.16802	0.764093	0.738931	0.541814	0.920138	0.962686	1.81676	201125_MPTLVo7_MacMicLP_CT26R _Bld_D14_C2_008.fcs	2.54581	0.657809	0.996896	0.790938	0.607577	0.815434	0.813806	0.905607	0.886076	0.832561	0.728155	0.485591	0.89203	201125_MPTLVo7_ProinflamLP_CT26R _Bld_D14_C2_008.fcs	0.931298
201111_MPTLVo7_FC_CT26R_Bld_D7_C2_009.fcs	201111	MPTLVo7	FC	CT26R	Bld	D7	C2	9	1	NIL	1	201111_MPTLVo7_FC_CT26R_Bld_D7_C2_009.fcs	1	0.945914	0.805829	0.840024	1.83885	0.850668	0.807498	1.00233	0.732021	0.671605	0.718759	0.900162	0.770271	0.667431	1.69204	2.37232	1.39373	1.04279	1.02758	1.11455	1.86615	201125_MPTLVo7_MacMicLP_CT26R _Bld_D14_C2_009.fcs	1.93413	0.517316	0.965855	0.765103	0.493209	0.767701	0.772641	0.828963	0.738397	0.971579	0.606103	0.563249	0.982391	201125_MPTLVo7_ProinflamLP_CT26R _Bld_D14_C2_009.fcs	1.12595
201111_MPTLVo7_FC_CT26R_Bld_D7_C2_010.fcs	201111	MPTLVo7	FC	CT26R	Bld	D7	C2	10	1	NIL	1	201111_MPTLVo7_FC_CT26R_Bld_D7_C2_010.fcs	1	1.1127	1.04527	1.03516	1.75513	1.06923	1.00975	0.667539	1.07842	1.20576	0.775612	0.828117	1.01178	1.3335	0.939065	1.26959	1.0608	0.951702	0.786276	0.988734	1.82257	201125_MPTLVo7_MacMicLP_CT26R _Bld_D14_C2_010.fcs	0.854383	0.545633	0.858405	0.689587	0.589707	0.61257	0.69031	0.647438	0.665516	0.832561	0.597087	0.55015	0.831789	201125_MPTLVo7_ProinflamLP_CT26R _Bld_D14_C2_010.fcs	1.12595
201111_MPTLVo7_FC_CT26R_Bld_D7_C3_011.fcs	201111	MPTLVo7	FC	CT26R	Bld	D7	C3	11	1	NIL	1	201111_MPTLVo7_FC_CT26R_Bld_D7_C3_011.fcs	1	0.960102	0.870552	0.888384	1.56101	0.969868	0.748786	0.999778	0.788399	0.910045	0.756458	0.735542	0.805528	0.998597	1.08765	0.76059	0.956206	0.770471	0.654228	0.845364	1.65407	201125_MPTLVo7_MacMicLP_CT26R _Bld_D14_C3_011.fcs	0.383853	0.265737	0.842884	0.459062	0.339886	0.461416	0.649145	0.413473	0.492904	0.673463	0.463245	0.22268	0.803985	201125_MPTLVo7_ProinflamLP_CT26R _Bld_D14_C3_011.fcs	1.27481
201111_MPTLVo7_FC_CT26R_Bld_D7_C3_012.fcs	201111	MPTLVo7	FC	CT26R	Bld	D7	C3	12	1	NIL	1	201111_MPTLVo7_FC_CT26R_Bld_D7_C3_012.fcs	1	0.837742	0.77497	0.82898	0.911703	0.824626	0.820849	0.336863	0.819899	0.980573	0.59936	0.558904	0.749745	2.35526	0.909858	0.939663	1.23421	1.07734	1.03604	1.05057	0.932351	201125_MPTLVo7_MacMicLP_CT26R _Bld_D14_C3_012.fcs	1.30758	0.685036	0.996896	0.765103	0.650465	0.71599	0.731476	0.544574	0.640583	0.773865	0.668516	0.57354	0.803985	201125_MPTLVo7_ProinflamLP_CT26R _Bld_D14_C3_012.fcs	0.980916
201111_MPTLVo7_FC_CT26R_Bld_D7_C3_014.fcs	201111	MPTLVo7	FC	CT26R	Bld	D7	C3	14	1	NIL	1	201111_MPTLVo7_FC_CT26R_Bld_D7_C3_014.fcs	1	0.954571	0.797949	0.899927	1.44047	0.981621	0.760945	0.334966	0.748173	0.74955	0.827154	0.968749	0.710784	0.66914	0.829339	0.679542	0.968495	0.993834	0.876771	0.916621	1.55835	201125_MPTLVo7_MacMicLP_CT26R _Bld_D14_C3_014.fcs	1.27538	0.72751	1.01242	0.713434	0.814868	0.867144	0.934136	0.724082	0.738397	0.872722	0.790569	0.709207	0.831789	201125_MPTLVo7_ProinflamLP_CT26R _Bld_D14_C3_014.fcs	1.07634
201111_MPTLVo7_FC_CT26R_Bld_D7_C3_015.fcs	201111	MPTLVo7	FC	CT26R	Bld	D7	C3	15	1	NIL	1	201111_MPTLVo7_FC_CT26R_Bld_D7_C3_015.fcs	1	0.948097	0.979371	0.957972	0.861847	0.995811	0.879658	0.666519	0.92477	1.08068	0.680992	0.781197	1.01289	1.66433	1.05014	1.09863	1.1548	0.911724	1.00315	1.67915	0.804337	201125_MPTLVo7_MacMicLP_CT26R _Bld_D14_C3_015.fcs	3.84349	0.657809	0.950334	0.765103	0.696926	0.509149	0.89297	0.776523	0.738397	1.03182	0.74896	0.625	1.04032	201125_MPTLVo7_ProinflamLP_CT26R _Bld_D14_C3_015.fcs	1.12595
201111_MPTLVo7_FC_CT26R_Bld_D7_C4_016.fcs	201111	MPTLVo7	FC	CT26R	Bld	D7	C4	16	1	NIL	1	201111_MPTLVo7_FC_CT26R_Bld_D7_C4_016.fcs	1	1.06435	0.924372	1.01298	1.52174	0.984312	0.995329	0.66788	1.13163	1.21587	1.00287	0.914951	0.831148	0.333545	0.563726	0.508096	1.03923	0.823513	1.0052	0.896407	1.64229	201125_MPTLVo7_MacMicLP_CT26R _Bld_D14_C4_016.fcs	2.64735	0.768896	1.05898	1.14865	1.10079	0.71599	0.89297	0.724082	0.713464	1.01174	0.783634	0.618451	0.982391	201125_MPTLVo7_ProinflamLP_CT26R _Bld_D14_C4_016.fcs	1.07634
201111_MPTLVo7_FC_CT26R_Bld_D7_C4_017.fcs	201111	MPTLVo7	FC	CT26R	Bld	D7	C4	17	1	NIL	1	201111_MPTLVo7_FC_CT26R_Bld_D7_C4_017.fcs	1	0.734892	0.973458	0.682206	1.09205	0.736195	0.634667	0.672687	0.582076	0.58042	0.605689	0.532444	0.982019	1.34378	0.492079	0.511753	0.809162	0.570241	0.660283	0.60775	1.08976	201125_MPTLVo7_MacMicLP_CT26R _Bld_D14_C4_017.fcs	1.42645	0.97909	0.996896	1.12281	0.872051	0.815434	0.89297	0.855184	0.813195	0.812481	0.880721	0.890719	1.01019	201125_MPTLVo7_ProinflamLP_CT26R _Bld_D14_C4_017.fcs	1.27481
201111_MPTLVo7_FC_CT26R_Bld_D7_C4_018.fcs	201111	MPTLVo7	FC	CT26R	Bld	D7	C4	18	1	NIL	1	201111_MPTLVo7_FC_CT26R_Bld_D7_C4_018.fcs	1	1.09211	1.18519	1.02302	1.62341	1.08583	0.909142	0.668221	0.840258	0.776147	1.26098	1.37313	1.21271	0.667431	0.940024	0.847258	1.05451	0.720942	0.961985	0.922987	1.66361	201125_MPTLVo7_MacMicLP_CT26R _Bld_D14_C4_018.fcs	0.903913	0.670878	0.936008	0.790938	0.639743	0.71599	0.854972	0.802743	0.788262	0.832561	0.659501	0.544536	1.01019	201125_MPTLVo7_ProinflamLP_CT26R _Bld_D14_C4_018.fcs	0.931298
201111_MPTLVo7_FC_CT26R_Bld_D7_C4_020.fcs	201111	MPTLVo7	FC	CT26R	Bld	D7	C4	20	1	NIL	1	201111_MPTLVo7_FC_CT26R_Bld_D7_C4_020.fcs	1	0.820416	1.2848	0.741048	1.29071	0.790487	0.648378	1.00851	0.578911	0.602434	0.605378	0.598691	1.18533	0.335773	0.605325	0.596738	1.10553	0.958548	0.879925	1.00753	1.38764	201125_MPTLVo7_MacMicLP_CT26R _Bld_D14_C4_020.fcs	2.29074	1.0782	1.0733	0.969793	1.02216	0.970565	0.89297	1.03671	0.911009	0.912882	0.901526	1.37537	0.982391	201125_MPTLVo7_ProinflamLP_CT26R _Bld_D14_C4_020.fcs	0.687023
201111_MPTLVo7_FC_CT26R_Bld_D7_C5_021.fcs	201111	MPTLVo7	FC	CT26R	Bld	D7	C5	21	1	NIL	1	201111_MPTLVo7_FC_CT26R_Bld_D7_C5_021.fcs	1	1.06733	0.710822	1.06019	1.24219	0.994673	1.14305	0	1.26596	1.38752	1.03286	1.02767	0.734909	1.32875	1.01058	1.34941	1.36533	1.49936	0.914057	0.86098	1.25125	201125_MPTLVo7_MacMicLP_CT26R _Bld_D14_C5_021.fcs	2.30064	0.825528	1.04346	0.842607	0.904217	0.970565	0.934136	0.931827	0.813195	0.912882	0.894591	0.777507	0.92215	201125_MPTLVo7_ProinflamLP_CT26R _Bld_D14_C5_021.fcs	0.980916
201111_MPTLVo7_FC_CT26R_Bld_D7_C5_022.fcs	201111	MPTLVo7	FC	CT26R	Bld	D7	C5	22	1	NIL	1	201111_MPTLVo7_FC_CT26R_Bld_D7_C5_022.fcs	1	1.25551	0.872775	1.2293	1.58472	1.14764	1.43031	0	1.36435	1.21016	0.988969	0.92559	0.823577	0.667431	1.27843	1.44034	1.26836	1.17153	0.765216	0.928792	1.64161	201125_MPTLVo7_MacMicLP_CT26R _Bld_D14_C5_022.fcs	3.39525	1.4267	1.21777	2.56359	1.3867	1.58313	1.21913	1.16579	1.03376	1.22953	1.1165	1.99102	0.982391	201125_MPTLVo7_ProinflamLP_CT26R _Bld_D14_C5_022.fcs	1.71374
201111_MPTLVo7_FC_CT26R_Bld_D7_C5_023.fcs	201111	MPTLVo7	FC	CT26R	Bld	D7	C5	23	1	NIL	1	201111_MPTLVo7_FC_CT26R_Bld_D7_C5_023.fcs	1	1.0091	0.881792	0.957932	1.47397	0.955513	0.983539	1.00131	0.936145	0.968403	0.849394	1.0669	0.889301	1.00013	0.826377	0.931033	1.09764	0.823093	0.829958	0.733577	1.52626	201125_MPTLVo7_MacMicLP_CT26R _Bld_D14_C5_023.fcs	0.73056	0.615334	1.01242	0.790938	0.546819	0.867144	0.89297	0.776523	0.763329	0.912882	0.64147	0.590382	0.952271	201125_MPTLVo7_ProinflamLP_CT26R _Bld_D14_C5_023.fcs	0.980916
201111_MPTLVo7_FC_CT26R_Bld_D7_C5_024.fcs	201111	MPTLVo7	FC	CT26R	Bld	D7	C5	24	1	NIL	1	201111_MPTLVo7_FC_CT26R_Bld_D7_C5_024.fcs	1	1.00486	0.576616	0.98124	1.31939	0.862478	1.14987	0.329234	1.27848	1.21747	0.72602	0.666521	0.514774	0.986535	1.48209	0.918382	0.930123	0.926084	1.05567	0.918097	1.42255	201125_MPTLVo7_MacMicLP_CT26R _Bld_D14_C5_024.fcs	1.14908	0.755827	1.01242	0.892289	0.832738	0.867144	0.975301	0.776523	0.763329	0.951498	0.839112	0.867328	0.982391	201125_MPTLVo7_ProinflamLP_CT26R _Bld_D14_C5_024.fcs	1.03053
201111_MPTLVo7PIIOVo4_FC_CT26R_Bld_D7_C1Nil_001.fcs	201111	MPTLVo7PIIOVo4	FC	NIL	Bld	D7	C1	1	0	NIL	1	201111_MPTLVo7PIIOVo4_FC_CT26R_Bld_D7_C1Nil_001.fcs	1	1.00376	0.774571	1.04431	0.753756	1.02832	1.00754	1.01007	1.10651	1.12373	1.46132	1.56823	0.778903	1.00888	1.32619	1.53684	0.84715	1.03787	0.749091	1.14948	0.704064	201125_MPTLVo7PIIOVo4_MacMicLP_CT26R _Bld_D14_C1Nil_001.fcs	1.83259	1.99303	1.15091	1.04531	1.99786	1.428	1.74794	1.99677	1.77407	1.28977	1.5534	2.20341	1.36932	201125_MPTLVo7PIIOVo4_ProinflamLP_CT26R _Bld_D14_C1Nil_001.fcs	0.980916
201111_MPTLVo7PIIOVo4_FC_CT26R_Bld_D7_C2Nil_007.fcs	201111	MPTLVo7PIIOVo4	FC	NIL	Bld	D7	C2	7	0	NIL	1	201111_MPTLVo7PIIOVo4_FC_CT26R_Bld_D7_C2Nil_007.fcs	1	0.910478	0.792166	0.92129	0.872211	0.951355	0.882259	0.669246	0.851532	0.786856	1.01214	1.07981	0.819502	1.00268	0.82849	0.933414	0.930577	0.825198	0.83208	0.901148	0.844857	201125_MPTLVo7PIIOVo4_MacMicLP_CT26R _Bld_D14_C2Nil_007.fcs	0.698366	0.97909	1.01242	0.918124	0.78985	1.12172	0.934136	1.06091	0.960875	1.03182	0.873786	0.958084	0.982391	201125_MPTLVo7PIIOVo4_ProinflamLP_CT26R _Bld_D14_C2Nil_007.fcs	0.980916
201111_MPTLVo7PIIOVo4_FC_CT26R_Bld_D7_C3Nil_013.fcs	201111	MPTLVo7PIIOVo4	FC	NIL	Bld	D7	C3	13	0	NIL	1	201111_MPTLVo7PIIOVo4_FC_CT26R_Bld_D7_C3Nil_013.fcs	1	1.04236	1.31164	0.988231	1.39583	1.02401	0.910138	1.00233	0.938525	1.15313	0.767397	0.727249	1.32998	1.33486	1.20323	1.10144	1.32736	1.10716	1.74906	1.1697	1.37534	201125_MPTLVo7PIIOVo4_MacMicLP_CT26R _Bld_D14_C3Nil_013.fcs	1.02031	0.629492	0.904967	0.765103	0.611151	0.71599	0.731476	0.568778	0.688531	0.852641	0.846047	0.488398	0.803985	201125_MPTLVo7PIIOVo4_ProinflamLP_CT26R _Bld_D14_C3Nil_013.fcs	1.12595
201111_MPTLVo7PIIOVo4_FC_CT26R_Bld_D7_C4Nil_019.fcs	201111	MPTLVo7PIIOVo4	FC	NIL	Bld	D7	C4	19	0	NIL	1	201111_MPTLVo7PIIOVo4_FC_CT26R_Bld_D7_C4Nil_019.fcs	1	0.97176	1.24026	0.989126	0.742293	0.985744	1.00884	0.998761	0.901124	0.694466	0.981856	0.856415	1.21105	0.665054	0.936675	0.675392	0.999321	0.94928	0.827846	0.942837	0.760432	201125_MPTLVo7PIIOVo4_MacMicLP_CT26R _Bld_D14_C4Nil_019.fcs	0.720654	0.72751	0.981375	0.842607	0.814868	0.815434	0.854972	0.673659	0.788262	0.912882	0.90846	0.640906	0.861909	201125_MPTLVo7PIIOVo4_ProinflamLP_CT26R _Bld_D14_C4Nil_019.fcs	1.03053
201111_MPTLVo7PIIOVo4_FC_CT26R_Bld_D7_C5Nil_025.fcs	201111	MPTLVo7PIIOVo4	FC	NIL	Bld	D7	C5	25	0	NIL	1	201111_MPTLVo7PIIOVo4_FC_CT26R_Bld_D7_C5Nil_025.fcs	1	1.07164	0.881358	1.05704	1.23591	1.01057	1.19122	1.31959	1.20231	1.24182	0.777288	0.768296	0.860565	0.988525	0.705411	0.752919	0.895593	1.08049	0.841919	0.836838	1.31531	201125_MPTLVo7PIIOVo4_MacMicLP_CT26R _Bld_D14_C5Nil_025.fcs	0.728083	0.670878	0.950334	1.42886	0.786276	0.918854	0.731476	0.699879	0.788262	0.912882	0.818308	0.709207	0.982391	201125_MPTLVo7PIIOVo4_ProinflamLP_CT26R _Bld_D14_C5Nil_025.fcs	0.881679
201111_PIIOVo4_FC_4T1R_Bld_D7_C6_002.fcs	201111	PIIOVo4	FC	4T1R	Bld	D7	C6	2	1	NIL	1	201111_PIIOVo4_FC_4T1R_Bld_D7_C6_002.fcs	1	1.27347	0.753459	0.9165	4.2822	0.99775	0.818941	1.64286	0.876751	0.648011	0.347223	0.120033	0.636933	0.328184	1.18329	0.749894	1.35612	1.45597	0.838536	0.970485	4.44258	201125_PIIOVo4_MacMicLP_4T1R _Bld_D14_C6_002.fcs	0.396236	0.881072	1.01242	0.790938	0.714796	1.07399	1.01647	0.958048	0.911009	93.9141	0.790569	0.896332	0.982391	201125_PIIOVo4_ProinflamLP_4T1R _Bld_D14_C6_002.fcs	1.17557
201111_PIIOVo4_FC_4T1R_Bld_D7_C6_004.fcs	201111	PIIOVo4	FC	4T1R	Bld	D7	C6	4	1	NIL	1	201111_PIIOVo4_FC_4T1R_Bld_D7_C6_004.fcs	1	1.72324	1.08347	1.04454	7.31148	0.970541	0.983603	0.988697	0.997404	0.959331	0.954194	0.757489	0.625713	2.30423	1.22395	1.42075	1.71664	1.87943	1.55275	1.62905	7.67362	201125_PIIOVo4_MacMicLP_4T1R _Bld_D14_C6_004.fcs	0.619118	0.853844	0.981375	0.816773	0.721944	0.970565	0.813806	2.46067	1.08362	326.846	0.755895	1.03668	1.36932	201125_PIIOVo4_ProinflamLP_4T1R _Bld_D14_C6_004.fcs	0.832061
201111_PIIOVo4_FC_4T1R_Bld_D7_C6eC10000_001.fcs	201111	PIIOVo4	FC	4T1R	Bld	D7	C6	1	1	eC10000	1	201111_PIIOVo4_FC_4T1R_Bld_D7_C6eC10000_001.fcs	1	1.1585	0.746894	0.785353	4.25066	0.750249	0.822707	0	0.859407	0.76405	0.359985	0.145185	0.488019	0	0.851343	0.750648	1.07437	0.823766	0.645676	0.985747	4.47991	201125_PIIOVo4_MacMicLP_4T1R _Bld_D14_C6eC10000_001.fcs	0.537395	0.923546	0.936008	1.07114	1.09364	1.17343	1.17796	1.45018	1.15842	39.1412	1.01248	0.802769	0.89203	201125_PIIOVo4_ProinflamLP_4T1R _Bld_D14_C6eC10000_001.fcs	1.37023
201111_PIIOVo4_FC_4T1R_Bld_D7_C6eC10000_003.fcs	201111	PIIOVo4	FC	4T1R	Bld	D7	C6	3	1	eC10000	1	201111_PIIOVo4_FC_4T1R_Bld_D7_C6eC10000_003.fcs	1	1.42081	0.96755	0.972846	5.07119	0.972383	0.865545	0.656815	0.88611	0.778469	0.371837	0.154965	0.516102	0.984059	0.960938	1.2492	1.47142	1.51851	0.580234	1.37797	5.62967	201125_PIIOVo4_MacMicLP_4T1R _Bld_D14_C6eC10000_003.fcs	0.264983	0.390982	0.936008	0.969793	0.707648	0.867144	1.01647	0.855184	0.886076	77.1857	0.998613	0.471557	0.89203	201125_PIIOVo4_ProinflamLP_4T1R _Bld_D14_C6eC10000_003.fcs	1.07634
201111_PIIOVo4_FC_4T1R_Bld_D7_C6eC10000_005.fcs	201111	PIIOVo4	FC	4T1R	Bld	D7	C6	5	1	eC10000	1	201111_PIIOVo4_FC_4T1R_Bld_D7_C6eC10000_005.fcs	1	1.70849	0.902936	1.11084	6.7372	1.07546	1.07326	2.30812	1.05413	1.20368	1.16268	0.978707	0.7102	1.64671	1.89252	3.09377	2.27788	2.97303	0.798341	1.20306	6.90113	201125_PIIOVo4_MacMicLP_4T1R _Bld_D14_C6eC10000_005.fcs	0.666171	0.923546	0.936008	1.17448	0.982845	0.66428	1.0988	1.11335	1.13349	173.741	0.92233	0.971183	1.10056	201125_PIIOVo4_ProinflamLP_4T1R _Bld_D14_C6eC10000_005.fcs	0.881679
201111_PIIOVo4_FC_4T1R_Bld_D7_C7_006.fcs	201111	PIIOVo4	FC	4T1R	Bld	D7	C7	6	1	NIL	1	201111_PIIOVo4_FC_4T1R_Bld_D7_C7_006.fcs	1	1.50969	0.969983	1.04966	5.34858	1.06546	0.844645	0.660129	0.848373	0.932617	1.32757	1.19071	0.760944	1.3187	1.22581	1.1718	1.88679	2.02217	1.03673	1.67452	5.53592	201125_PIIOVo4_MacMicLP_4T1R _Bld_D14_C7_006.fcs	0.651313	0.89523	1.13539	0.866455	1.14725	1.17343	1.1368	1.58128	1.28117	144.316	0.957004	0.965569	1.04032	201125_PIIOVo4_ProinflamLP_4T1R _Bld_D14_C7_006.fcs	1.22519
201111_PIIOVo4_FC_4T1R_Bld_D7_C7_008.fcs	201111	PIIOVo4	FC	4T1R	Bld	D7	C7	8	1	NIL	1	201111_PIIOVo4_FC_4T1R_Bld_D7_C7_008.fcs	1	1.33953	1.10526	0.897923	4.9329	0.901891	0.737386	0	0.653141	0.673201	0.920511	0.929923	0.71391	1.31936	2.15553	2.59601	2.05538	2.36676	1.44783	1.443	5.23055	201125_PIIOVo4_MacMicLP_4T1R _Bld_D14_C7_008.fcs	0.980684	0.699194	0.920487	0.918124	0.711222	1.17343	0.934136	1.86567	1.18143	264.52	0.790569	0.867328	0.89203	201125_PIIOVo4_ProinflamLP_4T1R _Bld_D14_C7_008.fcs	0.980916
201111_PIIOVo4_FC_4T1R_Bld_D7_C7_010.fcs	201111	PIIOVo4	FC	4T1R	Bld	D7	C7	10	1	NIL	1	201111_PIIOVo4_FC_4T1R_Bld_D7_C7_010.fcs	1	1.0081	0.707226	0.610658	4.25768	0.551016	0.610577	1.3236	0.514825	0.486313	0.667249	0.543973	0.535856	1.98305	1.82474	2.51735	1.81853	2.7413	1.12597	1.02048	4.32528	201125_PIIOVo4_MacMicLP_4T1R _Bld_D14_C7_010.fcs	0.507677	0.797212	0.936008	1.07114	0.636169	0.815434	0.934136	1.37354	1.2313	68.7828	0.866852	0.612837	0.952271	201125_PIIOVo4_ProinflamLP_4T1R _Bld_D14_C7_010.fcs	0.980916
201111_PIIOVo4_FC_4T1R_Bld_D7_C7eC10000_007.fcs	201111	PIIOVo4	FC	4T1R	Bld	D7	C7	7	1	eC10000	1	201111_PIIOVo4_FC_4T1R_Bld_D7_C7eC10000_007.fcs	1	1.72106	1.09782	1.07577	7.0341	1.06451	0.945507	0.986213	0.752479	0.785485	1.16449	1.05081	0.87065	0.985048	2.88571	4.16817	2.61928	3.01473	1.44129	1.60211	7.16246	201125_PIIOVo4_MacMicLP_4T1R _Bld_D14_C7eC10000_007.fcs	1.59485	1.17621	1.10435	0.918124	1.10079	1.38027	1.34262	2.01694	1.47871	63.4538	1.20666	0.851422	1.10056	201125_PIIOVo4_ProinflamLP_4T1R _Bld_D14_C7eC10000_007.fcs	1.41985
201111_PIIOVo4_FC_4T1R_Bld_D7_C7eC10000_009.fcs	201111	PIIOVo4	FC	4T1R	Bld	D7	C7	9	1	eC10000	1	201111_PIIOVo4_FC_4T1R_Bld_D7_C7eC10000_009.fcs	1	1.15002	0.885807	0.782681	4.1341	0.769545	0.62383	0.329732	0.591717	0.559631	1.05423	0.943574	0.57079	0.658685	1.3359	1.67231	1.57923	1.67709	0.927802	1.28327	4.43655	201125_PIIOVo4_MacMicLP_4T1R _Bld_D14_C7eC10000_009.fcs	0.792472	0.57286	1.04346	0.689587	0.77198	1.12172	0.934136	1.65793	1.25623	272.691	0.846047	0.768151	1.04032	201125_PIIOVo4_ProinflamLP_4T1R _Bld_D14_C7eC10000_009.fcs	0.931298
201117_MPTLVo7_FC_CT26R_Bld_D14_C1_002.fcs	201117	MPTLVo7	FC	CT26R	Bld	D14	C1	2	1	NIL	1	201117_MPTLVo7_FC_CT26R_Bld_D14_C1_002.fcs	1	0.809309	0.568795	0.677397	1.4651	0.652644	0.682613	1.38513	0.669254	0.698218	0.462423	0.456841	0.577134	0	3.17359	6.20279	1.27437	1.49605	2.35916	1.6454	1.42367	201125_MPTLVo7_MacMicLP_CT26R_Bld_D7_C1_002.fcs	0.436869	0.812865	0.735209	0.833333	0.89525	0.809415	0.931836	0.855422	0.927835	0.981067	0.747153	0.534031	0.967742	201125_MPTLVo7_ProinflamLP_CT26R_Bld_D7_C1_002.fcs	0.987406
201117_MPTLVo7_FC_CT26R_Bld_D14_C1_003.fcs	201117	MPTLVo7	FC	CT26R	Bld	D14	C1	3	1	NIL	1	201117_MPTLVo7_FC_CT26R_Bld_D14_C1_003.fcs	1	0.886376	0.927993	0.911975	0.758249	0.930593	0.88237	1.66383	0.722283	0.78046	1.0225	1.08652	0.954997	0	2.18904	2.86102	1.12817	1.05384	1.38318	1.6943	0.630064	201125_MPTLVo7_MacMicLP_CT26R_Bld_D7_C1_003.fcs	0.408565	0.888889	0.86033	0.833333	0.90134	0.809415	0.848864	0.789157	0.893471	1.12737	0.842825	0.690206	0.922939	201125_MPTLVo7_ProinflamLP_CT26R_Bld_D7_C1_003.fcs	0.95466
201117_MPTLVo7_FC_CT26R_Bld_D14_C1_004.fcs	201117	MPTLVo7	FC	CT26R	Bld	D14	C1	4	1	NIL	1	201117_MPTLVo7_FC_CT26R_Bld_D14_C1_004.fcs	1	0.719628	1.00766	0.595793	1.27338	0.574005	0.611468	1.11145	0.55562	0.550924	0.545507	0.499564	1.03962	0	1.97945	2.5618	1.14522	1.11154	1.80851	1.26821	1.22532	201125_MPTLVo7_MacMicLP_CT26R_Bld_D7_C1_004.fcs	1.90623	1.04094	0.947624	0.833333	1.09013	0.901295	1.08501	0.96988	0.927835	1.07573	0.958998	0.813628	1.05735	201125_MPTLVo7_ProinflamLP_CT26R_Bld_D7_C1_004.fcs	1.03526
201117_MPTLVo7_FC_CT26R_Bld_D14_C1_005.fcs	201117	MPTLVo7	FC	CT26R	Bld	D14	C1	5	1	NIL	1	201117_MPTLVo7_FC_CT26R_Bld_D14_C1_005.fcs	1	0.510034	0.959498	0.459327	0.697347	0.320298	0.628209	1.38931	0.648621	0.70733	0.376594	0.416878	1.01205	0	0.775731	1.40289	0.724076	0.833651	0.540864	0.585068	0.690582	201125_MPTLVo7_MacMicLP_CT26R_Bld_D7_C1_005.fcs	0.399951	0.859649	0.772066	0.804749	0.950061	0.832167	0.804187	0.909639	0.927835	1.00688	0.851936	0.816424	0.967742	201125_MPTLVo7_ProinflamLP_CT26R_Bld_D7_C1_005.fcs	0.95466
201117_MPTLVo7_FC_CT26R_Bld_D14_C2_006.fcs	201117	MPTLVo7	FC	CT26R	Bld	D14	C2	6	1	NIL	1	201117_MPTLVo7_FC_CT26R_Bld_D14_C2_006.fcs	1	0.875483	0.843381	0.786032	1.30506	0.788942	0.794136	0.832331	0.659549	0.72258	0.61519	0.529772	0.841448	2.49685	1.30874	1.64439	1.0771	1.25414	1.16448	1.59722	1.26921	201125_MPTLVo7_MacMicLP_CT26R_Bld_D7_C2_006.fcs	0.322422	0.883041	0.597478	0.635444	0.742996	0.719286	0.778657	0.987952	0.794674	0.903614	0.792711	0.566384	1.03943	201125_MPTLVo7_ProinflamLP_CT26R_Bld_D7_C2_006.fcs	0.889169
201117_MPTLVo7_FC_CT26R_Bld_D14_C2_008.fcs	201117	MPTLVo7	FC	CT26R	Bld	D14	C2	8	1	NIL	1	201117_MPTLVo7_FC_CT26R_Bld_D14_C2_008.fcs	1	0.996254	0.970896	0.848039	1.69511	0.80909	0.850223	1.93821	0.866149	0.88164	0.736747	0.817096	0.937863	2.49184	3.03872	3.82922	2.24559	2.60294	1.93691	2.52752	1.52218	201125_MPTLVo7_MacMicLP_CT26R_Bld_D7_C2_008.fcs	0.855279	0.871345	0.989331	0.975154	0.816078	0.901295	0.938218	1.03012	0.979381	1.05852	0.701595	0.61791	1.00358	201125_MPTLVo7_ProinflamLP_CT26R_Bld_D7_C2_008.fcs	0.938287
201117_MPTLVo7_FC_CT26R_Bld_D14_C2_009.fcs	201117	MPTLVo7	FC	CT26R	Bld	D14	C2	9	1	NIL	1	201117_MPTLVo7_FC_CT26R_Bld_D14_C2_009.fcs	1	1.05367	0.854479	0.798774	2.2812	0.773972	0.761271	1.66466	0.689312	0.757544	0.606895	0.529772	0.585868	4.9937	3.79268	5.66401	2.29437	2.76355	3.57782	1.99231	2.30775	201125_MPTLVo7_MacMicLP_CT26R_Bld_D7_C2_009.fcs	0.982033	1.16374	1.88167	1.66007	1.37028	1.89009	1.64029	1.72289	1.42612	1.49742	1.29157	1.99153	1.3172	201125_MPTLVo7_ProinflamLP_CT26R_Bld_D7_C2_009.fcs	0.938287
201117_MPTLVo7_FC_CT26R_Bld_D14_C2_010.fcs	201117	MPTLVo7	FC	CT26R	Bld	D14	C2	10	1	NIL	1	201117_MPTLVo7_FC_CT26R_Bld_D14_C2_010.fcs	1	0.835851	0.816258	0.762374	1.19318	0.714764	0.785019	1.38513	0.868961	0.972851	0.735736	0.755677	0.820551	0	1.57346	2.55409	1.17861	1.27442	0.707747	1.65551	1.09555	201125_MPTLVo7_MacMicLP_CT26R_Bld_D7_C2_010.fcs	0.460251	0.883041	0.684772	0.804749	0.956151	0.742037	0.893541	0.879518	0.902062	0.981067	0.897494	0.766896	0.994624	201125_MPTLVo7_ProinflamLP_CT26R_Bld_D7_C2_010.fcs	1.05164
201117_MPTLVo7_FC_CT26R_Bld_D14_C3_011.fcs	201117	MPTLVo7	FC	CT26R	Bld	D14	C3	11	1	NIL	1	201117_MPTLVo7_FC_CT26R_Bld_D14_C3_011.fcs	1	0.892146	0.822427	0.882139	0.94972	1.01191	0.673892	0.555725	0.647429	0.72834	0.994097	0.944004	0.846657	5.00124	1.65846	2.31782	1.47771	1.6673	1.48738	1.30541	0.911648	201125_MPTLVo7_MacMicLP_CT26R_Bld_D7_C3_011.fcs	0.343342	0.894737	0.722599	0.762973	0.742996	0.719286	0.887159	0.837349	0.919244	0.877797	0.681093	0.696597	1.01254	201125_MPTLVo7_ProinflamLP_CT26R_Bld_D7_C3_011.fcs	0.987406
201117_MPTLVo7_FC_CT26R_Bld_D14_C3_012.fcs	201117	MPTLVo7	FC	CT26R	Bld	D14	C3	12	1	NIL	1	201117_MPTLVo7_FC_CT26R_Bld_D14_C3_012.fcs	1	0.871478	1.02258	0.88554	0.783581	0.80715	0.911014	2.2151	0.912486	1.10263	0.964393	0.94069	1.03204	2.49184	1.91919	2.85672	1.65658	1.76114	1.66742	1.8434	0.629612	201125_MPTLVo7_MacMicLP_CT26R_Bld_D7_C3_012.fcs	0.494708	0.894737	0.747818	0.776165	0.822168	0.786664	0.848864	0.879518	0.927835	1.07573	0.685649	0.518054	0.913978	201125_MPTLVo7_ProinflamLP_CT26R_Bld_D7_C3_012.fcs	0.905542
201117_MPTLVo7_FC_CT26R_Bld_D14_C3_014.fcs	201117	MPTLVo7	FC	CT26R	Bld	D14	C3	14	1	NIL	1	201117_MPTLVo7_FC_CT26R_Bld_D14_C3_014.fcs	1	0.718858	0.702465	0.737854	0.62613	0.79865	0.668857	0.831913	0.61995	0.647666	0.696404	0.684231	0.648454	2.4956	0.587304	0.730473	0.870096	0.976186	1.02895	0.654769	0.651928	201125_MPTLVo7_MacMicLP_CT26R_Bld_D7_C3_014.fcs	0.999262	0.871345	0.960233	0.691513	0.870889	0.99755	0.689303	0.879518	0.902062	0.886403	0.722096	0.698195	0.976703	201125_MPTLVo7_ProinflamLP_CT26R_Bld_D7_C3_014.fcs	1.03526
201117_MPTLVo7_FC_CT26R_Bld_D14_C3_015.fcs	201117	MPTLVo7	FC	CT26R	Bld	D14	C3	15	1	NIL	1	201117_MPTLVo7_FC_CT26R_Bld_D14_C3_015.fcs	1	0.979201	0.889235	0.647401	2.56565	0.575582	0.673451	1.10699	0.717273	0.827722	0.575036	0.610799	0.89425	0	2.10473	3.28054	1.56745	1.92632	1.75076	2.12542	2.60248	201125_MPTLVo7_MacMicLP_CT26R_Bld_D7_C3_015.fcs	1.5395	0.935673	0.86033	0.833333	0.852619	0.70791	0.829717	0.861446	0.876289	0.903614	0.658314	0.741332	0.967742	201125_MPTLVo7_ProinflamLP_CT26R_Bld_D7_C3_015.fcs	1.01889
201117_MPTLVo7_FC_CT26R_Bld_D14_C4_016.fcs	201117	MPTLVo7	FC	CT26R	Bld	D14	C4	16	1	NIL	1	201117_MPTLVo7_FC_CT26R_Bld_D14_C4_016.fcs	1	0.730323	0.791875	0.764669	0.558961	0.795076	0.708166	0.55769	0.665273	0.749656	0.900351	0.898937	0.821987	0	1.1006	1.1018	0.756295	0.825444	0.610623	0.991004	0.518644	201125_MPTLVo7_MacMicLP_CT26R_Bld_D7_C4_016.fcs	1.94684	1.08187	0.897187	0.819041	0.822168	0.832167	0.887159	0.933735	0.919244	0.860585	0.758542	0.856367	0.967742	201125_MPTLVo7_ProinflamLP_CT26R_Bld_D7_C4_016.fcs	1.39798
201117_MPTLVo7_FC_CT26R_Bld_D14_C4_017.fcs	201117	MPTLVo7	FC	CT26R	Bld	D14	C4	17	1	NIL	1	201117_MPTLVo7_FC_CT26R_Bld_D14_C4_017.fcs	1	0.924667	1.19849	0.906573	0.975256	0.968194	0.877997	0.277444	0.741695	0.694609	0.832234	0.829058	1.1914	4.9937	0.801271	0.852647	0.988571	0.898986	0.77632	0.803677	0.993794	201125_MPTLVo7_MacMicLP_CT26R_Bld_D7_C4_017.fcs	0.419641	0.818713	0.822502	0.677221	0.840438	0.764788	0.804187	0.831325	0.927835	0.763339	0.865604	1.02013	1.00358	201125_MPTLVo7_ProinflamLP_CT26R_Bld_D7_C4_017.fcs	0.95466
201117_MPTLVo7_FC_CT26R_Bld_D14_C4_018.fcs	201117	MPTLVo7	FC	CT26R	Bld	D14	C4	18	1	NIL	1	201117_MPTLVo7_FC_CT26R_Bld_D14_C4_018.fcs	1	0.819388	1.15526	0.758798	1.06342	0.794796	0.668732	1.11089	0.618502	0.697641	0.99498	1.05717	1.14536	0	1.06944	1.21929	1.03387	0.911	1.25012	1.16617	1.03809	201125_MPTLVo7_MacMicLP_CT26R_Bld_D7_C4_018.fcs	0.363032	0.918129	0.735209	0.776165	0.88916	0.843542	0.868011	0.86747	0.927835	0.829604	0.940774	0.801246	1.04839	201125_MPTLVo7_ProinflamLP_CT26R_Bld_D7_C4_018.fcs	0.971033
201117_MPTLVo7_FC_CT26R_Bld_D14_C4_020.fcs	201117	MPTLVo7	FC	CT26R	Bld	D14	C4	20	1	NIL	1	201117_MPTLVo7_FC_CT26R_Bld_D14_C4_020.fcs	1	1.10444	1.3553	0.976291	1.67631	1.01468	0.902592	0.558536	0.909547	0.907991	0.807093	0.709853	1.34171	0	2.17766	2.63607	1.92331	2.16729	1.61381	2.67161	1.55779	201125_MPTLVo7_MacMicLP_CT26R_Bld_D7_C4_020.fcs	0.451637	0.918129	1.07662	0.819041	0.870889	0.936297	1.03395	0.951807	0.927835	1.0327	0.776765	1.00815	0.958781	201125_MPTLVo7_ProinflamLP_CT26R_Bld_D7_C4_020.fcs	0.95466
201117_MPTLVo7_FC_CT26R_Bld_D14_C5_021.fcs	201117	MPTLVo7	FC	CT26R	Bld	D14	C5	21	1	NIL	1	201117_MPTLVo7_FC_CT26R_Bld_D14_C5_021.fcs	1	1.12644	1.33905	1.05623	1.43326	1.15231	0.959309	1.38722	0.866699	0.920707	0.922093	0.946021	1.38013	0	0.961525	1.58349	1.32055	1.46501	1.0801	1.48241	1.45167	201125_MPTLVo7_MacMicLP_CT26R_Bld_D7_C5_021.fcs	0.515629	0.959064	0.684772	0.677221	0.876979	0.719286	0.880776	0.861446	0.859107	0.938038	0.774487	0.608324	1.00358	201125_MPTLVo7_ProinflamLP_CT26R_Bld_D7_C5_021.fcs	1.95214
201117_MPTLVo7_FC_CT26R_Bld_D14_C5_022.fcs	201117	MPTLVo7	FC	CT26R	Bld	D14	C5	22	1	NIL	1	201117_MPTLVo7_FC_CT26R_Bld_D14_C5_022.fcs	1	0.942678	0.934978	0.969115	0.815466	0.939726	1.04348	1.6697	1.05919	1.08013	0.580998	0.569329	0.926815	0	1.5806	2.13806	1.28755	1.44718	1.08336	1.31416	0.748473	201125_MPTLVo7_MacMicLP_CT26R_Bld_D7_C5_022.fcs	0.467635	0.865497	0.871969	0.762973	0.91961	0.980049	0.848864	1.05422	0.927835	0.981067	0.781321	1.06447	0.94086	201125_MPTLVo7_ProinflamLP_CT26R_Bld_D7_C5_022.fcs	1.00252
201117_MPTLVo7_FC_CT26R_Bld_D14_C5_023.fcs	201117	MPTLVo7	FC	CT26R	Bld	D14	C5	23	1	NIL	1	201117_MPTLVo7_FC_CT26R_Bld_D14_C5_023.fcs	1	0.936061	1.06479	0.947487	0.853251	0.915825	1.03104	1.66383	0.859125	0.864331	0.66186	0.594834	0.990367	2.4956	1.46826	2.25229	1.15767	1.08712	0.978347	1.71118	0.789568	201125_MPTLVo7_MacMicLP_CT26R_Bld_D7_C5_023.fcs	0.35811	0.812865	0.922405	0.748681	0.852619	0.719286	0.963748	0.879518	0.927835	0.877797	0.685649	0.955025	1.01254	201125_MPTLVo7_ProinflamLP_CT26R_Bld_D7_C5_023.fcs	0.95466
201117_MPTLVo7_FC_CT26R_Bld_D14_C5_024.fcs	201117	MPTLVo7	FC	CT26R	Bld	D14	C5	24	1	NIL	1	201117_MPTLVo7_FC_CT26R_Bld_D14_C5_024.fcs	1	0.981263	1.34107	0.959268	1.0396	0.932856	1.00644	1.66718	0.910931	0.915094	0.72965	0.740733	1.28771	5.00124	2.0062	2.43981	1.07873	0.900344	1.41977	1.25806	1.07496	201125_MPTLVo7_MacMicLP_CT26R_Bld_D7_C5_024.fcs	1.07679	2.05263	1.88167	1.48417	1.37637	1.64508	1.23819	1.27108	1.03952	1.46299	1.64692	2.94815	1.19176	201125_MPTLVo7_ProinflamLP_CT26R_Bld_D7_C5_024.fcs	0.938287
201117_MPTLVo7_FC_CT26RPIIOVo4_Bld_D14_C1Nil_001.fcs	201117	MPTLVo7PIIOVo4	FC	NIL	Bld	D14	C1	1	0	NIL	1	201117_MPTLVo7_FC_CT26RPIIOVo4_Bld_D14_C1Nil_001.fcs	1	0.948376	0.76763	0.880324	1.28485	0.924635	0.779378	1.39071	0.782949	0.794503	1.0339	1.0967	0.752904	0	0.883618	0.854795	0.954081	0.890124	0.998223	1.20178	1.3382	201125_MPTLVo7PIIOVo4_MacMicLP_CT26R_Bld_D7_C1Nil_001.fcs	0.649766	0.871345	0.989331	0.833333	0.9257	0.719286	0.963748	0.909639	0.953608	0.886403	0.874715	0.849976	0.967742	201125_MPTLVo7PIIOVo4_ProinflamLP_CT26R_Bld_D7_C1Nil_001.fcs	1.03526
201117_MPTLVo7_FC_CT26RPIIOVo4_Bld_D14_C2Nil_007.fcs	201117	MPTLVo7PIIOVo4	FC	NIL	Bld	D14	C2	7	0	NIL	1	201117_MPTLVo7_FC_CT26RPIIOVo4_Bld_D14_C2Nil_007.fcs	1	1.02371	0.969149	1.0207	1.0482	0.998717	1.09445	1.10978	0.986942	0.937023	1.0161	1.00794	1.00659	0	0.988234	0.730841	0.966439	0.821296	1.26574	0.918488	1.01965	201125_MPTLVo7PIIOVo4_MacMicLP_CT26R_Bld_D7_C2Nil_007.fcs	0.691607	0.964912	0.784675	0.790457	0.974421	0.730662	0.938218	0.879518	0.859107	0.963855	0.851936	0.63189	0.976703	201125_MPTLVo7PIIOVo4_ProinflamLP_CT26R_Bld_D7_C2Nil_007.fcs	1.06801
201117_MPTLVo7PIIOVo4_FC_CT26R_Bld_D14_C3Nil_013.fcs	201117	MPTLVo7PIIOVo4	FC	NIL	Bld	D14	C3	13	0	NIL	1	201117_MPTLVo7PIIOVo4_FC_CT26R_Bld_D14_C3Nil_013.fcs	1	0.857644	1.43957	0.890004	0.638982	0.924516	0.875822	0.834848	0.877679	0.991292	0.809792	0.707348	1.4829	2.5044	1.01801	1.16066	0.991561	1.07982	0.677102	0.823043	0.578433	201125_MPTLVo7PIIOVo4_MacMicLP_CT26R_Bld_D7_C3Nil_013.fcs	0.374108	1.07018	0.747818	0.889402	0.91961	0.866293	0.887159	0.951807	0.979381	0.981067	0.98861	0.720562	0.976703	201125_MPTLVo7PIIOVo4_ProinflamLP_CT26R_Bld_D7_C3Nil_013.fcs	0.95466
201117_MPTLVo7PIIOVo4_FC_CT26R_Bld_D14_C4Nil_019.fcs	201117	MPTLVo7PIIOVo4	FC	NIL	Bld	D14	C4	19	0	NIL	1	201117_MPTLVo7PIIOVo4_FC_CT26R_Bld_D14_C4Nil_019.fcs	1	1.0811	0.936328	1.08002	1.10004	1.01789	1.09302	0.83275	1.13633	1.02845	1.24345	1.21496	0.873343	0	1.17579	1.40148	1.15883	1.24367	1.02999	1.24666	1.10123	201125_MPTLVo7PIIOVo4_MacMicLP_CT26R_Bld_D7_C4Nil_019.fcs	2.68398	1.19883	1.75558	1.58311	1.28502	1.82884	1.59561	1.45783	1.28007	1.23064	1.48519	1.92962	1.16487	201125_MPTLVo7PIIOVo4_ProinflamLP_CT26R_Bld_D7_C4Nil_019.fcs	0.987406
201117_MPTLVo7PIIOVo4_FC_CT26R_Bld_D14_C5Nil_025.fcs	201117	MPTLVo7PIIOVo4	FC	NIL	Bld	D14	C5	25	0	NIL	1	201117_MPTLVo7PIIOVo4_FC_CT26R_Bld_D14_C5Nil_025.fcs	1	1.08917	0.887324	1.12895	0.927928	1.13424	1.15733	0.831913	1.2161	1.24874	0.896758	0.973053	0.884256	2.4956	0.934347	0.852219	0.929085	0.965093	1.02895	0.810024	0.962488	201125_MPTLVo7PIIOVo4_MacMicLP_CT26R_Bld_D7_C5Nil_025.fcs	0.600541	0.894737	0.722599	0.903694	0.89525	0.854918	0.615267	0.801205	0.927835	0.938038	0.799544	0.86795	0.913978	201125_MPTLVo7PIIOVo4_ProinflamLP_CT26R_Bld_D7_C5Nil_025.fcs	0.95466
201117_PIIOVo4_FC_4T1R_Bld_D14_C6_002.fcs	201117	PIIOVo4	FC	4T1R	Bld	D14	C6	2	1	NIL	1	201117_PIIOVo4_FC_4T1R_Bld_D14_C6_002.fcs	1	3.53979	2.38568	0.866028	16.3843	0.863285	0.720663	3.06111	0.821556	0.759835	0.482547	0.0655591	1.21078	2.5044	2.65219	2.50459	2.28651	2.1819	1.92974	4.796	18.1174	201125_PIIOVo4_MacMicLP_4T1R_Bld_D7_C6_002.fcs	0.328575	0.883041	0.735209	0.705805	0.88916	0.809415	0.861629	0.879518	0.828179	2.358	0.740319	0.732945	0.994624	201125_PIIOVo4ProinflamLP_4T1R_Bld_D7_C6_002.fcs	0.987406
201117_PIIOVo4_FC_4T1R_Bld_D14_C6_004.fcs	201117	PIIOVo4	FC	4T1R	Bld	D14	C6	4	1	NIL	1	201117_PIIOVo4_FC_4T1R_Bld_D14_C6_004.fcs	1	4.78178	4.81702	0.701142	24.1607	0.473558	0.805306	3.34276	0.869002	0.947826	0.935531	0.666615	3.46228	2.50693	1.68946	1.22298	3.6147	1.22577	5.23589	5.69252	26.3737	201125_PIIOVo4_MacMicLP_4T1R_Bld_D7_C6_004.fcs	1.10879	1.38012	1.69738	1.61609	1.27284	1.93385	1.48711	1.6747	1.3488	54.6386	2.1959	3.35197	1.24552	201125_PIIOVo4ProinflamLP_4T1R_Bld_D7_C6_004.fcs	0.987406
201117_PIIOVo4_FC_4T1R_Bld_D14_C6eC10000_001.fcs	201117	PIIOVo4	FC	4T1R	Bld	D14	C6	1	1	eC10000	1	201117_PIIOVo4_FC_4T1R_Bld_D14_C6eC10000_001.fcs	1	2.1207	3.26831	0.666457	8.88734	0.549339	0.677352	2.77304	0.749652	0.708239	0.458742	0.206301	2.95538	0	1.68182	1.94793	2.33746	2.73998	1.75428	3.50673	9.67854	201125_PIIOVo4_MacMicLP_4T1R_Bld_D7_C6eC10000_001.fcs	0.220281	1.06433	0.473327	0.60686	0.797808	0.719286	0.765892	0.843373	0.839347	2.28916	0.740319	0.657453	0.967742	201125_PIIOVo4ProinflamLP_4T1R_Bld_D7_C6eC10000_001.fcs	1.21411
201117_PIIOVo4_FC_4T1R_Bld_D14_C6eC10000_003.fcs	201117	PIIOVo4	FC	4T1R	Bld	D14	C6	3	1	eC10000	1	201117_PIIOVo4_FC_4T1R_Bld_D14_C6eC10000_003.fcs	1	5.42781	3.9956	0.928344	26.9843	0.7767	0.94506	2.50202	0.993701	0.985622	0.531929	0.134433	2.89978	2.50188	2.56923	2.13591	3.40044	2.93593	4.75185	8.2086	29.4644	201125_PIIOVo4_MacMicLP_4T1R_Bld_D7_C6eC10000_003.fcs	0.249815	0.766082	0.673133	0.833333	0.88916	0.854918	0.772275	0.801205	0.859107	6.12737	0.856492	0.583959	1.01254	201125_PIIOVo4ProinflamLP_4T1R_Bld_D7_C6eC10000_003.fcs	0.987406
201117_PIIOVo4_FC_4T1R_Bld_D14_C6eC10000_005.fcs	201117	PIIOVo4	FC	4T1R	Bld	D14	C6	5	1	eC10000	1	201117_PIIOVo4_FC_4T1R_Bld_D14_C6eC10000_005.fcs	1	5.70137	5.39394	0.890709	28.5846	0.618594	0.929262	3.05649	0.894239	0.994464	1.09378	0.799303	4.51288	5.00124	3.66466	3.65972	3.71643	1.88961	7.04813	8.09963	31.1982	201125_PIIOVo4_MacMicLP_4T1R_Bld_D7_C6eC10000_005.fcs	0.276889	0.865497	0.772066	0.861917	0.846529	0.79804	0.797804	0.909639	0.927835	16.3683	0.774487	0.947835	0.913978	201125_PIIOVo4ProinflamLP_4T1R_Bld_D7_C6eC10000_005.fcs	0.987406
201117_PIIOVo4_FC_4T1R_Bld_D14_C7_006.fcs	201117	PIIOVo4	FC	4T1R	Bld	D14	C7	6	1	NIL	1	201117_PIIOVo4_FC_4T1R_Bld_D14_C7_006.fcs	1	2.89805	2.27322	0.682738	13.4907	0.570685	0.545622	1.39071	0.605115	0.663644	1.05192	0.769069	1.54523	2.50314	2.78474	2.62544	1.98952	1.66898	2.87624	4.5363	14.8298	201125_PIIOVo4_MacMicLP_4T1R_Bld_D7_C7_006.fcs	0.343342	1.16959	0.747818	0.804749	0.89525	0.854918	0.836099	0.783133	0.839347	18.8038	0.715262	0.787666	1.01254	201125_PIIOVo4ProinflamLP_4T1R_Bld_D7_C7_006.fcs	1.08438
201117_PIIOVo4_FC_4T1R_Bld_D14_C7_008.fcs	201117	PIIOVo4	FC	4T1R	Bld	D14	C7	8	1	NIL	1	201117_PIIOVo4_FC_4T1R_Bld_D14_C7_008.fcs	1	4.11468	2.06614	0.748743	20.3443	0.565348	0.739632	0.833169	0.704306	0.71864	1.34924	1.24656	1.106	0	3.10136	3.77981	2.29668	1.0221	4.6795	5.57732	22.1074	201125_PIIOVo4_MacMicLP_4T1R_Bld_D7_C7_008.fcs	0.342112	1.40351	0.548012	0.889402	0.876979	0.832167	0.70845	0.885542	0.927835	7.22031	0.763098	0.960617	1.02151	201125_PIIOVo4ProinflamLP_4T1R_Bld_D7_C7_008.fcs	1.05164
201117_PIIOVo4_FC_4T1R_Bld_D14_C7_010.fcs	201117	PIIOVo4	FC	4T1R	Bld	D14	C7	10	1	NIL	1	201117_PIIOVo4_FC_4T1R_Bld_D14_C7_010.fcs	1	2.35441	1.89306	0.677207	10.3584	0.517929	0.663394	2.77863	0.674852	0.70733	0.893026	0.623594	1.00417	0	2.56794	2.07384	1.75108	1.64507	2.19726	4.58585	11.249	201125_PIIOVo4_MacMicLP_4T1R_Bld_D7_C7_010.fcs	0.33842	0.964912	0.647915	0.776165	0.791717	0.820791	0.861629	0.86747	0.876289	75.852	0.831435	0.690206	0.9319	201125_PIIOVo4ProinflamLP_4T1R_Bld_D7_C7_010.fcs	0.95466
201117_PIIOVo4_FC_4T1R_Bld_D14_C7eC10000_007.fcs	201117	PIIOVo4	FC	4T1R	Bld	D14	C7	7	1	eC10000	1	201117_PIIOVo4_FC_4T1R_Bld_D14_C7eC10000_007.fcs	1	2.93036	5.57636	0.891472	12.276	0.708193	0.714675	3.88812	0.692389	0.807304	1.28282	0.974521	3.18025	0	2.72706	2.62148	3.18286	2.68856	1.95965	5.97618	13.64	201125_PIIOVo4_MacMicLP_4T1R_Bld_D7_C7eC10000_007.fcs	0.788826	0.883041	0.809893	0.691513	0.943971	0.776164	0.753127	0.819277	0.97079	7.10843	3.52847	0.758508	1.02151	201125_PIIOVo4ProinflamLP_4T1R_Bld_D7_C7eC10000_007.fcs	1.08438
201117_PIIOVo4_FC_4T1R_Bld_D14_C7eC10000_009.fcs	201117	PIIOVo4	FC	4T1R	Bld	D14	C7	9	1	eC10000	1	201117_PIIOVo4_FC_4T1R_Bld_D14_C7eC10000_009.fcs	1	3.83133	3.4773	0.703383	18.6919	0.485553	0.611066	2.77165	0.663644	0.700897	1.03303	0.732	1.49659	0	3.09514	3.83306	2.60898	2.18423	4.02944	6.33863	20.6704	201125_PIIOVo4_MacMicLP_4T1R_Bld_D7_C7eC10000_009.fcs	0.775289	1.02339	1.55189	1.2423	0.962241	1.96885	1.54455	1.42169	1.35739	14.346	1.77904	2.73646	1.41577	201125_PIIOVo4ProinflamLP_4T1R_Bld_D7_C7eC10000_009.fcs	1.10076
20222_MPTLVo4_FC_4T1R_Bld_D14_C1_002.fcs	20222	MPTLVo4	FC	4T1R	Bld	D14	C1	2	1	NIL	1	20222_MPTLVo4_FC_4T1R_Bld_D14_C1_002.fcs	1	4.43466	1.34549	1.26936	11.6918	1.14499	1.08059	2.00405	0.814175	0.974329	2.85905	2.65632	1.27307	3.0053	2.75275	3.84792	2.34053	1.34519	1.49285	3.1832	13.4615	201008_MPTLVo4_MacMicLP_4T1R _Bld_D7_C1_002.fcs	0.52578	0.898443	1.00189	1.19475	1.12835	0.689215	0.937226	0.827478	1.13783	2.49871	1.00114	1.34988	0.990759	201008_MPTLVo4_ProinflamLP_4T1R _Bld_D7_C1_002.fcs	1.19838
20222_MPTLVo4_FC_4T1R_Bld_D14_C1_003.fcs	20222	MPTLVo4	FC	4T1R	Bld	D14	C1	3	1	NIL	1	20222_MPTLVo4_FC_4T1R_Bld_D14_C1_003.fcs	1	4.67345	2.17009	1.4276	12.0246	1.40777	0.847235	0	0.484407	0.618149	2.5587	2.40411	2.20551	5.9924	4.0658	4.3158	2.69521	1.55186	2.16871	5.05726	13.6404	201008_MPTLVo4_MacMicLP_4T1R _Bld_D7_C1_003.fcs	1.06095	0.956264	1.11643	1.25437	1.57721	0.984046	1.16204	1.29313	1.40345	2.51423	1.5664	1.45608	1.0221	201008_MPTLVo4_ProinflamLP_4T1R _Bld_D7_C1_003.fcs	0.938389
20222_MPTLVo4_FC_4T1R_Bld_D14_C1_004.fcs	20222	MPTLVo4	FC	4T1R	Bld	D14	C1	4	1	NIL	1	20222_MPTLVo4_FC_4T1R_Bld_D14_C1_004.fcs	1	7.91728	2.44064	1.38852	22.7445	1.30151	1.00474	5.99696	0.838317	1.01114	2.84671	2.33016	2.48766	5.99542	4.27124	2.87865	3.74624	2.1277	2.72289	8.12636	26.0077	201008_MPTLVo4_MacMicLP_4T1R _Bld_D7_C1_004.fcs	0.544558	0.591549	1.06734	0.918124	0.955388	0.639438	0.975182	0.827478	0.943799	5.80445	0.824064	1.07593	1.08236	201008_MPTLVo4_ProinflamLP_4T1R _Bld_D7_C1_004.fcs	1.51117
20222_MPTLVo4_FC_4T1R_Bld_D14_C1_005.fcs	20222	MPTLVo4	FC	4T1R	Bld	D14	C1	5	1	NIL	1	20222_MPTLVo4_FC_4T1R_Bld_D14_C1_005.fcs	1	4.48413	2.19338	1.41687	11.4126	1.29503	1.44242	4.01012	1.09488	1.30961	2.5729	2.43149	2.17157	3.00682	2.34612	2.8874	1.96958	1.34587	1.96303	4.14602	13.0708	201008_MPTLVo4_MacMicLP_4T1R _Bld_D7_C1_005.fcs	0.283546	0.573758	0.954059	0.734499	0.840082	1.07977	0.89927	0.706345	0.894819	2.37455	0.77639	0.828784	0.928084	201008_MPTLVo4_ProinflamLP_4T1R _Bld_D7_C1_005.fcs	0.832769
20222_MPTLVo4_FC_4T1R_Bld_D14_C1Nil_001.fcs	20222	MPTLVo4	FC	NIL	Bld	D14	C1	1	0	NIL	1	20222_MPTLVo4_FC_4T1R_Bld_D14_C1Nil_001.fcs	1	0.909418	1.05351	0.906661	0.898512	0.940409	0.629253	2.00202	0.472269	0.589905	1.47166	1.61853	1.04765	0	1.22221	1.44151	0.598133	0.460742	0.681756	0.825386	0.93442	201008_MPTLVo4_MacMicLP_4T1R _Bld_D7_C1Nil_001.fcs	0.507003	1.11193	1.13153	1.34738	1.24365	1.42438	1.2	1.43471	1.2584	1.19659	1.06924	1.36278	1.08236	201008_MPTLVo4_ProinflamLP_4T1R _Bld_D7_C1Nil_001.fcs	0.885579
20222_MPTLVo4_FC_4T1R_Bld_D14_C2_006.fcs	20222	MPTLVo4	FC	4T1R	Bld	D14	C2	6	1	NIL	1	20222_MPTLVo4_FC_4T1R_Bld_D14_C2_006.fcs	1	7.46779	0.91811	0.999855	22.3281	0.743698	1.52083	2.00101	1.27186	1.57228	2.37295	2.27608	0.927304	0	1.93418	2.4013	2.5906	1.17046	2.42753	5.56374	25.9012	201008_MPTLVo4_MacMicLP_4T1R _Bld_D7_C2_006.fcs	0.614975	1.65011	1.13153	1.40938	1.29307	1.42438	1.27299	1.31358	1.2584	6.65804	1.30079	1.81439	1.0221	201008_MPTLVo4_ProinflamLP_4T1R _Bld_D7_C2_006.fcs	0.991198
20222_MPTLVo4_FC_4T1R_Bld_D14_C2_008.fcs	20222	MPTLVo4	FC	4T1R	Bld	D14	C2	8	1	NIL	1	20222_MPTLVo4_FC_4T1R_Bld_D14_C2_008.fcs	1	4.99994	1.7204	1.18391	13.6803	0.841643	2.46651	4.01012	1.32261	1.45731	2.55236	2.1676	1.67044	3.00682	1.73409	1.92493	2.20557	1.23051	1.66431	3.67182	15.6997	201008_MPTLVo4_MacMicLP_4T1R _Bld_D7_C2_008.fcs	0.37368	0.573758	1.03461	0.980127	1.00892	0.738992	0.975182	0.8086	1.03987	4.56286	1.10329	1.31514	0.896746	201008_MPTLVo4_ProinflamLP_4T1R _Bld_D7_C2_008.fcs	1.14557
20222_MPTLVo4_FC_4T1R_Bld_D14_C2_009.fcs	20222	MPTLVo4	FC	4T1R	Bld	D14	C2	9	1	NIL	1	20222_MPTLVo4_FC_4T1R_Bld_D14_C2_009.fcs	1	8.13053	1.92764	1.06419	24.2301	0.901109	0.966823	1.99899	0.768457	0.922784	2.45759	1.84158	1.89437	2.99771	2.84749	1.9191	3.04948	1.22678	4.25452	7.05307	27.9955	201008_MPTLVo4_MacMicLP_4T1R _Bld_D7_C2_009.fcs	0.52578	0.929577	0.970422	1.13275	0.938916	0.784939	0.89927	0.747247	0.774254	18.5773	0.864926	0.958809	1.0221	201008_MPTLVo4_ProinflamLP_4T1R _Bld_D7_C2_009.fcs	1.14557
20222_MPTLVo4_FC_4T1R_Bld_D14_C2_010.fcs	20222	MPTLVo4	FC	4T1R	Bld	D14	C2	10	1	NIL	1	20222_MPTLVo4_FC_4T1R_Bld_D14_C2_010.fcs	1	7.95036	1.938	1.20556	23.3356	0.951055	1.55179	5.99696	1.27931	1.45289	2.46783	2.10466	1.9308	8.99314	3.05089	4.07809	4.23488	1.47597	3.99925	9.60853	26.4395	201008_MPTLVo4_MacMicLP_4T1R _Bld_D7_C2_010.fcs	0.325796	0.618236	0.954059	0.980127	0.840082	0.689215	0.89927	0.685894	0.87033	9.57579	0.77639	0.958809	0.928084	201008_MPTLVo4_ProinflamLP_4T1R _Bld_D7_C2_010.fcs	0.784022
20222_MPTLVo4_FC_4T1R_Bld_D14_C2Nil_007.fcs	20222	MPTLVo4	FC	NIL	Bld	D14	C2	7	0	NIL	1	20222_MPTLVo4_FC_4T1R_Bld_D14_C2Nil_007.fcs	1	0.975853	0.845064	1.07661	0.780749	1.10561	0.896863	0	0.668371	0.766101	1.53677	2.14333	0.838318	0	0.508738	0.960035	0.905347	0.613702	0.723634	0.741458	0.796926	201008_MPTLVo4_MacMicLP_4T1R _Bld_D7_C2Nil_007.fcs	0.553947	0.676056	1.11643	1.07075	1.0048	0.689215	1.2	1.11064	1.16044	1.15623	1.21907	1.1861	1.05102	201008_MPTLVo4_ProinflamLP_4T1R _Bld_D7_C2Nil_007.fcs	1.04401
20222_MPTLVo4_FC_4T1R_Bld_D14_C3_011.fcs	20222	MPTLVo4	FC	4T1R	Bld	D14	C3	11	1	NIL	1	20222_MPTLVo4_FC_4T1R_Bld_D14_C3_011.fcs	1	6.38026	0.924232	1.00652	18.7253	1.00511	0.78425	2.00303	0.92314	0.777101	1.22615	0.169467	0.949102	0	1.22283	1.20187	2.17613	1.45975	1.66262	4.01379	21.8425	201008_MPTLVo4_MacMicLP_4T1R _Bld_D7_C3_011.fcs	0.428136	0.867309	1.0837	0.827504	1.0501	0.934269	1.2	1.29313	1.30738	3.98862	1.15778	1.10868	0.990759	201008_MPTLVo4_ProinflamLP_4T1R _Bld_D7_C3_011.fcs	0.885579
20222_MPTLVo4_FC_4T1R_Bld_D14_C3_012.fcs	20222	MPTLVo4	FC	4T1R	Bld	D14	C3	12	1	NIL	1	20222_MPTLVo4_FC_4T1R_Bld_D14_C3_012.fcs	1	8.3804	1.92149	0.957671	25.2859	0.891918	1.08543	0	0.846622	0.755516	1.25376	0.319296	1.97664	0	2.33783	1.19883	3.20169	1.57102	1.65843	5.52339	29.3941	201008_MPTLVo4_MacMicLP_4T1R _Bld_D7_C3_012.fcs	0.404194	0.867309	0.954059	0.856121	0.889499	0.984046	0.861314	0.605663	0.749765	13.0212	0.946652	0.57469	0.865408	201008_MPTLVo4_ProinflamLP_4T1R _Bld_D7_C3_012.fcs	0.938389
20222_MPTLVo4_FC_4T1R_Bld_D14_C3_014.fcs	20222	MPTLVo4	FC	4T1R	Bld	D14	C3	14	1	NIL	1	20222_MPTLVo4_FC_4T1R_Bld_D14_C3_014.fcs	1	5.20521	0.986738	1.15573	14.5209	0.939467	1.6065	3.98589	1.10567	1.1451	1.91419	1.34891	0.928758	5.97731	2.63611	1.9133	2.83277	1.47152	2.58742	5.75152	16.5035	201008_MPTLVo4_MacMicLP_4T1R _Bld_D7_C3_014.fcs	0.361944	1.23202	0.986784	0.980127	0.889499	0.984046	0.823358	0.8086	0.87033	5.68029	0.817253	1.16526	0.990759	201008_MPTLVo4_ProinflamLP_4T1R _Bld_D7_C3_014.fcs	1.09682
20222_MPTLVo4_FC_4T1R_Bld_D14_C3_015.fcs	20222	MPTLVo4	FC	4T1R	Bld	D14	C3	15	1	NIL	1	20222_MPTLVo4_FC_4T1R_Bld_D14_C3_015.fcs	1	5.02583	1.40874	1.01615	14.1772	0.742988	1.73507	5.99393	1.51868	1.63859	1.77573	1.35231	1.34203	2.9962	1.72796	2.1579	2.24299	0.938782	1.91357	4.9934	16.2477	201008_MPTLVo4_MacMicLP_4T1R _Bld_D7_C3_015.fcs	0.331429	0.729429	1.00189	0.918124	0.807138	0.444161	0.89927	0.685894	0.676295	3.61614	1.90011	1.16129	0.805143	201008_MPTLVo4_ProinflamLP_4T1R _Bld_D7_C3_015.fcs	1.56398
20222_MPTLVo4_FC_4T1R_Bld_D14_C3Nil_013.fcs	20222	MPTLVo4	FC	NIL	Bld	D14	C3	13	0	NIL	1	20222_MPTLVo4_FC_4T1R_Bld_D14_C3Nil_013.fcs	1	0.987434	1.03788	0.931398	1.10502	0.960147	1.02279	0	0.939784	0.694541	0.397951	0.168529	1.02164	0	0.709366	0.478085	0.946787	0.78314	0.847907	0.783035	1.15946	201008_MPTLVo4_MacMicLP_4T1R _Bld_D7_C3Nil_013.fcs	0.610281	0.729429	0.970422	1.01113	1.09952	0.984046	0.937226	0.888831	0.894819	0.856699	1.06924	0.92804	1.08236	201008_MPTLVo4_ProinflamLP_4T1R _Bld_D7_C3Nil_013.fcs	1.14557
20222_MPTLVo4_FC_4T1R_Bld_D14_C4_016.fcs	20222	MPTLVo4	FC	4T1R	Bld	D14	C4	16	1	NIL	1	20222_MPTLVo4_FC_4T1R_Bld_D14_C4_016.fcs	1	7.42485	1.4458	1.056	21.975	1.09536	0.731333	1.99194	0.913679	0.763017	1.01529	0.299606	1.52468	8.96145	3.44549	2.86851	2.72314	1.9483	1.52623	7.48022	25.21	201008_MPTLVo4_MacMicLP_4T1R _Bld_D7_C4_016.fcs	0.452547	1.39214	1.28383	1.31638	1.06246	1.47415	1.38686	1.39539	1.37896	110.595	1.23269	1.21588	0.959421	201008_MPTLVo4_ProinflamLP_4T1R _Bld_D7_C4_016.fcs	1.45836
20222_MPTLVo4_FC_4T1R_Bld_D14_C4_017.fcs	20222	MPTLVo4	FC	4T1R	Bld	D14	C4	17	1	NIL	1	20222_MPTLVo4_FC_4T1R_Bld_D14_C4_017.fcs	1	9.20289	1.3301	1.3962	27.1021	1.38259	1.61384	4.02439	1.53389	1.33403	1.11838	0.264821	1.34111	9.05257	3.27579	0.965892	3.60705	2.35401	2.82654	10.4952	30.8964	201008_MPTLVo4_MacMicLP_4T1R _Bld_D7_C4_017.fcs	0.572725	0.996294	1.14789	1.07075	0.8442	0.934269	0.975182	1.11064	0.968289	162.323	0.837684	0.642184	0.959421	201008_MPTLVo4_ProinflamLP_4T1R _Bld_D7_C4_017.fcs	1.3568
20222_MPTLVo4_FC_4T1R_Bld_D14_C4_018.fcs	20222	MPTLVo4	FC	4T1R	Bld	D14	C4	18	1	NIL	1	20222_MPTLVo4_FC_4T1R_Bld_D14_C4_018.fcs	1	7.45495	1.27796	1.16008	21.8737	1.05987	1.4987	2.00405	1.30005	1.07275	1.13951	0.301427	1.26263	9.0159	4.1801	4.08841	3.1842	2.30604	2.98571	6.96845	25.0794	201008_MPTLVo4_MacMicLP_4T1R _Bld_D7_C4_018.fcs	0.410297	0.996294	1.11643	1.07075	0.8442	0.784939	0.89927	1.23335	0.676295	3.94206	0.864926	0.742432	0.836481	201008_MPTLVo4_ProinflamLP_4T1R _Bld_D7_C4_018.fcs	0.938389
20222_MPTLVo4_FC_4T1R_Bld_D14_C4_020.fcs	20222	MPTLVo4	FC	4T1R	Bld	D14	C4	20	1	NIL	1	20222_MPTLVo4_FC_4T1R_Bld_D14_C4_020.fcs	1	6.31966	1.37628	1.09609	18.2427	0.997824	1.11949	0	1.37764	1.17624	1.44165	0.206395	1.3199	5.98635	2.43702	1.43715	3.14425	1.93309	2.12404	8.08855	20.6991	201008_MPTLVo4_MacMicLP_4T1R _Bld_D7_C4_020.fcs	0.355841	0.702743	0.986784	0.765501	0.716541	0.689215	0.861314	1.19245	0.87033	18.4377	0.755959	0.909181	0.805143	201008_MPTLVo4_ProinflamLP_4T1R _Bld_D7_C4_020.fcs	1.30399
20222_MPTLVo4_FC_4T1R_Bld_D14_C4Nil_019.fcs	20222	MPTLVo4	FC	NIL	Bld	D14	C4	19	0	NIL	1	20222_MPTLVo4_FC_4T1R_Bld_D14_C4Nil_019.fcs	1	0.820247	0.649697	0.680433	1.14255	0.642922	0.953463	0	0.88466	0.768042	0.390301	0.0942436	0.621196	3.00682	0.714037	0.962467	0.998404	0.980565	1.02419	0.954802	1.16787	201008_MPTLVo4_MacMicLP_4T1R _Bld_D7_C4Nil_019.fcs	3.35654	1.57895	0.986784	0.918124	0.807138	0.984046	1.01314	0.929733	0.774254	0.897051	0.701476	0.812903	0.928084	201008_MPTLVo4_ProinflamLP_4T1R _Bld_D7_C4Nil_019.fcs	1.04401
20222_MPTLVo4_FC_4T1R_Bld_D14_C5_021.fcs	20222	MPTLVo4	FC	4T1R	Bld	D14	C5	21	1	NIL	1	20222_MPTLVo4_FC_4T1R_Bld_D14_C5_021.fcs	1	5.91118	2.21376	1.18121	16.6134	0.869083	2.08907	12	2.08811	2.65189	1.94145	1.86131	2.24419	5.99845	2.84893	3.60013	2.54402	1.45754	2.0432	7.42097	18.766	201008_MPTLVo4_MacMicLP_4T1R _Bld_D7_C5_021.fcs	0.694781	1.85026	1.35935	0.672496	1.41661	2.65731	1.8365	2.23388	2.10989	18.8722	1.97503	2.40099	1.29932	201008_MPTLVo4_ProinflamLP_4T1R _Bld_D7_C5_021.fcs	1.19838
20222_MPTLVo4_FC_4T1R_Bld_D14_C5_022.fcs	20222	MPTLVo4	FC	4T1R	Bld	D14	C5	22	1	NIL	1	20222_MPTLVo4_FC_4T1R_Bld_D14_C5_022.fcs	1	6.42411	3.39588	1.38858	17.7064	0.998064	2.53658	13.9577	2.61314	3.18244	2.30329	1.57452	3.46253	14.9508	4.26048	5.7428	3.56531	2.0841	3.14042	7.32844	20.0068	201008_MPTLVo4_MacMicLP_4T1R _Bld_D7_C5_022.fcs	0.37368	0.867309	1.01825	0.856121	0.873027	0.738992	0.750365	0.706345	0.919309	24.5525	0.817253	1.14739	0.959421	201008_MPTLVo4_ProinflamLP_4T1R _Bld_D7_C5_022.fcs	1.3568
20222_MPTLVo4_FC_4T1R_Bld_D14_C5_023.fcs	20222	MPTLVo4	FC	4T1R	Bld	D14	C5	23	1	NIL	1	20222_MPTLVo4_FC_4T1R_Bld_D14_C5_023.fcs	1	6.36673	2.32449	1.41372	17.5952	0.937304	2.95424	0	2.63342	2.98506	2.08608	1.4898	2.25624	3.00835	4.59257	6.01847	3.53251	2.78929	3.54378	8.52705	19.7957	201008_MPTLVo4_MacMicLP_4T1R _Bld_D7_C5_023.fcs	0.478836	0.809489	0.970422	0.980127	0.97186	0.884493	1.04818	0.888831	0.798744	24.0869	0.885358	0.9866	1.08236	201008_MPTLVo4_ProinflamLP_4T1R _Bld_D7_C5_023.fcs	1.45836
20222_MPTLVo4_FC_4T1R_Bld_D14_C5_024.fcs	20222	MPTLVo4	FC	4T1R	Bld	D14	C5	24	1	NIL	1	20222_MPTLVo4_FC_4T1R_Bld_D14_C5_024.fcs	1	7.69336	1.50563	1.51216	21.8592	1.24593	1.73603	3.99192	1.79617	2.21525	2.90886	1.80126	1.49657	2.99318	3.75707	4.07192	4.10198	3.38769	4.37553	9.18574	24.7996	201008_MPTLVo4_MacMicLP_4T1R _Bld_D7_C5_024.fcs	0.422033	1.03632	1.03461	0.918124	0.819492	0.984046	0.89927	0.888831	0.968289	24.4594	0.742338	1.13846	1.0221	201008_MPTLVo4_ProinflamLP_4T1R _Bld_D7_C5_024.fcs	1.04401
20222_MPTLVo4_FC_4T1R_Bld_D14_C5Nil_025.fcs	20222	MPTLVo4	FC	NIL	Bld	D14	C5	25	0	NIL	1	20222_MPTLVo4_FC_4T1R_Bld_D14_C5Nil_025.fcs	1	1.1148	0.918574	1.30228	0.730122	1.21428	1.47549	2.00202	1.64419	1.83854	1.67164	1.73145	0.953834	0	0.814804	0.720755	1.12377	1.26704	1.23568	1.11971	0.634788	201008_MPTLVo4_MacMicLP_4T1R _Bld_D7_C5Nil_025.fcs	0.52578	0.778354	0.921334	0.765501	1.09952	0.934269	0.750365	0.8086	0.968289	0.897051	0.973893	0.759305	0.959421	201008_MPTLVo4_ProinflamLP_4T1R _Bld_D7_C5Nil_025.fcs	0.784022
20222_MPTLVo4_FC_4T1R_Bld_D14_C6_026.fcs	20222	MPTLVo4	FC	4T1R	Bld	D14	C6	26	1	NIL	1	20222_MPTLVo4_FC_4T1R_Bld_D14_C6_026.fcs	1	10.5094	4.0105	1.35482	31.1594	1.22761	1.79464	14.0283	2.79271	2.9033	1.52962	0.282588	4.11138	9.0159	5.19964	4.8099	3.81923	2.72882	3.6255	18.2025	34.5591	201008_MPTLVo4_MacMicLP_4T1R _Bld_D7_C6_026.fcs	0.769893	2.90437	1.03461	1.37838	1.50721	1.03382	1.64964	1.85632	1.42794	162.323	2.1521	2.20248	1.08236	201008_MPTLVo4_ProinflamLP_4T1R _Bld_D7_C6_026.fcs	0.938389
20222_MPTLVo4_FC_4T1R_Bld_D14_C6_027.fcs	20222	MPTLVo4	FC	4T1R	Bld	D14	C6	27	1	NIL	1	20222_MPTLVo4_FC_4T1R_Bld_D14_C6_027.fcs	1	8.78283	1.82007	1.47661	25.494	1.31281	2.08183	0	2.65971	2.74862	1.35647	0.282874	1.77574	9.02504	4.59257	5.29625	3.61424	2.51998	3.62917	11.2198	28.7627	201008_MPTLVo4_MacMicLP_4T1R _Bld_D7_C6_027.fcs	0.31359	1.65011	1.03461	0.488871	0.868909	0.738992	0.937226	0.929733	0.894819	2.26591	0.851305	1.0005	0.928084	201008_MPTLVo4_ProinflamLP_4T1R _Bld_D7_C6_027.fcs	1.6696
20222_MPTLVo4_FC_4T1R_Bld_D14_C6_028.fcs	20222	MPTLVo4	FC	4T1R	Bld	D14	C6	28	1	NIL	1	20222_MPTLVo4_FC_4T1R_Bld_D14_C6_028.fcs	1	8.99006	5.83545	1.28646	26.0732	1.22283	1.87054	8.00403	2.07169	2.15206	1.11216	0.413833	5.91287	9.00223	6.41334	6.24338	3.34242	2.39849	3.70518	13.7687	29.035	201008_MPTLVo4_MacMicLP_4T1R _Bld_D7_C6_028.fcs	0.410297	1.8725	1.03461	0.703498	1.19423	0.834716	1.27299	0.950184	1.11334	61.8158	1.35528	1.57916	0.959421	201008_MPTLVo4_ProinflamLP_4T1R _Bld_D7_C6_028.fcs	1.04401
20222_MPTLVo4_FC_4T1R_Bld_D14_C6_030.fcs	20222	MPTLVo4	FC	4T1R	Bld	D14	C6	30	1	NIL	1	20222_MPTLVo4_FC_4T1R_Bld_D14_C6_030.fcs	1	9.65398	2.78264	1.50228	28.1666	1.4526	1.55179	1.99899	2.3534	2.60147	1.32607	0.338249	2.60736	5.99542	4.67803	3.11854	3.53812	2.64525	4.12689	14.5214	31.6373	201008_MPTLVo4_MacMicLP_4T1R _Bld_D7_C6_030.fcs	0.31359	0.680504	0.970422	0.887122	0.770075	0.689215	0.788321	0.767698	0.84584	41.7641	0.824064	0.93598	0.896746	201008_MPTLVo4_ProinflamLP_4T1R _Bld_D7_C6_030.fcs	1.04401
20222_MPTLVo4_FC_4T1R_Bld_D14_C6Nil_029.fcs	20222	MPTLVo4	FC	NIL	Bld	D14	C6	29	0	NIL	1	20222_MPTLVo4_FC_4T1R_Bld_D14_C6Nil_029.fcs	1	1.19225	1.49528	1.10261	1.34305	1.13663	1.02215	1.99596	1.39072	1.34287	0.531672	0.243921	1.51736	2.99318	2.03085	1.43715	1.42756	1.89481	1.48683	1.57561	1.30654	201008_MPTLVo4_MacMicLP_4T1R _Bld_D7_C6Nil_029.fcs	0.446444	1.12528	0.873505	0.887122	0.745367	0.984046	0.89927	0.827478	0.943799	0.996379	0.967083	0.950868	0.896746	201008_MPTLVo4_ProinflamLP_4T1R _Bld_D7_C6Nil_029.fcs	1.09682
[truncated: 23 more columns]

## Sheet: D7 Nil normalised
Sample:	date	experiment	technique	tumour_model	tissue	day	cage	sample	tumour	treatment	Beads	Sample: Nil norm cells	Beads	Leukocytes	Eosinophils (FS)	Lymphocytes (FS)	Myeloid cells (FS)	B cells	CD4 T cells	Tregs	CD8 T cells	CD8 T cells Ly6C+	NK cells	NK cells Ly6C+	Eosinophils	Macrophage	DC	DC PD-L1+	CD11b+ Ly6C_G-	CD11b+ Ly6C_G- PD-L1+	CD11b+ Ly6Cint Ly6G-	Monocytes	Neutrophils	Sample Nil normalised LP	CXCL1 (1)	TGF-b1	IL-18	IL-23	CCL22 (1)	IL-10	IL-12p70	IL-6	TNF-a	G-CSF	CCL17 (1)	IL-12p40	IL-1b	Sample Prinflam LP	CCL5
200825_PIIOVo2_FC_4T1R_Bld_D7_C1_003.fcs	200825	PIIOVo2	FC	4T1R	Bld	D7	C1	3	1	NIL	1	200825_PIIOVo2_FC_4T1R_Bld_D7_C1_003.fcs	1	1.38673	1.13817	0.9708	2.86416	0.870381	1.02503	0.921615	1.04555	1.17149	0.993439	0.995441	1.10283	1.4686	1.23023	1.42184	1.83456	1.81632	1.3626	1.08712	3.0511	200908_piIOVo2_MacMicLP_4T1R_Bld_D14_C1_003.fcs	0.604966	0.726304	0.958631	0.961411	1.03937	1.35565	0.974203	1.23994	1.0882	22.6848	1.10949	1.30423	1.12116	200908_piIOVo2_ProinflamLP_4T1R_Bld_D14_C1_003.fcs	1.06409
200825_PIIOVo2_FC_4T1R_Bld_D7_C1_005.fcs	200825	PIIOVo2	FC	4T1R	Bld	D7	C1	5	1	NIL	1	200825_PIIOVo2_FC_4T1R_Bld_D7_C1_005.fcs	1	1.32237	1.36799	0.985265	2.49659	0.972157	0.970165	1.38595	1.00128	1.16148	0.973649	0.80243	1.33598	0.828196	1.95887	2.72134	1.54834	1.59333	0.768417	1.26492	2.60914	200908_piIOVo2_MacMicLP_4T1R_Bld_D14_C1_005.fcs	1.03837	0.802874	1.06868	1.10474	1.53758	1.09456	1.08953	1.74689	1.35395	40.7816	1.06958	1.24212	0.908733	200908_piIOVo2_ProinflamLP_4T1R_Bld_D14_C1_005.fcs	1.06409
200825_PIIOVo2_FC_4T1R_Bld_D7_C1eC100_002.fcs	200825	PIIOVo2	FC	4T1R	Bld	D7	C1	2	1	eC100	1	200825_PIIOVo2_FC_4T1R_Bld_D7_C1eC100_002.fcs	1	1.35759	1.2056	0.795202	3.3112	0.608127	0.822457	1.66271	0.903268	0.977269	1.14336	1.18918	1.22379	1.49037	2.21949	2.91498	2.16149	2.37963	1.28037	2.54112	3.43995	200908_piIOVo2_MacMicLP_4T1R_Bld_D14_C1eC100_002.fcs	1.36343	0.573163	1.06868	1.33186	1.10379	1.29038	1.44158	3.7308	1.73654	150.773	1.18132	1.61071	1.30291	200908_piIOVo2_ProinflamLP_4T1R_Bld_D14_C1eC100_002.fcs	1.06409
200825_PIIOVo2_FC_4T1R_Bld_D7_C1eC1000_004.fcs	200825	PIIOVo2	FC	4T1R	Bld	D7	C1	4	1	eC1000	1	200825_PIIOVo2_FC_4T1R_Bld_D7_C1eC1000_004.fcs	1	2.47718	1.899	1.7069	5.21816	1.66165	1.52746	5.12238	1.88286	1.87268	1.70407	1.00934	1.82428	1.2754	2.86578	3.5023	3.66764	3.69555	1.69612	2.28239	5.52329	200908_piIOVo2_MacMicLP_4T1R_Bld_D14_C1eC1000_004.fcs	1.09255	0.862347	0.926839	0.736494	1.44309	1.15983	0.974203	1.54938	1.11798	64.5709	1.25316	1.18407	1.02911	200908_piIOVo2_ProinflamLP_4T1R_Bld_D14_C1eC1000_004.fcs	1.06409
200825_PIIOVo2_FC_4T1R_Bld_D7_C1Nil_001.fcs	200825	PIIOVo2	FC	NIL	Bld	D7	C1	1	0	NIL	1	200825_PIIOVo2_FC_4T1R_Bld_D7_C1Nil_001.fcs	1	0.929909	0.43198	0.763747	1.55319	0.76904	0.741688	0.769535	0.931653	0.82236	0.31178	0.0898572	0.423881	1.68611	1.38977	1.61893	1.40678	1.46243	1.04294	1.18602	1.62743	200908_piIOVo2_MacMicLP_4T1R_Bld_D14_C1Nil_001.fcs	0.952596	0.71664	1.05278	0.848953	0.77738	1.29038	0.974203	1.0139	1.0882	1.06882	0.779832	0.644014	0.908733	200908_piIOVo2_ProinflamLP_4T1R_Bld_D14_C1Nil_001.fcs	0.851934
200825_PIIOVo2_FC_4T1R_Bld_D7_C2_009.fcs	200825	PIIOVo2	FC	4T1R	Bld	D7	C2	9	1	NIL	1	200825_PIIOVo2_FC_4T1R_Bld_D7_C2_009.fcs	1	1.62392	1.29536	1.11208	3.44482	1.01306	1.2009	5.66773	1.17219	1.22047	0.945005	0.882413	1.29953	1.93534	2.9881	3.74742	2.26958	2.20359	1.64601	2.1681	3.54597	200908_piIOVo2_MacMicLP_4T1R_Bld_D14_C2_009.fcs	0.857788	0.534506	0.973303	0.848953	0.979241	1.09456	1.01366	1.40892	1.2646	127.086	1.31701	0.941044	1.0598	200908_piIOVo2_ProinflamLP_4T1R_Bld_D14_C2_009.fcs	0.977901
200825_PIIOVo2_FC_4T1R_Bld_D7_C2eC100_006.fcs	200825	PIIOVo2	FC	4T1R	Bld	D7	C2	6	1	eC100	1	200825_PIIOVo2_FC_4T1R_Bld_D7_C2eC100_006.fcs	1	1.27455	1.02397	1.09664	1.91794	1.26841	0.862261	0	1.0032	0.989846	1.32458	1.26947	1.0311	1.04642	0.893761	1.228	0.782528	0.718989	1.24059	1.39467	1.97326	200908_piIOVo2_MacMicLP_4T1R_Bld_D14_C2eC100_006.fcs	0.993228	0.611077	1.00509	0.906284	1.26271	1.29038	0.974203	1.26847	1.14777	42.6338	1.17334	1.53375	1.00079	200908_piIOVo2_ProinflamLP_4T1R_Bld_D14_C2eC100_006.fcs	1.06409
200825_PIIOVo2_FC_4T1R_Bld_D7_C2eC100_010.fcs	200825	PIIOVo2	FC	4T1R	Bld	D7	C2	10	1	eC100	1	200825_PIIOVo2_FC_4T1R_Bld_D7_C2eC100_010.fcs	1	1.22283	1.33299	1.14716	1.47867	1.25604	1.01503	0.818827	1.07683	1.23887	1.21439	1.07565	1.32199	0.978607	1.67168	1.60779	0.997928	0.979772	0.907971	1.52989	1.47238	200908_piIOVo2_MacMicLP_4T1R_Bld_D14_C2eC100_010.fcs	0.790068	0.780572	0.989199	0.877619	0.983536	1.09456	0.819423	1.23994	1.0882	51.8607	0.933883	1.32313	0.939418	200908_piIOVo2_ProinflamLP_4T1R_Bld_D14_C2eC100_010.fcs	1.15028
200825_PIIOVo2_FC_4T1R_Bld_D7_C2eC1000_008.fcs	200825	PIIOVo2	FC	4T1R	Bld	D7	C2	8	1	eC1000	1	200825_PIIOVo2_FC_4T1R_Bld_D7_C2eC1000_008.fcs	1	1.71866	1.26398	1.09698	3.92691	1.07473	1.03744	1.44493	1.11525	1.07682	1.22454	1.12481	1.18013	1.29516	2.15569	2.53316	2.18654	2.18659	1.42421	1.73552	4.17155	200908_piIOVo2_MacMicLP_4T1R_Bld_D14_C2eC1000_008.fcs	0.708804	0.611077	1.00509	0.961411	1.08661	1.09456	0.974203	1.18288	1.0882	31.4189	1.02967	1.27993	1.00079	200908_piIOVo2_ProinflamLP_4T1R_Bld_D14_C2eC1000_008.fcs	0.934807
200825_PIIOVo2_FC_4T1R_Bld_D7_C2Nil_007.fcs	200825	PIIOVo2	FC	NIL	Bld	D7	C2	7	0	NIL	1	200825_PIIOVo2_FC_4T1R_Bld_D7_C2Nil_007.fcs	1	1.03031	1.31396	0.983009	1.16897	0.931833	0.902995	1.84793	0.985635	1.08613	1.69659	1.71725	1.28991	0.552131	0.87061	0.518351	0.919619	0.910475	1.08148	1.18536	1.16116	200908_piIOVo2_MacMicLP_4T1R_Bld_D14_C2Nil_007.fcs	0.943567	0.659398	1.00509	0.906284	0.931997	1.29038	1.12898	1.09949	1.0882	1.06882	1.36491	1.13276	0.970102	200908_piIOVo2_ProinflamLP_4T1R_Bld_D14_C2Nil_007.fcs	1.06409
200825_PIIOVo2_FC_4T1R_Bld_D7_C3_011.fcs	200825	PIIOVo2	FC	4T1R	Bld	D7	C3	11	1	NIL	1	200825_PIIOVo2_FC_4T1R_Bld_D7_C3_011.fcs	1	1.69258	0.91164	1.06869	3.95438	1.137	0.973301	0.818827	1.17619	1.21123	1.04395	0.900355	0.894289	0.815506	1.15731	1.03358	1.31394	1.17188	0.605314	2.52397	4.08912	200908_piIOVo2_MacMicLP_4T1R_Bld_D14_C3_011.fcs	0.681716	0.765704	0.910944	0.990077	0.897638	1.2251	1.01366	1.15435	1.11798	52.0646	1.04563	1.08011	1.02911	200908_piIOVo2_ProinflamLP_4T1R_Bld_D14_C3_011.fcs	1.27624
200825_PIIOVo2_FC_4T1R_Bld_D7_C3_015.fcs	200825	PIIOVo2	FC	4T1R	Bld	D7	C3	15	1	NIL	1	200825_PIIOVo2_FC_4T1R_Bld_D7_C3_015.fcs	1	2.19708	1.47599	1.34276	5.25769	1.47558	1.19233	2.53431	1.31954	1.33276	1.1516	1.03574	1.46817	0.631006	2.38796	2.84352	2.14917	2.15541	1.36607	2.84214	5.4919	200908_piIOVo2_MacMicLP_4T1R_Bld_D14_C3_015.fcs	0.749436	0.892083	0.879152	0.990077	1.05655	0.969038	1.05311	1.12802	1.29439	90.8581	0.973793	1.12736	1.00079	200908_piIOVo2_ProinflamLP_4T1R_Bld_D14_C3_015.fcs	1.15028
200825_PIIOVo2_FC_4T1R_Bld_D7_C3eC100_014.fcs	200825	PIIOVo2	FC	4T1R	Bld	D7	C3	14	1	eC100	1	200825_PIIOVo2_FC_4T1R_Bld_D7_C3eC100_014.fcs	1	2.14163	1.30498	1.40423	4.82198	1.42028	1.38544	1.722	1.50162	1.4189	1.26414	1.06402	1.25107	1.71502	1.69017	1.44908	1.94125	1.95947	1.11386	1.92005	5.10566	200908_piIOVo2_MacMicLP_4T1R_Bld_D14_C3eC100_014.fcs	3.81941	0.449015	1.05278	1.18853	0.704366	0.969038	0.974203	1.18288	1.05842	72.1495	0.870028	1.19352	0.878049	200908_piIOVo2_ProinflamLP_4T1R_Bld_D14_C3eC100_014.fcs	0.80884
200825_PIIOVo2_FC_4T1R_Bld_D7_C3eC1000_012.fcs	200825	PIIOVo2	FC	4T1R	Bld	D7	C3	12	1	eC1000	1	200825_PIIOVo2_FC_4T1R_Bld_D7_C3eC1000_012.fcs	1	1.79463	1.77731	0.752984	5.44336	0.720928	0.763391	4.43504	0.859432	0.868905	0.620938	0.481908	1.74095	2.35576	3.77265	6.22021	0.82578	0.745722	0.683037	2.18934	5.72714	200908_piIOVo2_MacMicLP_4T1R_Bld_D14_C3eC1000_012.fcs	0.722348	0.75827	0.989199	0.961411	1.08661	0.70795	0.93475	1.07096	0.941581	20.2719	1.06958	1.04635	0.970102	200908_piIOVo2_ProinflamLP_4T1R_Bld_D14_C3eC1000_012.fcs	1.19006
200825_PIIOVo2_FC_4T1R_Bld_D7_C3Nil_013.fcs	200825	PIIOVo2	FC	NIL	Bld	D7	C3	13	0	NIL	1	200825_PIIOVo2_FC_4T1R_Bld_D7_C3Nil_013.fcs	1	0.830599	1.16533	0.885283	0.610577	0.831581	0.942099	0	1.02908	1.1338	0.861985	0.901034	1.18291	0.979345	0.965156	1.26421	0.732366	0.80748	1.00962	0.761995	0.594306	200908_piIOVo2_MacMicLP_4T1R_Bld_D14_C3Nil_013.fcs	0.862302	0.780572	0.989199	0.848953	1.0179	0.969038	1.01366	1.04243	0.941581	0.785047	0.862046	1.27318	1.00079	200908_piIOVo2_ProinflamLP_4T1R_Bld_D14_C3Nil_013.fcs	0.977901
200825_PIIOVo2_FC_4T1R_Bld_D7_C4_017.fcs	200825	PIIOVo2	FC	4T1R	Bld	D7	C4	17	1	NIL	1	200825_PIIOVo2_FC_4T1R_Bld_D7_C4_017.fcs	1	1.28225	0.630809	0.757036	3.18364	0.896532	0.687401	3.34334	0.66046	0.576669	0.296182	0.146398	0.613867	1.4429	0.70006	0.703362	1.33557	1.32042	0.480578	1.15626	3.39056	200908_piIOVo2_MacMicLP_4T1R_Bld_D14_C4_017.fcs	0.460497	0.582827	0.926839	0.791621	1.03078	1.35565	0.77997	1.12802	1.02864	60.2719	1.16536	1.07201	0.970102	200908_piIOVo2_ProinflamLP_4T1R_Bld_D14_C4_017.fcs	1.57459
200825_PIIOVo2_FC_4T1R_Bld_D7_C4eC100_018.fcs	200825	PIIOVo2	FC	4T1R	Bld	D7	C4	18	1	eC100	1	200825_PIIOVo2_FC_4T1R_Bld_D7_C4eC100_018.fcs	1	1.94346	1.08472	1.21422	4.56755	1.4596	1.02466	1.68028	1.17915	1.03957	0.493405	0.141703	1.09576	1.78503	1.97907	1.64964	1.89991	1.95799	1.65619	2.11225	4.82306	200908_piIOVo2_MacMicLP_4T1R_Bld_D14_C4eC100_018.fcs	0.62754	0.687647	1.06868	0.791621	1.07373	0.773222	0.895296	1.23994	1.05842	49.7536	1.0137	1.12196	0.970102	200908_piIOVo2_ProinflamLP_4T1R_Bld_D14_C4eC100_018.fcs	1.10718
200825_PIIOVo2_FC_4T1R_Bld_D7_C4eC1000_016.fcs	200825	PIIOVo2	FC	4T1R	Bld	D7	C4	16	1	eC1000	1	200825_PIIOVo2_FC_4T1R_Bld_D7_C4eC1000_016.fcs	1	1.1317	0.564481	0.695375	2.70088	0.818801	0.630525	1.69162	0.577639	0.564523	0.347923	0.126198	0.546222	0.449269	1.23973	1.34443	1.07663	1.15097	0.694734	1.56817	2.83788	200908_piIOVo2_MacMicLP_4T1R_Bld_D14_C4eC1000_016.fcs	0.645598	0.601412	0.910944	1.2172	1.02219	1.35565	1.16844	2.14411	1.29439	374.291	0.957829	1.30423	1.0598	200908_piIOVo2_ProinflamLP_4T1R_Bld_D14_C4eC1000_016.fcs	0.765746
200825_PIIOVo2_FC_4T1R_Bld_D7_C4eC1000_020.fcs	200825	PIIOVo2	FC	4T1R	Bld	D7	C4	20	1	eC1000	1	200825_PIIOVo2_FC_4T1R_Bld_D7_C4eC1000_020.fcs	1	1.20194	0.79161	0.826481	2.5475	0.934483	0.803927	3.89656	0.779172	0.779584	0.264842	0.113749	0.79298	0.665272	1.00531	1.01493	1.27767	1.38437	0.548669	1.51933	2.6564	200908_piIOVo2_MacMicLP_4T1R_Bld_D14_C4eC1000_020.fcs	0.817156	0.862347	0.832688	0.906284	1.14674	1.2251	0.77997	1.12802	1.14777	82.9567	1.10949	0.865437	0.847364	200908_piIOVo2_ProinflamLP_4T1R_Bld_D14_C4eC1000_020.fcs	0.977901
200825_PIIOVo2_FC_4T1R_Bld_D7_C4Nil_019.fcs	200825	PIIOVo2	FC	NIL	Bld	D7	C4	19	0	NIL	1	200825_PIIOVo2_FC_4T1R_Bld_D7_C4Nil_019.fcs	1	0.686428	0.699272	0.70773	0.614826	0.777814	0.701052	2.2649	0.818138	0.834391	0.218885	0.121214	0.682936	0.225571	0.711369	0.714724	0.793584	0.82365	0.662749	0.472899	0.62051	200908_piIOVo2_MacMicLP_4T1R_Bld_D14_C4Nil_019.fcs	0.911964	0.802874	1.00509	1.04741	0.824624	0.642678	1.01366	0.985369	0.882016	1.04673	0.862046	0.679118	1.00079	200908_piIOVo2_ProinflamLP_4T1R_Bld_D14_C4Nil_019.fcs	0.765746
200825_PIIOVo2_FC_4T1R_Bld_D7_C5_021.fcs	200825	PIIOVo2	FC	4T1R	Bld	D7	C5	21	1	NIL	1	200825_PIIOVo2_FC_4T1R_Bld_D7_C5_021.fcs	1	1.61312	0.867564	0.914372	4.13481	0.870046	0.921801	3.98224	1.01144	1.14549	0.858518	0.769463	0.869848	0.793218	1.29543	1.27661	1.8142	1.68176	0.946239	1.82704	4.32539	200908_piIOVo2_MacMicLP_4T1R_Bld_D14_C5_021.fcs	0.541761	0.659398	0.973303	1.01874	0.880458	1.02929	1.32322	1.40892	1.29439	40.3908	1.03765	1.37444	1.0598	200908_piIOVo2_ProinflamLP_4T1R_Bld_D14_C5_021.fcs	1.02099
200825_PIIOVo2_FC_4T1R_Bld_D7_C5eC100_022.fcs	200825	PIIOVo2	FC	4T1R	Bld	D7	C5	22	1	eC100	1	200825_PIIOVo2_FC_4T1R_Bld_D7_C5eC100_022.fcs	1	2.59742	1.25119	1.32209	7.17718	1.10544	1.51053	6.12945	1.39797	1.42287	1.54719	1.77304	1.20657	2.77481	2.88775	3.0479	1.61853	1.5296	1.33875	1.68881	7.69013	200908_piIOVo2_MacMicLP_4T1R_Bld_D14_C5eC100_022.fcs	0.808126	0.877215	1.08457	0.877619	1.14245	0.903766	0.895296	1.35187	1.17755	140.085	1.10949	1.5216	0.970102	200908_piIOVo2_ProinflamLP_4T1R_Bld_D14_C5eC100_022.fcs	0.80884
200825_PIIOVo2_FC_4T1R_Bld_D7_C5eC1000_023.fcs	200825	PIIOVo2	FC	4T1R	Bld	D7	C5	23	1	eC1000	1	200825_PIIOVo2_FC_4T1R_Bld_D7_C5eC1000_023.fcs	1	2.42095	0.819579	1.57414	5.54155	1.6273	1.50709	0.561542	1.57996	1.5097	1.26279	1.09284	0.837278	1.23038	3.35106	3.78034	2.26982	2.30559	1.66047	2.83811	5.77626	200908_piIOVo2_MacMicLP_4T1R_Bld_D14_C5eC1000_023.fcs	0.839729	0.706976	0.989199	0.990077	1.08232	0.838494	0.77997	1.0139	0.971363	22.175	0.909937	1.09631	1.00079	200908_piIOVo2_ProinflamLP_4T1R_Bld_D14_C5eC1000_023.fcs	1.23315
200825_PIIOVo2_FC_4T1R_Bld_D7_C5eC1000_024.fcs	200825	PIIOVo2	FC	4T1R	Bld	D7	C5	24	1	eC1000	1	200825_PIIOVo2_FC_4T1R_Bld_D7_C5eC1000_024.fcs	1	2.28016	2.20453	1.80266	3.97071	1.92874	1.61407	2.23347	1.80897	1.85918	1.73508	1.50502	2.23249	1.55709	2.1045	1.9578	2.30235	2.14846	1.92626	1.94227	4.12433	200908_piIOVo2_MacMicLP_4T1R_Bld_D14_C5eC1000_024.fcs	0.749436	0.892083	0.926839	1.04741	1.21117	0.838494	0.974203	1.07096	0.971363	89.9065	1.07756	1.27588	0.908733	200908_piIOVo2_ProinflamLP_4T1R_Bld_D14_C5eC1000_024.fcs	0.977901
200825_PIIOVo2_FC_4T1R_Bld_D7_C5Nil_025.fcs	200825	PIIOVo2	FC	NIL	Bld	D7	C5	25	0	NIL	1	200825_PIIOVo2_FC_4T1R_Bld_D7_C5Nil_025.fcs	1	1.28836	1.61636	1.38283	0.926959	1.43558	1.39015	0.555513	1.17264	1.17167	1.38758	1.53517	1.62492	1.54913	0.95963	0.701204	0.868842	0.729869	1.09509	0.985304	0.918986	200908_piIOVo2_MacMicLP_4T1R_Bld_D14_C5Nil_025.fcs	1.37698	1.73956	1.09925	0.961411	1.39155	0.838494	1.08953	0.844916	1.14777	1.00425	1.17334	1.14896	1.0598	200908_piIOVo2_ProinflamLP_4T1R_Bld_D14_C5Nil_025.fcs	1.27624
200825_PIIOVo2_FC_4T1R_Bld_D7_C6_028.fcs	200825	PIIOVo2	FC	4T1R	Bld	D7	C6	28	1	NIL	1	200825_PIIOVo2_FC_4T1R_Bld_D7_C6_028.fcs	1	2.28904	0.974387	1.28478	5.91458	1.372	1.0577	5.01243	1.19451	1.36262	1.86727	1.7071	0.952064	1.44216	1.57433	1.71845	2.10414	1.96002	1.20083	2.78606	6.20904	200908_piIOVo2_MacMicLP_4T1R_Bld_D14_C6_028.fcs	1.39955	0.640069	1.02099	1.01874	0.983536	0.903766	0.895296	1.09949	0.911798	73.9507	0.933883	1.0423	0.970102	200908_piIOVo2_ProinflamLP_4T1R_Bld_D14_C6eC100_026.fcs	0.851934
200825_PIIOVo2_FC_4T1R_Bld_D7_C6eC100_026.fcs	200825	PIIOVo2	FC	4T1R	Bld	D7	C6	26	1	eC100	1	200825_PIIOVo2_FC_4T1R_Bld_D7_C6eC100_026.fcs	1	1.23343	1.00611	0.82411	2.68177	0.898588	0.663659	1.12019	0.799798	0.806457	1.15128	1.07367	1.04257	0.892516	0.967544	1.0212	0.921515	0.919861	0.897103	1.87594	2.76571	200908_piIOVo2_MacMicLP_4T1R_Bld_D14_C6C100_26.fcs	0.875847	0.563499	0.989199	0.990077	0.914817	0.903766	0.974203	1.80395	0.998855	13.9167	0.981775	1.08011	1.09048	200908_piIOVo2_ProinflamLP_4T1R_Bld_D14_C6Nil_029.fcs	0.851934
200825_PIIOVo2_FC_4T1R_Bld_D7_C6eC100_030.fcs	200825	PIIOVo2	FC	4T1R	Bld	D7	C6	30	1	eC100	1	200825_PIIOVo2_FC_4T1R_Bld_D7_C6eC100_030.fcs	1	1.75654	1.23759	1.27716	3.48099	1.14396	1.33088	0.555797	1.16697	1.01597	1.7085	1.46024	1.19292	1.43921	2.05117	2.4165	2.12241	2.03425	1.36957	2.25396	3.55734	200908_piIOVo2_MacMicLP_4T1R_Bld_D14_C6eC100_030.fcs	0.604966	0.929253	0.910944	0.707828	1.38296	0.969038	1.16844	1.26847	0.971363	19.5412	1.10949	1.28803	0.908733	200908_piIOVo2_ProinflamLP_4T1R_Bld_D14_C6eC100_030.fcs	0.934807
200825_PIIOVo2_FC_4T1R_Bld_D7_C6eC1000_027.fcs	200825	PIIOVo2	FC	4T1R	Bld	D7	C6	27	1	eC1000	1	200825_PIIOVo2_FC_4T1R_Bld_D7_C6eC1000_027.fcs	1	1.19634	1.17119	0.909678	2.20547	0.918083	0.880657	1.11273	0.813316	0.929389	1.10639	1.23977	1.16773	1.21904	0.961104	0.702282	0.847575	0.874578	0.95968	1.37484	2.27709	200908_piIOVo2_MacMicLP_4T1R_Bld_D14_C6eC1000_027.fcs	2.21219	0.687647	0.989199	0.990077	0.979241	0.969038	1.20789	1.3804	0.971363	55.9388	1.04563	1.14896	1.30291	200908_piIOVo2_ProinflamLP_4T1R_Bld_D14_C6eC1000_027.fcs	0.80884
200825_PIIOVo2_FC_4T1R_Bld_D7_C6Nil_029.fcs	200825	PIIOVo2	FC	NIL	Bld	D7	C6	29	0	NIL	1	200825_PIIOVo2_FC_4T1R_Bld_D7_C6Nil_029.fcs	1	1.2344	0.773095	1.2774	1.12548	1.25415	1.32201	0.562123	1.06286	0.951651	1.52318	1.63548	0.795436	1.00772	1.10346	1.18258	1.27881	1.26609	1.10812	1.40842	1.07761	200908_piIOVo2_MacMicLP_4T1R_Bld_D14_C6Nil_029.fcs	0.952596	1.30095	0.848584	1.38699	1.05655	0.969038	0.77997	1.0139	0.852234	1.02634	0.957829	1.12196	1.0598	200908_piIOVo2_ProinflamLP_4T1R_Bld_D14_C6_028.fcs	1.06409
200915_MPTLVo4_FC_4T1R_Bld_D7_C1_002.fcs	200915	MPTLVo4	FC	4T1R	Bld	D7	C1	2	1	NIL	1	200915_MPTLVo4_FC_4T1R_Bld_D7_C1_002.fcs	1	1.74518	0.716255	1.34843	2.82176	1.29416	1.58299	1.77705	0.450245	0.591442	1.8741	2.11847	0.790763	1.9955	1.75001	1.93626	1.63684	1.8596	1.73539	1.96165	3.4473	201008_MPTLVo4_MacMicLP_4T1R _Bld_D14_C1_002.fcs	0.627533	1.26078	1.01161	1.08536	1.51685	0.991438	0.884116	1.55469	1.25397	154.595	1.36047	1.37109	0.952185	201008_MPTLVo4_ProinflamLP_4T1R _Bld_D14_C1_002.fcs	1.11181
200915_MPTLVo4_FC_4T1R_Bld_D7_C1_003.fcs	200915	MPTLVo4	FC	4T1R	Bld	D7	C1	3	1	NIL	1	200915_MPTLVo4_FC_4T1R_Bld_D7_C1_003.fcs	1	1.53839	1.38062	1.36941	1.96126	1.35756	1.42303	1.59207	0.50265	0.526777	1.70576	1.67625	1.43598	1.73811	1.74205	1.37675	1.60894	1.86286	1.82528	2.0555	2.11084	201008_MPTLVo4_MacMicLP_4T1R _Bld_D14_C1_003.fcs	0.727652	0.94181	0.927742	0.965544	1.97191	0.991438	1.23177	2.07504	1.4936	29.801	1.77035	1.3928	0.984336	201008_MPTLVo4_ProinflamLP_4T1R _Bld_D14_C1_003.fcs	1.06281
200915_MPTLVo4_FC_4T1R_Bld_D7_C1_004.fcs	200915	MPTLVo4	FC	4T1R	Bld	D7	C1	4	1	NIL	1	200915_MPTLVo4_FC_4T1R_Bld_D7_C1_004.fcs	1	2.08164	0.932553	1.63762	3.28721	1.58303	1.68397	2.31369	0.632148	0.758617	2.2975	2.40459	1.03196	1.49891	2.93574	3.13968	2.80539	3.33589	2.82021	2.69641	3.90352	201008_MPTLVo4_MacMicLP_4T1R _Bld_D14_C1_004.fcs	0.176996	1.64871	1.07742	0.904464	0.817416	0.791096	1.03996	2.04743	1.4052	244.898	0.94186	1.47965	0.887881	201008_MPTLVo4_ProinflamLP_4T1R _Bld_D14_C1_004.fcs	0.968593
200915_MPTLVo4_FC_4T1R_Bld_D7_C1_005.fcs	200915	MPTLVo4	FC	4T1R	Bld	D7	C1	5	1	NIL	1	200915_MPTLVo4_FC_4T1R_Bld_D7_C1_005.fcs	1	2.28944	0.674959	1.61954	4.08621	1.60314	1.3415	1.72044	0.636362	0.779401	2.25421	2.73101	0.681574	1.49891	3.54918	4.52484	2.40756	2.80545	2.4267	2.59699	5.08384	201008_MPTLVo4_MacMicLP_4T1R _Bld_D14_C1_005.fcs	0.312872	0.996767	0.944516	1.17698	1.35253	1.25342	0.809191	1.47398	1.19581	46.034	1.02907	1.29944	0.984336	201008_MPTLVo4_ProinflamLP_4T1R _Bld_D14_C1_005.fcs	0.870603
200915_MPTLVo4_FC_4T1R_Bld_D7_C1Nil_001.fcs	200915	MPTLVo4	FC	NIL	Bld	D7	C1	1	0	NIL	1	200915_MPTLVo4_FC_4T1R_Bld_D7_C1Nil_001.fcs	1	1.30192	0.879358	1.27517	1.42199	1.13234	1.906	2.31959	0.65066	0.385485	2.11426	2.70525	0.784365	2.755	0.922505	1.11095	0.845825	1.06359	1.01918	1.03267	0.925924	201008_MPTLVo4_MacMicLP_4T1R _Bld_D14_C1Nil_001.fcs	0.858164	1.41164	1.07742	0.965544	1.36938	1.11986	0.845155	1.25522	1.19581	1.11105	1.27326	1.1518	0.952185	201008_MPTLVo4_ProinflamLP_4T1R _Bld_D14_C1Nil_001.fcs	1.11181
200915_MPTLVo4_FC_4T1R_Bld_D7_C2_006.fcs	200915	MPTLVo4	FC	4T1R	Bld	D7	C2	6	1	NIL	1	200915_MPTLVo4_FC_4T1R_Bld_D7_C2_006.fcs	1	1.41917	0.651472	1.2149	2.00284	1.17898	1.51203	1.42236	0.412584	0.550217	1.55688	1.88042	0.680881	1.49738	1.18186	0.922498	1.2608	1.46018	1.01556	1.36273	2.44473	201008_MPTLVo4_MacMicLP_4T1R _Bld_D14_C2_006.fcs	0.954708	1.09914	1.11097	1.17698	1.2177	1.32021	1.001	3.10088	1.4052	409.288	1.02035	1.56324	0.952185	201008_MPTLVo4_ProinflamLP_4T1R _Bld_D14_C2_006.fcs	0.870603
200915_MPTLVo4_FC_4T1R_Bld_D7_C2_008.fcs	200915	MPTLVo4	FC	4T1R	Bld	D7	C2	8	1	NIL	1	200915_MPTLVo4_FC_4T1R_Bld_D7_C2_008.fcs	1	2.21856	0.970094	1.523	4.03563	1.51297	1.73456	1.60997	0.673502	0.856501	1.49184	1.47638	1.1289	1.00438	1.58548	1.11379	1.71666	1.69424	1.45028	2.15457	5.23795	201008_MPTLVo4_MacMicLP_4T1R _Bld_D14_C2_008.fcs	0.933254	0.96875	1.07742	0.996085	1.57163	0.924658	1.001	1.11717	1.04459	110.118	1.20349	1.09209	0.952185	201008_MPTLVo4_ProinflamLP_4T1R _Bld_D14_C2_008.fcs	1.45101
200915_MPTLVo4_FC_4T1R_Bld_D7_C2_009.fcs	200915	MPTLVo4	FC	4T1R	Bld	D7	C2	9	1	NIL	1	200915_MPTLVo4_FC_4T1R_Bld_D7_C2_009.fcs	1	1.63824	0.427585	0.550867	4.37516	0.497645	0.733054	1.37639	0.255065	0.230618	0.505305	0.219508	0.295343	0.503993	0.707188	0.931491	2.0065	1.10581	2.81173	1.13531	5.75957	201008_MPTLVo4_MacMicLP_4T1R _Bld_D14_C2_009.fcs	0.468415	1.06681	1.06065	0.935004	1.23876	0.991438	1.03996	1.47398	1.04459	153.228	1.13372	1.4004	0.858203	201008_MPTLVo4_ProinflamLP_4T1R _Bld_D14_C2_009.fcs	0.772613
200915_MPTLVo4_FC_4T1R_Bld_D7_C2_010.fcs	200915	MPTLVo4	FC	4T1R	Bld	D7	C2	10	1	NIL	1	200915_MPTLVo4_FC_4T1R_Bld_D7_C2_010.fcs	1	2.20648	0.995518	1.17387	4.81077	1.15543	1.20072	2.73175	0.582168	0.707376	1.19171	1.15451	1.07145	2.25065	2.54398	1.479	2.36195	2.40712	1.08328	2.4802	6.16701	201008_MPTLVo4_MacMicLP_4T1R _Bld_D14_C2_010.fcs	0.520262	0.982759	0.994839	1.08536	1.41573	0.657534	0.884116	1.25522	1.19581	140.473	1.125	1.26253	0.952185	201008_MPTLVo4_ProinflamLP_4T1R _Bld_D14_C2_010.fcs	0.870603
200915_MPTLVo4_FC_4T1R_Bld_D7_C2Nil_007.fcs	200915	MPTLVo4	FC	NIL	Bld	D7	C2	7	0	NIL	1	200915_MPTLVo4_FC_4T1R_Bld_D7_C2Nil_007.fcs	1	0.850514	0.908828	0.901065	0.725799	0.919688	0.696795	0.649605	0.35239	0.434475	1.29588	1.73295	0.907809	0.994717	0.915966	0.827305	0.757895	0.668831	1.0446	0.96201	0.790674	201008_MPTLVo4_MacMicLP_4T1R _Bld_D14_C2Nil_007.fcs	0.893921	0.636853	1.01161	1.05482	1.07444	1.05308	0.77023	1.00885	0.835207	0.977791	0.976744	1.21694	0.952185	201008_MPTLVo4_ProinflamLP_4T1R _Bld_D14_C2Nil_007.fcs	0.919598
200915_MPTLVo4_FC_4T1R_Bld_D7_C3_011.fcs	200915	MPTLVo4	FC	4T1R	Bld	D7	C3	11	1	NIL	1	200915_MPTLVo4_FC_4T1R_Bld_D7_C3_011.fcs	1	1.82644	0.775145	1.24444	3.34551	1.3642	1.06073	1.01162	0.48613	0.35441	0.490063	0.0982244	0.861797	0.751747	1.01088	0.74101	1.1765	1.02866	1.05259	1.42015	4.4619	201008_MPTLVo4_MacMicLP_4T1R _Bld_D14_C3_011.fcs	0.432658	1.22845	1.06065	0.723571	1.34831	1.11986	1.07592	1.09168	1.10508	175.362	1.21221	1.12683	1.04864	201008_MPTLVo4_ProinflamLP_4T1R _Bld_D14_C3_011.fcs	0.968593
200915_MPTLVo4_FC_4T1R_Bld_D7_C3_012.fcs	200915	MPTLVo4	FC	4T1R	Bld	D7	C3	12	1	NIL	1	200915_MPTLVo4_FC_4T1R_Bld_D7_C3_012.fcs	1	2.25367	0.672041	0.872089	5.73561	0.900225	0.7789	0.415489	0.695717	0.717414	0.581629	0.206835	0.643503	0.499889	1.70974	1.10869	2.00389	2.11105	0.754627	1.94575	7.79116	201008_MPTLVo4_MacMicLP_4T1R _Bld_D14_C3_012.fcs	0.278903	1.27155	0.944516	0.965544	1.05337	1.44863	0.884116	0.926018	0.746801	92.1373	0.985465	0.980279	0.952185	201008_MPTLVo4_ProinflamLP_4T1R _Bld_D14_C3_012.fcs	1.11181
200915_MPTLVo4_FC_4T1R_Bld_D7_C3_014.fcs	200915	MPTLVo4	FC	4T1R	Bld	D7	C3	14	1	NIL	1	200915_MPTLVo4_FC_4T1R_Bld_D7_C3_014.fcs	1	1.46097	0.822858	0.983856	2.67623	0.979054	0.991491	1.30185	0.689395	0.870714	0.792679	0.93335	0.904864	1.24592	1.13635	1.0132	1.7378	1.98705	0.71962	1.28925	3.49478	201008_MPTLVo4_MacMicLP_4T1R _Bld_D14_C3_014.fcs	0.600715	1.16379	0.910968	0.815192	1.01966	0.991438	1.07592	1.28283	1.04459	133.793	0.976744	1.41668	0.887881	201008_MPTLVo4_ProinflamLP_4T1R _Bld_D14_C3_014.fcs	1.01759
200915_MPTLVo4_FC_4T1R_Bld_D7_C3_015.fcs	200915	MPTLVo4	FC	4T1R	Bld	D7	C3	15	1	NIL	1	200915_MPTLVo4_FC_4T1R_Bld_D7_C3_015.fcs	1	2.33237	0.945969	1.33165	4.88304	1.31826	1.17253	1.06461	1.07558	1.37793	1.44275	1.57287	1.11017	1.99246	2.53366	3.22219	2.72163	3.29048	1.27504	1.47891	6.5622	201008_MPTLVo4_MacMicLP_4T1R _Bld_D14_C3_015.fcs	0.579261	0.955819	0.994839	0.815192	1.10815	0.59589	2.997	1.09168	0.835207	15.7831	1.25581	1.36892	0.887881	201008_MPTLVo4_ProinflamLP_4T1R _Bld_D14_C3_015.fcs	1.1608
200915_MPTLVo4_FC_4T1R_Bld_D7_C3Nil_013.fcs	200915	MPTLVo4	FC	NIL	Bld	D7	C3	13	0	NIL	1	200915_MPTLVo4_FC_4T1R_Bld_D7_C3Nil_013.fcs	1	0.881538	1.09726	0.846518	0.933994	0.927101	0.675957	0.356496	0.472725	0.322645	0.424278	0.0544857	1.12487	1.0008	0.482725	0.277454	0.968616	0.979865	1.05099	0.943992	1.07011	201008_MPTLVo4_MacMicLP_4T1R _Bld_D14_C3Nil_013.fcs	0.852801	1.09914	1.0271	1.14644	0.998596	1.18664	1.15385	0.900531	1.01435	0.955293	0.915698	1.19305	1.04864	201008_MPTLVo4_ProinflamLP_4T1R _Bld_D14_C3Nil_013.fcs	0.968593
200915_MPTLVo4_FC_4T1R_Bld_D7_C4_016.fcs	200915	MPTLVo4	FC	4T1R	Bld	D7	C4	16	1	NIL	1	200915_MPTLVo4_FC_4T1R_Bld_D7_C4_016.fcs	1	1.98355	0.62676	0.982015	4.53875	1.06057	0.826928	1.65438	0.48688	0.455395	0.474269	0.0975277	0.693153	1.74164	1.30919	0.643786	1.92644	1.85489	1.01247	1.52098	6.03276	201008_MPTLVo4_MacMicLP_4T1R _Bld_D14_C4_016.fcs	0.459476	0.760776	0.96129	0.904464	0.969101	1.11986	1.27073	1.09168	1.04459	103.213	0.93314	0.918401	0.952185	201008_MPTLVo4_ProinflamLP_4T1R _Bld_D14_C4_016.fcs	1.40201
200915_MPTLVo4_FC_4T1R_Bld_D7_C4_017.fcs	200915	MPTLVo4	FC	4T1R	Bld	D7	C4	17	1	NIL	1	200915_MPTLVo4_FC_4T1R_Bld_D7_C4_017.fcs	1	1.0627	0.355775	0.718905	1.96866	0.795787	0.510055	0.71263	0.295303	0.23926	0.328107	0.108916	0.427619	1.25036	0.482479	0	0.88573	0.932168	0.722185	1.07489	2.53819	201008_MPTLVo4_MacMicLP_4T1R _Bld_D14_C4_017.fcs	0.84565	1.07759	1.04387	1.02428	1.20506	1.32021	1.73227	1.36354	1.19581	76.7522	1.23837	0.835897	0.793899	201008_MPTLVo4_ProinflamLP_4T1R _Bld_D14_C4_017.fcs	0.919598
200915_MPTLVo4_FC_4T1R_Bld_D7_C4_018.fcs	200915	MPTLVo4	FC	4T1R	Bld	D7	C4	18	1	NIL	1	200915_MPTLVo4_FC_4T1R_Bld_D7_C4_018.fcs	1	1.62128	0.49638	1.0145	3.20003	1.07211	0.866698	0.653577	0.789282	0.770184	0.507895	0.0871771	0.461487	1.5012	1.0971	0.832363	1.76549	1.2632	0.755396	1.32239	4.20517	201008_MPTLVo4_MacMicLP_4T1R _Bld_D14_C4_018.fcs	0.505959	0.760776	0.978065	0.996085	0.859551	0.52911	0.884116	0.981239	1.13532	88.3127	0.82936	0.66546	0.887881	201008_MPTLVo4_ProinflamLP_4T1R _Bld_D14_C4_018.fcs	1.01759
200915_MPTLVo4_FC_4T1R_Bld_D7_C4_020.fcs	200915	MPTLVo4	FC	4T1R	Bld	D7	C4	20	1	NIL	1	200915_MPTLVo4_FC_4T1R_Bld_D7_C4_020.fcs	1	2.454	0.654534	1.05001	6.01942	1.08972	0.83922	0.8378	0.977748	0.901508	0.63631	0.0658525	0.668152	2.26797	1.50278	0.838342	2.44239	2.41375	0.760822	1.7491	8.21479	201008_MPTLVo4_MacMicLP_4T1R _Bld_D14_C4_020.fcs	0.343266	0.982759	1.01161	0.784652	0.94382	0.924658	1.15385	1.30832	0.956185	49.0107	0.976744	0.963995	0.952185	201008_MPTLVo4_ProinflamLP_4T1R _Bld_D14_C4_020.fcs	0.727387
200915_MPTLVo4_FC_4T1R_Bld_D7_C4Nil_019.fcs	200915	MPTLVo4	FC	NIL	Bld	D7	C4	19	0	NIL	1	200915_MPTLVo4_FC_4T1R_Bld_D7_C4Nil_019.fcs	1	0.724745	0.895845	0.71888	0.714753	0.794691	0.502225	0.59055	0.595706	0.517233	0.326279	0.0758165	0.984256	0.248679	0.785113	0.551537	0.867141	0.680565	0.587587	0.609669	0.798455	201008_MPTLVo4_MacMicLP_4T1R _Bld_D14_C4Nil_019.fcs	1.74493	0.96875	0.944516	1.05482	0.910112	0.991438	1.38462	0.981239	1.01435	0.955293	0.915698	0.942283	1.14262	201008_MPTLVo4_ProinflamLP_4T1R _Bld_D14_C4Nil_019.fcs	1.2098
200915_MPTLVo4_FC_4T1R_Bld_D7_C5_021.fcs	200915	MPTLVo4	FC	4T1R	Bld	D7	C5	21	1	NIL	1	200915_MPTLVo4_FC_4T1R_Bld_D7_C5_021.fcs	1	2.40814	1.07822	1.34558	5.09573	1.30035	1.18185	0.356678	1.54559	2.0514	1.53996	1.55909	1.00521	2.25294	3.95158	6.47723	2.15816	1.97254	1.21582	2.17189	6.78785	201008_MPTLVo4_MacMicLP_4T1R _Bld_D14_C5_021.fcs	0.57211	1.07759	1.04387	0.634299	1.19242	1.05308	1.001	1.36354	1.37495	145.561	1.23837	1.3928	0.952185	201008_MPTLVo4_ProinflamLP_4T1R _Bld_D14_C5_021.fcs	1.1608
200915_MPTLVo4_FC_4T1R_Bld_D7_C5_022.fcs	200915	MPTLVo4	FC	4T1R	Bld	D7	C5	22	1	NIL	1	200915_MPTLVo4_FC_4T1R_Bld_D7_C5_022.fcs	1	2.13228	0.966504	1.19912	4.49267	1.17747	1.16723	1.43549	1.58059	2.23166	1.20338	1.29443	1.16141	1.5112	3.53413	5.95848	1.43841	1.14089	0.958805	1.60787	5.99789	201008_MPTLVo4_MacMicLP_4T1R _Bld_D14_C5_022.fcs	0.421931	1.2931	0.978065	0.843383	1.15028	1.25342	1.03996	1.11717	1.13532	90.026	0.994186	1.47639	0.887881	201008_MPTLVo4_ProinflamLP_4T1R _Bld_D14_C5_022.fcs	1.11181
200915_MPTLVo4_FC_4T1R_Bld_D7_C5_023.fcs	200915	MPTLVo4	FC	4T1R	Bld	D7	C5	23	1	NIL	1	200915_MPTLVo4_FC_4T1R_Bld_D7_C5_023.fcs	1	1.47474	0.904506	1.02389	2.61399	0.975005	0.992571	1.55591	1.07552	1.35226	1.22271	1.10852	0.982861	1.00799	2.20996	3.35337	2.07569	2.49699	1.15777	1.40008	3.32922	201008_MPTLVo4_MacMicLP_4T1R _Bld_D14_C5_023.fcs	0.280691	0.96875	1.01161	0.754111	0.838483	0.657534	0.845155	1.2	1.10508	70.799	0.906977	1.35263	0.952185	201008_MPTLVo4_ProinflamLP_4T1R _Bld_D14_C5_023.fcs	0.727387
200915_MPTLVo4_FC_4T1R_Bld_D7_C5_024.fcs	200915	MPTLVo4	FC	4T1R	Bld	D7	C5	24	1	NIL	1	200915_MPTLVo4_FC_4T1R_Bld_D7_C5_024.fcs	1	1.67839	0.600368	0.91652	3.6221	0.838076	1.07912	0.775966	1.21694	1.52655	1.3627	1.13852	0.565027	0.502704	1.63119	1.85821	1.93235	1.85016	1.51775	1.9607	4.69642	201008_MPTLVo4_MacMicLP_4T1R _Bld_D14_C5_024.fcs	0.334327	0.885776	0.96129	0.754111	0.787921	1.18664	0.962038	1.11717	0.986429	141.096	0.968023	0.928171	0.826051	201008_MPTLVo4_ProinflamLP_4T1R _Bld_D14_C5_024.fcs	0.968593
200915_MPTLVo4_FC_4T1R_Bld_D7_C5Nil_025.fcs	200915	MPTLVo4	FC	NIL	Bld	D7	C5	25	0	NIL	1	200915_MPTLVo4_FC_4T1R_Bld_D7_C5Nil_025.fcs	1	1.19696	1.32665	1.34744	0.831157	1.34385	1.17648	1.72835	1.79932	2.18192	1.38236	1.36632	1.39835	0.501933	1.01243	0.927683	0.978477	0.994711	0.922432	0.910928	0.913923	201008_MPTLVo4_MacMicLP_4T1R _Bld_D14_C5Nil_025.fcs	0.818832	0.955819	0.978065	0.904464	0.910112	0.657534	0.923077	0.953628	0.865452	0.977791	1.02035	0.681744	0.887881	201008_MPTLVo4_ProinflamLP_4T1R _Bld_D14_C5Nil_025.fcs	0.629397
200915_MPTLVo4_FC_4T1R_Bld_D7_C6_026.fcs	200915	MPTLVo4	FC	4T1R	Bld	D7	C6	26	1	NIL	1	200915_MPTLVo4_FC_4T1R_Bld_D7_C6_026.fcs	1	1.63237	0.569966	0.895035	3.51002	0.848015	0.906278	0.536384	1.86283	2.05664	0.531197	0.153028	0.641311	0.752899	1.49663	1.20599	2.4393	2.91308	1.15304	1.62209	4.57747	201008_MPTLVo4_MacMicLP_4T1R _Bld_D14_C6_026.fcs	1.08343	0.955819	0.978065	1.08536	1.53792	1.32021	0.923077	1.39115	1.19581	154.249	1.35174	1.45685	0.761748	201008_MPTLVo4_ProinflamLP_4T1R _Bld_D14_C6_026.fcs	1.11181
200915_MPTLVo4_FC_4T1R_Bld_D7_C6_027.fcs	200915	MPTLVo4	FC	4T1R	Bld	D7	C6	27	1	NIL	1	200915_MPTLVo4_FC_4T1R_Bld_D7_C6_027.fcs	1	2.01568	0.92934	1.31502	3.8096	1.37835	1.00259	0.714448	1.76788	2.0024	0.819257	0.17471	1.16571	1.75497	1.40716	0.741389	2.33356	2.47241	2.04044	3.71184	4.62167	201008_MPTLVo4_MacMicLP_4T1R _Bld_D14_C6_027.fcs	1.03159	1.30388	0.994839	0.754111	1.49579	0.991438	1.23177	1.63752	1.46336	172.212	1.27326	1.29944	1.07832	201008_MPTLVo4_ProinflamLP_4T1R _Bld_D14_C6_027.fcs	1.01759
200915_MPTLVo4_FC_4T1R_Bld_D7_C6_028.fcs	200915	MPTLVo4	FC	4T1R	Bld	D7	C6	28	1	NIL	1	200915_MPTLVo4_FC_4T1R_Bld_D7_C6_028.fcs	1	1.79831	0.590783	0.977794	3.89453	0.978965	0.909737	1.12833	1.57776	1.69562	0.510732	0.0980243	0.624612	1.50043	2.28081	2.958	2.71898	3.49268	2.23221	2.1856	4.94697	201008_MPTLVo4_MacMicLP_4T1R _Bld_D14_C6_028.fcs	0.552443	0.747845	0.927742	1.02428	1.62219	1.05308	0.962038	0.953628	1.04459	43.6804	1.27326	1.09426	0.952185	201008_MPTLVo4_ProinflamLP_4T1R _Bld_D14_C6_028.fcs	0.968593
200915_MPTLVo4_FC_4T1R_Bld_D7_C6_030.fcs	200915	MPTLVo4	FC	4T1R	Bld	D7	C6	30	1	NIL	1	200915_MPTLVo4_FC_4T1R_Bld_D7_C6_030.fcs	1	2.74932	0.826211	1.32278	6.37907	1.32721	1.26658	0.653577	2.08506	2.21688	0.631772	0.108971	0.850866	2.50199	2.01867	1.75721	3.21498	3.55349	1.87207	3.32588	8.32482	201008_MPTLVo4_MacMicLP_4T1R _Bld_D14_C6_030.fcs	0.598927	1.34698	0.910968	0.754111	1.32303	0.991438	0.962038	1.36354	1.04459	88.503	1.07267	1.10295	0.887881	201008_MPTLVo4_ProinflamLP_4T1R _Bld_D14_C6_030.fcs	0.919598
200915_MPTLVo4_FC_4T1R_Bld_D7_C6Nil_029.fcs	200915	MPTLVo4	FC	NIL	Bld	D7	C6	29	0	NIL	1	200915_MPTLVo4_FC_4T1R_Bld_D7_C6Nil_029.fcs	1	1.04432	0.892063	0.910926	1.3723	0.882334	1.04254	0.35541	2.1292	2.15824	0.456948	0.0651836	0.800348	0.498874	1.88126	2.30507	1.58205	1.61244	1.37522	1.54073	1.50091	201008_MPTLVo4_MacMicLP_4T1R _Bld_D14_C6Nil_029.fcs	0.831347	0.927802	0.96129	0.873923	0.73736	0.991438	0.923077	0.900531	1.07484	1.02279	0.898256	0.814185	1.01649	201008_MPTLVo4_ProinflamLP_4T1R _Bld_D14_C6Nil_029.fcs	1.1608
201013_MPTLVo6_FC_CT26R_Bld_D7_C1_002.fcs	201013	MPTLVo6	FC	CT26R	Bld	D7	C1	2	1	NIL	1	201013_MPTLVo6_FC_CT26R_Bld_D7_C1_002.fcs	1	1.66237	1.87273	1.63178	1.74629	1.5259	1.74714	1.49921	1.68835	1.70685	2.14117	2.32825	1.89041	2.07754	1.57357	1.95428	1.69374	1.64954	1.98831	1.87735	1.67661	201104_MPTLVo6_MacMicLP_CT26R _Bld_D7_C1_002.fcs	1.20435	0.916185	1.0052	0.974167	1.46528	1.0741	1.04655	1.16983	1.20449	1.10507	1.40157	1.60354	1.24584	201104_MPTLVo6_ProinflamLP_CT26R _Bld_D7_C1_002.fcs	0.932929
201013_MPTLVo6_FC_CT26R_Bld_D7_C1_003.fcs	201013	MPTLVo6	FC	CT26R	Bld	D7	C1	3	1	NIL	1	201013_MPTLVo6_FC_CT26R_Bld_D7_C1_003.fcs	1	1.19396	0.872621	1.16634	1.33744	1.11073	1.2163	1.99997	1.23579	1.35653	1.40769	1.32068	0.874997	1.32274	0.686999	0.698314	1.18852	1.11909	1.55981	1.46015	1.29898	201104_MPTLVo6_MacMicLP_CT26R _Bld_D7_C1_003.fcs	0.937066	0.854528	0.918851	0.974167	1.30556	1.34656	1.12489	1.07298	1.28959	1.03372	1.78523	0.861947	1.0277	201104_MPTLVo6_ProinflamLP_CT26R _Bld_D7_C1_003.fcs	1.12678
201013_MPTLVo6_FC_CT26R_Bld_D7_C1_004.fcs	201013	MPTLVo6	FC	CT26R	Bld	D7	C1	4	1	NIL	1	201013_MPTLVo6_FC_CT26R_Bld_D7_C1_004.fcs	1	1.10344	0.92503	1.10154	1.13173	0.997163	1.14304	0.501783	1.34877	1.35331	1.40469	1.75167	0.931815	1.51712	0.948006	1.1213	1.51598	1.66763	1.7242	1.31058	1.09281	201104_MPTLVo6_MacMicLP_CT26R _Bld_D7_C1_004.fcs	1.17265	1.15607	1.02274	1.04708	1.33333	1.0741	0.965085	1.41481	1.40087	1.15081	1.38591	1.79115	1.0277	201104_MPTLVo6_ProinflamLP_CT26R _Bld_D7_C1_004.fcs	1.20554
201013_MPTLVo6_FC_CT26R_Bld_D7_C1_005.fcs	201013	MPTLVo6	FC	CT26R	Bld	D7	C1	5	1	NIL	1	201013_MPTLVo6_FC_CT26R_Bld_D7_C1_005.fcs	1	1.34655	1.22453	1.33564	1.39472	1.24966	1.41424	2.00713	1.42015	1.36676	1.52532	1.68507	1.21558	1.13784	1.4651	1.54179	1.56216	1.65629	2.13256	1.38282	1.38415	201104_MPTLVo6_MacMicLP_CT26R _Bld_D7_C1_005.fcs	0.868397	0.717726	0.952583	0.749583	0.965278	1.54566	1.00582	1.41481	1.0081	0.962363	0.814318	1.17699	0.933172	201104_MPTLVo6_ProinflamLP_CT26R _Bld_D7_C1_005.fcs	0.893553
201013_MPTLVo6_FC_CT26R_Bld_D7_C1Nil_001.fcs	201013	MPTLVo6	FC	NIL	Bld	D7	C1	1	0	NIL	1	201013_MPTLVo6_FC_CT26R_Bld_D7_C1Nil_001.fcs	1	1.32055	1.05772	1.31735	1.36024	1.43758	1.07651	0.501783	1.35026	1.23493	1.59502	1.62512	1.05452	1.13784	1.03419	0.350407	0.654105	0.578566	1.04359	1.10419	1.40504	201104_MPTLVo6_MacMicLP_CT26R _Bld_D7_C1Nil_001.fcs	0.787051	0.953757	0.987664	1.04708	1.01389	0.943114	0.764548	1.16983	0.951372	0.962363	0.892617	0.704425	0.841066	201104_MPTLVo6_ProinflamLP_CT26R _Bld_D7_C1Nil_001.fcs	0.778451
201013_MPTLVo6_FC_CT26R_Bld_D7_C2_006.fcs	201013	MPTLVo6	FC	CT26R	Bld	D7	C2	6	1	NIL	1	201013_MPTLVo6_FC_CT26R_Bld_D7_C2_006.fcs	1	0.838791	0.940139	0.796115	0.98514	0.64938	0.877942	0.999476	1.05744	1.0986	1.23077	1.33327	0.943294	1.88867	1.28747	1.46571	1.4255	1.29929	1.58161	1.24015	0.901659	201104_MPTLVo6_MacMicLP_CT26R _Bld_D7_C2_006.fcs	1.37338	1.21387	0.970123	1.085	1.61806	1.21033	0.965085	1.12235	1.0932	1.12703	1.19799	1.35221	0.933172	201104_MPTLVo6_ProinflamLP_CT26R _Bld_D7_C2_006.fcs	1.12678
201013_MPTLVo6_FC_CT26R_Bld_D7_C2_008.fcs	201013	MPTLVo6	FC	CT26R	Bld	D7	C2	8	1	NIL	1	201013_MPTLVo6_FC_CT26R_Bld_D7_C2_008.fcs	1	1.0689	1.04202	1.11024	0.903791	0.938154	1.25513	2.00611	1.27674	1.35531	1.66119	1.53109	1.04249	2.08497	1.26336	2.03132	1.76134	1.95024	1.49657	1.12082	0.820111	201104_MPTLVo6_MacMicLP_CT26R _Bld_D7_C2_008.fcs	1.20435	0.544316	0.970123	1.12292	0.875	1.14222	0.924351	0.998915	1.17612	1.10507	0.853468	1.13628	0.901662	201104_MPTLVo6_ProinflamLP_CT26R _Bld_D7_C2_008.fcs	0.739074
201013_MPTLVo6_FC_CT26R_Bld_D7_C2_009.fcs	201013	MPTLVo6	FC	CT26R	Bld	D7	C2	9	1	NIL	1	201013_MPTLVo6_FC_CT26R_Bld_D7_C2_009.fcs	1	1.01939	0.756287	1.17013	0.457903	0.93624	1.42446	3.00302	1.49218	1.52698	1.57491	1.57447	0.753495	0.378313	0.916933	1.32815	1.56585	1.77653	1.33511	0.953838	0.334732	201104_MPTLVo6_MacMicLP_CT26R _Bld_D7_C2_009.fcs	1.07757	0.668593	1.07402	1.19875	1.09028	1.14222	1.20636	1.4395	1.26122	1.15081	0.963087	1.08496	1.0883	201104_MPTLVo6_ProinflamLP_CT26R _Bld_D7_C2_009.fcs	0.584595
201013_MPTLVo6_FC_CT26R_Bld_D7_C2_010.fcs	201013	MPTLVo6	FC	CT26R	Bld	D7	C2	10	1	NIL	1	201013_MPTLVo6_FC_CT26R_Bld_D7_C2_010.fcs	1	0.94298	0.71884	0.987691	0.798658	0.956509	1.02405	1.50227	0.994304	1.00418	1.09685	1.29611	0.707958	0.946264	0.71672	0.489568	1.00603	0.973629	0.905621	0.707162	0.796773	201104_MPTLVo6_MacMicLP_CT26R _Bld_D7_C2_010.fcs	1.79596	0.73025	1.02274	0.898333	0.895833	1.0741	0.846016	1.04829	1.06484	0.940408	0.923937	0.80177	0.933172	201104_MPTLVo6_ProinflamLP_CT26R _Bld_D7_C2_010.fcs	0.817828
201013_MPTLVo6_FC_CT26R_Bld_D7_C2Nil_007.fcs	201013	MPTLVo6	FC	NIL	Bld	D7	C2	7	0	NIL	1	201013_MPTLVo6_FC_CT26R_Bld_D7_C2Nil_007.fcs	1	0.864975	1.29307	0.782169	1.13308	0.73064	0.825146	0.997951	0.786696	0.81868	0.999641	1.01333	1.28885	1.69721	1.22837	1.46348	1.18611	1.365	1.17312	0.844889	1.15515	201104_MPTLVo6_MacMicLP_CT26R _Bld_D7_C2Nil_007.fcs	1.59523	0.928709	1.0052	0.974167	0.958333	1.01123	1.12489	1.4395	1.37251	1.03372	0.986577	1.30619	1.15132	201104_MPTLVo6_ProinflamLP_CT26R _Bld_D7_C2Nil_007.fcs	0.893553
201013_MPTLVo6_FC_CT26R_Bld_D7_C3_011.fcs	201013	MPTLVo6	FC	CT26R	Bld	D7	C3	11	1	NIL	1	201013_MPTLVo6_FC_CT26R_Bld_D7_C3_011.fcs	1	1.4134	1.43853	1.36272	1.61046	1.25516	1.43839	0.499738	1.53137	1.5166	1.62857	1.91699	1.43595	2.07754	1.48774	1.53551	1.40251	1.06203	2.16906	2.58993	1.4189	201104_MPTLVo6_MacMicLP_CT26R _Bld_D7_C3_011.fcs	1.05644	0.593449	0.987664	1.085	0.923611	0.806886	1.00582	1.19452	1.03647	1.15081	1.2528	1.14513	0.964681	201104_MPTLVo6_ProinflamLP_CT26R _Bld_D7_C3_011.fcs	0.620943
201013_MPTLVo6_FC_CT26R_Bld_D7_C3_012.fcs	201013	MPTLVo6	FC	CT26R	Bld	D7	C3	12	1	NIL	1	201013_MPTLVo6_FC_CT26R_Bld_D7_C3_012.fcs	1	1.10882	0.864625	1.09939	1.18555	0.993822	1.25571	0.999476	1.31514	1.38799	1.15068	1.20061	0.870733	0.566602	0.686649	0.767754	0.996319	0.790873	0.632643	0.955806	1.21752	201104_MPTLVo6_MacMicLP_CT26R _Bld_D7_C3_012.fcs	0.828252	0.755299	1.02274	1.12292	1	0.875	1.16562	0.902062	0.89682	1.15081	1.22931	1.06195	1.0277	201104_MPTLVo6_ProinflamLP_CT26R _Bld_D7_C3_012.fcs	0.778451
201013_MPTLVo6_FC_CT26R_Bld_D7_C3_014.fcs	201013	MPTLVo6	FC	CT26R	Bld	D7	C3	14	1	NIL	1	201013_MPTLVo6_FC_CT26R_Bld_D7_C3_014.fcs	1	1.24843	0.850389	1.27373	1.20523	1.2128	1.38366	1.0005	1.30907	1.24456	1.32289	1.24167	0.848683	0.75624	1.17422	2.02614	0.935961	1.04049	0.97255	0.943064	1.25062	201104_MPTLVo6_MacMicLP_CT26R _Bld_D7_C3_014.fcs	0.868397	0.55684	1.07402	0.860417	0.972222	1.34656	1.12489	0.852686	1.03647	0.869054	0.744631	0.907965	0.901662	201104_MPTLVo6_ProinflamLP_CT26R _Bld_D7_C3_014.fcs	0.817828
201013_MPTLVo6_FC_CT26R_Bld_D7_C3_015.fcs	201013	MPTLVo6	FC	CT26R	Bld	D7	C3	15	1	NIL	1	201013_MPTLVo6_FC_CT26R_Bld_D7_C3_015.fcs	1	0.938113	0.667272	0.925846	1.02458	0.886244	0.974003	0	0.878379	0.952451	1.1036	1.17891	0.671119	0.754316	0.885568	1.11503	1.1708	1.34243	0.834717	0.981713	1.02069	201104_MPTLVo6_MacMicLP_CT26R _Bld_D7_C3_015.fcs	0.84093	0.791908	1.0052	1.19875	0.972222	1.54566	0.846016	0.681769	0.840087	1.12703	3.09284	0.743363	0.933172	201104_MPTLVo6_ProinflamLP_CT26R _Bld_D7_C3_015.fcs	0.817828
201013_MPTLVo6_FC_CT26R_Bld_D7_C3Nil_013.fcs	201013	MPTLVo6	FC	NIL	Bld	D7	C3	13	0	NIL	1	201013_MPTLVo6_FC_CT26R_Bld_D7_C3Nil_013.fcs	1	1.5179	0.946488	1.56868	1.39732	1.66876	1.49627	0.505142	1.28145	1.43008	1.45997	1.56895	0.945774	1.14546	1.47491	1.97542	1.34796	1.3476	1.16477	1.40246	1.4163	201104_MPTLVo6_MacMicLP_CT26R _Bld_D7_C3Nil_013.fcs	0.719439	0.668593	0.970123	0.898333	0.944444	1.14222	1.20636	0.780521	0.868454	0.986147	0.947427	1.26195	0.964681	201104_MPTLVo6_ProinflamLP_CT26R _Bld_D7_C3Nil_013.fcs	0.739074
201013_MPTLVo6_FC_CT26R_Bld_D7_C4_016.fcs	201013	MPTLVo6	FC	CT26R	Bld	D7	C4	16	1	NIL	1	201013_MPTLVo6_FC_CT26R_Bld_D7_C4_016.fcs	1	0.445517	0.986955	0.455935	0.33162	0.451836	0.426739	0	0.532497	0.579661	0.403754	0.352097	1.00594	0.567469	0.458467	0.629124	0.7906	0.746822	0.701498	0.706801	0.266069	201104_MPTLVo6_MacMicLP_CT26R _Bld_D7_C4_016.fcs	1.05644	0.668593	1.02274	0.974167	1.09028	0.875	0.965085	0.634292	0.783354	1.00993	0.947427	1.1292	1.0277	201104_MPTLVo6_ProinflamLP_CT26R _Bld_D7_C4_016.fcs	0.584595
201013_MPTLVo6_FC_CT26R_Bld_D7_C4_017.fcs	201013	MPTLVo6	FC	CT26R	Bld	D7	C4	17	1	NIL	1	201013_MPTLVo6_FC_CT26R_Bld_D7_C4_017.fcs	1	0.943686	1.46038	0.988864	0.689773	0.838001	1.2177	1.50227	1.06851	1.07668	1.11022	1.22965	1.46949	0.946264	0.888733	1.60858	1.09819	1.24534	1.51692	1.04015	0.623802	201104_MPTLVo6_MacMicLP_CT26R _Bld_D7_C4_017.fcs	4.01449	1.04046	1.02274	0.8225	1.08333	1.27844	1.16562	0.755833	0.979738	1.0575	0.978747	1.55752	0.996191	201104_MPTLVo6_ProinflamLP_CT26R _Bld_D7_C4_017.fcs	0.893553
201013_MPTLVo6_FC_CT26R_Bld_D7_C4_018.fcs	201013	MPTLVo6	FC	CT26R	Bld	D7	C4	18	1	NIL	1	201013_MPTLVo6_FC_CT26R_Bld_D7_C4_018.fcs	1	1.0245	1.17385	0.996192	1.11239	0.924079	1.14307	2.51406	1.05352	0.86811	0.967033	0.961055	1.14891	1.14017	1.38174	1.82585	0.786536	0.659326	1.20487	1.06854	1.11846	201104_MPTLVo6_MacMicLP_CT26R _Bld_D7_C4_018.fcs	1.05644	0.982659	0.970123	0.93625	1	1.14222	0.846016	0.902062	0.840087	0.940408	0.884787	0.761062	1.05679	201104_MPTLVo6_ProinflamLP_CT26R _Bld_D7_C4_018.fcs	0.739074
201013_MPTLVo6_FC_CT26R_Bld_D7_C4_020.fcs	201013	MPTLVo6	FC	CT26R	Bld	D7	C4	20	1	NIL	1	201013_MPTLVo6_FC_CT26R_Bld_D7_C4_020.fcs	1	0.905058	1.2359	0.884216	0.942727	0.766085	1.06718	2.49361	1.0612	0.949293	0.724704	0.615633	1.24627	1.31938	1.48471	2.15927	1.00194	0.924568	0.969583	1.0154	0.919985	201104_MPTLVo6_MacMicLP_CT26R _Bld_D7_C4_020.fcs	1.91216	2.86127	1.23053	0.974167	1.75	1.75	1.20636	1.26858	1.26122	1.33926	1.3311	1.4177	1.0883	201104_MPTLVo6_ProinflamLP_CT26R _Bld_D7_C4_020.fcs	0.817828
201013_MPTLVo6_FC_CT26R_Bld_D7_C4Nil_019.fcs	201013	MPTLVo6	FC	NIL	Bld	D7	C4	19	0	NIL	1	201013_MPTLVo6_FC_CT26R_Bld_D7_C4Nil_019.fcs	1	0.949521	1.14865	0.934508	0.980592	0.80678	1.09969	2.99081	0.991234	0.927429	1.09449	1.09831	1.1466	1.88387	1.22712	1.46199	1.17726	1.0706	1.17192	1.20966	0.944551	201104_MPTLVo6_MacMicLP_CT26R _Bld_D7_C4Nil_019.fcs	0.937066	0.631021	1.09156	1.085	0.930556	1.21033	1.00582	0.609604	0.783354	1.17459	0.939597	0.872566	1.0883	201104_MPTLVo6_ProinflamLP_CT26R _Bld_D7_C4Nil_019.fcs	0.66032
201013_MPTLVo6_FC_CT26R_Bld_D7_C5_021.fcs	201013	MPTLVo6	FC	CT26R	Bld	D7	C5	21	1	NIL	1	201013_MPTLVo6_FC_CT26R_Bld_D7_C5_021.fcs	1	0.770892	0.294351	0.799871	0.726952	0.776163	0.884853	0.998967	0.760852	0.846295	0.757832	0.636462	0.293914	0.943855	0.657704	0.837124	0.689408	0.666254	0.519406	0.677969	0.734787	201104_MPTLVo6_MacMicLP_CT26R _Bld_D7_C5_021.fcs	0.895865	0.878613	0.918851	0.749583	1.23611	0.539671	1.12489	0.951438	0.979738	1.17459	0.744631	0.890265	0.870152	201104_MPTLVo6_ProinflamLP_CT26R _Bld_D7_C5_021.fcs	0.620943
201013_MPTLVo6_FC_CT26R_Bld_D7_C5_022.fcs	201013	MPTLVo6	FC	CT26R	Bld	D7	C5	22	1	NIL	1	201013_MPTLVo6_FC_CT26R_Bld_D7_C5_022.fcs	1	0.638374	0.775809	0.637194	0.625779	0.552349	0.774738	0.498468	0.740102	0.804485	0.703032	0.747647	0.780907	0.188387	0.485141	0.765804	0.412804	0.383163	0.45074	0.478398	0.649646	201104_MPTLVo6_MacMicLP_CT26R _Bld_D7_C5_022.fcs	1.00468	1.09827	0.952583	0.860417	1.38194	1.14222	0.965085	0.65898	1.03647	1.03372	0.947427	1.33274	1.0277	201104_MPTLVo6_ProinflamLP_CT26R _Bld_D7_C5_022.fcs	0.620943
201013_MPTLVo6_FC_CT26R_Bld_D7_C5_023.fcs	201013	MPTLVo6	FC	CT26R	Bld	D7	C5	23	1	NIL	1	201013_MPTLVo6_FC_CT26R_Bld_D7_C5_023.fcs	1	1.06452	0.624532	1.08822	1.03476	0.829482	1.55203	0	1.40786	1.31097	0.758184	0.892299	0.620286	0.564588	1.28289	1.87779	1.00042	1.13706	0.968106	0.713454	1.09791	201104_MPTLVo6_MacMicLP_CT26R _Bld_D7_C5_023.fcs	0.868397	0.73025	0.936392	1.085	0.944444	0.943114	0.924351	0.681769	0.89682	1.00993	0.822148	1.10619	0.933172	201104_MPTLVo6_ProinflamLP_CT26R _Bld_D7_C5_023.fcs	0.739074
201013_MPTLVo6_FC_CT26R_Bld_D7_C5_024.fcs	201013	MPTLVo6	FC	CT26R	Bld	D7	C5	24	1	NIL	1	201013_MPTLVo6_FC_CT26R_Bld_D7_C5_024.fcs	1	0.77083	0.976607	0.7988	0.628975	0.633893	1.07763	1.00203	0.893846	0.910675	0.744095	0.798016	0.98399	0.18935	0.946553	1.74935	1.06802	0.940145	0.724867	0.587313	0.622279	201104_MPTLVo6_MacMicLP_CT26R _Bld_D7_C5_024.fcs	0.895865	0.82948	1.1091	1.085	0.75	0.943114	0.846016	0.731145	0.840087	1.15081	0.75481	0.80531	0.933172	201104_MPTLVo6_ProinflamLP_CT26R _Bld_D7_C5_024.fcs	0.778451
201013_MPTLVo6_FC_CT26R_Bld_D7_C5Nil_025.fcs	201013	MPTLVo6	FC	NIL	Bld	D7	C5	25	0	NIL	1	201013_MPTLVo6_FC_CT26R_Bld_D7_C5Nil_025.fcs	1	0.684123	0.978893	0.669033	0.704462	0.558178	0.826328	0.500248	0.827247	0.834179	0.649419	0.551117	0.982485	0.56718	0.830547	0.558936	0.851571	0.870848	0.565436	0.579556	0.724269	201104_MPTLVo6_MacMicLP_CT26R _Bld_D7_C5Nil_025.fcs	1.01841	0.692678	0.970123	0.860417	0.833333	1.01123	0.846016	0.805209	0.951372	0.916623	0.845638	1.06726	0.933172	201104_MPTLVo6_ProinflamLP_CT26R _Bld_D7_C5Nil_025.fcs	0.972306
201013_MPTLVo6_FC_CT26R_Bld_D7_C6_027.fcs	201013	MPTLVo6	FC	CT26R	Bld	D7	C6	27	1	NIL	1	201013_MPTLVo6_FC_CT26R_Bld_D7_C6_027.fcs	1	0.91382	0.68849	0.957414	0.775812	0.873884	1.10682	1.49389	1.0773	0.953187	0.947065	0.984834	0.688783	0.376392	0.798244	0.765026	0.832407	0.765547	0.720451	0.696386	0.772806	201104_MPTLVo6_MacMicLP_CT26R _Bld_D7_C6_027.fcs	0.977211	1.15607	1.05783	1.27167	1.04861	0.875	0.846016	0.731145	0.840087	1.15081	1.05705	0.630088	0.933172	201104_MPTLVo6_ProinflamLP_CT26R _Bld_D7_C6_027.fcs	0.932929
201013_MPTLVo6_FC_CT26R_Bld_D7_C6_028.fcs	201013	MPTLVo6	FC	CT26R	Bld	D7	C6	28	1	NIL	1	201013_MPTLVo6_FC_CT26R_Bld_D7_C6_028.fcs	1	0.960489	1.03497	1.03818	0.64641	0.93283	1.23683	1.50535	1.06177	1.01431	0.978458	1.13892	1.04685	0.56892	1.00546	1.33155	1.10044	1.16848	1.3839	0.89436	0.587586	201104_MPTLVo6_MacMicLP_CT26R _Bld_D7_C6_028.fcs	3.9511	0.82948	1.1091	1.12292	1.50694	0.670659	1.00582	0.681769	0.840087	0.916623	1.26846	1.31504	0.778047	201104_MPTLVo6_ProinflamLP_CT26R _Bld_D7_C6_028.fcs	1.12678
201013_MPTLVo6_FC_CT26R_Bld_D7_C6_029.fcs	201013	MPTLVo6	FC	CT26R	Bld	D7	C6	29	1	NIL	1	201013_MPTLVo6_FC_CT26R_Bld_D7_C6_029.fcs	1	0.979599	0.991219	0.996229	0.912879	0.942534	1.06294	0	1.01473	1.01787	0.942491	1.10157	0.98361	0.563444	0.881979	1.17992	1.21178	1.1797	1.23577	1.30137	0.868634	201104_MPTLVo6_MacMicLP_CT26R _Bld_D7_C6_029.fcs	0.733172	0.791908	1.02274	1.085	0.895833	1.0741	0.924351	0.998915	0.89682	1.00993	0.822148	0.961062	1.18283	201104_MPTLVo6_ProinflamLP_CT26R _Bld_D7_C6_029.fcs	0.739074
201013_MPTLVo6_FC_CT26R_Bld_D7_C6_030.fcs	201013	MPTLVo6	FC	CT26R	Bld	D7	C6	30	1	NIL	1	201013_MPTLVo6_FC_CT26R_Bld_D7_C6_030.fcs	1	0.918668	0.470758	0.920103	0.974457	0.95742	0.912888	0.996936	0.782942	0.753703	0.737651	0.721181	0.464735	1.31871	0.684905	0.626567	0.947921	0.845212	0.608499	0.990966	0.996449	201104_MPTLVo6_MacMicLP_CT26R _Bld_D7_C6_030.fcs	0.882131	1.31021	0.936392	1.16083	1.05556	0.943114	0.883617	0.681769	0.783354	1.22216	1.08837	0.548673	0.996191	201104_MPTLVo6_ProinflamLP_CT26R _Bld_D7_C6_030.fcs	1.05106
201013_MPTLVo6_FC_CT26R_Bld_D7_C6Nil_026.fcs	201013	MPTLVo6	FC	NIL	Bld	D7	C6	26	0	NIL	1	201013_MPTLVo6_FC_CT26R_Bld_D7_C6Nil_026.fcs	1	0.698095	0.752506	0.745342	0.505644	0.709236	0.780205	0.500503	0.80097	0.85339	0.852964	0.943355	0.75732	0.189156	0.659046	0.629124	0.905735	0.916554	0.724127	0.67249	0.465314	201104_MPTLVo6_MacMicLP_CT26R _Bld_D7_C6Nil_026.fcs	1.08814	2.63006	1.02274	1.19875	1.46528	1.01123	0.965085	0.877374	0.89682	1.03372	1.49553	0.989381	1.11981	201104_MPTLVo6_ProinflamLP_CT26R _Bld_D7_C6Nil_026.fcs	2.10212
201013_MPTLVo6_FC_CT26R_Bld_D7_C7_031.fcs	201013	MPTLVo6	FC	CT26R	Bld	D7	C7	31	1	NIL	1	201013_MPTLVo6_FC_CT26R_Bld_D7_C7_031.fcs	1	0.896086	0.745704	0.813539	1.24202	0.804139	0.831746	0.501014	0.892361	0.881125	0.302456	0.172903	0.742779	0.757398	0.860503	0.769715	1.22169	1.40455	1.33647	1.14715	1.28322	201104_MPTLVo6_MacMicLP_CT26R _Bld_D7_C7_031.fcs	1.05644	1.59923	1.0052	1.12292	0.986111	0.875	1.08729	1.31796	1.0932	1.0575	0.892617	1.19292	1.05679	201104_MPTLVo6_ProinflamLP_CT26R _Bld_D7_C7_031.fcs	0.66032
201013_MPTLVo6_FC_CT26R_Bld_D7_C7_033.fcs	201013	MPTLVo6	FC	CT26R	Bld	D7	C7	33	1	NIL	1	201013_MPTLVo6_FC_CT26R_Bld_D7_C7_033.fcs	1	0.946226	1.02385	0.903293	1.10273	0.845272	0.990868	2.49108	0.912476	0.841475	0.715983	0.667911	1.01276	0.941459	0.941265	1.53083	0.985643	1.05879	1.55426	1.13732	1.13752	201104_MPTLVo6_MacMicLP_CT26R _Bld_D7_C7_033.fcs	1.2466	1.09827	1.04029	1.01208	1.17361	1.01123	1.44763	1.39012	1.31796	1.24595	1.37025	1.92743	1.0277	201104_MPTLVo6_ProinflamLP_CT26R _Bld_D7_C7_033.fcs	1.16616
201013_MPTLVo6_FC_CT26R_Bld_D7_C7_034.fcs	201013	MPTLVo6	FC	CT26R	Bld	D7	C7	34	1	NIL	1	201013_MPTLVo6_FC_CT26R_Bld_D7_C7_034.fcs	1	1.00122	0.978394	0.980323	1.08923	1.15651	0.784934	0.999985	0.88906	0.839115	0.307181	0.119458	0.978163	1.70067	0.801499	0.97764	1.18086	1.39039	1.10769	0.802053	1.1324	201104_MPTLVo6_MacMicLP_CT26R _Bld_D7_C7_034.fcs	1.55297	1.079	0.987664	0.93625	1.15278	1.01123	1.16562	1.4395	1.23286	1.15081	1.26063	0.929204	0.996191	201104_MPTLVo6_ProinflamLP_CT26R _Bld_D7_C7_034.fcs	0.778451
201013_MPTLVo6_FC_CT26R_Bld_D7_C7_035.fcs	201013	MPTLVo6	FC	CT26R	Bld	D7	C7	35	1	NIL	1	201013_MPTLVo6_FC_CT26R_Bld_D7_C7_035.fcs	1	0.721008	0.494611	0.659504	0.997954	0.73537	0.589436	0	0.518354	0.490351	0.208243	0.119398	0.492651	0.188867	0.457766	0.348979	0.980991	0.881259	1.06194	0.945529	1.04061	201104_MPTLVo6_MacMicLP_CT26R _Bld_D7_C7_035.fcs	0.74585	0.816956	1.0052	1.12292	0.875	1.14222	1.00582	1.19452	0.951372	1.03372	0.798658	0.916814	1.05679	201104_MPTLVo6_ProinflamLP_CT26R _Bld_D7_C7_035.fcs	0.739074
201013_MPTLVo6_FC_CT26R_Bld_D7_C7Nil_032.fcs	201013	MPTLVo6	FC	NIL	Bld	D7	C7	32	0	NIL	1	201013_MPTLVo6_FC_CT26R_Bld_D7_C7Nil_032.fcs	1	0.964839	0.82267	0.982919	0.918663	1.08883	0.895857	1.00357	0.962136	0.90131	0.348492	0.19981	0.824446	0.37928	0.545822	0.560652	0.87727	0.850832	1.15703	1.18675	0.889369	201104_MPTLVo6_MacMicLP_CT26R _Bld_D7_C7Nil_032.fcs	0.854663	0.495183	0.952583	0.93625	0.854167	0.670659	1.08729	1.31796	1.17612	0.892838	0.892617	0.79823	0.901662	201104_MPTLVo6_ProinflamLP_CT26R _Bld_D7_C7Nil_032.fcs	0.854176
201111_MPTLVo7_FC_CT26R_Bld_D7_C1_002.fcs	201111	MPTLVo7	FC	CT26R	Bld	D7	C1	2	1	NIL	1	201111_MPTLVo7_FC_CT26R_Bld_D7_C1_002.fcs	1	0.819263	0.433866	0.729859	1.65623	0.689574	0.756275	0.671996	0.804903	0.885665	0.695646	0.80296	0.455661	1.3424	1.32347	1.44848	1.03822	0.98395	0.945433	1.1296	1.61045	201125_MPTLVo7_MacMicLP_CT26R _Bld_D14_C1_002.fcs	3.34324	0.699194	1.01242	0.892289	0.814868	1.02228	1.01647	1.08713	0.960875	0.991659	0.742025	0.560442	1.01019	201125_MPTLVo7_ProinflamLP_CT26R _Bld_D14_C1_002.fcs	1.41985
201111_MPTLVo7_FC_CT26R_Bld_D7_C1_003.fcs	201111	MPTLVo7	FC	CT26R	Bld	D7	C1	3	1	NIL	1	201111_MPTLVo7_FC_CT26R_Bld_D7_C1_003.fcs	1	1.11062	0.759732	1.12227	1.12258	1.13129	1.04382	1.00696	1.21756	1.3876	1.37539	1.69113	0.797926	1.34103	1.77541	1.87258	1.45943	1.15107	1.01036	1.34422	1.03875	201125_MPTLVo7_MacMicLP_CT26R _Bld_D14_C1_003.fcs	0.958395	0.699194	0.920487	0.866455	0.746962	0.71599	0.934136	0.984268	0.985807	0.991659	0.74896	0.785928	0.982391	201125_MPTLVo7_ProinflamLP_CT26R _Bld_D14_C1_003.fcs	0.931298
201111_MPTLVo7_FC_CT26R_Bld_D7_C1_004.fcs	201111	MPTLVo7	FC	CT26R	Bld	D7	C1	4	1	NIL	1	201111_MPTLVo7_FC_CT26R_Bld_D7_C1_004.fcs	1	0.772199	0.40291	0.744633	1.10944	0.75893	0.721352	0	0.707129	0.791243	0.762528	0.979448	0.393003	0.334741	1.39551	1.78471	0.968991	1.08474	1.09653	0.739495	1.10107	201125_MPTLVo7_MacMicLP_CT26R _Bld_D14_C1_004.fcs	0.542348	0.390982	0.889446	0.713434	0.371694	0.61257	0.772641	0.931827	0.738397	0.872722	0.606103	0.398578	0.952271	201125_MPTLVo7_ProinflamLP_CT26R _Bld_D14_C1_004.fcs	1.12595
201111_MPTLVo7_FC_CT26R_Bld_D7_C1_005.fcs	201111	MPTLVo7	FC	CT26R	Bld	D7	C1	5	1	NIL	1	201111_MPTLVo7_FC_CT26R_Bld_D7_C1_005.fcs	1	1.21367	0.860378	1.17339	1.64692	1.17544	1.20444	0.668221	1.26181	1.37489	1.025	1.18496	0.839569	1.33486	1.27843	1.35561	1.33473	1.49338	1.18062	1.07101	1.65147	201125_MPTLVo7_MacMicLP_CT26R _Bld_D14_C1_005.fcs	0.423477	0.461773	0.873926	0.663752	0.461044	0.61257	1.01647	0.984268	0.911009	0.872722	0.588072	0.238585	0.952271	201125_MPTLVo7_ProinflamLP_CT26R _Bld_D14_C1_005.fcs	0.931298
201111_MPTLVo7_FC_CT26R_Bld_D7_C2_006.fcs	201111	MPTLVo7	FC	CT26R	Bld	D7	C2	6	1	NIL	1	201111_MPTLVo7_FC_CT26R_Bld_D7_C2_006.fcs	1	0.996793	0.730084	0.989086	1.14117	0.964558	1.06823	1.67312	1.09829	1.23422	0.860587	0.728365	0.728743	1.33691	0.82849	0.763703	0.812408	0.850986	0.591215	0.979635	1.15636	201125_MPTLVo7_MacMicLP_CT26R _Bld_D14_C2_006.fcs	0.931154	0.57286	0.950334	1.14865	0.950679	0.767701	0.934136	0.905607	0.911009	0.832561	0.742025	0.477171	0.982391	201125_MPTLVo7_ProinflamLP_CT26R _Bld_D14_C2_006.fcs	1.37023
201111_MPTLVo7_FC_CT26R_Bld_D7_C2_008.fcs	201111	MPTLVo7	FC	CT26R	Bld	D7	C2	8	1	NIL	1	201111_MPTLVo7_FC_CT26R_Bld_D7_C2_008.fcs	1	1.00604	0.735427	0.916755	1.81525	0.960232	0.8441	0.334794	0.839124	0.92376	0.844781	0.835755	0.74514	1.33759	1.16802	0.764093	0.738931	0.541814	0.920138	0.962686	1.81676	201125_MPTLVo7_MacMicLP_CT26R _Bld_D14_C2_008.fcs	2.54581	0.657809	0.996896	0.790938	0.607577	0.815434	0.813806	0.905607	0.886076	0.832561	0.728155	0.485591	0.89203	201125_MPTLVo7_ProinflamLP_CT26R _Bld_D14_C2_008.fcs	0.931298
201111_MPTLVo7_FC_CT26R_Bld_D7_C2_009.fcs	201111	MPTLVo7	FC	CT26R	Bld	D7	C2	9	1	NIL	1	201111_MPTLVo7_FC_CT26R_Bld_D7_C2_009.fcs	1	0.945914	0.805829	0.840024	1.83885	0.850668	0.807498	1.00233	0.732021	0.671605	0.718759	0.900162	0.770271	0.667431	1.69204	2.37232	1.39373	1.04279	1.02758	1.11455	1.86615	201125_MPTLVo7_MacMicLP_CT26R _Bld_D14_C2_009.fcs	1.93413	0.517316	0.965855	0.765103	0.493209	0.767701	0.772641	0.828963	0.738397	0.971579	0.606103	0.563249	0.982391	201125_MPTLVo7_ProinflamLP_CT26R _Bld_D14_C2_009.fcs	1.12595
201111_MPTLVo7_FC_CT26R_Bld_D7_C2_010.fcs	201111	MPTLVo7	FC	CT26R	Bld	D7	C2	10	1	NIL	1	201111_MPTLVo7_FC_CT26R_Bld_D7_C2_010.fcs	1	1.1127	1.04527	1.03516	1.75513	1.06923	1.00975	0.667539	1.07842	1.20576	0.775612	0.828117	1.01178	1.3335	0.939065	1.26959	1.0608	0.951702	0.786276	0.988734	1.82257	201125_MPTLVo7_MacMicLP_CT26R _Bld_D14_C2_010.fcs	0.854383	0.545633	0.858405	0.689587	0.589707	0.61257	0.69031	0.647438	0.665516	0.832561	0.597087	0.55015	0.831789	201125_MPTLVo7_ProinflamLP_CT26R _Bld_D14_C2_010.fcs	1.12595
201111_MPTLVo7_FC_CT26R_Bld_D7_C3_011.fcs	201111	MPTLVo7	FC	CT26R	Bld	D7	C3	11	1	NIL	1	201111_MPTLVo7_FC_CT26R_Bld_D7_C3_011.fcs	1	0.960102	0.870552	0.888384	1.56101	0.969868	0.748786	0.999778	0.788399	0.910045	0.756458	0.735542	0.805528	0.998597	1.08765	0.76059	0.956206	0.770471	0.654228	0.845364	1.65407	201125_MPTLVo7_MacMicLP_CT26R _Bld_D14_C3_011.fcs	0.383853	0.265737	0.842884	0.459062	0.339886	0.461416	0.649145	0.413473	0.492904	0.673463	0.463245	0.22268	0.803985	201125_MPTLVo7_ProinflamLP_CT26R _Bld_D14_C3_011.fcs	1.27481
201111_MPTLVo7_FC_CT26R_Bld_D7_C3_012.fcs	201111	MPTLVo7	FC	CT26R	Bld	D7	C3	12	1	NIL	1	201111_MPTLVo7_FC_CT26R_Bld_D7_C3_012.fcs	1	0.837742	0.77497	0.82898	0.911703	0.824626	0.820849	0.336863	0.819899	0.980573	0.59936	0.558904	0.749745	2.35526	0.909858	0.939663	1.23421	1.07734	1.03604	1.05057	0.932351	201125_MPTLVo7_MacMicLP_CT26R _Bld_D14_C3_012.fcs	1.30758	0.685036	0.996896	0.765103	0.650465	0.71599	0.731476	0.544574	0.640583	0.773865	0.668516	0.57354	0.803985	201125_MPTLVo7_ProinflamLP_CT26R _Bld_D14_C3_012.fcs	0.980916
201111_MPTLVo7_FC_CT26R_Bld_D7_C3_014.fcs	201111	MPTLVo7	FC	CT26R	Bld	D7	C3	14	1	NIL	1	201111_MPTLVo7_FC_CT26R_Bld_D7_C3_014.fcs	1	0.954571	0.797949	0.899927	1.44047	0.981621	0.760945	0.334966	0.748173	0.74955	0.827154	0.968749	0.710784	0.66914	0.829339	0.679542	0.968495	0.993834	0.876771	0.916621	1.55835	201125_MPTLVo7_MacMicLP_CT26R _Bld_D14_C3_014.fcs	1.27538	0.72751	1.01242	0.713434	0.814868	0.867144	0.934136	0.724082	0.738397	0.872722	0.790569	0.709207	0.831789	201125_MPTLVo7_ProinflamLP_CT26R _Bld_D14_C3_014.fcs	1.07634
201111_MPTLVo7_FC_CT26R_Bld_D7_C3_015.fcs	201111	MPTLVo7	FC	CT26R	Bld	D7	C3	15	1	NIL	1	201111_MPTLVo7_FC_CT26R_Bld_D7_C3_015.fcs	1	0.948097	0.979371	0.957972	0.861847	0.995811	0.879658	0.666519	0.92477	1.08068	0.680992	0.781197	1.01289	1.66433	1.05014	1.09863	1.1548	0.911724	1.00315	1.67915	0.804337	201125_MPTLVo7_MacMicLP_CT26R _Bld_D14_C3_015.fcs	3.84349	0.657809	0.950334	0.765103	0.696926	0.509149	0.89297	0.776523	0.738397	1.03182	0.74896	0.625	1.04032	201125_MPTLVo7_ProinflamLP_CT26R _Bld_D14_C3_015.fcs	1.12595
201111_MPTLVo7_FC_CT26R_Bld_D7_C4_016.fcs	201111	MPTLVo7	FC	CT26R	Bld	D7	C4	16	1	NIL	1	201111_MPTLVo7_FC_CT26R_Bld_D7_C4_016.fcs	1	1.06435	0.924372	1.01298	1.52174	0.984312	0.995329	0.66788	1.13163	1.21587	1.00287	0.914951	0.831148	0.333545	0.563726	0.508096	1.03923	0.823513	1.0052	0.896407	1.64229	201125_MPTLVo7_MacMicLP_CT26R _Bld_D14_C4_016.fcs	2.64735	0.768896	1.05898	1.14865	1.10079	0.71599	0.89297	0.724082	0.713464	1.01174	0.783634	0.618451	0.982391	201125_MPTLVo7_ProinflamLP_CT26R _Bld_D14_C4_016.fcs	1.07634
201111_MPTLVo7_FC_CT26R_Bld_D7_C4_017.fcs	201111	MPTLVo7	FC	CT26R	Bld	D7	C4	17	1	NIL	1	201111_MPTLVo7_FC_CT26R_Bld_D7_C4_017.fcs	1	0.734892	0.973458	0.682206	1.09205	0.736195	0.634667	0.672687	0.582076	0.58042	0.605689	0.532444	0.982019	1.34378	0.492079	0.511753	0.809162	0.570241	0.660283	0.60775	1.08976	201125_MPTLVo7_MacMicLP_CT26R _Bld_D14_C4_017.fcs	1.42645	0.97909	0.996896	1.12281	0.872051	0.815434	0.89297	0.855184	0.813195	0.812481	0.880721	0.890719	1.01019	201125_MPTLVo7_ProinflamLP_CT26R _Bld_D14_C4_017.fcs	1.27481
201111_MPTLVo7_FC_CT26R_Bld_D7_C4_018.fcs	201111	MPTLVo7	FC	CT26R	Bld	D7	C4	18	1	NIL	1	201111_MPTLVo7_FC_CT26R_Bld_D7_C4_018.fcs	1	1.09211	1.18519	1.02302	1.62341	1.08583	0.909142	0.668221	0.840258	0.776147	1.26098	1.37313	1.21271	0.667431	0.940024	0.847258	1.05451	0.720942	0.961985	0.922987	1.66361	201125_MPTLVo7_MacMicLP_CT26R _Bld_D14_C4_018.fcs	0.903913	0.670878	0.936008	0.790938	0.639743	0.71599	0.854972	0.802743	0.788262	0.832561	0.659501	0.544536	1.01019	201125_MPTLVo7_ProinflamLP_CT26R _Bld_D14_C4_018.fcs	0.931298
201111_MPTLVo7_FC_CT26R_Bld_D7_C4_020.fcs	201111	MPTLVo7	FC	CT26R	Bld	D7	C4	20	1	NIL	1	201111_MPTLVo7_FC_CT26R_Bld_D7_C4_020.fcs	1	0.820416	1.2848	0.741048	1.29071	0.790487	0.648378	1.00851	0.578911	0.602434	0.605378	0.598691	1.18533	0.335773	0.605325	0.596738	1.10553	0.958548	0.879925	1.00753	1.38764	201125_MPTLVo7_MacMicLP_CT26R _Bld_D14_C4_020.fcs	2.29074	1.0782	1.0733	0.969793	1.02216	0.970565	0.89297	1.03671	0.911009	0.912882	0.901526	1.37537	0.982391	201125_MPTLVo7_ProinflamLP_CT26R _Bld_D14_C4_020.fcs	0.687023
201111_MPTLVo7_FC_CT26R_Bld_D7_C5_021.fcs	201111	MPTLVo7	FC	CT26R	Bld	D7	C5	21	1	NIL	1	201111_MPTLVo7_FC_CT26R_Bld_D7_C5_021.fcs	1	1.06733	0.710822	1.06019	1.24219	0.994673	1.14305	0	1.26596	1.38752	1.03286	1.02767	0.734909	1.32875	1.01058	1.34941	1.36533	1.49936	0.914057	0.86098	1.25125	201125_MPTLVo7_MacMicLP_CT26R _Bld_D14_C5_021.fcs	2.30064	0.825528	1.04346	0.842607	0.904217	0.970565	0.934136	0.931827	0.813195	0.912882	0.894591	0.777507	0.92215	201125_MPTLVo7_ProinflamLP_CT26R _Bld_D14_C5_021.fcs	0.980916
201111_MPTLVo7_FC_CT26R_Bld_D7_C5_022.fcs	201111	MPTLVo7	FC	CT26R	Bld	D7	C5	22	1	NIL	1	201111_MPTLVo7_FC_CT26R_Bld_D7_C5_022.fcs	1	1.25551	0.872775	1.2293	1.58472	1.14764	1.43031	0	1.36435	1.21016	0.988969	0.92559	0.823577	0.667431	1.27843	1.44034	1.26836	1.17153	0.765216	0.928792	1.64161	201125_MPTLVo7_MacMicLP_CT26R _Bld_D14_C5_022.fcs	3.39525	1.4267	1.21777	2.56359	1.3867	1.58313	1.21913	1.16579	1.03376	1.22953	1.1165	1.99102	0.982391	201125_MPTLVo7_ProinflamLP_CT26R _Bld_D14_C5_022.fcs	1.71374
201111_MPTLVo7_FC_CT26R_Bld_D7_C5_023.fcs	201111	MPTLVo7	FC	CT26R	Bld	D7	C5	23	1	NIL	1	201111_MPTLVo7_FC_CT26R_Bld_D7_C5_023.fcs	1	1.0091	0.881792	0.957932	1.47397	0.955513	0.983539	1.00131	0.936145	0.968403	0.849394	1.0669	0.889301	1.00013	0.826377	0.931033	1.09764	0.823093	0.829958	0.733577	1.52626	201125_MPTLVo7_MacMicLP_CT26R _Bld_D14_C5_023.fcs	0.73056	0.615334	1.01242	0.790938	0.546819	0.867144	0.89297	0.776523	0.763329	0.912882	0.64147	0.590382	0.952271	201125_MPTLVo7_ProinflamLP_CT26R _Bld_D14_C5_023.fcs	0.980916
201111_MPTLVo7_FC_CT26R_Bld_D7_C5_024.fcs	201111	MPTLVo7	FC	CT26R	Bld	D7	C5	24	1	NIL	1	201111_MPTLVo7_FC_CT26R_Bld_D7_C5_024.fcs	1	1.00486	0.576616	0.98124	1.31939	0.862478	1.14987	0.329234	1.27848	1.21747	0.72602	0.666521	0.514774	0.986535	1.48209	0.918382	0.930123	0.926084	1.05567	0.918097	1.42255	201125_MPTLVo7_MacMicLP_CT26R _Bld_D14_C5_024.fcs	1.14908	0.755827	1.01242	0.892289	0.832738	0.867144	0.975301	0.776523	0.763329	0.951498	0.839112	0.867328	0.982391	201125_MPTLVo7_ProinflamLP_CT26R _Bld_D14_C5_024.fcs	1.03053
201111_MPTLVo7PIIOVo4_FC_CT26R_Bld_D7_C1Nil_001.fcs	201111	MPTLVo7PIIOVo4	FC	NIL	Bld	D7	C1	1	0	NIL	1	201111_MPTLVo7PIIOVo4_FC_CT26R_Bld_D7_C1Nil_001.fcs	1	1.00376	0.774571	1.04431	0.753756	1.02832	1.00754	1.01007	1.10651	1.12373	1.46132	1.56823	0.778903	1.00888	1.32619	1.53684	0.84715	1.03787	0.749091	1.14948	0.704064	201125_MPTLVo7PIIOVo4_MacMicLP_CT26R _Bld_D14_C1Nil_001.fcs	1.83259	1.99303	1.15091	1.04531	1.99786	1.428	1.74794	1.99677	1.77407	1.28977	1.5534	2.20341	1.36932	201125_MPTLVo7PIIOVo4_ProinflamLP_CT26R _Bld_D14_C1Nil_001.fcs	0.980916
201111_MPTLVo7PIIOVo4_FC_CT26R_Bld_D7_C2Nil_007.fcs	201111	MPTLVo7PIIOVo4	FC	NIL	Bld	D7	C2	7	0	NIL	1	201111_MPTLVo7PIIOVo4_FC_CT26R_Bld_D7_C2Nil_007.fcs	1	0.910478	0.792166	0.92129	0.872211	0.951355	0.882259	0.669246	0.851532	0.786856	1.01214	1.07981	0.819502	1.00268	0.82849	0.933414	0.930577	0.825198	0.83208	0.901148	0.844857	201125_MPTLVo7PIIOVo4_MacMicLP_CT26R _Bld_D14_C2Nil_007.fcs	0.698366	0.97909	1.01242	0.918124	0.78985	1.12172	0.934136	1.06091	0.960875	1.03182	0.873786	0.958084	0.982391	201125_MPTLVo7PIIOVo4_ProinflamLP_CT26R _Bld_D14_C2Nil_007.fcs	0.980916
201111_MPTLVo7PIIOVo4_FC_CT26R_Bld_D7_C3Nil_013.fcs	201111	MPTLVo7PIIOVo4	FC	NIL	Bld	D7	C3	13	0	NIL	1	201111_MPTLVo7PIIOVo4_FC_CT26R_Bld_D7_C3Nil_013.fcs	1	1.04236	1.31164	0.988231	1.39583	1.02401	0.910138	1.00233	0.938525	1.15313	0.767397	0.727249	1.32998	1.33486	1.20323	1.10144	1.32736	1.10716	1.74906	1.1697	1.37534	201125_MPTLVo7PIIOVo4_MacMicLP_CT26R _Bld_D14_C3Nil_013.fcs	1.02031	0.629492	0.904967	0.765103	0.611151	0.71599	0.731476	0.568778	0.688531	0.852641	0.846047	0.488398	0.803985	201125_MPTLVo7PIIOVo4_ProinflamLP_CT26R _Bld_D14_C3Nil_013.fcs	1.12595
201111_MPTLVo7PIIOVo4_FC_CT26R_Bld_D7_C4Nil_019.fcs	201111	MPTLVo7PIIOVo4	FC	NIL	Bld	D7	C4	19	0	NIL	1	201111_MPTLVo7PIIOVo4_FC_CT26R_Bld_D7_C4Nil_019.fcs	1	0.97176	1.24026	0.989126	0.742293	0.985744	1.00884	0.998761	0.901124	0.694466	0.981856	0.856415	1.21105	0.665054	0.936675	0.675392	0.999321	0.94928	0.827846	0.942837	0.760432	201125_MPTLVo7PIIOVo4_MacMicLP_CT26R _Bld_D14_C4Nil_019.fcs	0.720654	0.72751	0.981375	0.842607	0.814868	0.815434	0.854972	0.673659	0.788262	0.912882	0.90846	0.640906	0.861909	201125_MPTLVo7PIIOVo4_ProinflamLP_CT26R _Bld_D14_C4Nil_019.fcs	1.03053
201111_MPTLVo7PIIOVo4_FC_CT26R_Bld_D7_C5Nil_025.fcs	201111	MPTLVo7PIIOVo4	FC	NIL	Bld	D7	C5	25	0	NIL	1	201111_MPTLVo7PIIOVo4_FC_CT26R_Bld_D7_C5Nil_025.fcs	1	1.07164	0.881358	1.05704	1.23591	1.01057	1.19122	1.31959	1.20231	1.24182	0.777288	0.768296	0.860565	0.988525	0.705411	0.752919	0.895593	1.08049	0.841919	0.836838	1.31531	201125_MPTLVo7PIIOVo4_MacMicLP_CT26R _Bld_D14_C5Nil_025.fcs	0.728083	0.670878	0.950334	1.42886	0.786276	0.918854	0.731476	0.699879	0.788262	0.912882	0.818308	0.709207	0.982391	201125_MPTLVo7PIIOVo4_ProinflamLP_CT26R _Bld_D14_C5Nil_025.fcs	0.881679
201111_PIIOVo4_FC_4T1R_Bld_D7_C6_002.fcs	201111	PIIOVo4	FC	4T1R	Bld	D7	C6	2	1	NIL	1	201111_PIIOVo4_FC_4T1R_Bld_D7_C6_002.fcs	1	1.27347	0.753459	0.9165	4.2822	0.99775	0.818941	1.64286	0.876751	0.648011	0.347223	0.120033	0.636933	0.328184	1.18329	0.749894	1.35612	1.45597	0.838536	0.970485	4.44258	201125_PIIOVo4_MacMicLP_4T1R _Bld_D14_C6_002.fcs	0.396236	0.881072	1.01242	0.790938	0.714796	1.07399	1.01647	0.958048	0.911009	93.9141	0.790569	0.896332	0.982391	201125_PIIOVo4_ProinflamLP_4T1R _Bld_D14_C6_002.fcs	1.17557
201111_PIIOVo4_FC_4T1R_Bld_D7_C6_004.fcs	201111	PIIOVo4	FC	4T1R	Bld	D7	C6	4	1	NIL	1	201111_PIIOVo4_FC_4T1R_Bld_D7_C6_004.fcs	1	1.72324	1.08347	1.04454	7.31148	0.970541	0.983603	0.988697	0.997404	0.959331	0.954194	0.757489	0.625713	2.30423	1.22395	1.42075	1.71664	1.87943	1.55275	1.62905	7.67362	201125_PIIOVo4_MacMicLP_4T1R _Bld_D14_C6_004.fcs	0.619118	0.853844	0.981375	0.816773	0.721944	0.970565	0.813806	2.46067	1.08362	326.846	0.755895	1.03668	1.36932	201125_PIIOVo4_ProinflamLP_4T1R _Bld_D14_C6_004.fcs	0.832061
201111_PIIOVo4_FC_4T1R_Bld_D7_C6eC10000_001.fcs	201111	PIIOVo4	FC	4T1R	Bld	D7	C6	1	1	eC10000	1	201111_PIIOVo4_FC_4T1R_Bld_D7_C6eC10000_001.fcs	1	1.1585	0.746894	0.785353	4.25066	0.750249	0.822707	0	0.859407	0.76405	0.359985	0.145185	0.488019	0	0.851343	0.750648	1.07437	0.823766	0.645676	0.985747	4.47991	201125_PIIOVo4_MacMicLP_4T1R _Bld_D14_C6eC10000_001.fcs	0.537395	0.923546	0.936008	1.07114	1.09364	1.17343	1.17796	1.45018	1.15842	39.1412	1.01248	0.802769	0.89203	201125_PIIOVo4_ProinflamLP_4T1R _Bld_D14_C6eC10000_001.fcs	1.37023
201111_PIIOVo4_FC_4T1R_Bld_D7_C6eC10000_003.fcs	201111	PIIOVo4	FC	4T1R	Bld	D7	C6	3	1	eC10000	1	201111_PIIOVo4_FC_4T1R_Bld_D7_C6eC10000_003.fcs	1	1.42081	0.96755	0.972846	5.07119	0.972383	0.865545	0.656815	0.88611	0.778469	0.371837	0.154965	0.516102	0.984059	0.960938	1.2492	1.47142	1.51851	0.580234	1.37797	5.62967	201125_PIIOVo4_MacMicLP_4T1R _Bld_D14_C6eC10000_003.fcs	0.264983	0.390982	0.936008	0.969793	0.707648	0.867144	1.01647	0.855184	0.886076	77.1857	0.998613	0.471557	0.89203	201125_PIIOVo4_ProinflamLP_4T1R _Bld_D14_C6eC10000_003.fcs	1.07634
201111_PIIOVo4_FC_4T1R_Bld_D7_C6eC10000_005.fcs	201111	PIIOVo4	FC	4T1R	Bld	D7	C6	5	1	eC10000	1	201111_PIIOVo4_FC_4T1R_Bld_D7_C6eC10000_005.fcs	1	1.70849	0.902936	1.11084	6.7372	1.07546	1.07326	2.30812	1.05413	1.20368	1.16268	0.978707	0.7102	1.64671	1.89252	3.09377	2.27788	2.97303	0.798341	1.20306	6.90113	201125_PIIOVo4_MacMicLP_4T1R _Bld_D14_C6eC10000_005.fcs	0.666171	0.923546	0.936008	1.17448	0.982845	0.66428	1.0988	1.11335	1.13349	173.741	0.92233	0.971183	1.10056	201125_PIIOVo4_ProinflamLP_4T1R _Bld_D14_C6eC10000_005.fcs	0.881679
201111_PIIOVo4_FC_4T1R_Bld_D7_C7_006.fcs	201111	PIIOVo4	FC	4T1R	Bld	D7	C7	6	1	NIL	1	201111_PIIOVo4_FC_4T1R_Bld_D7_C7_006.fcs	1	1.50969	0.969983	1.04966	5.34858	1.06546	0.844645	0.660129	0.848373	0.932617	1.32757	1.19071	0.760944	1.3187	1.22581	1.1718	1.88679	2.02217	1.03673	1.67452	5.53592	201125_PIIOVo4_MacMicLP_4T1R _Bld_D14_C7_006.fcs	0.651313	0.89523	1.13539	0.866455	1.14725	1.17343	1.1368	1.58128	1.28117	144.316	0.957004	0.965569	1.04032	201125_PIIOVo4_ProinflamLP_4T1R _Bld_D14_C7_006.fcs	1.22519
201111_PIIOVo4_FC_4T1R_Bld_D7_C7_008.fcs	201111	PIIOVo4	FC	4T1R	Bld	D7	C7	8	1	NIL	1	201111_PIIOVo4_FC_4T1R_Bld_D7_C7_008.fcs	1	1.33953	1.10526	0.897923	4.9329	0.901891	0.737386	0	0.653141	0.673201	0.920511	0.929923	0.71391	1.31936	2.15553	2.59601	2.05538	2.36676	1.44783	1.443	5.23055	201125_PIIOVo4_MacMicLP_4T1R _Bld_D14_C7_008.fcs	0.980684	0.699194	0.920487	0.918124	0.711222	1.17343	0.934136	1.86567	1.18143	264.52	0.790569	0.867328	0.89203	201125_PIIOVo4_ProinflamLP_4T1R _Bld_D14_C7_008.fcs	0.980916
201111_PIIOVo4_FC_4T1R_Bld_D7_C7_010.fcs	201111	PIIOVo4	FC	4T1R	Bld	D7	C7	10	1	NIL	1	201111_PIIOVo4_FC_4T1R_Bld_D7_C7_010.fcs	1	1.0081	0.707226	0.610658	4.25768	0.551016	0.610577	1.3236	0.514825	0.486313	0.667249	0.543973	0.535856	1.98305	1.82474	2.51735	1.81853	2.7413	1.12597	1.02048	4.32528	201125_PIIOVo4_MacMicLP_4T1R _Bld_D14_C7_010.fcs	0.507677	0.797212	0.936008	1.07114	0.636169	0.815434	0.934136	1.37354	1.2313	68.7828	0.866852	0.612837	0.952271	201125_PIIOVo4_ProinflamLP_4T1R _Bld_D14_C7_010.fcs	0.980916
201111_PIIOVo4_FC_4T1R_Bld_D7_C7eC10000_007.fcs	201111	PIIOVo4	FC	4T1R	Bld	D7	C7	7	1	eC10000	1	201111_PIIOVo4_FC_4T1R_Bld_D7_C7eC10000_007.fcs	1	1.72106	1.09782	1.07577	7.0341	1.06451	0.945507	0.986213	0.752479	0.785485	1.16449	1.05081	0.87065	0.985048	2.88571	4.16817	2.61928	3.01473	1.44129	1.60211	7.16246	201125_PIIOVo4_MacMicLP_4T1R _Bld_D14_C7eC10000_007.fcs	1.59485	1.17621	1.10435	0.918124	1.10079	1.38027	1.34262	2.01694	1.47871	63.4538	1.20666	0.851422	1.10056	201125_PIIOVo4_ProinflamLP_4T1R _Bld_D14_C7eC10000_007.fcs	1.41985
201111_PIIOVo4_FC_4T1R_Bld_D7_C7eC10000_009.fcs	201111	PIIOVo4	FC	4T1R	Bld	D7	C7	9	1	eC10000	1	201111_PIIOVo4_FC_4T1R_Bld_D7_C7eC10000_009.fcs	1	1.15002	0.885807	0.782681	4.1341	0.769545	0.62383	0.329732	0.591717	0.559631	1.05423	0.943574	0.57079	0.658685	1.3359	1.67231	1.57923	1.67709	0.927802	1.28327	4.43655	201125_PIIOVo4_MacMicLP_4T1R _Bld_D14_C7eC10000_009.fcs	0.792472	0.57286	1.04346	0.689587	0.77198	1.12172	0.934136	1.65793	1.25623	272.691	0.846047	0.768151	1.04032	201125_PIIOVo4_ProinflamLP_4T1R _Bld_D14_C7eC10000_009.fcs	0.931298
[truncated: 23 more columns]

## Sheet: D14 Nil normalised
Sample:	date	experiment	technique	tumour_model	tissue	day	cage	sample	tumour	treatment	Beads	Sample: Nil norm cells	Beads	Leukocytes	Eosinophils (FS)	Lymphocytes (FS)	Myeloid cells (FS)	B cells	CD4 T cells	Tregs	CD8 T cells	CD8 T cells Ly6C+	NK cells	NK cells Ly6C+	Eosinophils	Macrophage	DC	DC PD-L1+	CD11b+ Ly6C_G-	CD11b+ Ly6C_G- PD-L1+	CD11b+ Ly6Cint Ly6G-	Monocytes	Neutrophils	Sample Nil normalised LP	CXCL1 (1)	TGF-b1	IL-18	IL-23	CCL22 (1)	IL-10	IL-12p70	IL-6	TNF-a	G-CSF	CCL17 (1)	IL-12p40	IL-1b	Sample Prinflam LP	CCL5
200901_PIIOVo2_FC_4T1R_Bld_D14_C1_003.fcs	200901	PIIOVo2	FC	4T1R	Bld	D14	C1	3	1	NIL	1	200901_PIIOVo2_FC_4T1R_Bld_D14_C1_003.fcs	1	3.52028	1.76457	1.06472	10.6293	1.02663	0.807215	8.01088	0.879558	0.95481	1.61654	1.23093	1.57978	4.49537	2.67153	3.10109	2.00627	1.43939	1.95578	3.97048	11.7535	200908_piIOVo2_MacMicLP_4T1R_Bld_D7_C1_003.fcs	0.43679	0.599502	0.926138	0.857387	0.621994	0.582558	0.366868	0.874302	0.866785	1.50622	0.703448	0.563707	0.893748	200908_piIOVo2_ProinflamLP_4T1R_Bld_D7_C1_003.fcs	0.971535
200901_PIIOVo2_FC_4T1R_Bld_D14_C1_005.fcs	200901	PIIOVo2	FC	4T1R	Bld	D14	C1	5	1	NIL	1	200901_PIIOVo2_FC_4T1R_Bld_D14_C1_005.fcs	1	3.72406	1.52617	1.32337	10.7406	1.33604	0.817846	1.99558	0.931199	1.08244	1.84709	1.27341	1.37085	1.49312	4.34112	5.68169	2.3292	1.82665	2.34518	3.88191	11.8678	200908_piIOVo2_MacMicLP_4T1R_Bld_D7_C1_005.fcs	0.479403	0.634328	0.926138	0.549344	0.815924	0.673256	0.425567	0.944134	0.912966	4.06264	0.672414	0.486431	0.920396	200908_piIOVo2_ProinflamLP_4T1R_Bld_D7_C1_005.fcs	0.971535
200901_PIIOVo2_FC_4T1R_Bld_D14_C1eC100_002.fcs	200901	PIIOVo2	FC	4T1R	Bld	D14	C1	2	1	eC100	1	200901_PIIOVo2_FC_4T1R_Bld_D14_C1eC100_002.fcs	1	7.55716	3.04379	1.08824	26.3891	0.99415	0.681937	5.94738	0.709678	0.848938	2.17271	1.60652	2.96602	19.2829	7.28255	10.1994	3.92865	1.81464	5.67673	7.85241	29.0237	200908_piIOVo2_MacMicLP_4T1R_Bld_D7_C1eC100_002.fcs	0.43679	2.56219	0.980997	0.879635	0.730784	1.21047	0.616338	2.10894	1.50622	8.0562	1.04483	1.1902	1.10489	200908_piIOVo2_ProinflamLP_4T1R_Bld_D7_C1eC100_002.fcs	0.610359
200901_PIIOVo2_FC_4T1R_Bld_D14_C1eC1000_004.fcs	200901	PIIOVo2	FC	4T1R	Bld	D14	C1	4	1	eC1000	1	200901_PIIOVo2_FC_4T1R_Bld_D14_C1eC1000_004.fcs	1	6.02635	3.62444	1.46188	19.1886	1.16804	1.30623	6.00202	1.50333	1.91909	2.0718	1.15918	3.44169	4.49078	2.99727	3.09793	3.69002	3.48627	4.50363	8.05305	21.2285	200908_piIOVo2_MacMicLP_4T1R_Bld_D7_C1eC1000_004.fcs	0.458097	0.90796	0.856221	0.703366	0.756799	1.02907	0.317952	0.786313	1.00355	5.2234	0.718966	0.577507	0.869149	200908_piIOVo2_ProinflamLP_4T1R_Bld_D7_C1eC1000_004.fcs	0.89874
200901_PIIOVo2_FC_4T1R_Bld_D14_C1Nil_001.fcs	200901	PIIOVo2	FC	NIL	Bld	D14	C1	1	0	NIL	1	200901_PIIOVo2_FC_4T1R_Bld_D14_C1Nil_001.fcs	1	0.79585	0.69408	0.748413	0.935416	0.818616	0.56777	0	0.885496	0.727228	0.351434	0.0706709	0.659739	0	1.02909	0.601133	1.00155	0.693599	0.829992	1.151	0.890278	200908_piIOVo2_MacMicLP_4T1R_Bld_D7_C1Nil_001.fcs	0.756392	0.976368	0.954105	1.2972	0.678754	0.49186	0.638839	0.960894	1.02664	1.04744	0.724138	0.49195	1.07824	200908_piIOVo2_ProinflamLP_4T1R_Bld_D7_C1Nil_001.fcs	0.610359
200901_PIIOVo2_FC_4T1R_Bld_D14_C2_009.fcs	200901	PIIOVo2	FC	4T1R	Bld	D14	C2	9	1	NIL	1	200901_PIIOVo2_FC_4T1R_Bld_D14_C2_009.fcs	1	5.3572	2.88131	0.960252	18.0649	0.777975	0.746741	6.01738	0.924495	1.20823	1.66992	1.02865	2.66231	1.50076	4.61031	5.4102	3.12984	2.95119	4.61476	7.55009	19.7998	200908_piIOVo2_MacMicLP_4T1R_Bld_D7_C2_009.fcs	0.519886	0.733831	0.912155	0.879635	0.782814	0.760465	0.390347	1.13966	1.02664	6.67434	0.806897	0.797608	0.869149	200908_piIOVo2_ProinflamLP_4T1R_Bld_D7_C2_009.fcs	1.07793
200901_PIIOVo2_FC_4T1R_Bld_D14_C2eC100_006.fcs	200901	PIIOVo2	FC	4T1R	Bld	D14	C2	6	1	eC100	1	200901_PIIOVo2_FC_4T1R_Bld_D14_C2eC100_006.fcs	1	2.88784	1.77914	0.932643	8.53925	0.851269	0.745662	1.98648	0.60888	0.69187	1.60823	1.22094	1.71152	1.48631	2.89446	3.47284	1.92801	1.65669	1.61112	4.58026	9.22891	200908_piIOVo2_MacMicLP_4T1R_Bld_D7_C2eC100_006.fcs	0.556108	0.615672	0.926138	0.989161	0.619629	0.673256	0.445133	1.02374	0.866785	2.11423	0.631034	0.683073	1.05364	200908_piIOVo2_ProinflamLP_4T1R_Bld_D7_C2eC100_006.fcs	0.862343
200901_PIIOVo2_FC_4T1R_Bld_D14_C2eC100_010.fcs	200901	PIIOVo2	FC	4T1R	Bld	D14	C2	10	1	eC100	1	200901_PIIOVo2_FC_4T1R_Bld_D14_C2eC100_010.fcs	1	3.52031	2.45463	0.892537	11.0736	0.835242	0.594351	3.99116	0.634494	0.683646	1.24184	0.820296	2.277	8.9587	3.93158	4.58522	2.52849	2.53025	2.97276	5.07667	12.078	200908_piIOVo2_MacMicLP_4T1R_Bld_D7_C2eC100_010.fcs	0.487926	0.621891	0.815346	0.83514	0.52503	0.715116	0.394261	1.70391	0.797513	1.90696	0.651724	0.600966	0.893748	200908_piIOVo2_ProinflamLP_4T1R_Bld_D7_C2eC100_010.fcs	0.971535
200901_PIIOVo2_FC_4T1R_Bld_D14_C2eC1000_008.fcs	200901	PIIOVo2	FC	4T1R	Bld	D14	C2	8	1	eC1000	1	200901_PIIOVo2_FC_4T1R_Bld_D14_C2eC1000_008.fcs	1	3.47812	1.75828	1.11736	10.3382	0.951055	0.946786	13.9691	0.903811	1.01407	2.10269	1.49997	1.63805	1.49312	3.31727	4.28618	2.98934	2.66555	3.07185	4.81622	11.2246	200908_piIOVo2_MacMicLP_4T1R_Bld_D7_C2eC1000_008.fcs	1.04403	1.67289	1.16171	1.56075	1.62475	1.74767	0.824719	1.87151	1.5524	30.5942	1.46379	2.13132	1.28937	200908_piIOVo2_ProinflamLP_4T1R_Bld_D7_C2eC1000_008.fcs	0.719552
200901_PIIOVo2_FC_4T1R_Bld_D14_C2Nil_007.fcs	200901	PIIOVo2	FC	NIL	Bld	D14	C2	7	0	NIL	1	200901_PIIOVo2_FC_4T1R_Bld_D14_C2Nil_007.fcs	1	0.972689	0.923603	0.979555	0.95545	1.01013	0.663795	1.99762	0.660272	0.729966	1.65828	1.79867	0.930335	0	1.35286	1.69627	1.13461	1.20546	0.925801	1.07596	0.923918	200908_piIOVo2_MacMicLP_4T1R_Bld_D7_C2Nil_007.fcs	0.788352	0.752488	0.82933	0.857387	0.638549	0.582558	0.42948	0.895251	0.912966	0.887149	1.18448	0.530589	0.893748	200908_piIOVo2_ProinflamLP_4T1R_Bld_D7_C2Nil_007.fcs	1.07793
200901_PIIOVo2_FC_4T1R_Bld_D14_C3_011.fcs	200901	PIIOVo2	FC	4T1R	Bld	D14	C3	11	1	NIL	1	200901_PIIOVo2_FC_4T1R_Bld_D14_C3_011.fcs	1	4.08259	1.75113	1.1583	12.6019	1.00126	1.07355	8.0027	1.01595	1.07378	2.10564	2.05206	1.63058	2.99386	3.07938	3.29779	2.39134	1.9534	1.9869	5.27613	13.7891	200908_piIOVo2_MacMicLP_4T1R_Bld_D7_C3_011.fcs	0.268466	0.652985	0.884188	0.768397	0.484825	0.715116	0.492092	0.738827	0.753108	3.78627	0.62069	0.470561	0.842501	200908_piIOVo2_ProinflamLP_4T1R_Bld_D7_C3_011.fcs	1.00513
200901_PIIOVo2_FC_4T1R_Bld_D14_C3_015.fcs	200901	PIIOVo2	FC	4T1R	Bld	D14	C3	15	1	NIL	1	200901_PIIOVo2_FC_4T1R_Bld_D14_C3_015.fcs	1	6.29895	3.36293	1.31764	20.6776	1.17593	0.830468	15.9241	1.05405	1.26722	1.56099	1.13771	3.09975	2.97865	5.10624	4.97128	3.32962	2.32138	4.38192	9.15026	22.7894	200908_piIOVo2_MacMicLP_4T1R_Bld_D7_C3_015.fcs	0.296165	0.591418	0.884188	0.83514	0.59598	0.896512	0.449046	0.755587	0.774423	3.883	0.62069	0.656854	0.973693	200908_piIOVo2_ProinflamLP_4T1R_Bld_D7_C3_015.fcs	0.935138
200901_PIIOVo2_FC_4T1R_Bld_D14_C3eC100_014.fcs	200901	PIIOVo2	FC	4T1R	Bld	D14	C3	14	1	eC100	1	200901_PIIOVo2_FC_4T1R_Bld_D14_C3eC100_014.fcs	1	4.47993	2.95088	1.09144	14.2338	1.035	0.758447	7.99046	0.715104	0.809806	1.70897	1.25907	2.80263	4.48392	3.60762	3.49231	3.24176	2.62764	2.57902	5.67362	15.605	200908_piIOVo2_MacMicLP_4T1R_Bld_D7_C3eC100_014.fcs	2.2777	0.783582	0.884188	0.966914	0.768624	0.851163	0.686776	0.811453	0.753108	3.17826	0.868966	0.698252	0.920396	200908_piIOVo2_ProinflamLP_4T1R_Bld_D7_C3eC100_014.fcs	1.61829
200901_PIIOVo2_FC_4T1R_Bld_D14_C3eC1000_012.fcs	200901	PIIOVo2	FC	4T1R	Bld	D14	C3	12	1	eC1000	1	200901_PIIOVo2_FC_4T1R_Bld_D14_C3eC1000_012.fcs	1	4.42248	4.53088	0.829642	14.6055	0.703105	0.652731	5.99285	0.840761	0.929566	1.27449	0.703828	4.57027	1.49464	2.91069	3.79165	2.30663	1.44926	3.07498	6.07918	15.9795	200908_piIOVo2_MacMicLP_4T1R_Bld_D7_C3eC1000_012.fcs	0.385653	0.646766	0.912155	2.1563	0.640914	0.715116	5.11658	1.73184	0.912966	57.2363	0.936207	0.712052	1.15818	200908_piIOVo2_ProinflamLP_4T1R_Bld_D7_C3eC1000_012.fcs	1.29351
200901_PIIOVo2_FC_4T1R_Bld_D14_C3Nil_013.fcs	200901	PIIOVo2	FC	NIL	Bld	D14	C3	13	0	NIL	1	200901_PIIOVo2_FC_4T1R_Bld_D14_C3Nil_013.fcs	1	1.31108	1.23147	1.28432	1.39144	1.35157	1.05101	1.99762	0.936718	1.0037	1.47966	1.58752	1.23269	1.49464	1.22987	1.19736	1.45879	1.8556	1.58709	1.44841	1.39099	200908_piIOVo2_MacMicLP_4T1R_Bld_D7_C3Nil_013.fcs	2.37358	1.79726	1.35532	1.40673	2.75522	2.64419	1.90771	1.88547	1.68917	1.36803	2.04828	3.00897	1.21148	200908_piIOVo2_ProinflamLP_4T1R_Bld_D7_C3Nil_013.fcs	0.89874
200901_PIIOVo2_FC_4T1R_Bld_D14_C4_017.fcs	200901	PIIOVo2	FC	4T1R	Bld	D14	C4	17	1	NIL	1	200901_PIIOVo2_FC_4T1R_Bld_D14_C4_017.fcs	1	5.94126	2.84923	1.11423	19.8847	1.01932	0.801463	2.00374	1.1023	1.01822	0.590775	0.117664	2.7879	4.49767	2.34392	1.90164	2.5826	2.10584	1.79095	6.15179	22.4868	200908_piIOVo2_MacMicLP_4T1R_Bld_D7_C4_017.fcs	0.304688	0.575249	0.884188	0.879635	0.659834	0.715116	0.622208	0.78352	0.843694	8.23584	0.739655	0.630635	0.973693	200908_piIOVo2_ProinflamLP_4T1R_Bld_D7_C4_017.fcs	0.789547
200901_PIIOVo2_FC_4T1R_Bld_D14_C4eC100_018.fcs	200901	PIIOVo2	FC	4T1R	Bld	D14	C4	18	1	eC100	1	200901_PIIOVo2_FC_4T1R_Bld_D14_C4eC100_018.fcs	1	3.50115	1.40064	1.02249	10.7217	1.03697	0.69611	3.99727	1.05377	1.03274	0.751076	0.125189	1.23332	1.4954	2.37896	2.29612	1.64665	1.93785	1.88563	4.57102	11.8835	200908_piIOVo2_MacMicLP_4T1R_Bld_D7_C4eC100_018.fcs	0.434659	0.543532	0.954105	1.25271	0.659834	0.446512	1.07615	0.768156	0.843694	6.46707	0.698276	0.617525	1.18483	200908_piIOVo2_ProinflamLP_4T1R_Bld_D7_C4eC100_018.fcs	1.00513
200901_PIIOVo2_FC_4T1R_Bld_D14_C4eC1000_016.fcs	200901	PIIOVo2	FC	4T1R	Bld	D14	C4	16	1	eC1000	1	200901_PIIOVo2_FC_4T1R_Bld_D14_C4eC1000_016.fcs	1	7.27412	2.44801	1.17674	25.045	1.10088	0.837973	5.99896	1.36306	1.26733	0.811866	0.140909	2.32821	4.48849	3.11885	2.49705	3.15146	2.84725	4.30275	6.98845	28.1586	200908_piIOVo2_MacMicLP_4T1R_Bld_D7_C4eC1000_016.fcs	0.40483	0.535448	0.843313	0.790645	0.53922	0.673256	0.406	0.884078	0.889876	2.05896	0.610345	0.606486	0.893748	200908_piIOVo2_ProinflamLP_4T1R_Bld_D7_C4eC1000_016.fcs	0.89874
200901_PIIOVo2_FC_4T1R_Bld_D14_C4eC1000_020.fcs	200901	PIIOVo2	FC	4T1R	Bld	D14	C4	20	1	eC1000	1	200901_PIIOVo2_FC_4T1R_Bld_D14_C4eC1000_020.fcs	1	6.09782	2.57538	1.26699	20.1187	1.23015	0.839687	6.01123	1.25126	1.43581	0.92248	0.196107	2.3388	4.49767	2.79626	2.00173	2.74519	2.22812	2.45426	7.57558	22.3723	200908_piIOVo2_MacMicLP_4T1R_Bld_D7_C4eC1000_020.fcs	0.413352	0.727612	0.843313	0.879635	0.532125	0.851163	0.526333	0.769553	0.797513	4.02119	0.651724	0.667893	0.815852	200908_piIOVo2_ProinflamLP_4T1R_Bld_D7_C4eC1000_020.fcs	0.935138
200901_PIIOVo2_FC_4T1R_Bld_D14_C4Nil_019.fcs	200901	PIIOVo2	FC	NIL	Bld	D14	C4	19	0	NIL	1	200901_PIIOVo2_FC_4T1R_Bld_D14_C4Nil_019.fcs	1	0.779014	0.795678	0.767843	0.806194	0.917519	0.466758	0	0.715641	0.591616	0.269858	0.0787651	0.773042	1.50538	0.536774	0.502487	0.7158	0.695735	0.699341	0.846114	0.805837	200908_piIOVo2_MacMicLP_4T1R_Bld_D7_C4Nil_019.fcs	0.641335	0.527363	0.856221	0.725613	0.56287	0.537209	0.565466	0.653631	0.683837	0.851221	0.62069	0.532659	0.842501	200908_piIOVo2_ProinflamLP_4T1R_Bld_D7_C4Nil_019.fcs	1.04153
200901_PIIOVo2_FC_4T1R_Bld_D14_C5_021.fcs	200901	PIIOVo2	FC	4T1R	Bld	D14	C5	21	1	NIL	1	200901_PIIOVo2_FC_4T1R_Bld_D14_C5_021.fcs	1	4.27006	2.09605	0.951864	13.882	0.816258	0.79075	2.00785	1.01041	1.22666	1.23007	0.786037	1.9754	3.00459	2.22511	1.80525	2.30592	1.75619	2.39283	6.03961	15.2662	200908_piIOVo2_MacMicLP_4T1R_Bld_D7_C5_021.fcs	0.334517	0.479478	0.843313	0.549344	0.470635	0.627907	0.41774	0.726257	0.797513	2.94334	0.563793	0.538868	0.789204	200908_piIOVo2_ProinflamLP_4T1R_Bld_D7_C5_021.fcs	0.971535
200901_PIIOVo2_FC_4T1R_Bld_D14_C5eC100_022.fcs	200901	PIIOVo2	FC	4T1R	Bld	D14	C5	22	1	eC100	1	200901_PIIOVo2_FC_4T1R_Bld_D14_C5eC100_022.fcs	1	5.24266	2.06003	1.2432	16.9077	0.889827	1.65534	5.98674	1.5771	2.07373	2.02553	1.95309	1.98076	2.98623	3.68585	4.38586	2.78383	2.27316	2.4773	6.3293	18.6391	200908_piIOVo2_MacMicLP_4T1R_Bld_D7_C5eC100_022.fcs	0.600852	2.20771	0.870204	0.768397	1.05242	0.673256	0.718083	0.801676	0.889876	8.19438	0.915517	0.772079	1.00034	200908_piIOVo2_ProinflamLP_4T1R_Bld_D7_C5eC100_022.fcs	1.29351
200901_PIIOVo2_FC_4T1R_Bld_D14_C5eC1000_023.fcs	200901	PIIOVo2	FC	4T1R	Bld	D14	C5	23	1	eC1000	1	200901_PIIOVo2_FC_4T1R_Bld_D14_C5eC1000_023.fcs	1	4.28436	2.74596	1.35916	12.7114	1.11939	1.50937	6.00202	1.59028	1.63923	1.56412	0.92421	2.65551	4.49078	2.70986	2.59826	2.62235	1.93983	2.61608	5.56211	14.0413	200908_piIOVo2_MacMicLP_4T1R_Bld_D7_C5eC1000_023.fcs	0.952415	2.2699	1.22625	1.45123	2.13086	1.83488	1.49682	2.15084	1.93606	31.7964	1.97069	3.23045	1.44722	200908_piIOVo2_ProinflamLP_4T1R_Bld_D7_C5eC1000_023.fcs	1.04153
200901_PIIOVo2_FC_4T1R_Bld_D14_C5eC1000_024.fcs	200901	PIIOVo2	FC	4T1R	Bld	D14	C5	24	1	eC1000	1	200901_PIIOVo2_FC_4T1R_Bld_D14_C5eC1000_024.fcs	1	4.82965	2.78656	1.57385	14.2041	1.36308	1.41253	4.00954	1.74487	2.08327	1.49949	1.11446	2.69596	7.49995	3.82625	3.80523	3.26588	2.65064	6.66972	5.78946	15.8539	200908_piIOVo2_MacMicLP_4T1R_Bld_D7_C5eC1000_024.fcs	0.615767	0.621891	0.898171	0.790645	0.761529	0.896512	2.7295	0.590782	0.797513	3.15062	0.698276	0.733441	0.789204	200908_piIOVo2_ProinflamLP_4T1R_Bld_D7_C5eC1000_024.fcs	1.22072
200901_PIIOVo2_FC_4T1R_Bld_D14_C5Nil_025.fcs	200901	PIIOVo2	FC	NIL	Bld	D14	C5	25	0	NIL	1	200901_PIIOVo2_FC_4T1R_Bld_D14_C5Nil_025.fcs	1	1.30827	1.49238	1.31185	1.28612	1.25109	1.48285	2.00477	1.49494	1.69409	1.31539	1.52257	1.52888	0	1.11085	1.40193	1.06986	0.951511	1.19458	0.888769	1.34951	200908_piIOVo2_MacMicLP_4T1R_Bld_D7_C5Nil_025.fcs	0.71804	0.914179	1.05091	0.790645	0.695309	0.760465	0.560574	0.835196	0.843694	0.887149	0.703448	0.699632	0.920396	200908_piIOVo2_ProinflamLP_4T1R_Bld_D7_C5Nil_025.fcs	1.04153
200901_PIIOVo2_FC_4T1R_Bld_D14_C6_028.fcs	200901	PIIOVo2	FC	4T1R	Bld	D14	C6	28	1	NIL	1	200901_PIIOVo2_FC_4T1R_Bld_D14_C6_028.fcs	1	4.29503	3.37901	0.975219	13.7918	0.728175	1.07505	7.98639	1.22396	1.56179	1.75877	1.81339	3.29519	5.97551	2.66336	1.6954	1.92537	1.27254	2.14809	4.25615	15.3976	200908_piIOVo2_MacMicLP_4T1R_Bld_D7_C6_028.fcs	1.50213	1.6107	1.07565	0.989161	1.43792	1.43372	2.26969	2.38827	1.68917	23.6573	1.46379	2.35488	1.10489	200908_piIOVo2_ProinflamLP_4T1R_Bld_D7_C6_028.fcs	1.04153
200901_PIIOVo2_FC_4T1R_Bld_D14_C6eC100_026.fcs	200901	PIIOVo2	FC	4T1R	Bld	D14	C6	26	1	eC100	1	200901_PIIOVo2_FC_4T1R_Bld_D14_C6eC100_026.fcs	1	4.66491	2.03371	1.09888	14.9303	0.742843	1.15378	3.98508	1.41974	1.77477	1.60832	0.920451	1.67615	5.96336	2.3717	1.59243	1.86549	1.12134	3.0012	4.3672	17.0955	200908_piIOVo2_MacMicLP_4T1R_Bld_D7_C6eC100_026.fcs	0.973722	2.06468	0.843313	1.03366	0.889239	0.851163	0.372738	1.14804	1.00355	2.41824	1.21034	0.853496	1.00034	200908_piIOVo2_ProinflamLP_4T1R_Bld_D7_C6eC100_026.fcs	1.25712
200901_PIIOVo2_FC_4T1R_Bld_D14_C6eC100_030.fcs	200901	PIIOVo2	FC	4T1R	Bld	D14	C6	30	1	eC100	1	200901_PIIOVo2_FC_4T1R_Bld_D14_C6eC100_030.fcs	1	4.28988	1.89079	1.55453	12.2507	0.86657	2.98374	3.98913	2.72374	3.2115	1.98353	1.60072	1.83461	0	2.90625	3.68623	2.01678	1.89334	3.36741	4.14439	13.792	200908_piIOVo2_MacMicLP_4T1R_Bld_D7_C6eC100_030.fcs	0.43679	0.864428	0.980997	0.922419	0.792274	1.07442	1.11528	1.18855	0.797513	3.34408	0.656897	0.712052	0.973693	200908_piIOVo2_ProinflamLP_4T1R_Bld_D7_C6eC100_030.fcs	0.971535
200901_PIIOVo2_FC_4T1R_Bld_D14_C6eC1000_027.fcs	200901	PIIOVo2	FC	4T1R	Bld	D14	C6	27	1	eC1000	1	200901_PIIOVo2_FC_4T1R_Bld_D14_C6eC1000_027.fcs	1	4.54158	1.40939	1.19821	14.2374	0.793249	1.33415	3.98913	1.76792	2.12961	1.5256	0.913579	1.19598	2.98471	4.46171	6.27656	2.15995	1.56877	4.12673	4.83856	16.1772	200908_piIOVo2_MacMicLP_4T1R_Bld_D7_C6eC1000_027.fcs	1.00142	0.733831	0.856221	0.83514	0.619629	0.896512	0.476439	0.826816	0.820604	1.65822	0.755172	0.605106	0.869149	200908_piIOVo2_ProinflamLP_4T1R_Bld_D7_C6eC1000_027.fcs	0.862343
200901_PIIOVo2_FC_4T1R_Bld_D14_C6Nil_029.fcs	200901	PIIOVo2	FC	NIL	Bld	D14	C6	29	0	NIL	1	200901_PIIOVo2_FC_4T1R_Bld_D14_C6Nil_029.fcs	1	0.833089	0.862784	0.908021	0.625373	0.651076	1.76782	0	1.30693	1.2534	0.925375	0.941797	0.875312	2.99998	0.740564	0.600825	0.61939	0.598093	0.763202	0.589744	0.639466	200908_piIOVo2_MacMicLP_4T1R_Bld_D7_C6Nil_029.fcs	0.722301	1.03234	0.954105	0.922419	0.669294	0.983721	1.89793	0.769553	0.843694	0.959005	0.718966	0.736201	1.05364	200908_piIOVo2_ProinflamLP_4T1R_Bld_D7_C6Nil_029.fcs	1.32991
201020_MPTLVo6_FC_CT26R_Bld_D14_C1_002.fcs	201020	MPTLVo6	FC	CT26R	Bld	D14	C1	2	1	NIL	1	201020_MPTLVo6_FC_CT26R_Bld_D14_C1_002.fcs	1	1.14223	0.939	0.923049	2.10764	0.884922	0.896448	1.15905	0.950719	1.01712	0.8391	0.810575	0.928027	6.95197	4.88257	7.64629	2.37224	2.61669	2.0405	6.74136	1.7803	201104_MPTLVo6_MacMicLP_CT26R _Bld_D14_C1_002.fcs	12.5993	1.26543	1.05742	1.17145	1.6664	0.954827	1.05855	1.51043	1.29178	1.36858	1.25656	1.45853	1.0883	201104_MPTLVo6_ProinflamLP_CT26R _Bld_D14_C1_002.fcs	1.15286
201020_MPTLVo6_FC_CT26R_Bld_D14_C1_003.fcs	201020	MPTLVo6	FC	CT26R	Bld	D14	C1	3	1	NIL	1	201020_MPTLVo6_FC_CT26R_Bld_D14_C1_003.fcs	1	0.966077	1.55499	0.800661	1.55768	0.644095	0.956594	1.17095	0.797616	0.835851	0.677071	0.776541	1.62576	1.75584	2.54109	2.10676	1.10243	0.865993	1.40554	3.79958	1.4553	201104_MPTLVo6_MacMicLP_CT26R _Bld_D14_C1_003.fcs	0.499257	0.913519	1.02235	0.670518	0.791401	1.03543	0.831508	1.35013	1.37305	1.18262	1.29522	0.80678	0.933172	201104_MPTLVo6_ProinflamLP_CT26R _Bld_D14_C1_003.fcs	0.842209
201020_MPTLVo6_FC_CT26R_Bld_D14_C1_004.fcs	201020	MPTLVo6	FC	CT26R	Bld	D14	C1	4	1	NIL	1	201020_MPTLVo6_FC_CT26R_Bld_D14_C1_004.fcs	1	0.817695	0.979713	0.788225	0.906811	0.54736	0.934766	0	0.915377	0.882283	1.12472	1.17633	0.989273	1.74153	2.52038	3.48267	1.52133	2.03433	2.23054	3.05757	0.788061	201104_MPTLVo6_MacMicLP_CT26R _Bld_D14_C1_004.fcs	1.27935	1.14691	1.00482	0.871413	1.16481	0.874225	1.28559	1.18982	1.15277	1.06706	1.1599	1.1896	1.0883	201104_MPTLVo6_ProinflamLP_CT26R _Bld_D14_C1_004.fcs	0.797337
201020_MPTLVo6_FC_CT26R_Bld_D14_C1C4_005.fcs	201020	MPTLVo6	FC	CT26R	Bld	D14	C1	5	1	C4	1	201020_MPTLVo6_FC_CT26R_Bld_D14_C1C4_005.fcs	1	0.822505	1.27268	0.726707	1.14437	0.554791	0.899972	3.51646	0.760813	0.706214	0.639195	0.777339	1.28797	7.03056	1.49629	3.16339	1.55939	1.73377	1.50078	1.98547	1.09542	201104_MPTLVo6_MacMicLP_CT26R _Bld_D14_C1C4_005.fcs	0.561664	0.678302	1.00482	1.13753	1.08121	0.793623	0.681129	0.50229	0.851207	0.928037	1.65286	0.465085	1.0277	201104_MPTLVo6_ProinflamLP_CT26R _Bld_D14_C1C4_005.fcs	1.15286
201020_MPTLVo6_FC_CT26R_Bld_D14_C1Nil_001.fcs	201020	MPTLVo6	FC	NIL	Bld	D14	C1	1	0	NIL	1	201020_MPTLVo6_FC_CT26R_Bld_D14_C1Nil_001.fcs	1	0.603414	0.861995	0.641496	0.39418	0.599617	0.690429	1.15964	0.645163	0.493629	0.77956	0.852935	0.87911	0	1.03622	1.04321	0.593362	0.315968	0.649581	0.402321	0.370287	201104_MPTLVo6_MacMicLP_CT26R _Bld_D14_C1Nil_001.fcs	1.08519	1.03022	1.02235	2.04547	1.11465	1.03543	1.17355	1.5799	1.23617	1.04359	1.08257	0.631186	1.11981	201104_MPTLVo6_ProinflamLP_CT26R _Bld_D14_C1Nil_001.fcs	1.10799
201020_MPTLVo6_FC_CT26R_Bld_D14_C2_008.fcs	201020	MPTLVo6	FC	CT26R	Bld	D14	C2	8	1	NIL	1	201020_MPTLVo6_FC_CT26R_Bld_D14_C2_008.fcs	1	1.46274	1.79727	1.3984	1.68113	1.5326	1.27638	1.16319	1.28183	1.38639	1.25767	1.108	1.81314	5.23259	1.63333	1.3952	1.80934	1.81106	1.39622	1.49551	1.66499	201104_MPTLVo6_MacMicLP_CT26R _Bld_D14_C2_008.fcs	0.676077	0.818703	1.00482	0.90533	0.936306	0.793623	0.831508	1.07583	0.823404	1.04359	1.03424	0.980791	0.841066	201104_MPTLVo6_ProinflamLP_CT26R _Bld_D14_C2_008.fcs	0.842209
201020_MPTLVo6_FC_CT26R_Bld_D14_C2_009.fcs	201020	MPTLVo6	FC	CT26R	Bld	D14	C2	9	1	NIL	1	201020_MPTLVo6_FC_CT26R_Bld_D14_C2_009.fcs	1	0.982989	0.70847	0.910435	1.32601	0.766695	1.02605	0	0.969717	0.95122	0.928639	1.05083	0.702742	0	1.335	1.04533	1.75993	1.76398	0.743891	1.65999	1.31624	201104_MPTLVo6_MacMicLP_CT26R _Bld_D14_C2_009.fcs	1.31748	0.913519	1.03988	1.00447	0.964172	1.35164	0.946504	1.12036	0.960281	1.02012	1.10191	1.03616	1.11981	201104_MPTLVo6_ProinflamLP_CT26R _Bld_D14_C2_009.fcs	0.973373
201020_MPTLVo6_FC_CT26R_Bld_D14_C2_010.fcs	201020	MPTLVo6	FC	CT26R	Bld	D14	C2	10	1	NIL	1	201020_MPTLVo6_FC_CT26R_Bld_D14_C2_010.fcs	1	1.18978	1.55837	1.06598	1.63774	1.07486	1.00717	1.16616	0.931598	0.924076	1.29378	1.30769	1.58931	1.74866	4.1682	7.6932	1.50368	1.90647	1.30647	1.49934	1.6548	201104_MPTLVo6_MacMicLP_CT26R _Bld_D14_C2_010.fcs	1.35562	1.14691	1.03988	1.23928	1.20939	1.03543	0.757793	0.892366	0.988084	1.09053	1.10191	1.18169	1.0883	201104_MPTLVo6_ProinflamLP_CT26R _Bld_D14_C2_010.fcs	0.931953
201020_MPTLVo6_FC_CT26R_Bld_D14_C2C4_006.fcs	201020	MPTLVo6	FC	CT26R	Bld	D14	C2	6	1	C4	1	201020_MPTLVo6_FC_CT26R_Bld_D14_C2C4_006.fcs	1	0.778581	0.85231	0.615795	1.45224	0.569948	0.645584	0	0.529365	0.493629	0.774109	0.783022	0.898866	1.73888	2.8126	4.52056	1.4478	1.03818	0.927973	2.1536	1.36144	201104_MPTLVo6_MacMicLP_CT26R _Bld_D14_C2C4_006.fcs	1.09559	0.818703	0.865896	1.03839	1.61067	1.11603	0.604465	0.799746	0.960281	0.928037	1.07291	0.99661	0.870152	201104_MPTLVo6_ProinflamLP_CT26R _Bld_D14_C2C4_006.fcs	0.887081
201020_MPTLVo6_FC_CT26R_Bld_D14_C2Nil_007.fcs	201020	MPTLVo6	FC	NIL	Bld	D14	C2	7	0	NIL	1	201020_MPTLVo6_FC_CT26R_Bld_D14_C2Nil_007.fcs	1	0.82931	1.20045	0.869018	0.604773	0.762361	0.961224	2.3371	0.812651	0.857096	0.983312	0.901759	1.19443	1.75224	0.895016	1.40163	1.26759	1.59198	1.49617	1.02545	0.56774	201104_MPTLVo6_MacMicLP_CT26R _Bld_D14_C2Nil_007.fcs	2.31947	1.07762	0.936031	0.803578	0.941879	0.719221	0.831508	0.960051	0.932478	0.949703	0.985915	1.06938	0.841066	201104_MPTLVo6_ProinflamLP_CT26R _Bld_D14_C2Nil_007.fcs	0.707594
201020_MPTLVo6_FC_CT26R_Bld_D14_C3_012.fcs	201020	MPTLVo6	FC	CT26R	Bld	D14	C3	12	1	NIL	1	201020_MPTLVo6_FC_CT26R_Bld_D14_C3_012.fcs	1	0.811757	0.694366	0.721752	1.21652	0.609407	0.855652	1.17095	0.77256	0.828183	0.605511	0.677708	0.708153	1.75584	0.896854	1.05338	1.00657	0.546943	1.03073	2.12681	1.14587	201104_MPTLVo6_MacMicLP_CT26R _Bld_D14_C3_012.fcs	1.15106	1.14691	1.02235	1.00447	0.869427	0.477414	1.09688	0.685751	0.851207	1.09053	2.17481	1.06463	0.933172	201104_MPTLVo6_ProinflamLP_CT26R _Bld_D14_C3_012.fcs	0.973373
201020_MPTLVo6_FC_CT26R_Bld_D14_C3_014.fcs	201020	MPTLVo6	FC	CT26R	Bld	D14	C3	14	1	NIL	1	201020_MPTLVo6_FC_CT26R_Bld_D14_C3_014.fcs	1	1.42503	0.602328	1.25173	2.28462	1.12146	1.28762	1.16319	1.40213	1.33307	1.62951	1.64096	0.584564	6.97679	2.22727	3.48799	1.64269	1.22246	2.23395	2.11271	2.28935	201104_MPTLVo6_MacMicLP_CT26R _Bld_D14_C3_014.fcs	1.36602	1.45142	1.05742	1.10622	1.06449	1.67405	0.946504	1.18982	1.20837	0.857622	1.04391	1.49175	1.05679	201104_MPTLVo6_ProinflamLP_CT26R _Bld_D14_C3_014.fcs	1.06312
201020_MPTLVo6_FC_CT26R_Bld_D14_C3_015.fcs	201020	MPTLVo6	FC	CT26R	Bld	D14	C3	15	1	NIL	1	201020_MPTLVo6_FC_CT26R_Bld_D14_C3_015.fcs	1	1.18579	1.40397	1.06077	1.68268	1.03823	1.08627	0	1.0741	1.19259	1.09206	1.12605	1.41196	1.75044	1.63918	2.80039	1.00348	0.908772	1.21439	1.33411	1.69987	201104_MPTLVo6_MacMicLP_CT26R _Bld_D14_C3_015.fcs	0.877167	1.17062	0.952216	1.07231	1.05892	1.82905	0.757793	1.18982	1.04369	1.6015	1.2179	0.816271	0.996191	201104_MPTLVo6_ProinflamLP_CT26R _Bld_D14_C3_015.fcs	1.01824
201020_MPTLVo6_FC_CT26R_Bld_D14_C3C4_011.fcs	201020	MPTLVo6	FC	CT26R	Bld	D14	C3	11	1	C4	1	201020_MPTLVo6_FC_CT26R_Bld_D14_C3C4_011.fcs	1	1.2731	0.8194	0.70976	3.75066	0.669968	0.741486	3.50386	0.687276	0.650142	0.642394	0.535146	0.795876	5.25402	2.68367	4.55297	2.0558	0.909238	1.12155	5.64903	3.60081	201104_MPTLVo6_MacMicLP_CT26R _Bld_D14_C3C4_011.fcs	1.28281	0.632717	0.936031	1.00447	0.914013	0.954827	0.796125	0.77659	0.823404	1.1122	0.819663	0.953898	0.870152	201104_MPTLVo6_ProinflamLP_CT26R _Bld_D14_C3C4_011.fcs	1.10799
201020_MPTLVo6_FC_CT26R_Bld_D14_C3Nil_013.fcs	201020	MPTLVo6	FC	NIL	Bld	D14	C3	13	0	NIL	1	201020_MPTLVo6_FC_CT26R_Bld_D14_C3Nil_013.fcs	1	0.986781	0.954501	0.893785	1.38441	0.844812	0.954561	1.16616	0.939916	1.03863	0.822319	1.06865	0.923787	0	0.744321	1.04907	0.954718	0.771667	1.11983	0.690171	1.44454	201104_MPTLVo6_MacMicLP_CT26R _Bld_D14_C3Nil_013.fcs	0.783556	1.03022	1.03988	0.936638	1.00876	0.874225	0.908172	0.799746	0.960281	0.973175	0.995581	1.03299	1.0883	201104_MPTLVo6_ProinflamLP_CT26R _Bld_D14_C3Nil_013.fcs	1.10799
201020_MPTLVo6_FC_CT26R_Bld_D14_C4_016.fcs	201020	MPTLVo6	FC	CT26R	Bld	D14	C4	16	1	NIL	1	201020_MPTLVo6_FC_CT26R_Bld_D14_C4_016.fcs	1	0.723029	0.61835	0.617708	1.19237	0.546726	0.702518	0	0.59513	0.638769	0.486156	0.552624	0.610607	1.76217	1.35013	2.11436	0.745624	0.594658	1.03444	1.36703	1.20176	201104_MPTLVo6_MacMicLP_CT26R _Bld_D14_C4_016.fcs	0.450718	0.632717	0.987283	0.90533	0.875	0.874225	0.831508	0.685751	0.906813	1.02012	0.985915	1.09469	0.809557	201104_MPTLVo6_ProinflamLP_CT26R _Bld_D14_C4_016.fcs	0.752465
201020_MPTLVo6_FC_CT26R_Bld_D14_C4_017.fcs	201020	MPTLVo6	FC	CT26R	Bld	D14	C4	17	1	NIL	1	201020_MPTLVo6_FC_CT26R_Bld_D14_C4_017.fcs	1	1.21547	0.745392	1.08412	1.85733	1.01914	1.12803	2.3181	1.02099	1.07025	1.08429	1.15996	0.730574	0	2.3673	3.82315	1.63685	1.84973	1.6695	2.4127	1.82337	201104_MPTLVo6_MacMicLP_CT26R _Bld_D14_C4_017.fcs	1.80981	1.19432	1.03988	0.735744	0.925159	0.556776	0.946504	0.594911	0.87901	1.1122	1.04391	1.30983	0.933172	201104_MPTLVo6_ProinflamLP_CT26R _Bld_D14_C4_017.fcs	1.23915
201020_MPTLVo6_FC_CT26R_Bld_D14_C4_018.fcs	201020	MPTLVo6	FC	CT26R	Bld	D14	C4	18	1	NIL	1	201020_MPTLVo6_FC_CT26R_Bld_D14_C4_018.fcs	1	1.16011	0.649909	0.935017	2.20247	0.943806	0.903888	0	0.936087	0.844254	0.846269	0.966269	0.613349	0	2.8169	4.87573	1.30739	0.904145	0.836451	1.99097	2.23151	201104_MPTLVo6_MacMicLP_CT26R _Bld_D14_C4_018.fcs	3.36305	2.07867	1.0736	1.23928	1.42118	1.59345	1.21188	1.32697	1.34525	1.57802	1.50787	1.66576	1.0883	201104_MPTLVo6_ProinflamLP_CT26R _Bld_D14_C4_018.fcs	0.973373
201020_MPTLVo6_FC_CT26R_Bld_D14_C4_020.fcs	201020	MPTLVo6	FC	CT26R	Bld	D14	C4	20	1	NIL	1	201020_MPTLVo6_FC_CT26R_Bld_D14_C4_020.fcs	1	0.944787	0.515419	0.944378	0.998401	0.833327	1.00188	0	1.0589	0.884535	1.09475	1.10913	0.505817	1.74598	0.743181	0.349156	1.62053	0.951775	1.02494	0.92674	0.983985	201104_MPTLVo6_MacMicLP_CT26R _Bld_D14_C4_020.fcs	0.67261	1.14691	1.02235	0.90533	0.841561	1.11603	1.02317	1.35013	1.15277	1.02012	1.03424	0.952316	0.964681	201104_MPTLVo6_ProinflamLP_CT26R _Bld_D14_C4_020.fcs	0.666174
201020_MPTLVo6_FC_CT26R_Bld_D14_C4Nil_019.fcs	201020	MPTLVo6	FC	NIL	Bld	D14	C4	19	0	NIL	1	201020_MPTLVo6_FC_CT26R_Bld_D14_C4Nil_019.fcs	1	1.44011	1.19069	1.45735	1.3977	1.33197	1.58823	2.3371	1.4461	1.44635	1.59857	1.60626	1.18447	1.75224	1.79003	1.75204	1.36326	1.41004	1.40266	1.55011	1.39764	201104_MPTLVo6_MacMicLP_CT26R _Bld_D14_C4Nil_019.fcs	0.717682	0.842407	0.96975	1.00447	0.875	0.954827	1.09688	0.618066	0.851207	1.02012	0.966584	1.13898	1.0277	201104_MPTLVo6_ProinflamLP_CT26R _Bld_D14_C4Nil_019.fcs	1.10799
201020_MPTLVo6_FC_CT26R_Bld_D14_C5_021.fcs	201020	MPTLVo6	FC	CT26R	Bld	D14	C5	21	1	NIL	1	201020_MPTLVo6_FC_CT26R_Bld_D14_C5_021.fcs	1	1.16238	0.436951	0.864937	2.54641	0.99956	0.696872	0	0.729731	0.81466	0.705032	0.742963	0.435724	6.97323	3.56182	2.44035	1.11836	0.905067	1.86067	4.247	2.469	201104_MPTLVo6_MacMicLP_CT26R _Bld_D14_C5_021.fcs	5.5161	1.26543	1.02235	1.00447	1.68312	1.19663	0.984836	0.983206	0.906813	1.25303	0.995581	1.26712	0.841066	201104_MPTLVo6_ProinflamLP_CT26R _Bld_D14_C5_021.fcs	1.01824
201020_MPTLVo6_FC_CT26R_Bld_D14_C5_022.fcs	201020	MPTLVo6	FC	CT26R	Bld	D14	C5	22	1	NIL	1	201020_MPTLVo6_FC_CT26R_Bld_D14_C5_022.fcs	1	1.05454	0.174425	1.00878	1.38626	1.10767	0.921663	0	0.88962	0.98776	1.04721	1.04922	0.158123	0	0.740535	0.347912	0.807382	0.72258	0.557067	1.53907	1.39407	201104_MPTLVo6_MacMicLP_CT26R _Bld_D14_C5_022.fcs	1.31055	1.07762	1.02235	1.00447	1.23726	1.35164	0.86984	0.685751	0.906813	1.36858	0.844794	1.01876	0.996191	201104_MPTLVo6_ProinflamLP_CT26R _Bld_D14_C5_022.fcs	0.707594
201020_MPTLVo6_FC_CT26R_Bld_D14_C5_024.fcs	201020	MPTLVo6	FC	CT26R	Bld	D14	C5	24	1	NIL	1	201020_MPTLVo6_FC_CT26R_Bld_D14_C5_024.fcs	1	1.2702	1.12293	1.20771	1.56555	1.29695	1.14764	1.15905	0.983787	1.00194	1.03525	1.07611	1.12548	1.73799	2.07139	2.78047	1.44707	1.35346	1.20575	2.60193	1.50911	201104_MPTLVo6_MacMicLP_CT26R _Bld_D14_C5_024.fcs	2.53789	1.17062	0.936031	1.13753	0.953025	0.954827	0.946504	0.936896	1.01589	1.18262	0.819663	1.13424	1.0277	201104_MPTLVo6_ProinflamLP_CT26R _Bld_D14_C5_024.fcs	0.842209
201020_MPTLVo6_FC_CT26R_Bld_D14_C5C4_023.fcs	201020	MPTLVo6	FC	CT26R	Bld	D14	C5	23	1	C4	1	201020_MPTLVo6_FC_CT26R_Bld_D14_C5C4_023.fcs	1	1.20868	0.623348	0.903215	2.58999	0.697206	1.0814	1.16616	1.02725	0.977535	0.783944	0.885854	0.576125	1.74866	2.82842	3.8466	1.16953	0.726274	0.933191	3.23667	2.62584	201104_MPTLVo6_MacMicLP_CT26R _Bld_D14_C5C4_023.fcs	0.395245	1.28731	1.33526	1.84197	0.953025	2.22586	2.88079	1.46412	1.70241	1.85969	1.26622	0.310056	1.86877	201104_MPTLVo6_ProinflamLP_CT26R _Bld_D14_C5C4_023.fcs	3.10306
201020_MPTLVo6_FC_CT26R_Bld_D14_C5Nil_025.fcs	201020	MPTLVo6	FC	NIL	Bld	D14	C5	25	0	NIL	1	201020_MPTLVo6_FC_CT26R_Bld_D14_C5Nil_025.fcs	1	1.37591	0.759317	1.43477	1.23029	1.68876	1.13813	0	1.18469	1.19076	1.72051	1.72864	0.724753	3.49552	1.04152	1.04854	1.21664	1.54254	1.02599	1.71265	1.19996	201104_MPTLVo6_MacMicLP_CT26R _Bld_D14_C5Nil_025.fcs	0.960376	1.14691	0.987283	0.769661	1.16481	1.27104	1.13521	1.30382	1.18057	0.996647	1.1309	1.15164	1.18283	201104_MPTLVo6_ProinflamLP_CT26R _Bld_D14_C5Nil_025.fcs	0.973373
201020_MPTLVo6_FC_CT26R_Bld_D14_C6_027.fcs	201020	MPTLVo6	FC	CT26R	Bld	D14	C6	27	1	NIL	1	201020_MPTLVo6_FC_CT26R_Bld_D14_C6_027.fcs	1	1.18563	1.06381	1.12416	1.47087	1.15888	1.14292	0	1.17939	1.04076	0.774564	0.77495	1.08494	1.75224	1.49169	1.75204	0.765339	0.318396	0.841593	1.45471	1.47966	201104_MPTLVo6_MacMicLP_CT26R _Bld_D14_C6_027.fcs	1.53938	0.982808	1.02235	0.936638	0.869427	1.19663	0.681129	0.685751	0.714329	1.02012	0.919221	0.789379	0.996191	201104_MPTLVo6_ProinflamLP_CT26R _Bld_D14_C6_027.fcs	1.06312
201020_MPTLVo6_FC_CT26R_Bld_D14_C6_028.fcs	201020	MPTLVo6	FC	CT26R	Bld	D14	C6	28	1	NIL	1	201020_MPTLVo6_FC_CT26R_Bld_D14_C6_028.fcs	1	0.964317	1.08112	0.806817	1.61539	0.563732	1.00436	0	1.00646	0.931713	0.920998	1.15302	1.04299	1.74866	1.19091	1.39876	1.00245	0.953235	1.67974	1.26135	1.6869	201104_MPTLVo6_MacMicLP_CT26R _Bld_D14_C6_028.fcs	1.58791	1.12321	1.09114	1.17145	1.16481	1.03543	0.946504	0.708906	0.87901	0.928037	0.985915	1.08203	1.0277	201104_MPTLVo6_ProinflamLP_CT26R _Bld_D14_C6_028.fcs	1.10799
201020_MPTLVo6_FC_CT26R_Bld_D14_C6_029.fcs	201020	MPTLVo6	FC	CT26R	Bld	D14	C6	29	1	NIL	1	201020_MPTLVo6_FC_CT26R_Bld_D14_C6_029.fcs	1	1.18416	0.889506	1.13956	1.43574	1.12678	1.14186	3.51105	1.15616	1.20331	1.08386	1.43939	0.867292	0	1.34459	2.80758	1.26954	1.41221	0.936543	1.24199	1.46261	201104_MPTLVo6_MacMicLP_CT26R _Bld_D14_C6_029.fcs	0.67261	1.14691	1.00482	0.90533	1.00876	1.19663	0.984836	1.12036	1.20837	1.06706	0.985915	1.49492	0.933172	201104_MPTLVo6_ProinflamLP_CT26R _Bld_D14_C6_029.fcs	1.06312
201020_MPTLVo6_FC_CT26R_Bld_D14_C6_030.fcs	201020	MPTLVo6	FC	CT26R	Bld	D14	C6	30	1	NIL	1	201020_MPTLVo6_FC_CT26R_Bld_D14_C6_030.fcs	1	1.15603	0.83977	1.08166	1.52989	1.15397	0.971136	1.16915	1.12162	1.11786	1.1487	1.07139	0.846485	0	1.6417	1.40235	0.622157	0.273051	1.02914	1.38388	1.54801	201104_MPTLVo6_MacMicLP_CT26R _Bld_D14_C6_030.fcs	0.877167	1.33472	0.987283	1.10622	0.936306	1.43224	0.946504	1.18982	1.23617	1.15914	0.881524	0.673898	1.0883	201104_MPTLVo6_ProinflamLP_CT26R _Bld_D14_C6_030.fcs	0.973373
201020_MPTLVo6_FC_CT26R_Bld_D14_C6Nil_026.fcs	201020	MPTLVo6	FC	NIL	Bld	D14	C6	26	0	NIL	1	201020_MPTLVo6_FC_CT26R_Bld_D14_C6Nil_026.fcs	1	1.05314	0.893322	1.03521	1.15584	1.14124	0.932909	0	1.09045	1.18773	0.868993	0.785018	0.911059	0	0.742045	0	0.737644	0.497787	1.02337	1.11513	1.1601	201104_MPTLVo6_MacMicLP_CT26R _Bld_D14_C6Nil_026.fcs	0.665676	0.959104	1.10867	0.704435	0.969745	0.874225	0.984836	0.708906	0.87901	0.996647	0.919221	1.09153	0.870152	201104_MPTLVo6_ProinflamLP_CT26R _Bld_D14_C6Nil_026.fcs	1.15286
201020_MPTLVo6_FC_CT26R_Bld_D14_C7_031.fcs	201020	MPTLVo6	FC	CT26R	Bld	D14	C7	31	1	NIL	1	201020_MPTLVo6_FC_CT26R_Bld_D14_C7_031.fcs	1	1.36471	1.27657	0.894592	3.38749	1.05577	0.766107	1.16676	0.907108	0.886345	0.307156	0.0984786	1.29198	3.4991	1.93623	1.39948	1.48057	1.1808	1.30714	3.52406	3.39158	201104_MPTLVo6_MacMicLP_CT26R _Bld_D14_C7_031.fcs	0.568598	0.937223	0.900963	1.00447	0.852707	1.82905	0.719461	1.41781	1.18057	1.1122	0.966584	0.781469	1.15132	201104_MPTLVo6_ProinflamLP_CT26R _Bld_D14_C7_031.fcs	0.842209
201020_MPTLVo6_FC_CT26R_Bld_D14_C7_034.fcs	201020	MPTLVo6	FC	CT26R	Bld	D14	C7	34	1	NIL	1	201020_MPTLVo6_FC_CT26R_Bld_D14_C7_034.fcs	1	1.17256	0.898819	0.821911	2.69811	0.909629	0.723778	0	0.871889	0.842654	0.296946	0.197462	0.896738	0	1.19458	2.1046	1.60407	1.59361	1.40409	2.67369	2.74984	201104_MPTLVo6_MacMicLP_CT26R _Bld_D14_C7_034.fcs	0.877167	1.10133	0.987283	0.90533	0.813694	0.719221	0.757793	1.12036	0.906813	1.22956	0.89409	0.928588	1.0277	201104_MPTLVo6_ProinflamLP_CT26R _Bld_D14_C7_034.fcs	0.621302
201020_MPTLVo6_FC_CT26R_Bld_D14_C7_035.fcs	201020	MPTLVo6	FC	CT26R	Bld	D14	C7	35	1	NIL	1	201020_MPTLVo6_FC_CT26R_Bld_D14_C7_035.fcs	1	1.09194	1.31219	0.567105	3.29557	0.579036	0.534438	0	0.514654	0.533499	0.213367	0.0841949	1.32833	1.74509	2.07985	3.48977	1.88172	1.90258	1.11754	3.87132	3.31245	201104_MPTLVo6_MacMicLP_CT26R _Bld_D14_C7_035.fcs	2.40961	1.03022	0.987283	0.803578	1.0199	0.793623	1.21188	1.05267	0.988084	0.949703	0.931787	0.942825	1.24584	201104_MPTLVo6_ProinflamLP_CT26R _Bld_D14_C7_035.fcs	1.01824
201020_MPTLVo6_FC_CT26R_Bld_D14_C7C4_033.fcs	201020	MPTLVo6	FC	CT26R	Bld	D14	C7	33	1	C4	1	201020_MPTLVo6_FC_CT26R_Bld_D14_C7C4_033.fcs	1	1.06762	1.60777	0.665461	2.67924	0.434097	0.828701	1.15964	0.748555	0.736646	0.577856	0.587267	1.47177	0	3.84883	7.65018	2.44465	1.76039	1.76315	2.95824	2.68937	201104_MPTLVo6_MacMicLP_CT26R _Bld_D14_C7C4_033.fcs	0.967311	0.585309	0.88343	0.871413	1.01433	0.793623	0.569082	0.732061	0.960281	0.928037	1.38221	0.536271	0.964681	201104_MPTLVo6_ProinflamLP_CT26R _Bld_D14_C7C4_033.fcs	1.23915
201020_MPTLVo6_FC_CT26R_Bld_D14_C7Nil_032.fcs	201020	MPTLVo6	FC	NIL	Bld	D14	C7	32	0	NIL	1	201020_MPTLVo6_FC_CT26R_Bld_D14_C7Nil_032.fcs	1	0.711339	1.13972	0.668376	0.832816	0.631244	0.734518	0	0.88103	0.785803	0.226738	0.0567378	1.18239	0	0.750847	0.705514	0.866779	0.870012	0.282412	0.504161	0.859748	201104_MPTLVo6_MacMicLP_CT26R _Bld_D14_C7Nil_032.fcs	0.468053	0.913519	0.936031	0.735744	0.925159	1.27104	0.86984	1.02952	0.960281	1.02012	0.919221	0.884294	0.870152	201104_MPTLVo6_ProinflamLP_CT26R _Bld_D14_C7Nil_032.fcs	0.842209
201117_MPTLVo7_FC_CT26R_Bld_D14_C1_002.fcs	201117	MPTLVo7	FC	CT26R	Bld	D14	C1	2	1	NIL	1	201117_MPTLVo7_FC_CT26R_Bld_D14_C1_002.fcs	1	0.809309	0.568795	0.677397	1.4651	0.652644	0.682613	1.38513	0.669254	0.698218	0.462423	0.456841	0.577134	0	3.17359	6.20279	1.27437	1.49605	2.35916	1.6454	1.42367	201125_MPTLVo7_MacMicLP_CT26R_Bld_D7_C1_002.fcs	0.436869	0.812865	0.735209	0.833333	0.89525	0.809415	0.931836	0.855422	0.927835	0.981067	0.747153	0.534031	0.967742	201125_MPTLVo7_ProinflamLP_CT26R_Bld_D7_C1_002.fcs	0.987406
201117_MPTLVo7_FC_CT26R_Bld_D14_C1_003.fcs	201117	MPTLVo7	FC	CT26R	Bld	D14	C1	3	1	NIL	1	201117_MPTLVo7_FC_CT26R_Bld_D14_C1_003.fcs	1	0.886376	0.927993	0.911975	0.758249	0.930593	0.88237	1.66383	0.722283	0.78046	1.0225	1.08652	0.954997	0	2.18904	2.86102	1.12817	1.05384	1.38318	1.6943	0.630064	201125_MPTLVo7_MacMicLP_CT26R_Bld_D7_C1_003.fcs	0.408565	0.888889	0.86033	0.833333	0.90134	0.809415	0.848864	0.789157	0.893471	1.12737	0.842825	0.690206	0.922939	201125_MPTLVo7_ProinflamLP_CT26R_Bld_D7_C1_003.fcs	0.95466
201117_MPTLVo7_FC_CT26R_Bld_D14_C1_004.fcs	201117	MPTLVo7	FC	CT26R	Bld	D14	C1	4	1	NIL	1	201117_MPTLVo7_FC_CT26R_Bld_D14_C1_004.fcs	1	0.719628	1.00766	0.595793	1.27338	0.574005	0.611468	1.11145	0.55562	0.550924	0.545507	0.499564	1.03962	0	1.97945	2.5618	1.14522	1.11154	1.80851	1.26821	1.22532	201125_MPTLVo7_MacMicLP_CT26R_Bld_D7_C1_004.fcs	1.90623	1.04094	0.947624	0.833333	1.09013	0.901295	1.08501	0.96988	0.927835	1.07573	0.958998	0.813628	1.05735	201125_MPTLVo7_ProinflamLP_CT26R_Bld_D7_C1_004.fcs	1.03526
201117_MPTLVo7_FC_CT26R_Bld_D14_C1_005.fcs	201117	MPTLVo7	FC	CT26R	Bld	D14	C1	5	1	NIL	1	201117_MPTLVo7_FC_CT26R_Bld_D14_C1_005.fcs	1	0.510034	0.959498	0.459327	0.697347	0.320298	0.628209	1.38931	0.648621	0.70733	0.376594	0.416878	1.01205	0	0.775731	1.40289	0.724076	0.833651	0.540864	0.585068	0.690582	201125_MPTLVo7_MacMicLP_CT26R_Bld_D7_C1_005.fcs	0.399951	0.859649	0.772066	0.804749	0.950061	0.832167	0.804187	0.909639	0.927835	1.00688	0.851936	0.816424	0.967742	201125_MPTLVo7_ProinflamLP_CT26R_Bld_D7_C1_005.fcs	0.95466
201117_MPTLVo7_FC_CT26R_Bld_D14_C2_006.fcs	201117	MPTLVo7	FC	CT26R	Bld	D14	C2	6	1	NIL	1	201117_MPTLVo7_FC_CT26R_Bld_D14_C2_006.fcs	1	0.875483	0.843381	0.786032	1.30506	0.788942	0.794136	0.832331	0.659549	0.72258	0.61519	0.529772	0.841448	2.49685	1.30874	1.64439	1.0771	1.25414	1.16448	1.59722	1.26921	201125_MPTLVo7_MacMicLP_CT26R_Bld_D7_C2_006.fcs	0.322422	0.883041	0.597478	0.635444	0.742996	0.719286	0.778657	0.987952	0.794674	0.903614	0.792711	0.566384	1.03943	201125_MPTLVo7_ProinflamLP_CT26R_Bld_D7_C2_006.fcs	0.889169
201117_MPTLVo7_FC_CT26R_Bld_D14_C2_008.fcs	201117	MPTLVo7	FC	CT26R	Bld	D14	C2	8	1	NIL	1	201117_MPTLVo7_FC_CT26R_Bld_D14_C2_008.fcs	1	0.996254	0.970896	0.848039	1.69511	0.80909	0.850223	1.93821	0.866149	0.88164	0.736747	0.817096	0.937863	2.49184	3.03872	3.82922	2.24559	2.60294	1.93691	2.52752	1.52218	201125_MPTLVo7_MacMicLP_CT26R_Bld_D7_C2_008.fcs	0.855279	0.871345	0.989331	0.975154	0.816078	0.901295	0.938218	1.03012	0.979381	1.05852	0.701595	0.61791	1.00358	201125_MPTLVo7_ProinflamLP_CT26R_Bld_D7_C2_008.fcs	0.938287
201117_MPTLVo7_FC_CT26R_Bld_D14_C2_009.fcs	201117	MPTLVo7	FC	CT26R	Bld	D14	C2	9	1	NIL	1	201117_MPTLVo7_FC_CT26R_Bld_D14_C2_009.fcs	1	1.05367	0.854479	0.798774	2.2812	0.773972	0.761271	1.66466	0.689312	0.757544	0.606895	0.529772	0.585868	4.9937	3.79268	5.66401	2.29437	2.76355	3.57782	1.99231	2.30775	201125_MPTLVo7_MacMicLP_CT26R_Bld_D7_C2_009.fcs	0.982033	1.16374	1.88167	1.66007	1.37028	1.89009	1.64029	1.72289	1.42612	1.49742	1.29157	1.99153	1.3172	201125_MPTLVo7_ProinflamLP_CT26R_Bld_D7_C2_009.fcs	0.938287
201117_MPTLVo7_FC_CT26R_Bld_D14_C2_010.fcs	201117	MPTLVo7	FC	CT26R	Bld	D14	C2	10	1	NIL	1	201117_MPTLVo7_FC_CT26R_Bld_D14_C2_010.fcs	1	0.835851	0.816258	0.762374	1.19318	0.714764	0.785019	1.38513	0.868961	0.972851	0.735736	0.755677	0.820551	0	1.57346	2.55409	1.17861	1.27442	0.707747	1.65551	1.09555	201125_MPTLVo7_MacMicLP_CT26R_Bld_D7_C2_010.fcs	0.460251	0.883041	0.684772	0.804749	0.956151	0.742037	0.893541	0.879518	0.902062	0.981067	0.897494	0.766896	0.994624	201125_MPTLVo7_ProinflamLP_CT26R_Bld_D7_C2_010.fcs	1.05164
201117_MPTLVo7_FC_CT26R_Bld_D14_C3_011.fcs	201117	MPTLVo7	FC	CT26R	Bld	D14	C3	11	1	NIL	1	201117_MPTLVo7_FC_CT26R_Bld_D14_C3_011.fcs	1	0.892146	0.822427	0.882139	0.94972	1.01191	0.673892	0.555725	0.647429	0.72834	0.994097	0.944004	0.846657	5.00124	1.65846	2.31782	1.47771	1.6673	1.48738	1.30541	0.911648	201125_MPTLVo7_MacMicLP_CT26R_Bld_D7_C3_011.fcs	0.343342	0.894737	0.722599	0.762973	0.742996	0.719286	0.887159	0.837349	0.919244	0.877797	0.681093	0.696597	1.01254	201125_MPTLVo7_ProinflamLP_CT26R_Bld_D7_C3_011.fcs	0.987406
201117_MPTLVo7_FC_CT26R_Bld_D14_C3_012.fcs	201117	MPTLVo7	FC	CT26R	Bld	D14	C3	12	1	NIL	1	201117_MPTLVo7_FC_CT26R_Bld_D14_C3_012.fcs	1	0.871478	1.02258	0.88554	0.783581	0.80715	0.911014	2.2151	0.912486	1.10263	0.964393	0.94069	1.03204	2.49184	1.91919	2.85672	1.65658	1.76114	1.66742	1.8434	0.629612	201125_MPTLVo7_MacMicLP_CT26R_Bld_D7_C3_012.fcs	0.494708	0.894737	0.747818	0.776165	0.822168	0.786664	0.848864	0.879518	0.927835	1.07573	0.685649	0.518054	0.913978	201125_MPTLVo7_ProinflamLP_CT26R_Bld_D7_C3_012.fcs	0.905542
201117_MPTLVo7_FC_CT26R_Bld_D14_C3_014.fcs	201117	MPTLVo7	FC	CT26R	Bld	D14	C3	14	1	NIL	1	201117_MPTLVo7_FC_CT26R_Bld_D14_C3_014.fcs	1	0.718858	0.702465	0.737854	0.62613	0.79865	0.668857	0.831913	0.61995	0.647666	0.696404	0.684231	0.648454	2.4956	0.587304	0.730473	0.870096	0.976186	1.02895	0.654769	0.651928	201125_MPTLVo7_MacMicLP_CT26R_Bld_D7_C3_014.fcs	0.999262	0.871345	0.960233	0.691513	0.870889	0.99755	0.689303	0.879518	0.902062	0.886403	0.722096	0.698195	0.976703	201125_MPTLVo7_ProinflamLP_CT26R_Bld_D7_C3_014.fcs	1.03526
201117_MPTLVo7_FC_CT26R_Bld_D14_C3_015.fcs	201117	MPTLVo7	FC	CT26R	Bld	D14	C3	15	1	NIL	1	201117_MPTLVo7_FC_CT26R_Bld_D14_C3_015.fcs	1	0.979201	0.889235	0.647401	2.56565	0.575582	0.673451	1.10699	0.717273	0.827722	0.575036	0.610799	0.89425	0	2.10473	3.28054	1.56745	1.92632	1.75076	2.12542	2.60248	201125_MPTLVo7_MacMicLP_CT26R_Bld_D7_C3_015.fcs	1.5395	0.935673	0.86033	0.833333	0.852619	0.70791	0.829717	0.861446	0.876289	0.903614	0.658314	0.741332	0.967742	201125_MPTLVo7_ProinflamLP_CT26R_Bld_D7_C3_015.fcs	1.01889
201117_MPTLVo7_FC_CT26R_Bld_D14_C4_016.fcs	201117	MPTLVo7	FC	CT26R	Bld	D14	C4	16	1	NIL	1	201117_MPTLVo7_FC_CT26R_Bld_D14_C4_016.fcs	1	0.730323	0.791875	0.764669	0.558961	0.795076	0.708166	0.55769	0.665273	0.749656	0.900351	0.898937	0.821987	0	1.1006	1.1018	0.756295	0.825444	0.610623	0.991004	0.518644	201125_MPTLVo7_MacMicLP_CT26R_Bld_D7_C4_016.fcs	1.94684	1.08187	0.897187	0.819041	0.822168	0.832167	0.887159	0.933735	0.919244	0.860585	0.758542	0.856367	0.967742	201125_MPTLVo7_ProinflamLP_CT26R_Bld_D7_C4_016.fcs	1.39798
201117_MPTLVo7_FC_CT26R_Bld_D14_C4_017.fcs	201117	MPTLVo7	FC	CT26R	Bld	D14	C4	17	1	NIL	1	201117_MPTLVo7_FC_CT26R_Bld_D14_C4_017.fcs	1	0.924667	1.19849	0.906573	0.975256	0.968194	0.877997	0.277444	0.741695	0.694609	0.832234	0.829058	1.1914	4.9937	0.801271	0.852647	0.988571	0.898986	0.77632	0.803677	0.993794	201125_MPTLVo7_MacMicLP_CT26R_Bld_D7_C4_017.fcs	0.419641	0.818713	0.822502	0.677221	0.840438	0.764788	0.804187	0.831325	0.927835	0.763339	0.865604	1.02013	1.00358	201125_MPTLVo7_ProinflamLP_CT26R_Bld_D7_C4_017.fcs	0.95466
201117_MPTLVo7_FC_CT26R_Bld_D14_C4_018.fcs	201117	MPTLVo7	FC	CT26R	Bld	D14	C4	18	1	NIL	1	201117_MPTLVo7_FC_CT26R_Bld_D14_C4_018.fcs	1	0.819388	1.15526	0.758798	1.06342	0.794796	0.668732	1.11089	0.618502	0.697641	0.99498	1.05717	1.14536	0	1.06944	1.21929	1.03387	0.911	1.25012	1.16617	1.03809	201125_MPTLVo7_MacMicLP_CT26R_Bld_D7_C4_018.fcs	0.363032	0.918129	0.735209	0.776165	0.88916	0.843542	0.868011	0.86747	0.927835	0.829604	0.940774	0.801246	1.04839	201125_MPTLVo7_ProinflamLP_CT26R_Bld_D7_C4_018.fcs	0.971033
201117_MPTLVo7_FC_CT26R_Bld_D14_C4_020.fcs	201117	MPTLVo7	FC	CT26R	Bld	D14	C4	20	1	NIL	1	201117_MPTLVo7_FC_CT26R_Bld_D14_C4_020.fcs	1	1.10444	1.3553	0.976291	1.67631	1.01468	0.902592	0.558536	0.909547	0.907991	0.807093	0.709853	1.34171	0	2.17766	2.63607	1.92331	2.16729	1.61381	2.67161	1.55779	201125_MPTLVo7_MacMicLP_CT26R_Bld_D7_C4_020.fcs	0.451637	0.918129	1.07662	0.819041	0.870889	0.936297	1.03395	0.951807	0.927835	1.0327	0.776765	1.00815	0.958781	201125_MPTLVo7_ProinflamLP_CT26R_Bld_D7_C4_020.fcs	0.95466
201117_MPTLVo7_FC_CT26R_Bld_D14_C5_021.fcs	201117	MPTLVo7	FC	CT26R	Bld	D14	C5	21	1	NIL	1	201117_MPTLVo7_FC_CT26R_Bld_D14_C5_021.fcs	1	1.12644	1.33905	1.05623	1.43326	1.15231	0.959309	1.38722	0.866699	0.920707	0.922093	0.946021	1.38013	0	0.961525	1.58349	1.32055	1.46501	1.0801	1.48241	1.45167	201125_MPTLVo7_MacMicLP_CT26R_Bld_D7_C5_021.fcs	0.515629	0.959064	0.684772	0.677221	0.876979	0.719286	0.880776	0.861446	0.859107	0.938038	0.774487	0.608324	1.00358	201125_MPTLVo7_ProinflamLP_CT26R_Bld_D7_C5_021.fcs	1.95214
201117_MPTLVo7_FC_CT26R_Bld_D14_C5_022.fcs	201117	MPTLVo7	FC	CT26R	Bld	D14	C5	22	1	NIL	1	201117_MPTLVo7_FC_CT26R_Bld_D14_C5_022.fcs	1	0.942678	0.934978	0.969115	0.815466	0.939726	1.04348	1.6697	1.05919	1.08013	0.580998	0.569329	0.926815	0	1.5806	2.13806	1.28755	1.44718	1.08336	1.31416	0.748473	201125_MPTLVo7_MacMicLP_CT26R_Bld_D7_C5_022.fcs	0.467635	0.865497	0.871969	0.762973	0.91961	0.980049	0.848864	1.05422	0.927835	0.981067	0.781321	1.06447	0.94086	201125_MPTLVo7_ProinflamLP_CT26R_Bld_D7_C5_022.fcs	1.00252
201117_MPTLVo7_FC_CT26R_Bld_D14_C5_023.fcs	201117	MPTLVo7	FC	CT26R	Bld	D14	C5	23	1	NIL	1	201117_MPTLVo7_FC_CT26R_Bld_D14_C5_023.fcs	1	0.936061	1.06479	0.947487	0.853251	0.915825	1.03104	1.66383	0.859125	0.864331	0.66186	0.594834	0.990367	2.4956	1.46826	2.25229	1.15767	1.08712	0.978347	1.71118	0.789568	201125_MPTLVo7_MacMicLP_CT26R_Bld_D7_C5_023.fcs	0.35811	0.812865	0.922405	0.748681	0.852619	0.719286	0.963748	0.879518	0.927835	0.877797	0.685649	0.955025	1.01254	201125_MPTLVo7_ProinflamLP_CT26R_Bld_D7_C5_023.fcs	0.95466
201117_MPTLVo7_FC_CT26R_Bld_D14_C5_024.fcs	201117	MPTLVo7	FC	CT26R	Bld	D14	C5	24	1	NIL	1	201117_MPTLVo7_FC_CT26R_Bld_D14_C5_024.fcs	1	0.981263	1.34107	0.959268	1.0396	0.932856	1.00644	1.66718	0.910931	0.915094	0.72965	0.740733	1.28771	5.00124	2.0062	2.43981	1.07873	0.900344	1.41977	1.25806	1.07496	201125_MPTLVo7_MacMicLP_CT26R_Bld_D7_C5_024.fcs	1.07679	2.05263	1.88167	1.48417	1.37637	1.64508	1.23819	1.27108	1.03952	1.46299	1.64692	2.94815	1.19176	201125_MPTLVo7_ProinflamLP_CT26R_Bld_D7_C5_024.fcs	0.938287
201117_MPTLVo7_FC_CT26RPIIOVo4_Bld_D14_C1Nil_001.fcs	201117	MPTLVo7PIIOVo4	FC	NIL	Bld	D14	C1	1	0	NIL	1	201117_MPTLVo7_FC_CT26RPIIOVo4_Bld_D14_C1Nil_001.fcs	1	0.948376	0.76763	0.880324	1.28485	0.924635	0.779378	1.39071	0.782949	0.794503	1.0339	1.0967	0.752904	0	0.883618	0.854795	0.954081	0.890124	0.998223	1.20178	1.3382	201125_MPTLVo7PIIOVo4_MacMicLP_CT26R_Bld_D7_C1Nil_001.fcs	0.649766	0.871345	0.989331	0.833333	0.9257	0.719286	0.963748	0.909639	0.953608	0.886403	0.874715	0.849976	0.967742	201125_MPTLVo7PIIOVo4_ProinflamLP_CT26R_Bld_D7_C1Nil_001.fcs	1.03526
201117_MPTLVo7_FC_CT26RPIIOVo4_Bld_D14_C2Nil_007.fcs	201117	MPTLVo7PIIOVo4	FC	NIL	Bld	D14	C2	7	0	NIL	1	201117_MPTLVo7_FC_CT26RPIIOVo4_Bld_D14_C2Nil_007.fcs	1	1.02371	0.969149	1.0207	1.0482	0.998717	1.09445	1.10978	0.986942	0.937023	1.0161	1.00794	1.00659	0	0.988234	0.730841	0.966439	0.821296	1.26574	0.918488	1.01965	201125_MPTLVo7PIIOVo4_MacMicLP_CT26R_Bld_D7_C2Nil_007.fcs	0.691607	0.964912	0.784675	0.790457	0.974421	0.730662	0.938218	0.879518	0.859107	0.963855	0.851936	0.63189	0.976703	201125_MPTLVo7PIIOVo4_ProinflamLP_CT26R_Bld_D7_C2Nil_007.fcs	1.06801
201117_MPTLVo7PIIOVo4_FC_CT26R_Bld_D14_C3Nil_013.fcs	201117	MPTLVo7PIIOVo4	FC	NIL	Bld	D14	C3	13	0	NIL	1	201117_MPTLVo7PIIOVo4_FC_CT26R_Bld_D14_C3Nil_013.fcs	1	0.857644	1.43957	0.890004	0.638982	0.924516	0.875822	0.834848	0.877679	0.991292	0.809792	0.707348	1.4829	2.5044	1.01801	1.16066	0.991561	1.07982	0.677102	0.823043	0.578433	201125_MPTLVo7PIIOVo4_MacMicLP_CT26R_Bld_D7_C3Nil_013.fcs	0.374108	1.07018	0.747818	0.889402	0.91961	0.866293	0.887159	0.951807	0.979381	0.981067	0.98861	0.720562	0.976703	201125_MPTLVo7PIIOVo4_ProinflamLP_CT26R_Bld_D7_C3Nil_013.fcs	0.95466
201117_MPTLVo7PIIOVo4_FC_CT26R_Bld_D14_C4Nil_019.fcs	201117	MPTLVo7PIIOVo4	FC	NIL	Bld	D14	C4	19	0	NIL	1	201117_MPTLVo7PIIOVo4_FC_CT26R_Bld_D14_C4Nil_019.fcs	1	1.0811	0.936328	1.08002	1.10004	1.01789	1.09302	0.83275	1.13633	1.02845	1.24345	1.21496	0.873343	0	1.17579	1.40148	1.15883	1.24367	1.02999	1.24666	1.10123	201125_MPTLVo7PIIOVo4_MacMicLP_CT26R_Bld_D7_C4Nil_019.fcs	2.68398	1.19883	1.75558	1.58311	1.28502	1.82884	1.59561	1.45783	1.28007	1.23064	1.48519	1.92962	1.16487	201125_MPTLVo7PIIOVo4_ProinflamLP_CT26R_Bld_D7_C4Nil_019.fcs	0.987406
201117_MPTLVo7PIIOVo4_FC_CT26R_Bld_D14_C5Nil_025.fcs	201117	MPTLVo7PIIOVo4	FC	NIL	Bld	D14	C5	25	0	NIL	1	201117_MPTLVo7PIIOVo4_FC_CT26R_Bld_D14_C5Nil_025.fcs	1	1.08917	0.887324	1.12895	0.927928	1.13424	1.15733	0.831913	1.2161	1.24874	0.896758	0.973053	0.884256	2.4956	0.934347	0.852219	0.929085	0.965093	1.02895	0.810024	0.962488	201125_MPTLVo7PIIOVo4_MacMicLP_CT26R_Bld_D7_C5Nil_025.fcs	0.600541	0.894737	0.722599	0.903694	0.89525	0.854918	0.615267	0.801205	0.927835	0.938038	0.799544	0.86795	0.913978	201125_MPTLVo7PIIOVo4_ProinflamLP_CT26R_Bld_D7_C5Nil_025.fcs	0.95466
201117_PIIOVo4_FC_4T1R_Bld_D14_C6_002.fcs	201117	PIIOVo4	FC	4T1R	Bld	D14	C6	2	1	NIL	1	201117_PIIOVo4_FC_4T1R_Bld_D14_C6_002.fcs	1	3.53979	2.38568	0.866028	16.3843	0.863285	0.720663	3.06111	0.821556	0.759835	0.482547	0.0655591	1.21078	2.5044	2.65219	2.50459	2.28651	2.1819	1.92974	4.796	18.1174	201125_PIIOVo4_MacMicLP_4T1R_Bld_D7_C6_002.fcs	0.328575	0.883041	0.735209	0.705805	0.88916	0.809415	0.861629	0.879518	0.828179	2.358	0.740319	0.732945	0.994624	201125_PIIOVo4ProinflamLP_4T1R_Bld_D7_C6_002.fcs	0.987406
201117_PIIOVo4_FC_4T1R_Bld_D14_C6_004.fcs	201117	PIIOVo4	FC	4T1R	Bld	D14	C6	4	1	NIL	1	201117_PIIOVo4_FC_4T1R_Bld_D14_C6_004.fcs	1	4.78178	4.81702	0.701142	24.1607	0.473558	0.805306	3.34276	0.869002	0.947826	0.935531	0.666615	3.46228	2.50693	1.68946	1.22298	3.6147	1.22577	5.23589	5.69252	26.3737	201125_PIIOVo4_MacMicLP_4T1R_Bld_D7_C6_004.fcs	1.10879	1.38012	1.69738	1.61609	1.27284	1.93385	1.48711	1.6747	1.3488	54.6386	2.1959	3.35197	1.24552	201125_PIIOVo4ProinflamLP_4T1R_Bld_D7_C6_004.fcs	0.987406
201117_PIIOVo4_FC_4T1R_Bld_D14_C6eC10000_001.fcs	201117	PIIOVo4	FC	4T1R	Bld	D14	C6	1	1	eC10000	1	201117_PIIOVo4_FC_4T1R_Bld_D14_C6eC10000_001.fcs	1	2.1207	3.26831	0.666457	8.88734	0.549339	0.677352	2.77304	0.749652	0.708239	0.458742	0.206301	2.95538	0	1.68182	1.94793	2.33746	2.73998	1.75428	3.50673	9.67854	201125_PIIOVo4_MacMicLP_4T1R_Bld_D7_C6eC10000_001.fcs	0.220281	1.06433	0.473327	0.60686	0.797808	0.719286	0.765892	0.843373	0.839347	2.28916	0.740319	0.657453	0.967742	201125_PIIOVo4ProinflamLP_4T1R_Bld_D7_C6eC10000_001.fcs	1.21411
201117_PIIOVo4_FC_4T1R_Bld_D14_C6eC10000_003.fcs	201117	PIIOVo4	FC	4T1R	Bld	D14	C6	3	1	eC10000	1	201117_PIIOVo4_FC_4T1R_Bld_D14_C6eC10000_003.fcs	1	5.42781	3.9956	0.928344	26.9843	0.7767	0.94506	2.50202	0.993701	0.985622	0.531929	0.134433	2.89978	2.50188	2.56923	2.13591	3.40044	2.93593	4.75185	8.2086	29.4644	201125_PIIOVo4_MacMicLP_4T1R_Bld_D7_C6eC10000_003.fcs	0.249815	0.766082	0.673133	0.833333	0.88916	0.854918	0.772275	0.801205	0.859107	6.12737	0.856492	0.583959	1.01254	201125_PIIOVo4ProinflamLP_4T1R_Bld_D7_C6eC10000_003.fcs	0.987406
201117_PIIOVo4_FC_4T1R_Bld_D14_C6eC10000_005.fcs	201117	PIIOVo4	FC	4T1R	Bld	D14	C6	5	1	eC10000	1	201117_PIIOVo4_FC_4T1R_Bld_D14_C6eC10000_005.fcs	1	5.70137	5.39394	0.890709	28.5846	0.618594	0.929262	3.05649	0.894239	0.994464	1.09378	0.799303	4.51288	5.00124	3.66466	3.65972	3.71643	1.88961	7.04813	8.09963	31.1982	201125_PIIOVo4_MacMicLP_4T1R_Bld_D7_C6eC10000_005.fcs	0.276889	0.865497	0.772066	0.861917	0.846529	0.79804	0.797804	0.909639	0.927835	16.3683	0.774487	0.947835	0.913978	201125_PIIOVo4ProinflamLP_4T1R_Bld_D7_C6eC10000_005.fcs	0.987406
201117_PIIOVo4_FC_4T1R_Bld_D14_C7_006.fcs	201117	PIIOVo4	FC	4T1R	Bld	D14	C7	6	1	NIL	1	201117_PIIOVo4_FC_4T1R_Bld_D14_C7_006.fcs	1	2.89805	2.27322	0.682738	13.4907	0.570685	0.545622	1.39071	0.605115	0.663644	1.05192	0.769069	1.54523	2.50314	2.78474	2.62544	1.98952	1.66898	2.87624	4.5363	14.8298	201125_PIIOVo4_MacMicLP_4T1R_Bld_D7_C7_006.fcs	0.343342	1.16959	0.747818	0.804749	0.89525	0.854918	0.836099	0.783133	0.839347	18.8038	0.715262	0.787666	1.01254	201125_PIIOVo4ProinflamLP_4T1R_Bld_D7_C7_006.fcs	1.08438
201117_PIIOVo4_FC_4T1R_Bld_D14_C7_008.fcs	201117	PIIOVo4	FC	4T1R	Bld	D14	C7	8	1	NIL	1	201117_PIIOVo4_FC_4T1R_Bld_D14_C7_008.fcs	1	4.11468	2.06614	0.748743	20.3443	0.565348	0.739632	0.833169	0.704306	0.71864	1.34924	1.24656	1.106	0	3.10136	3.77981	2.29668	1.0221	4.6795	5.57732	22.1074	201125_PIIOVo4_MacMicLP_4T1R_Bld_D7_C7_008.fcs	0.342112	1.40351	0.548012	0.889402	0.876979	0.832167	0.70845	0.885542	0.927835	7.22031	0.763098	0.960617	1.02151	201125_PIIOVo4ProinflamLP_4T1R_Bld_D7_C7_008.fcs	1.05164
201117_PIIOVo4_FC_4T1R_Bld_D14_C7_010.fcs	201117	PIIOVo4	FC	4T1R	Bld	D14	C7	10	1	NIL	1	201117_PIIOVo4_FC_4T1R_Bld_D14_C7_010.fcs	1	2.35441	1.89306	0.677207	10.3584	0.517929	0.663394	2.77863	0.674852	0.70733	0.893026	0.623594	1.00417	0	2.56794	2.07384	1.75108	1.64507	2.19726	4.58585	11.249	201125_PIIOVo4_MacMicLP_4T1R_Bld_D7_C7_010.fcs	0.33842	0.964912	0.647915	0.776165	0.791717	0.820791	0.861629	0.86747	0.876289	75.852	0.831435	0.690206	0.9319	201125_PIIOVo4ProinflamLP_4T1R_Bld_D7_C7_010.fcs	0.95466
201117_PIIOVo4_FC_4T1R_Bld_D14_C7eC10000_007.fcs	201117	PIIOVo4	FC	4T1R	Bld	D14	C7	7	1	eC10000	1	201117_PIIOVo4_FC_4T1R_Bld_D14_C7eC10000_007.fcs	1	2.93036	5.57636	0.891472	12.276	0.708193	0.714675	3.88812	0.692389	0.807304	1.28282	0.974521	3.18025	0	2.72706	2.62148	3.18286	2.68856	1.95965	5.97618	13.64	201125_PIIOVo4_MacMicLP_4T1R_Bld_D7_C7eC10000_007.fcs	0.788826	0.883041	0.809893	0.691513	0.943971	0.776164	0.753127	0.819277	0.97079	7.10843	3.52847	0.758508	1.02151	201125_PIIOVo4ProinflamLP_4T1R_Bld_D7_C7eC10000_007.fcs	1.08438
201117_PIIOVo4_FC_4T1R_Bld_D14_C7eC10000_009.fcs	201117	PIIOVo4	FC	4T1R	Bld	D14	C7	9	1	eC10000	1	201117_PIIOVo4_FC_4T1R_Bld_D14_C7eC10000_009.fcs	1	3.83133	3.4773	0.703383	18.6919	0.485553	0.611066	2.77165	0.663644	0.700897	1.03303	0.732	1.49659	0	3.09514	3.83306	2.60898	2.18423	4.02944	6.33863	20.6704	201125_PIIOVo4_MacMicLP_4T1R_Bld_D7_C7eC10000_009.fcs	0.775289	1.02339	1.55189	1.2423	0.962241	1.96885	1.54455	1.42169	1.35739	14.346	1.77904	2.73646	1.41577	201125_PIIOVo4ProinflamLP_4T1R_Bld_D7_C7eC10000_009.fcs	1.10076
20222_MPTLVo4_FC_4T1R_Bld_D14_C1_002.fcs	20222	MPTLVo4	FC	4T1R	Bld	D14	C1	2	1	NIL	1	20222_MPTLVo4_FC_4T1R_Bld_D14_C1_002.fcs	1	4.43466	1.34549	1.26936	11.6918	1.14499	1.08059	2.00405	0.814175	0.974329	2.85905	2.65632	1.27307	3.0053	2.75275	3.84792	2.34053	1.34519	1.49285	3.1832	13.4615	201008_MPTLVo4_MacMicLP_4T1R _Bld_D7_C1_002.fcs	0.52578	0.898443	1.00189	1.19475	1.12835	0.689215	0.937226	0.827478	1.13783	2.49871	1.00114	1.34988	0.990759	201008_MPTLVo4_ProinflamLP_4T1R _Bld_D7_C1_002.fcs	1.19838
20222_MPTLVo4_FC_4T1R_Bld_D14_C1_003.fcs	20222	MPTLVo4	FC	4T1R	Bld	D14	C1	3	1	NIL	1	20222_MPTLVo4_FC_4T1R_Bld_D14_C1_003.fcs	1	4.67345	2.17009	1.4276	12.0246	1.40777	0.847235	0	0.484407	0.618149	2.5587	2.40411	2.20551	5.9924	4.0658	4.3158	2.69521	1.55186	2.16871	5.05726	13.6404	201008_MPTLVo4_MacMicLP_4T1R _Bld_D7_C1_003.fcs	1.06095	0.956264	1.11643	1.25437	1.57721	0.984046	1.16204	1.29313	1.40345	2.51423	1.5664	1.45608	1.0221	201008_MPTLVo4_ProinflamLP_4T1R _Bld_D7_C1_003.fcs	0.938389
20222_MPTLVo4_FC_4T1R_Bld_D14_C1_004.fcs	20222	MPTLVo4	FC	4T1R	Bld	D14	C1	4	1	NIL	1	20222_MPTLVo4_FC_4T1R_Bld_D14_C1_004.fcs	1	7.91728	2.44064	1.38852	22.7445	1.30151	1.00474	5.99696	0.838317	1.01114	2.84671	2.33016	2.48766	5.99542	4.27124	2.87865	3.74624	2.1277	2.72289	8.12636	26.0077	201008_MPTLVo4_MacMicLP_4T1R _Bld_D7_C1_004.fcs	0.544558	0.591549	1.06734	0.918124	0.955388	0.639438	0.975182	0.827478	0.943799	5.80445	0.824064	1.07593	1.08236	201008_MPTLVo4_ProinflamLP_4T1R _Bld_D7_C1_004.fcs	1.51117
20222_MPTLVo4_FC_4T1R_Bld_D14_C1_005.fcs	20222	MPTLVo4	FC	4T1R	Bld	D14	C1	5	1	NIL	1	20222_MPTLVo4_FC_4T1R_Bld_D14_C1_005.fcs	1	4.48413	2.19338	1.41687	11.4126	1.29503	1.44242	4.01012	1.09488	1.30961	2.5729	2.43149	2.17157	3.00682	2.34612	2.8874	1.96958	1.34587	1.96303	4.14602	13.0708	201008_MPTLVo4_MacMicLP_4T1R _Bld_D7_C1_005.fcs	0.283546	0.573758	0.954059	0.734499	0.840082	1.07977	0.89927	0.706345	0.894819	2.37455	0.77639	0.828784	0.928084	201008_MPTLVo4_ProinflamLP_4T1R _Bld_D7_C1_005.fcs	0.832769
20222_MPTLVo4_FC_4T1R_Bld_D14_C1Nil_001.fcs	20222	MPTLVo4	FC	NIL	Bld	D14	C1	1	0	NIL	1	20222_MPTLVo4_FC_4T1R_Bld_D14_C1Nil_001.fcs	1	0.909418	1.05351	0.906661	0.898512	0.940409	0.629253	2.00202	0.472269	0.589905	1.47166	1.61853	1.04765	0	1.22221	1.44151	0.598133	0.460742	0.681756	0.825386	0.93442	201008_MPTLVo4_MacMicLP_4T1R _Bld_D7_C1Nil_001.fcs	0.507003	1.11193	1.13153	1.34738	1.24365	1.42438	1.2	1.43471	1.2584	1.19659	1.06924	1.36278	1.08236	201008_MPTLVo4_ProinflamLP_4T1R _Bld_D7_C1Nil_001.fcs	0.885579
20222_MPTLVo4_FC_4T1R_Bld_D14_C2_006.fcs	20222	MPTLVo4	FC	4T1R	Bld	D14	C2	6	1	NIL	1	20222_MPTLVo4_FC_4T1R_Bld_D14_C2_006.fcs	1	7.46779	0.91811	0.999855	22.3281	0.743698	1.52083	2.00101	1.27186	1.57228	2.37295	2.27608	0.927304	0	1.93418	2.4013	2.5906	1.17046	2.42753	5.56374	25.9012	201008_MPTLVo4_MacMicLP_4T1R _Bld_D7_C2_006.fcs	0.614975	1.65011	1.13153	1.40938	1.29307	1.42438	1.27299	1.31358	1.2584	6.65804	1.30079	1.81439	1.0221	201008_MPTLVo4_ProinflamLP_4T1R _Bld_D7_C2_006.fcs	0.991198
20222_MPTLVo4_FC_4T1R_Bld_D14_C2_008.fcs	20222	MPTLVo4	FC	4T1R	Bld	D14	C2	8	1	NIL	1	20222_MPTLVo4_FC_4T1R_Bld_D14_C2_008.fcs	1	4.99994	1.7204	1.18391	13.6803	0.841643	2.46651	4.01012	1.32261	1.45731	2.55236	2.1676	1.67044	3.00682	1.73409	1.92493	2.20557	1.23051	1.66431	3.67182	15.6997	201008_MPTLVo4_MacMicLP_4T1R _Bld_D7_C2_008.fcs	0.37368	0.573758	1.03461	0.980127	1.00892	0.738992	0.975182	0.8086	1.03987	4.56286	1.10329	1.31514	0.896746	201008_MPTLVo4_ProinflamLP_4T1R _Bld_D7_C2_008.fcs	1.14557
20222_MPTLVo4_FC_4T1R_Bld_D14_C2_009.fcs	20222	MPTLVo4	FC	4T1R	Bld	D14	C2	9	1	NIL	1	20222_MPTLVo4_FC_4T1R_Bld_D14_C2_009.fcs	1	8.13053	1.92764	1.06419	24.2301	0.901109	0.966823	1.99899	0.768457	0.922784	2.45759	1.84158	1.89437	2.99771	2.84749	1.9191	3.04948	1.22678	4.25452	7.05307	27.9955	201008_MPTLVo4_MacMicLP_4T1R _Bld_D7_C2_009.fcs	0.52578	0.929577	0.970422	1.13275	0.938916	0.784939	0.89927	0.747247	0.774254	18.5773	0.864926	0.958809	1.0221	201008_MPTLVo4_ProinflamLP_4T1R _Bld_D7_C2_009.fcs	1.14557
20222_MPTLVo4_FC_4T1R_Bld_D14_C2_010.fcs	20222	MPTLVo4	FC	4T1R	Bld	D14	C2	10	1	NIL	1	20222_MPTLVo4_FC_4T1R_Bld_D14_C2_010.fcs	1	7.95036	1.938	1.20556	23.3356	0.951055	1.55179	5.99696	1.27931	1.45289	2.46783	2.10466	1.9308	8.99314	3.05089	4.07809	4.23488	1.47597	3.99925	9.60853	26.4395	201008_MPTLVo4_MacMicLP_4T1R _Bld_D7_C2_010.fcs	0.325796	0.618236	0.954059	0.980127	0.840082	0.689215	0.89927	0.685894	0.87033	9.57579	0.77639	0.958809	0.928084	201008_MPTLVo4_ProinflamLP_4T1R _Bld_D7_C2_010.fcs	0.784022
20222_MPTLVo4_FC_4T1R_Bld_D14_C2Nil_007.fcs	20222	MPTLVo4	FC	NIL	Bld	D14	C2	7	0	NIL	1	20222_MPTLVo4_FC_4T1R_Bld_D14_C2Nil_007.fcs	1	0.975853	0.845064	1.07661	0.780749	1.10561	0.896863	0	0.668371	0.766101	1.53677	2.14333	0.838318	0	0.508738	0.960035	0.905347	0.613702	0.723634	0.741458	0.796926	201008_MPTLVo4_MacMicLP_4T1R _Bld_D7_C2Nil_007.fcs	0.553947	0.676056	1.11643	1.07075	1.0048	0.689215	1.2	1.11064	1.16044	1.15623	1.21907	1.1861	1.05102	201008_MPTLVo4_ProinflamLP_4T1R _Bld_D7_C2Nil_007.fcs	1.04401
20222_MPTLVo4_FC_4T1R_Bld_D14_C3_011.fcs	20222	MPTLVo4	FC	4T1R	Bld	D14	C3	11	1	NIL	1	20222_MPTLVo4_FC_4T1R_Bld_D14_C3_011.fcs	1	6.38026	0.924232	1.00652	18.7253	1.00511	0.78425	2.00303	0.92314	0.777101	1.22615	0.169467	0.949102	0	1.22283	1.20187	2.17613	1.45975	1.66262	4.01379	21.8425	201008_MPTLVo4_MacMicLP_4T1R _Bld_D7_C3_011.fcs	0.428136	0.867309	1.0837	0.827504	1.0501	0.934269	1.2	1.29313	1.30738	3.98862	1.15778	1.10868	0.990759	201008_MPTLVo4_ProinflamLP_4T1R _Bld_D7_C3_011.fcs	0.885579
20222_MPTLVo4_FC_4T1R_Bld_D14_C3_012.fcs	20222	MPTLVo4	FC	4T1R	Bld	D14	C3	12	1	NIL	1	20222_MPTLVo4_FC_4T1R_Bld_D14_C3_012.fcs	1	8.3804	1.92149	0.957671	25.2859	0.891918	1.08543	0	0.846622	0.755516	1.25376	0.319296	1.97664	0	2.33783	1.19883	3.20169	1.57102	1.65843	5.52339	29.3941	201008_MPTLVo4_MacMicLP_4T1R _Bld_D7_C3_012.fcs	0.404194	0.867309	0.954059	0.856121	0.889499	0.984046	0.861314	0.605663	0.749765	13.0212	0.946652	0.57469	0.865408	201008_MPTLVo4_ProinflamLP_4T1R _Bld_D7_C3_012.fcs	0.938389
20222_MPTLVo4_FC_4T1R_Bld_D14_C3_014.fcs	20222	MPTLVo4	FC	4T1R	Bld	D14	C3	14	1	NIL	1	20222_MPTLVo4_FC_4T1R_Bld_D14_C3_014.fcs	1	5.20521	0.986738	1.15573	14.5209	0.939467	1.6065	3.98589	1.10567	1.1451	1.91419	1.34891	0.928758	5.97731	2.63611	1.9133	2.83277	1.47152	2.58742	5.75152	16.5035	201008_MPTLVo4_MacMicLP_4T1R _Bld_D7_C3_014.fcs	0.361944	1.23202	0.986784	0.980127	0.889499	0.984046	0.823358	0.8086	0.87033	5.68029	0.817253	1.16526	0.990759	201008_MPTLVo4_ProinflamLP_4T1R _Bld_D7_C3_014.fcs	1.09682
20222_MPTLVo4_FC_4T1R_Bld_D14_C3_015.fcs	20222	MPTLVo4	FC	4T1R	Bld	D14	C3	15	1	NIL	1	20222_MPTLVo4_FC_4T1R_Bld_D14_C3_015.fcs	1	5.02583	1.40874	1.01615	14.1772	0.742988	1.73507	5.99393	1.51868	1.63859	1.77573	1.35231	1.34203	2.9962	1.72796	2.1579	2.24299	0.938782	1.91357	4.9934	16.2477	201008_MPTLVo4_MacMicLP_4T1R _Bld_D7_C3_015.fcs	0.331429	0.729429	1.00189	0.918124	0.807138	0.444161	0.89927	0.685894	0.676295	3.61614	1.90011	1.16129	0.805143	201008_MPTLVo4_ProinflamLP_4T1R _Bld_D7_C3_015.fcs	1.56398
20222_MPTLVo4_FC_4T1R_Bld_D14_C3Nil_013.fcs	20222	MPTLVo4	FC	NIL	Bld	D14	C3	13	0	NIL	1	20222_MPTLVo4_FC_4T1R_Bld_D14_C3Nil_013.fcs	1	0.987434	1.03788	0.931398	1.10502	0.960147	1.02279	0	0.939784	0.694541	0.397951	0.168529	1.02164	0	0.709366	0.478085	0.946787	0.78314	0.847907	0.783035	1.15946	201008_MPTLVo4_MacMicLP_4T1R _Bld_D7_C3Nil_013.fcs	0.610281	0.729429	0.970422	1.01113	1.09952	0.984046	0.937226	0.888831	0.894819	0.856699	1.06924	0.92804	1.08236	201008_MPTLVo4_ProinflamLP_4T1R _Bld_D7_C3Nil_013.fcs	1.14557
20222_MPTLVo4_FC_4T1R_Bld_D14_C4_016.fcs	20222	MPTLVo4	FC	4T1R	Bld	D14	C4	16	1	NIL	1	20222_MPTLVo4_FC_4T1R_Bld_D14_C4_016.fcs	1	7.42485	1.4458	1.056	21.975	1.09536	0.731333	1.99194	0.913679	0.763017	1.01529	0.299606	1.52468	8.96145	3.44549	2.86851	2.72314	1.9483	1.52623	7.48022	25.21	201008_MPTLVo4_MacMicLP_4T1R _Bld_D7_C4_016.fcs	0.452547	1.39214	1.28383	1.31638	1.06246	1.47415	1.38686	1.39539	1.37896	110.595	1.23269	1.21588	0.959421	201008_MPTLVo4_ProinflamLP_4T1R _Bld_D7_C4_016.fcs	1.45836
20222_MPTLVo4_FC_4T1R_Bld_D14_C4_017.fcs	20222	MPTLVo4	FC	4T1R	Bld	D14	C4	17	1	NIL	1	20222_MPTLVo4_FC_4T1R_Bld_D14_C4_017.fcs	1	9.20289	1.3301	1.3962	27.1021	1.38259	1.61384	4.02439	1.53389	1.33403	1.11838	0.264821	1.34111	9.05257	3.27579	0.965892	3.60705	2.35401	2.82654	10.4952	30.8964	201008_MPTLVo4_MacMicLP_4T1R _Bld_D7_C4_017.fcs	0.572725	0.996294	1.14789	1.07075	0.8442	0.934269	0.975182	1.11064	0.968289	162.323	0.837684	0.642184	0.959421	201008_MPTLVo4_ProinflamLP_4T1R _Bld_D7_C4_017.fcs	1.3568
20222_MPTLVo4_FC_4T1R_Bld_D14_C4_018.fcs	20222	MPTLVo4	FC	4T1R	Bld	D14	C4	18	1	NIL	1	20222_MPTLVo4_FC_4T1R_Bld_D14_C4_018.fcs	1	7.45495	1.27796	1.16008	21.8737	1.05987	1.4987	2.00405	1.30005	1.07275	1.13951	0.301427	1.26263	9.0159	4.1801	4.08841	3.1842	2.30604	2.98571	6.96845	25.0794	201008_MPTLVo4_MacMicLP_4T1R _Bld_D7_C4_018.fcs	0.410297	0.996294	1.11643	1.07075	0.8442	0.784939	0.89927	1.23335	0.676295	3.94206	0.864926	0.742432	0.836481	201008_MPTLVo4_ProinflamLP_4T1R _Bld_D7_C4_018.fcs	0.938389
20222_MPTLVo4_FC_4T1R_Bld_D14_C4_020.fcs	20222	MPTLVo4	FC	4T1R	Bld	D14	C4	20	1	NIL	1	20222_MPTLVo4_FC_4T1R_Bld_D14_C4_020.fcs	1	6.31966	1.37628	1.09609	18.2427	0.997824	1.11949	0	1.37764	1.17624	1.44165	0.206395	1.3199	5.98635	2.43702	1.43715	3.14425	1.93309	2.12404	8.08855	20.6991	201008_MPTLVo4_MacMicLP_4T1R _Bld_D7_C4_020.fcs	0.355841	0.702743	0.986784	0.765501	0.716541	0.689215	0.861314	1.19245	0.87033	18.4377	0.755959	0.909181	0.805143	201008_MPTLVo4_ProinflamLP_4T1R _Bld_D7_C4_020.fcs	1.30399
20222_MPTLVo4_FC_4T1R_Bld_D14_C4Nil_019.fcs	20222	MPTLVo4	FC	NIL	Bld	D14	C4	19	0	NIL	1	20222_MPTLVo4_FC_4T1R_Bld_D14_C4Nil_019.fcs	1	0.820247	0.649697	0.680433	1.14255	0.642922	0.953463	0	0.88466	0.768042	0.390301	0.0942436	0.621196	3.00682	0.714037	0.962467	0.998404	0.980565	1.02419	0.954802	1.16787	201008_MPTLVo4_MacMicLP_4T1R _Bld_D7_C4Nil_019.fcs	3.35654	1.57895	0.986784	0.918124	0.807138	0.984046	1.01314	0.929733	0.774254	0.897051	0.701476	0.812903	0.928084	201008_MPTLVo4_ProinflamLP_4T1R _Bld_D7_C4Nil_019.fcs	1.04401
20222_MPTLVo4_FC_4T1R_Bld_D14_C5_021.fcs	20222	MPTLVo4	FC	4T1R	Bld	D14	C5	21	1	NIL	1	20222_MPTLVo4_FC_4T1R_Bld_D14_C5_021.fcs	1	5.91118	2.21376	1.18121	16.6134	0.869083	2.08907	12	2.08811	2.65189	1.94145	1.86131	2.24419	5.99845	2.84893	3.60013	2.54402	1.45754	2.0432	7.42097	18.766	201008_MPTLVo4_MacMicLP_4T1R _Bld_D7_C5_021.fcs	0.694781	1.85026	1.35935	0.672496	1.41661	2.65731	1.8365	2.23388	2.10989	18.8722	1.97503	2.40099	1.29932	201008_MPTLVo4_ProinflamLP_4T1R _Bld_D7_C5_021.fcs	1.19838
20222_MPTLVo4_FC_4T1R_Bld_D14_C5_022.fcs	20222	MPTLVo4	FC	4T1R	Bld	D14	C5	22	1	NIL	1	20222_MPTLVo4_FC_4T1R_Bld_D14_C5_022.fcs	1	6.42411	3.39588	1.38858	17.7064	0.998064	2.53658	13.9577	2.61314	3.18244	2.30329	1.57452	3.46253	14.9508	4.26048	5.7428	3.56531	2.0841	3.14042	7.32844	20.0068	201008_MPTLVo4_MacMicLP_4T1R _Bld_D7_C5_022.fcs	0.37368	0.867309	1.01825	0.856121	0.873027	0.738992	0.750365	0.706345	0.919309	24.5525	0.817253	1.14739	0.959421	201008_MPTLVo4_ProinflamLP_4T1R _Bld_D7_C5_022.fcs	1.3568
20222_MPTLVo4_FC_4T1R_Bld_D14_C5_023.fcs	20222	MPTLVo4	FC	4T1R	Bld	D14	C5	23	1	NIL	1	20222_MPTLVo4_FC_4T1R_Bld_D14_C5_023.fcs	1	6.36673	2.32449	1.41372	17.5952	0.937304	2.95424	0	2.63342	2.98506	2.08608	1.4898	2.25624	3.00835	4.59257	6.01847	3.53251	2.78929	3.54378	8.52705	19.7957	201008_MPTLVo4_MacMicLP_4T1R _Bld_D7_C5_023.fcs	0.478836	0.809489	0.970422	0.980127	0.97186	0.884493	1.04818	0.888831	0.798744	24.0869	0.885358	0.9866	1.08236	201008_MPTLVo4_ProinflamLP_4T1R _Bld_D7_C5_023.fcs	1.45836
20222_MPTLVo4_FC_4T1R_Bld_D14_C5_024.fcs	20222	MPTLVo4	FC	4T1R	Bld	D14	C5	24	1	NIL	1	20222_MPTLVo4_FC_4T1R_Bld_D14_C5_024.fcs	1	7.69336	1.50563	1.51216	21.8592	1.24593	1.73603	3.99192	1.79617	2.21525	2.90886	1.80126	1.49657	2.99318	3.75707	4.07192	4.10198	3.38769	4.37553	9.18574	24.7996	201008_MPTLVo4_MacMicLP_4T1R _Bld_D7_C5_024.fcs	0.422033	1.03632	1.03461	0.918124	0.819492	0.984046	0.89927	0.888831	0.968289	24.4594	0.742338	1.13846	1.0221	201008_MPTLVo4_ProinflamLP_4T1R _Bld_D7_C5_024.fcs	1.04401
20222_MPTLVo4_FC_4T1R_Bld_D14_C5Nil_025.fcs	20222	MPTLVo4	FC	NIL	Bld	D14	C5	25	0	NIL	1	20222_MPTLVo4_FC_4T1R_Bld_D14_C5Nil_025.fcs	1	1.1148	0.918574	1.30228	0.730122	1.21428	1.47549	2.00202	1.64419	1.83854	1.67164	1.73145	0.953834	0	0.814804	0.720755	1.12377	1.26704	1.23568	1.11971	0.634788	201008_MPTLVo4_MacMicLP_4T1R _Bld_D7_C5Nil_025.fcs	0.52578	0.778354	0.921334	0.765501	1.09952	0.934269	0.750365	0.8086	0.968289	0.897051	0.973893	0.759305	0.959421	201008_MPTLVo4_ProinflamLP_4T1R _Bld_D7_C5Nil_025.fcs	0.784022
20222_MPTLVo4_FC_4T1R_Bld_D14_C6_026.fcs	20222	MPTLVo4	FC	4T1R	Bld	D14	C6	26	1	NIL	1	20222_MPTLVo4_FC_4T1R_Bld_D14_C6_026.fcs	1	10.5094	4.0105	1.35482	31.1594	1.22761	1.79464	14.0283	2.79271	2.9033	1.52962	0.282588	4.11138	9.0159	5.19964	4.8099	3.81923	2.72882	3.6255	18.2025	34.5591	201008_MPTLVo4_MacMicLP_4T1R _Bld_D7_C6_026.fcs	0.769893	2.90437	1.03461	1.37838	1.50721	1.03382	1.64964	1.85632	1.42794	162.323	2.1521	2.20248	1.08236	201008_MPTLVo4_ProinflamLP_4T1R _Bld_D7_C6_026.fcs	0.938389
20222_MPTLVo4_FC_4T1R_Bld_D14_C6_027.fcs	20222	MPTLVo4	FC	4T1R	Bld	D14	C6	27	1	NIL	1	20222_MPTLVo4_FC_4T1R_Bld_D14_C6_027.fcs	1	8.78283	1.82007	1.47661	25.494	1.31281	2.08183	0	2.65971	2.74862	1.35647	0.282874	1.77574	9.02504	4.59257	5.29625	3.61424	2.51998	3.62917	11.2198	28.7627	201008_MPTLVo4_MacMicLP_4T1R _Bld_D7_C6_027.fcs	0.31359	1.65011	1.03461	0.488871	0.868909	0.738992	0.937226	0.929733	0.894819	2.26591	0.851305	1.0005	0.928084	201008_MPTLVo4_ProinflamLP_4T1R _Bld_D7_C6_027.fcs	1.6696
20222_MPTLVo4_FC_4T1R_Bld_D14_C6_028.fcs	20222	MPTLVo4	FC	4T1R	Bld	D14	C6	28	1	NIL	1	20222_MPTLVo4_FC_4T1R_Bld_D14_C6_028.fcs	1	8.99006	5.83545	1.28646	26.0732	1.22283	1.87054	8.00403	2.07169	2.15206	1.11216	0.413833	5.91287	9.00223	6.41334	6.24338	3.34242	2.39849	3.70518	13.7687	29.035	201008_MPTLVo4_MacMicLP_4T1R _Bld_D7_C6_028.fcs	0.410297	1.8725	1.03461	0.703498	1.19423	0.834716	1.27299	0.950184	1.11334	61.8158	1.35528	1.57916	0.959421	201008_MPTLVo4_ProinflamLP_4T1R _Bld_D7_C6_028.fcs	1.04401
20222_MPTLVo4_FC_4T1R_Bld_D14_C6_030.fcs	20222	MPTLVo4	FC	4T1R	Bld	D14	C6	30	1	NIL	1	20222_MPTLVo4_FC_4T1R_Bld_D14_C6_030.fcs	1	9.65398	2.78264	1.50228	28.1666	1.4526	1.55179	1.99899	2.3534	2.60147	1.32607	0.338249	2.60736	5.99542	4.67803	3.11854	3.53812	2.64525	4.12689	14.5214	31.6373	201008_MPTLVo4_MacMicLP_4T1R _Bld_D7_C6_030.fcs	0.31359	0.680504	0.970422	0.887122	0.770075	0.689215	0.788321	0.767698	0.84584	41.7641	0.824064	0.93598	0.896746	201008_MPTLVo4_ProinflamLP_4T1R _Bld_D7_C6_030.fcs	1.04401
20222_MPTLVo4_FC_4T1R_Bld_D14_C6Nil_029.fcs	20222	MPTLVo4	FC	NIL	Bld	D14	C6	29	0	NIL	1	20222_MPTLVo4_FC_4T1R_Bld_D14_C6Nil_029.fcs	1	1.19225	1.49528	1.10261	1.34305	1.13663	1.02215	1.99596	1.39072	1.34287	0.531672	0.243921	1.51736	2.99318	2.03085	1.43715	1.42756	1.89481	1.48683	1.57561	1.30654	201008_MPTLVo4_MacMicLP_4T1R _Bld_D7_C6Nil_029.fcs	0.446444	1.12528	0.873505	0.887122	0.745367	0.984046	0.89927	0.827478	0.943799	0.996379	0.967083	0.950868	0.896746	201008_MPTLVo4_ProinflamLP_4T1R _Bld_D7_C6Nil_029.fcs	1.09682
[truncated: 23 more columns]

## Sheet: D7-14 row-collated nil norm
Sample:	date	experiment	technique	tumour_model	tissue	day	cage	sample	tumour	treatment	Beads	Sample: Nil norm cells (D7)	Beads (D7)	Leukocytes (D7)	Eosinophils (FS) (D7)	Lymphocytes (FS) (D7)	Myeloid cells (FS) (D7)	B cells D7)	CD4 T cells (D7)	Tregs PD-1+ (D7)	CD8 T cells (D7)	CD8 T cells Ly6C+ (D7)	NK cells (D7)	NK cells Ly6C+ (D7)	Eosinophils (D7)	Macrophage (D7)	DC (D7)	DC PD-L1+ (D7)	CD11b+ Ly6C_G- (D7)	CD11b+ Ly6C_G- PD-L1+ (D7)	CD11b+ Ly6Cint Ly6G- (D7)	Monocytes (D7)	Neutrophils (D7)	Sample Nil normalised LP (D7)	CXCL1 (1) (D7)	TGF-b1 (D7)	IL-18 (D7)	IL-23 (D7)	CCL22 (1) (D7)	IL-10 (D7)	IL-12p70 (D7)	IL-6 (D7)	TNF-a (D7)	G-CSF (D7)	CCL17 (1) (D7)	IL-12p40 (D7)	IL-1b (D7)	Sample Prinflam LP (D7)	CCL5 (D7)
200707_ MPTLVo2_FC_4T1R_Bld_D7_C1_002.fcs	200707	MPTLVo2	FC	4T1R	Bld	D7	C1	2	1	NIL	1	200707_ MPTLVo2_FC_4T1R_Bld_D7_C1_002.fcs	1	1.17892	0.685857	0.571457	2.84688	0.520483	0.606287	0.622206	0.634892	0.575442	0.38896	0.189959	0.725441	0.4621	0.758304	0.864589	0.819729	0.906371	0.486519	0.834712	4.08667	200707_MPTLVo2_MacMicLP_4T1R_Bld_D8_C1_002.fcs	0.383054	0.680679	0.89503	0.7593	0.871245	0.461056	0.718997	1.16844	1.48418	30.888	1.03027	0.925665	1.07888	200707_MPTLVo2_ProinflamLP_4T1R_Bld_D8_C1_002.fcs	1.35552
200707_ MPTLVo2_FC_4T1R_Bld_D7_C1_003.fcs	200707	MPTLVo2	FC	4T1R	Bld	D7	C1	3	1	NIL	1	200707_ MPTLVo2_FC_4T1R_Bld_D7_C1_003.fcs	1	1.74971	0.945149	0.763296	4.45326	0.714603	0.784277	1.27165	0.810496	0.680601	0.559978	0.28563	1.02594	0.590269	1.15188	1.22711	1.73023	1.88155	0.465094	1.51893	6.35549	200707_MPTLVo2_MacMicLP_4T1R_Bld_D8_C1_003.fcs	0.85997	0.644042	0.879817	0.702407	0.665236	0.975828	1.14446	1.13556	1.09493	4.55277	0.785011	0.739827	0.849873	200707_MPTLVo2_ProinflamLP_4T1R_Bld_D8_C1_003.fcs	0.99026
200707_ MPTLVo2_FC_4T1R_Bld_D7_C1_004.fcs	200707	MPTLVo2	FC	4T1R	Bld	D7	C1	4	1	NIL	1	200707_ MPTLVo2_FC_4T1R_Bld_D7_C1_004.fcs	1	0.735611	0.510326	0.392456	1.67012	0.462966	0.355363	0.316431	0.387068	0.411085	0.326588	0.174581	0.547543	0.538557	0.573256	0.537409	0.566627	0.76003	0.424348	0.938561	2.27689	200707_MPTLVo2_MacMicLP_4T1R_Bld_D8_C1_004.fcs	0.337392	0.631508	0.846856	1.03939	0.742489	0.572963	1.10158	0.877592	0.871421	4.26319	0.714807	0.692267	0.816794	200707_MPTLVo2_ProinflamLP_4T1R_Bld_D8_C1_004.fcs	1.35552
200707_ MPTLVo2_FC_4T1R_Bld_D7_C1_005.fcs	200707	MPTLVo2	FC	4T1R	Bld	D7	C1	5	1	NIL	1	200707_ MPTLVo2_FC_4T1R_Bld_D7_C1_005.fcs	1	0.913619	0.635748	0.522309	1.98004	0.509531	0.518729	0.939484	0.604397	0.508854	0.410461	0.177285	0.695685	0.255836	1.04389	1.27645	1.04225	1.37601	0.3128	0.681678	2.76232	200707_MPTLVo2_MacMicLP_4T1R_Bld_D8_C1_005.fcs	0.449011	0.767451	0.977434	1.01094	0.849785	0.631155	1.01583	0.877592	1.12757	5.14801	0.785011	0.830544	1.10941	200707_MPTLVo2_ProinflamLP_4T1R_Bld_D8_C1_005.fcs	0.783279
200707_ MPTLVo2_FC_4T1R_Bld_D7_C1Nil_001.fcs	200707	MPTLVo2	FC	NIL	Bld	D7	C1	1	0	NIL	1	200707_ MPTLVo2_FC_4T1R_Bld_D7_C1Nil_001.fcs	1	0.559791	1.04161	0.500974	0.68019	0.400893	0.577533	0.540665	0.638224	0.59983	0.264745	0.109519	1.10065	0.552118	0.718289	0.561144	0.600408	0.67201	0.583378	0.512464	0.861215	200707_MPTLVo2_MacMicLP_4T1R_Bld_D8_C1Nil_001.fcs	1.13394	0.954493	1.04209	1.01094	1.03004	1.1504	1.39842	0.940819	0.999498	0.971686	1.05762	1.13352	1.17557	200707_MPTLVo2_ProinflamLP_4T1R_Bld_D8_C1Nil_001.fcs	1.25
200707_ MPTLVo2_FC_4T1R_Bld_D7_C2_006.fcs	200707	MPTLVo2	FC	4T1R	Bld	D7	C2	6	1	NIL	1	200707_ MPTLVo2_FC_4T1R_Bld_D7_C2_006.fcs	1	1.46503	1.40154	0.730826	3.42299	0.843031	0.608525	1.8778	0.58188	0.605484	1.28321	1.30975	1.48313	1.52423	2.68661	2.94383	1.82624	1.80993	1.09546	2.91764	4.47311	200707_MPTLVo2_MacMicLP_4T1R_Bld_D8_C2_006.fcs	0.925926	1.04126	0.846856	1.06783	0.965665	0.631155	1.05871	1.10268	1.06479	7.19112	0.9938	1.19341	0.913486	200707_MPTLVo2_ProinflamLP_4T1R_Bld_D8_C2_006.fcs	1.04302
200707_ MPTLVo2_FC_4T1R_Bld_D7_C2_008.fcs	200707	MPTLVo2	FC	4T1R	Bld	D7	C2	8	1	NIL	1	200707_ MPTLVo2_FC_4T1R_Bld_D7_C2_008.fcs	1	1.85287	0.83043	1.07637	4.01287	1.02896	1.04525	2.02308	0.976295	1.05323	1.65248	1.83719	0.907347	1.54946	2.61792	2.57692	2.18445	1.68204	1.28302	3.19869	5.29151	200707_MPTLVo2_MacMicLP_4T1R_Bld_D8_C2_008.fcs	0.925926	1.09911	0.846856	0.673961	1	0.572963	1.18404	1.78553	1.35359	4.71364	0.867068	1.647	1.07888	200707_MPTLVo2_ProinflamLP_4T1R_Bld_D8_C2_008.fcs	0.67776
200707_ MPTLVo2_FC_4T1R_Bld_D7_C2_009.fcs	200707	MPTLVo2	FC	4T1R	Bld	D7	C2	9	1	NIL	1	200707_ MPTLVo2_FC_4T1R_Bld_D7_C2_009.fcs	1	1.45275	1.25028	0.907324	2.92491	0.913575	0.827535	1.22827	0.829005	0.830928	1.48687	1.48389	1.33616	1.19727	1.4767	1.04301	1.47869	1.36161	0.913941	2.11582	3.92541	200707_MPTLVo2_MacMicLP_4T1R_Bld_D8_C2_009.fcs	0.687468	0.866757	0.977434	0.814004	0.879828	0.80573	0.847625	1.39605	1.25816	4.23102	0.929978	1.226	1.01272	200707_MPTLVo2_ProinflamLP_4T1R_Bld_D8_C2_009.fcs	0.9375
200707_ MPTLVo2_FC_4T1R_Bld_D7_C2_010.fcs	200707	MPTLVo2	FC	4T1R	Bld	D7	C2	10	1	NIL	1	200707_ MPTLVo2_FC_4T1R_Bld_D7_C2_010.fcs	1	1.23889	1.18394	0.775258	2.48043	0.992499	0.650523	1.28566	0.606223	0.623053	1.045	1.12648	1.23975	1.03649	1.07876	1.20667	0.791259	1.26157	0.826078	2.20276	3.21977	200707_MPTLVo2_MacMicLP_4T1R_Bld_D8_C2_010.fcs	1.20497	1.29194	1.09153	1.09628	1.21459	1.1504	1.14446	1.29995	0.901557	3.61969	1.07586	1.52193	0.849873	200707_MPTLVo2_ProinflamLP_4T1R_Bld_D8_C2_010.fcs	0.88474
200707_ MPTLVo2_FC_4T1R_Bld_D7_C2Nil_007.fcs	200707	MPTLVo2	FC	NIL	Bld	D7	C2	7	0	NIL	1	200707_ MPTLVo2_FC_4T1R_Bld_D7_C2Nil_007.fcs	1	1.46555	0.966493	1.34277	1.83667	1.35212	1.32904	1.75291	1.20711	1.28297	1.92594	2.08224	1.02771	2.29126	1.57511	1.0122	1.50667	0.798482	0.953261	2.15878	2.1695	200707_MPTLVo2_MacMicLP_4T1R_Bld_D8_C2Nil_007.fcs	1.1517	0.83012	1.00913	0.92779	1.09442	0.80573	1.10158	0.877592	0.999498	1.03282	0.87892	0.827021	0.816794	200707_MPTLVo2_ProinflamLP_4T1R_Bld_D8_C2Nil_007.fcs	1.04302
200707_ MPTLVo2_FC_4T1R_Bld_D7_C3_011.fcs	200707	MPTLVo2	FC	4T1R	Bld	D7	C3	11	1	NIL	1	200707_ MPTLVo2_FC_4T1R_Bld_D7_C3_011.fcs	1	1.08011	0.855572	0.613617	2.3484	0.460324	0.734775	1.06535	0.65628	0.564486	0.603741	0.57642	0.923988	0.604402	0.94357	1.00519	0.834069	0.841023	0.394121	0.742831	3.28229	200707_MPTLVo2_MacMicLP_4T1R_Bld_D8_C3_011.fcs	1.00457	0.593907	0.863337	0.814004	0.927039	0.689346	1.10158	1.07233	1.19287	6.96589	1.03027	0.956491	1.07888	200707_MPTLVo2_ProinflamLP_4T1R_Bld_D8_C3_011.fcs	1.04302
200707_ MPTLVo2_FC_4T1R_Bld_D7_C3_012.fcs	200707	MPTLVo2	FC	4T1R	Bld	D7	C3	12	1	NIL	1	200707_ MPTLVo2_FC_4T1R_Bld_D7_C3_012.fcs	1	1.0074	0.563884	0.382361	2.71542	0.227656	0.498396	1.14216	0.393839	0.331729	0.357985	0.353128	0.615189	0.194392	0.827668	1.40095	0.719798	0.844102	0.140845	0.404413	3.93684	200707_MPTLVo2_MacMicLP_4T1R_Bld_D8_C3_012.fcs	0.771182	1.1666	0.927992	1.03939	1.08584	0.572963	0.972955	1.13556	0.966851	33.7033	1.03027	1.551	0.882952	200707_MPTLVo2_ProinflamLP_4T1R_Bld_D8_C3_012.fcs	0.831981
200707_ MPTLVo2_FC_4T1R_Bld_D7_C3_014.fcs	200707	MPTLVo2	FC	4T1R	Bld	D7	C3	14	1	NIL	1	200707_ MPTLVo2_FC_4T1R_Bld_D7_C3_014.fcs	1	1.76848	1.116	0.863119	4.24672	0.885233	0.885419	1.52102	0.748731	0.816947	0.732323	0.696042	1.20581	0.716883	1.03862	1.29161	1.04659	1.23808	0.568103	0.969411	6.1229	200707_MPTLVo2_MacMicLP_4T1R_Bld_D8_C3_014.fcs	0.687468	1.17624	1.04209	0.702407	0.879828	0.863921	1.22691	1.42893	1.12757	11.6152	1.21262	1.226	0.783715	200707_MPTLVo2_ProinflamLP_4T1R_Bld_D8_C3_014.fcs	0.88474
200707_ MPTLVo2_FC_4T1R_Bld_D7_C3_015.fcs	200707	MPTLVo2	FC	4T1R	Bld	D7	C3	15	1	NIL	1	200707_ MPTLVo2_FC_4T1R_Bld_D7_C3_015.fcs	1	1.02775	0.737439	0.510707	2.43517	0.402069	0.598304	1.11208	0.475982	0.475529	0.534788	0.494214	0.819915	0.298852	1.25122	1.88869	0.97692	0.943776	0.341034	0.941204	3.42202	200707_MPTLVo2_MacMicLP_4T1R_Bld_D8_C3_015.fcs	0.801624	0.941959	0.977434	0.785558	0.922747	0.863921	0.890501	1.26707	1.29081	19.2889	0.855215	1.3264	0.882952	200707_MPTLVo2_ProinflamLP_4T1R_Bld_D8_C3_015.fcs	0.730519
200707_ MPTLVo2_FC_4T1R_Bld_D7_C3Nil_013.fcs	200707	MPTLVo2	FC	NIL	Bld	D7	C3	13	0	NIL	1	200707_ MPTLVo2_FC_4T1R_Bld_D7_C3Nil_013.fcs	1	0.703842	0.521523	0.752882	0.590394	0.619005	0.811477	0.885663	0.849916	0.703438	0.799893	0.888433	0.534745	0.657763	1.2836	1.50416	0.848964	0.738388	0.692522	0.722362	0.681814	200707_MPTLVo2_MacMicLP_4T1R_Bld_D8_C3Nil_013.fcs	0.634196	0.83012	0.879817	1.20788	0.725322	1.26231	0.761873	1.23419	1.29081	1.03282	0.902626	0.866655	1.30789	200707_MPTLVo2_ProinflamLP_4T1R_Bld_D8_C3Nil_013.fcs	0.99026
200707_ MPTLVo2_FC_4T1R_Bld_D7_C4_016.fcs	200707	MPTLVo2	FC	4T1R	Bld	D7	C4	16	1	NIL	1	200707_ MPTLVo2_FC_4T1R_Bld_D7_C4_016.fcs	1	1.94114	0.901587	0.952073	4.66892	0.970431	0.983084	2.30896	0.886189	0.736524	0.579156	0.251759	1.03156	1.01817	1.5401	2.36176	1.83042	2.08366	0.829919	2.565	6.48122	200707_MPTLVo2_MacMicLP_4T1R_Bld_D8_C4_016.fcs	0.42618	0.817586	0.960953	0.7593	0.896996	0.863921	0.930079	0.973698	0.934204	31.9659	0.867068	0.812049	0.849873	200707_MPTLVo2_ProinflamLP_4T1R_Bld_D8_C4_016.fcs	0.783279
200707_ MPTLVo2_FC_4T1R_Bld_D7_C4_017.fcs	200707	MPTLVo2	FC	4T1R	Bld	D7	C4	17	1	NIL	1	200707_ MPTLVo2_FC_4T1R_Bld_D7_C4_017.fcs	1	1.9687	1.36737	1.52021	3.22198	1.5097	1.50739	1.33928	1.41299	1.3546	1.75667	1.63524	1.49016	0.957359	1.3102	1.19415	1.58952	1.46443	1.50496	2.43927	4.30492	200707_MPTLVo2_MacMicLP_4T1R_Bld_D8_C4_017.fcs	0.849822	0.866757	0.944473	0.842451	0.905579	0.519248	1.22691	1.13556	1.06479	4.55277	0.83151	1.13352	0.979644	200707_MPTLVo2_ProinflamLP_4T1R_Bld_D8_C4_017.fcs	0.99026
200707_ MPTLVo2_FC_4T1R_Bld_D7_C4_018.fcs	200707	MPTLVo2	FC	4T1R	Bld	D7	C4	18	1	NIL	1	200707_ MPTLVo2_FC_4T1R_Bld_D7_C4_018.fcs	1	1.76061	0.977034	0.963133	3.95915	1.1043	0.823493	1.33416	0.793954	0.747495	1.20697	1.31481	1.06093	1.07858	2.19544	2.97394	1.56677	1.79832	0.817463	2.00859	5.50784	200707_MPTLVo2_MacMicLP_4T1R_Bld_D8_C4_018.fcs	0.824455	0.993058	0.863337	0.645514	0.832618	0.689346	1.10158	1.07233	1.12757	9.86165	0.95733	1.31143	1.07888	200707_MPTLVo2_ProinflamLP_4T1R_Bld_D8_C4_018.fcs	1.04302
200707_ MPTLVo2_FC_4T1R_Bld_D7_C4_020.fcs	200707	MPTLVo2	FC	4T1R	Bld	D7	C4	20	1	NIL	1	200707_ MPTLVo2_FC_4T1R_Bld_D7_C4_020.fcs	1	0.866551	0.759476	0.758118	1.16501	0.765585	0.738712	1.72362	0.675952	0.671002	0.950522	0.97163	0.803878	0.880067	0.897738	1.32643	0.960928	1.27564	0.418453	1.10117	1.47307	200707_MPTLVo2_MacMicLP_4T1R_Bld_D8_C4_020.fcs	1.43075	0.83012	0.863337	0.842451	1.05579	0.519248	0.636544	0.877592	1.06479	5.46976	0.975565	1.29734	0.946565	200707_MPTLVo2_ProinflamLP_4T1R_Bld_D8_C4_020.fcs	1.04302
200707_ MPTLVo2_FC_4T1R_Bld_D7_C4Nil_019.fcs	200707	MPTLVo2	FC	NIL	Bld	D7	C4	19	0	NIL	1	200707_ MPTLVo2_FC_4T1R_Bld_D7_C4Nil_019.fcs	1	1.18606	0.593402	1.37896	0.726266	1.18976	1.51878	1.33724	1.42461	1.61345	1.36124	1.55859	0.591492	0.72295	0.997538	1.33594	1.10851	1.48242	1.50594	1.14923	0.768599	200707_MPTLVo2_MacMicLP_4T1R_Bld_D8_C4Nil_019.fcs	0.794013	0.929425	0.944473	0.814004	0.819742	0.747538	0.890501	0.973698	0.871421	1.0119	0.929978	1.18725	0.882952	200707_MPTLVo2_ProinflamLP_4T1R_Bld_D8_C4Nil_019.fcs	0.88474
200707_ MPTLVo2_FC_4T1R_Bld_D7_C5_021.fcs	200707	MPTLVo2	FC	4T1R	Bld	D7	C5	21	1	NIL	1	200707_ MPTLVo2_FC_4T1R_Bld_D7_C5_021.fcs	1	2.94916	2.60451	1.59001	6.59581	1.61577	1.67777	3.87028	1.68008	1.48632	1.10561	0.485623	2.929	2.20415	2.50797	2.5281	2.25022	2.9178	1.05319	2.72941	9.11165	200707_MPTLVo2_MacMicLP_4T1R_Bld_D8_C5_021.fcs	0.608828	1.05091	0.927992	0.842451	1.03004	0.80573	1.35554	1.26707	1.19287	8.39768	1.1488	1.38541	1.0458	200707_MPTLVo2_ProinflamLP_4T1R_Bld_D8_C5_021.fcs	1.04302
200707_ MPTLVo2_FC_4T1R_Bld_D7_C5_022.fcs	200707	MPTLVo2	FC	4T1R	Bld	D7	C5	22	1	NIL	1	200707_ MPTLVo2_FC_4T1R_Bld_D7_C5_022.fcs	1	1.28394	0.93188	0.688819	2.89619	0.974526	0.501285	1.73063	0.582163	0.520305	0.57859	0.243549	1.06794	1.47274	1.2123	1.4696	1.86517	2.26151	0.912334	1.38016	3.8875	200707_MPTLVo2_MacMicLP_4T1R_Bld_D8_C5_022.fcs	1.16692	1.08947	0.960953	0.785558	0.95279	0.975828	1.05871	0.973698	1.12757	5.21236	0.843363	1.47437	0.816794	200707_MPTLVo2_ProinflamLP_4T1R_Bld_D8_C5_022.fcs	0.783279
200707_ MPTLVo2_FC_4T1R_Bld_D7_C5_023.fcs	200707	MPTLVo2	FC	4T1R	Bld	D7	C5	23	1	NIL	1	200707_ MPTLVo2_FC_4T1R_Bld_D7_C5_023.fcs	1	2.03415	0.879895	0.691235	5.71795	0.691693	0.712782	0.948001	0.620972	0.487422	0.482212	0.219825	0.786022	0.806737	0.858715	1.11808	1.11066	1.65599	0.409158	0.795272	4.12855	200707_MPTLVo2_MacMicLP_4T1R_Bld_D8_C5_023.fcs	0.37037	0.767451	0.846856	0.870897	0.785408	0	0.761873	1.16844	0.901557	60.5051	0.855215	1.02431	0.913486	200707_MPTLVo2_ProinflamLP_4T1R_Bld_D8_C5_023.fcs	1.09578
200707_ MPTLVo2_FC_4T1R_Bld_D7_C5_024.fcs	200707	MPTLVo2	FC	4T1R	Bld	D7	C5	24	1	NIL	1	200707_ MPTLVo2_FC_4T1R_Bld_D7_C5_024.fcs	1	2.21446	1.05521	1.01614	5.50929	1.11017	1.01585	1.74662	0.861643	0.859194	0.608269	0.332078	1.15065	1.51938	1.28913	1.86771	1.95579	2.28828	0.682049	2.92729	6.92248	200707_MPTLVo2_MacMicLP_4T1R_Bld_D8_C5_024.fcs	0.410959	0.855187	1.00913	0.702407	1.01288	1.1504	1.26979	1.07233	1.22551	75.1609	0.911743	1.52457	0.816794	200707_MPTLVo2_ProinflamLP_4T1R_Bld_D8_C5_024.fcs	0.9375
200707_ MPTLVo2_FC_4T1R_Bld_D7_C5Nil_025.fcs	200707	MPTLVo2	FC	NIL	Bld	D7	C5	25	0	NIL	1	200707_ MPTLVo2_FC_4T1R_Bld_D7_C5Nil_025.fcs	1	1.08476	1.87697	1.02442	1.16648	1.43823	0.763173	0.48352	0.880143	0.800309	0.648183	0.361213	1.7454	0.775913	0.425466	0.586559	0.935441	1.3087	1.2649	0.45717	0.518869	200707_MPTLVo2_MacMicLP_4T1R_Bld_D8_C5Nil_025.fcs	1.28615	1.45584	1.12449	1.03939	1.33047	1.03402	0.847625	0.973698	0.838774	0.950772	1.23085	0.985556	0.816794	200707_MPTLVo2_ProinflamLP_4T1R_Bld_D8_C5Nil_025.fcs	0.831981
200721_ MPTLVo3_FC_4T1R_Bld_D7_C1_002.fcs	200721	MPTLVo3	FC	4T1R	Bld	D7	C1	2	1	NIL	1	200721_ MPTLVo3_FC_4T1R_Bld_D7_C1_002.fcs	1	1.96815	0.84121	0.751398	5.17134	0.695177	0.486396	0	0.827038	0.701953	1.48524	1.08503	0.85833	0	1.96117	2.11569	1.76859	2.29474	0.855983	1.42458	6.15578	200721_MPTLVo3_MacMicLP_4T1R_Bld_D8_C1_002.fcs	1.07926	1.08303	0.958299	0.610451	1.06621	1.15942	0.961654	0.773026	1.07123	10.2168	1.09381	1.00356	0.972534	200721_MPTLVo3_ProinflamLP_4T1R_Bld_D8_C1_002.fcs	0.594059
200721_ MPTLVo3_FC_4T1R_Bld_D7_C1_003.fcs	200721	MPTLVo3	FC	4T1R	Bld	D7	C1	3	1	NIL	1	200721_ MPTLVo3_FC_4T1R_Bld_D7_C1_003.fcs	1	1.10815	0.664864	0.800252	1.93937	0.945521	0.343094	0	0.708058	0.661376	1.22337	1.21823	0.705785	0	1.2089	0.7918	1.25482	2.05573	1.22039	1.48012	2.06201	200721_MPTLVo3_MacMicLP_4T1R_Bld_D8_C1_003.fcs	0.817875	1.1432	0.958299	0.852732	1.05161	1.27717	0.730977	1.23081	0.856984	3.71143	0.93713	0.927904	0.720291	200721_MPTLVo3_ProinflamLP_4T1R_Bld_D8_C1_003.fcs	0.762376
200721_ MPTLVo3_FC_4T1R_Bld_D7_C1_004.fcs	200721	MPTLVo3	FC	4T1R	Bld	D7	C1	4	1	NIL	1	200721_ MPTLVo3_FC_4T1R_Bld_D7_C1_004.fcs	1	1.99351	0.875085	1.02492	4.57427	1.19215	0.576288	1.61462	0.757233	0.827305	1.41556	1.24433	0.867473	4.82915	1.28122	1.78779	1.65678	2.29463	1.0156	1.17305	5.38594	200721_MPTLVo3_MacMicLP_4T1R_Bld_D8_C1_004.fcs	0.376616	0.95367	0.99282	0.914489	0.968841	1.63043	1.0006	1.05537	0.893155	3.73923	0.797201	1.02285	1.25841	200721_MPTLVo3_ProinflamLP_4T1R_Bld_D8_C1_004.fcs	0.848185
200721_ MPTLVo3_FC_4T1R_Bld_D7_C1_005.fcs	200721	MPTLVo3	FC	4T1R	Bld	D7	C1	5	1	NIL	1	200721_ MPTLVo3_FC_4T1R_Bld_D7_C1_005.fcs	1	1.49165	0.720968	0.719965	3.5273	0.91962	0.219635	0	0.287825	0.213607	0.9652	0.681895	0.731176	1.00563	1.10201	2.65923	1.58415	2.52544	0.860715	1.53625	4.06111	200721_MPTLVo3_MacMicLP_4T1R_Bld_D8_C1_005.fcs	0.576166	0.798235	0.99282	0.914489	0.998053	1.74819	1.30617	0.91557	1.28548	5.07367	1.06425	0.634179	0.720291	200721_MPTLVo3_ProinflamLP_4T1R_Bld_D8_C1_005.fcs	0.594059
200721_ MPTLVo3_FC_4T1R_Bld_D7_C1Nil_001.fcs	200721	MPTLVo3	FC	NIL	Bld	D7	C1	1	0	NIL	1	200721_ MPTLVo3_FC_4T1R_Bld_D7_C1Nil_001.fcs	1	0.446421	0.682107	0.342427	0.673912	0.414377	0.145401	1.66941	0.272544	0.253616	0.498657	0.541705	0.717526	0.998602	0.403167	0	0.506715	0.469085	0.463981	0.542866	0.706439	200721_MPTLVo3_MacMicLP_4T1R_Bld_D8_C1Nil_001.fcs	1.83249	1.1432	0.886495	1.15914	0.501461	1.39493	1.19233	1.6557	1.2493	1.32193	0.91151	1.00134	1.15191	200721_MPTLVo3_ProinflamLP_4T1R_Bld_D8_C1Nil_001.fcs	1.31353
200721_ MPTLVo3_FC_4T1R_Bld_D7_C2_006.fcs	200721	MPTLVo3	FC	4T1R	Bld	D7	C2	6	1	NIL	1	200721_ MPTLVo3_FC_4T1R_Bld_D7_C2_006.fcs	1	2.78735	0.743525	1.42157	6.48427	1.65365	0.565308	3.34884	1.04738	1.05682	1.56542	1.29041	0.768231	6.0096	2.13742	4.23773	2.39326	3.40203	1.61656	2.98439	7.52019	200721_MPTLVo3_MacMicLP_4T1R_Bld_D8_C2_006.fcs	0.688589	0.824308	0.904446	0.852732	1.037	0.932971	1.57579	1.05537	0.965498	22.7412	0.797201	0.896751	1.18834	200721_MPTLVo3_ProinflamLP_4T1R_Bld_D8_C2_006.fcs	0.719472
200721_ MPTLVo3_FC_4T1R_Bld_D7_C2_008.fcs	200721	MPTLVo3	FC	4T1R	Bld	D7	C2	8	1	NIL	1	200721_ MPTLVo3_FC_4T1R_Bld_D7_C2_008.fcs	1	3.32146	1.14497	2.02836	6.86858	2.14611	1.00959	1.67442	1.5726	1.39908	2.5982	2.51291	1.17948	6.0096	2.07966	2.91344	3.19355	3.65537	2.37586	2.85688	8.16359	200721_MPTLVo3_MacMicLP_4T1R_Bld_D8_C2_008.fcs	0.320405	0.760128	0.868545	0.793349	0.97371	0.932971	0.961654	0.808662	1.14357	11.1621	0.848443	0.689067	0.936099	200721_MPTLVo3_ProinflamLP_4T1R_Bld_D8_C2_008.fcs	0.551155
200721_ MPTLVo3_FC_4T1R_Bld_D7_C2_009.fcs	200721	MPTLVo3	FC	4T1R	Bld	D7	C2	9	1	NIL	1	200721_ MPTLVo3_FC_4T1R_Bld_D7_C2_009.fcs	1	1.55099	1.08091	1.13687	2.65051	1.35915	0.419436	0	1.03873	0.930581	1.38189	1.70388	1.10624	4.02049	1.44928	1.86052	1.55291	2.38798	1.13066	1.76373	2.92664	200721_MPTLVo3_MacMicLP_4T1R_Bld_D8_C2_009.fcs	0.7448	0.876454	0.922397	0.914489	0.822785	1.15942	1.07549	1.09101	1.1074	6.03281	0.874064	0.680908	1.33128	NA	NA
200721_ MPTLVo3_FC_4T1R_Bld_D7_C2_010.fcs	200721	MPTLVo3	FC	4T1R	Bld	D7	C2	10	1	NIL	1	200721_ MPTLVo3_FC_4T1R_Bld_D7_C2_010.fcs	1	2.02851	1.27774	0.889708	4.98418	1.07948	0.237981	3.33383	0.53714	0.476545	1.78472	1.21701	1.32203	0.997109	1.43773	1.31835	1.62737	2.0717	1.21918	2.03099	5.83814	200721_MPTLVo3_MacMicLP_4T1R_Bld_D8_C2_010.fcs	0.435638	1.12314	0.922397	0.824228	0.915287	2.3279	0.883763	1.40899	1.21313	18.1401	1.00512	0.875983	0.899664	200721_MPTLVo3_ProinflamLP_4T1R_Bld_D8_C2_010.fcs	0.930693
200721_ MPTLVo3_FC_4T1R_Bld_D7_C2Nil_007.fcs	200721	MPTLVo3	FC	NIL	Bld	D7	C2	7	0	NIL	1	200721_ MPTLVo3_FC_4T1R_Bld_D7_C2Nil_007.fcs	1	0.695272	1.05259	0.546627	1.01961	0.619292	0.262677	0	0.488216	0.437409	0.788899	0.811343	1.08037	0	0.920147	0.791011	0.89109	1.12592	0.609589	0.761621	1.09782	200721_MPTLVo3_MacMicLP_4T1R_Bld_D8_C2Nil_007.fcs	0.955593	0.824308	0.99282	0.914489	0.988315	1.05072	1.0006	0.529057	0.820812	0.928552	1.02483	0.877466	0.826794	200721_MPTLVo3_ProinflamLP_4T1R_Bld_D8_C2Nil_007.fcs	0.805281
200721_ MPTLVo3_FC_4T1R_Bld_D7_C3_011.fcs	200721	MPTLVo3	FC	4T1R	Bld	D7	C3	11	1	NIL	1	200721_ MPTLVo3_FC_4T1R_Bld_D7_C3_011.fcs	1	1.53677	1.21848	0.92213	3.1182	1.03868	0.408194	1.67442	0.837494	0.973571	1.8772	1.35833	1.28514	2.0032	1.55974	2.91344	1.79779	2.56057	0.734802	1.52321	3.50838	200721_MPTLVo3_MacMicLP_4T1R_Bld_D8_C3_011.fcs	0.598651	0.889491	0.958299	0.517815	0.890944	1.15942	0.769922	1.23081	0.965498	4.78176	0.93713	0.844088	1.00617	200721_MPTLVo3_ProinflamLP_4T1R_Bld_D8_C3_011.fcs	0.594059
200721_ MPTLVo3_FC_4T1R_Bld_D7_C3_012.fcs	200721	MPTLVo3	FC	4T1R	Bld	D7	C3	12	1	NIL	1	200721_ MPTLVo3_FC_4T1R_Bld_D7_C3_012.fcs	1	1.6606	0.786325	1.22431	2.87472	1.45872	0.629521	5.02578	1.04688	1.2679	1.34524	2.31032	0.777188	4.00841	0.924754	2.11993	1.21051	1.55703	1.00473	1.21711	3.31225	200721_MPTLVo3_MacMicLP_4T1R_Bld_D8_C3_012.fcs	0.623946	1.02286	0.958299	0.700713	1.16845	1.74819	0.883763	1.23081	1.43016	2.18237	1.05439	0.986501	0.936099	200721_MPTLVo3_ProinflamLP_4T1R_Bld_D8_C3_012.fcs	0.719472
200721_ MPTLVo3_FC_4T1R_Bld_D7_C3_014.fcs	200721	MPTLVo3	FC	4T1R	Bld	D7	C3	14	1	NIL	1	200721_ MPTLVo3_FC_4T1R_Bld_D7_C3_014.fcs	1	2.64818	1.09481	0.830803	7.41732	0.812607	0.526851	1.66691	0.837815	1.01985	1.28034	0.878955	1.11448	0.997109	2.35788	5.00974	1.61604	1.88254	1.58493	2.15793	8.88353	200721_MPTLVo3_MacMicLP_4T1R_Bld_D8_C3_014.fcs	0.452501	1.17329	0.886495	0.824228	1.11003	1.63043	1.30617	1.09101	0.998887	13.7615	1.16279	1.12372	1.11547	200721_MPTLVo3_ProinflamLP_4T1R_Bld_D8_C3_014.fcs	0.636964
200721_ MPTLVo3_FC_4T1R_Bld_D7_C3_015.fcs	200721	MPTLVo3	FC	4T1R	Bld	D7	C3	15	1	NIL	1	200721_ MPTLVo3_FC_4T1R_Bld_D7_C3_015.fcs	1	2.59969	0.747474	1.01387	6.81556	1.21432	0.322228	5.03082	0.543447	0.595212	1.3596	1.0883	0.820869	2.00621	2.19849	5.30513	2.23733	2.70941	3.11534	2.17781	8.04028	200721_MPTLVo3_MacMicLP_4T1R_Bld_D8_C3_015.fcs	1.7819	0.889491	0.940348	0.64133	0.97371	2.3279	1.0006	1.01974	1.43016	42.174	1.10367	0.846314	0.720291	200721_MPTLVo3_ProinflamLP_4T1R_Bld_D8_C3_015.fcs	0.762376
200721_ MPTLVo3_FC_4T1R_Bld_D7_C3Nil_013.fcs	200721	MPTLVo3	FC	NIL	Bld	D7	C3	13	0	NIL	1	200721_ MPTLVo3_FC_4T1R_Bld_D7_C3Nil_013.fcs	1	0.918124	1.17372	0.926865	0.864702	1.16352	0.338357	0	0.637594	0.710833	1.13444	0.813369	1.12012	1.9992	0.980097	0.264329	1.32105	0.76754	0.806667	0.890777	0.841795	200721_MPTLVo3_MacMicLP_4T1R_Bld_D8_C3Nil_013.fcs	0.860034	0.786201	0.974869	0.852732	1.21227	0.697464	0.961654	1.19518	0.929327	0.803447	1.06425	0.779558	1.0426	200721_MPTLVo3_ProinflamLP_4T1R_Bld_D8_C3Nil_013.fcs	1.27063
200721_ MPTLVo3_FC_4T1R_Bld_D7_C4_016.fcs	200721	MPTLVo3	FC	4T1R	Bld	D7	C4	16	1	NIL	1	200721_ MPTLVo3_FC_4T1R_Bld_D7_C4_016.fcs	1	1.82286	0.74427	1.01732	3.98679	1.17242	0.487615	0	0.96849	1.04399	1.16386	1.15574	0.783294	3.00781	1.96609	4.5071	1.84895	2.40011	1.27493	2.05598	4.51011	200721_MPTLVo3_MacMicLP_4T1R_Bld_D8_C4_016.fcs	0.674536	1.13317	1.01077	1.15914	1.13437	0.697464	0.883763	1.40899	1.68058	1.45955	1.29089	1.07996	1.33128	200721_MPTLVo3_ProinflamLP_4T1R_Bld_D8_C4_016.fcs	0.676568
200721_ MPTLVo3_FC_4T1R_Bld_D7_C4_017.fcs	200721	MPTLVo3	FC	4T1R	Bld	D7	C4	17	1	NIL	1	200721_ MPTLVo3_FC_4T1R_Bld_D7_C4_017.fcs	1	0.925171	0.995634	0.441953	2.13111	0.489514	0.221874	0	0.39847	0.35862	0.584889	0.339752	1.00006	2.0042	0.520174	0.264991	0.823452	0.579359	0.490113	0.496498	2.5386	200721_MPTLVo3_MacMicLP_4T1R_Bld_D8_C4_017.fcs	0.629567	0.95367	0.958299	1.2209	1.08082	0.813406	0.883763	1.09101	1.14357	4.61496	0.91151	0.930129	0.683857	200721_MPTLVo3_ProinflamLP_4T1R_Bld_D8_C4_017.fcs	0.676568
200721_ MPTLVo3_FC_4T1R_Bld_D7_C4_018.fcs	200721	MPTLVo3	FC	4T1R	Bld	D7	C4	18	1	NIL	1	200721_ MPTLVo3_FC_4T1R_Bld_D7_C4_018.fcs	1	1.61645	0.604695	1.01038	3.27249	1.16404	0.46885	0	0.976246	1.03549	0.824517	0.610943	0.582307	4.0044	1.55896	4.50033	1.35336	2.2066	0.905802	1.37434	3.80844	200721_MPTLVo3_MacMicLP_4T1R_Bld_D8_C4_018.fcs	0.618325	0.695949	0.940348	0.88361	0.949367	1.15942	0.578191	1.05537	0.820812	6.76953	0.810012	0.908619	0.972534	200721_MPTLVo3_ProinflamLP_4T1R_Bld_D8_C4_018.fcs	0.762376
200721_ MPTLVo3_FC_4T1R_Bld_D7_C4_020.fcs	200721	MPTLVo3	FC	4T1R	Bld	D7	C4	20	1	NIL	1	200721_ MPTLVo3_FC_4T1R_Bld_D7_C4_020.fcs	1	1.91466	0.783578	0.873517	4.68512	1.07939	0.229343	1.66941	0.452199	0.447286	1.02322	0.812558	0.791557	0.998602	1.2671	3.43285	1.52015	1.83124	0.561661	1.40183	5.62086	200721_MPTLVo3_MacMicLP_4T1R_Bld_D8_C4_020.fcs	0.654862	0.95367	1.01077	0.610451	1.43135	0.932971	0.769922	0.561952	0.820812	6.50542	0.985416	0.725412	0.899664	200721_MPTLVo3_ProinflamLP_4T1R_Bld_D8_C4_020.fcs	0.719472
200721_ MPTLVo3_FC_4T1R_Bld_D7_C4Nil_019.fcs	200721	MPTLVo3	FC	NIL	Bld	D7	C4	19	0	NIL	1	200721_ MPTLVo3_FC_4T1R_Bld_D7_C4Nil_019.fcs	1	1.15447	1.02007	1.11724	1.26592	1.30047	0.508673	1.67358	1.10314	1.22271	1.33741	1.08612	1.05044	2.0022	0.981568	1.32363	1.04629	1.41078	1.73816	1.52245	1.2522	200721_MPTLVo3_MacMicLP_4T1R_Bld_D8_C4Nil_019.fcs	0.733558	0.99278	0.99282	1.19002	0.968841	0.697464	0.692031	0.951206	1.07123	0.749235	0.885889	0.944222	1.07904	200721_MPTLVo3_ProinflamLP_4T1R_Bld_D8_C4Nil_019.fcs	0.636964
200721_ MPTLVo3_FC_4T1R_Bld_D7_C5_021.fcs	200721	MPTLVo3	FC	4T1R	Bld	D7	C5	21	1	NIL	1	200721_ MPTLVo3_FC_4T1R_Bld_D7_C5_021.fcs	1	1.70945	1.14214	1.26983	2.88799	1.2665	0.917873	3.34884	0.982878	1.19326	3.63099	11.8854	1.15663	1.0016	1.67528	5.0323	1.81676	2.49724	1.39612	1.6645	3.24634	200721_MPTLVo3_MacMicLP_4T1R_Bld_D8_C5_021.fcs	1.24508	1.38387	0.940348	1.09739	1.36806	0.581522	1.11444	1.05537	0.893155	7.97887	1.14308	1.72304	1.25841	200721_MPTLVo3_ProinflamLP_4T1R_Bld_D8_C5_021.fcs	1.05941
200721_ MPTLVo3_FC_4T1R_Bld_D7_C5_022.fcs	200721	MPTLVo3	FC	4T1R	Bld	D7	C5	22	1	NIL	1	200721_ MPTLVo3_FC_4T1R_Bld_D7_C5_022.fcs	1	2.82622	1.01268	2.57861	3.68889	1.39772	5.84932	1.66608	2.62629	2.86705	4.23337	14.1239	1.023	1.99323	2.0693	5.79786	2.23039	2.77289	1.75474	2.01626	4.069	200721_MPTLVo3_MacMicLP_4T1R_Bld_D8_C5_022.fcs	0.905003	1.33373	1.01077	0.76247	1.19279	1.97464	0.730977	1.19518	1.07123	18.2374	1.05439	1.26762	1.07904	200721_MPTLVo3_ProinflamLP_4T1R_Bld_D8_C5_022.fcs	0.762376
200721_ MPTLVo3_FC_4T1R_Bld_D7_C5_023.fcs	200721	MPTLVo3	FC	4T1R	Bld	D7	C5	23	1	NIL	1	200721_ MPTLVo3_FC_4T1R_Bld_D7_C5_023.fcs	1	3.13927	0.823802	2.5948	4.80732	1.90901	4.1523	0	2.50585	3.05191	4.98062	13.7791	0.817989	3.98447	3.1024	8.69246	2.28586	3.17644	1.94874	2.44025	5.4663	200721_MPTLVo3_MacMicLP_4T1R_Bld_D8_C5_023.fcs	0.834739	1.49418	1.04667	0.610451	1.25609	2.3279	1.0006	0.740132	1.03506	6.08841	1.05439	1.83281	0.972534	200721_MPTLVo3_ProinflamLP_4T1R_Bld_D8_C5_023.fcs	1.05941
200721_ MPTLVo3_FC_4T1R_Bld_D7_C5_024.fcs	200721	MPTLVo3	FC	4T1R	Bld	D7	C5	24	1	NIL	1	200721_ MPTLVo3_FC_4T1R_Bld_D7_C5_024.fcs	1	2.57284	1.23746	1.76248	4.78024	1.29215	3.05543	0	1.8942	1.78574	1.52152	1.61785	1.17352	1.98827	1.83481	2.10308	1.93121	2.34392	1.02106	2.21648	5.46272	200721_MPTLVo3_MacMicLP_4T1R_Bld_D8_C5_024.fcs	0.801012	0.979743	0.974869	1.06651	1.45083	0.348732	1.15339	1.23081	1.07123	7.83987	1.02483	1.23424	1.0426	200721_MPTLVo3_ProinflamLP_4T1R_Bld_D8_C5_024.fcs	0.848185
200721_ MPTLVo3_FC_4T1R_Bld_D7_C5Nil_025.fcs	200721	MPTLVo3	FC	NIL	Bld	D7	C5	25	0	NIL	1	200721_ MPTLVo3_FC_4T1R_Bld_D7_C5Nil_025.fcs	1	1.78571	1.07151	2.06684	1.17586	1.50234	3.74489	1.65701	2.49851	2.37543	1.24059	1.74746	1.03155	0	1.71502	2.62103	1.23486	1.22668	1.3816	1.28229	1.10174	200721_MPTLVo3_MacMicLP_4T1R_Bld_D8_C5Nil_025.fcs	0.618325	1.25351	1.153	0.88361	1.32911	1.15942	1.15339	0.66886	0.929327	1.19683	1.11352	1.39742	0.899664	200721_MPTLVo3_ProinflamLP_4T1R_Bld_D8_C5Nil_025.fcs	0.973597
200825_PIIOVo2_FC_4T1R_Bld_D7_C1_003.fcs	200825	PIIOVo2	FC	4T1R	Bld	D7	C1	3	1	NIL	1	200825_PIIOVo2_FC_4T1R_Bld_D7_C1_003.fcs	1	1.38673	1.13817	0.9708	2.86416	0.870381	1.02503	0.921615	1.04555	1.17149	0.993439	0.995441	1.10283	1.4686	1.23023	1.42184	1.83456	1.81632	1.3626	1.08712	3.0511	200908_piIOVo2_MacMicLP_4T1R_Bld_D14_C1_003.fcs	0.604966	0.726304	0.958631	0.961411	1.03937	1.35565	0.974203	1.23994	1.0882	22.6848	1.10949	1.30423	1.12116	200908_piIOVo2_ProinflamLP_4T1R_Bld_D14_C1_003.fcs	1.06409
200825_PIIOVo2_FC_4T1R_Bld_D7_C1_005.fcs	200825	PIIOVo2	FC	4T1R	Bld	D7	C1	5	1	NIL	1	200825_PIIOVo2_FC_4T1R_Bld_D7_C1_005.fcs	1	1.32237	1.36799	0.985265	2.49659	0.972157	0.970165	1.38595	1.00128	1.16148	0.973649	0.80243	1.33598	0.828196	1.95887	2.72134	1.54834	1.59333	0.768417	1.26492	2.60914	200908_piIOVo2_MacMicLP_4T1R_Bld_D14_C1_005.fcs	1.03837	0.802874	1.06868	1.10474	1.53758	1.09456	1.08953	1.74689	1.35395	40.7816	1.06958	1.24212	0.908733	200908_piIOVo2_ProinflamLP_4T1R_Bld_D14_C1_005.fcs	1.06409
200825_PIIOVo2_FC_4T1R_Bld_D7_C1eC100_002.fcs	200825	PIIOVo2	FC	4T1R	Bld	D7	C1	2	1	eC100	1	200825_PIIOVo2_FC_4T1R_Bld_D7_C1eC100_002.fcs	1	1.35759	1.2056	0.795202	3.3112	0.608127	0.822457	1.66271	0.903268	0.977269	1.14336	1.18918	1.22379	1.49037	2.21949	2.91498	2.16149	2.37963	1.28037	2.54112	3.43995	200908_piIOVo2_MacMicLP_4T1R_Bld_D14_C1eC100_002.fcs	1.36343	0.573163	1.06868	1.33186	1.10379	1.29038	1.44158	3.7308	1.73654	150.773	1.18132	1.61071	1.30291	200908_piIOVo2_ProinflamLP_4T1R_Bld_D14_C1eC100_002.fcs	1.06409
200825_PIIOVo2_FC_4T1R_Bld_D7_C1eC1000_004.fcs	200825	PIIOVo2	FC	4T1R	Bld	D7	C1	4	1	eC1000	1	200825_PIIOVo2_FC_4T1R_Bld_D7_C1eC1000_004.fcs	1	2.47718	1.899	1.7069	5.21816	1.66165	1.52746	5.12238	1.88286	1.87268	1.70407	1.00934	1.82428	1.2754	2.86578	3.5023	3.66764	3.69555	1.69612	2.28239	5.52329	200908_piIOVo2_MacMicLP_4T1R_Bld_D14_C1eC1000_004.fcs	1.09255	0.862347	0.926839	0.736494	1.44309	1.15983	0.974203	1.54938	1.11798	64.5709	1.25316	1.18407	1.02911	200908_piIOVo2_ProinflamLP_4T1R_Bld_D14_C1eC1000_004.fcs	1.06409
200825_PIIOVo2_FC_4T1R_Bld_D7_C1Nil_001.fcs	200825	PIIOVo2	FC	NIL	Bld	D7	C1	1	0	NIL	1	200825_PIIOVo2_FC_4T1R_Bld_D7_C1Nil_001.fcs	1	0.929909	0.43198	0.763747	1.55319	0.76904	0.741688	0.769535	0.931653	0.82236	0.31178	0.0898572	0.423881	1.68611	1.38977	1.61893	1.40678	1.46243	1.04294	1.18602	1.62743	200908_piIOVo2_MacMicLP_4T1R_Bld_D14_C1Nil_001.fcs	0.952596	0.71664	1.05278	0.848953	0.77738	1.29038	0.974203	1.0139	1.0882	1.06882	0.779832	0.644014	0.908733	200908_piIOVo2_ProinflamLP_4T1R_Bld_D14_C1Nil_001.fcs	0.851934
200825_PIIOVo2_FC_4T1R_Bld_D7_C2_009.fcs	200825	PIIOVo2	FC	4T1R	Bld	D7	C2	9	1	NIL	1	200825_PIIOVo2_FC_4T1R_Bld_D7_C2_009.fcs	1	1.62392	1.29536	1.11208	3.44482	1.01306	1.2009	5.66773	1.17219	1.22047	0.945005	0.882413	1.29953	1.93534	2.9881	3.74742	2.26958	2.20359	1.64601	2.1681	3.54597	200908_piIOVo2_MacMicLP_4T1R_Bld_D14_C2_009.fcs	0.857788	0.534506	0.973303	0.848953	0.979241	1.09456	1.01366	1.40892	1.2646	127.086	1.31701	0.941044	1.0598	200908_piIOVo2_ProinflamLP_4T1R_Bld_D14_C2_009.fcs	0.977901
200825_PIIOVo2_FC_4T1R_Bld_D7_C2eC100_006.fcs	200825	PIIOVo2	FC	4T1R	Bld	D7	C2	6	1	eC100	1	200825_PIIOVo2_FC_4T1R_Bld_D7_C2eC100_006.fcs	1	1.27455	1.02397	1.09664	1.91794	1.26841	0.862261	0	1.0032	0.989846	1.32458	1.26947	1.0311	1.04642	0.893761	1.228	0.782528	0.718989	1.24059	1.39467	1.97326	200908_piIOVo2_MacMicLP_4T1R_Bld_D14_C2eC100_006.fcs	0.993228	0.611077	1.00509	0.906284	1.26271	1.29038	0.974203	1.26847	1.14777	42.6338	1.17334	1.53375	1.00079	200908_piIOVo2_ProinflamLP_4T1R_Bld_D14_C2eC100_006.fcs	1.06409
200825_PIIOVo2_FC_4T1R_Bld_D7_C2eC100_010.fcs	200825	PIIOVo2	FC	4T1R	Bld	D7	C2	10	1	eC100	1	200825_PIIOVo2_FC_4T1R_Bld_D7_C2eC100_010.fcs	1	1.22283	1.33299	1.14716	1.47867	1.25604	1.01503	0.818827	1.07683	1.23887	1.21439	1.07565	1.32199	0.978607	1.67168	1.60779	0.997928	0.979772	0.907971	1.52989	1.47238	200908_piIOVo2_MacMicLP_4T1R_Bld_D14_C2eC100_010.fcs	0.790068	0.780572	0.989199	0.877619	0.983536	1.09456	0.819423	1.23994	1.0882	51.8607	0.933883	1.32313	0.939418	200908_piIOVo2_ProinflamLP_4T1R_Bld_D14_C2eC100_010.fcs	1.15028
200825_PIIOVo2_FC_4T1R_Bld_D7_C2eC1000_008.fcs	200825	PIIOVo2	FC	4T1R	Bld	D7	C2	8	1	eC1000	1	200825_PIIOVo2_FC_4T1R_Bld_D7_C2eC1000_008.fcs	1	1.71866	1.26398	1.09698	3.92691	1.07473	1.03744	1.44493	1.11525	1.07682	1.22454	1.12481	1.18013	1.29516	2.15569	2.53316	2.18654	2.18659	1.42421	1.73552	4.17155	200908_piIOVo2_MacMicLP_4T1R_Bld_D14_C2eC1000_008.fcs	0.708804	0.611077	1.00509	0.961411	1.08661	1.09456	0.974203	1.18288	1.0882	31.4189	1.02967	1.27993	1.00079	200908_piIOVo2_ProinflamLP_4T1R_Bld_D14_C2eC1000_008.fcs	0.934807
200825_PIIOVo2_FC_4T1R_Bld_D7_C2Nil_007.fcs	200825	PIIOVo2	FC	NIL	Bld	D7	C2	7	0	NIL	1	200825_PIIOVo2_FC_4T1R_Bld_D7_C2Nil_007.fcs	1	1.03031	1.31396	0.983009	1.16897	0.931833	0.902995	1.84793	0.985635	1.08613	1.69659	1.71725	1.28991	0.552131	0.87061	0.518351	0.919619	0.910475	1.08148	1.18536	1.16116	200908_piIOVo2_MacMicLP_4T1R_Bld_D14_C2Nil_007.fcs	0.943567	0.659398	1.00509	0.906284	0.931997	1.29038	1.12898	1.09949	1.0882	1.06882	1.36491	1.13276	0.970102	200908_piIOVo2_ProinflamLP_4T1R_Bld_D14_C2Nil_007.fcs	1.06409
200825_PIIOVo2_FC_4T1R_Bld_D7_C3_011.fcs	200825	PIIOVo2	FC	4T1R	Bld	D7	C3	11	1	NIL	1	200825_PIIOVo2_FC_4T1R_Bld_D7_C3_011.fcs	1	1.69258	0.91164	1.06869	3.95438	1.137	0.973301	0.818827	1.17619	1.21123	1.04395	0.900355	0.894289	0.815506	1.15731	1.03358	1.31394	1.17188	0.605314	2.52397	4.08912	200908_piIOVo2_MacMicLP_4T1R_Bld_D14_C3_011.fcs	0.681716	0.765704	0.910944	0.990077	0.897638	1.2251	1.01366	1.15435	1.11798	52.0646	1.04563	1.08011	1.02911	200908_piIOVo2_ProinflamLP_4T1R_Bld_D14_C3_011.fcs	1.27624
200825_PIIOVo2_FC_4T1R_Bld_D7_C3_015.fcs	200825	PIIOVo2	FC	4T1R	Bld	D7	C3	15	1	NIL	1	200825_PIIOVo2_FC_4T1R_Bld_D7_C3_015.fcs	1	2.19708	1.47599	1.34276	5.25769	1.47558	1.19233	2.53431	1.31954	1.33276	1.1516	1.03574	1.46817	0.631006	2.38796	2.84352	2.14917	2.15541	1.36607	2.84214	5.4919	200908_piIOVo2_MacMicLP_4T1R_Bld_D14_C3_015.fcs	0.749436	0.892083	0.879152	0.990077	1.05655	0.969038	1.05311	1.12802	1.29439	90.8581	0.973793	1.12736	1.00079	200908_piIOVo2_ProinflamLP_4T1R_Bld_D14_C3_015.fcs	1.15028
200825_PIIOVo2_FC_4T1R_Bld_D7_C3eC100_014.fcs	200825	PIIOVo2	FC	4T1R	Bld	D7	C3	14	1	eC100	1	200825_PIIOVo2_FC_4T1R_Bld_D7_C3eC100_014.fcs	1	2.14163	1.30498	1.40423	4.82198	1.42028	1.38544	1.722	1.50162	1.4189	1.26414	1.06402	1.25107	1.71502	1.69017	1.44908	1.94125	1.95947	1.11386	1.92005	5.10566	200908_piIOVo2_MacMicLP_4T1R_Bld_D14_C3eC100_014.fcs	3.81941	0.449015	1.05278	1.18853	0.704366	0.969038	0.974203	1.18288	1.05842	72.1495	0.870028	1.19352	0.878049	200908_piIOVo2_ProinflamLP_4T1R_Bld_D14_C3eC100_014.fcs	0.80884
200825_PIIOVo2_FC_4T1R_Bld_D7_C3eC1000_012.fcs	200825	PIIOVo2	FC	4T1R	Bld	D7	C3	12	1	eC1000	1	200825_PIIOVo2_FC_4T1R_Bld_D7_C3eC1000_012.fcs	1	1.79463	1.77731	0.752984	5.44336	0.720928	0.763391	4.43504	0.859432	0.868905	0.620938	0.481908	1.74095	2.35576	3.77265	6.22021	0.82578	0.745722	0.683037	2.18934	5.72714	200908_piIOVo2_MacMicLP_4T1R_Bld_D14_C3eC1000_012.fcs	0.722348	0.75827	0.989199	0.961411	1.08661	0.70795	0.93475	1.07096	0.941581	20.2719	1.06958	1.04635	0.970102	200908_piIOVo2_ProinflamLP_4T1R_Bld_D14_C3eC1000_012.fcs	1.19006
200825_PIIOVo2_FC_4T1R_Bld_D7_C3Nil_013.fcs	200825	PIIOVo2	FC	NIL	Bld	D7	C3	13	0	NIL	1	200825_PIIOVo2_FC_4T1R_Bld_D7_C3Nil_013.fcs	1	0.830599	1.16533	0.885283	0.610577	0.831581	0.942099	0	1.02908	1.1338	0.861985	0.901034	1.18291	0.979345	0.965156	1.26421	0.732366	0.80748	1.00962	0.761995	0.594306	200908_piIOVo2_MacMicLP_4T1R_Bld_D14_C3Nil_013.fcs	0.862302	0.780572	0.989199	0.848953	1.0179	0.969038	1.01366	1.04243	0.941581	0.785047	0.862046	1.27318	1.00079	200908_piIOVo2_ProinflamLP_4T1R_Bld_D14_C3Nil_013.fcs	0.977901
200825_PIIOVo2_FC_4T1R_Bld_D7_C4_017.fcs	200825	PIIOVo2	FC	4T1R	Bld	D7	C4	17	1	NIL	1	200825_PIIOVo2_FC_4T1R_Bld_D7_C4_017.fcs	1	1.28225	0.630809	0.757036	3.18364	0.896532	0.687401	3.34334	0.66046	0.576669	0.296182	0.146398	0.613867	1.4429	0.70006	0.703362	1.33557	1.32042	0.480578	1.15626	3.39056	200908_piIOVo2_MacMicLP_4T1R_Bld_D14_C4_017.fcs	0.460497	0.582827	0.926839	0.791621	1.03078	1.35565	0.77997	1.12802	1.02864	60.2719	1.16536	1.07201	0.970102	200908_piIOVo2_ProinflamLP_4T1R_Bld_D14_C4_017.fcs	1.57459
200825_PIIOVo2_FC_4T1R_Bld_D7_C4eC100_018.fcs	200825	PIIOVo2	FC	4T1R	Bld	D7	C4	18	1	eC100	1	200825_PIIOVo2_FC_4T1R_Bld_D7_C4eC100_018.fcs	1	1.94346	1.08472	1.21422	4.56755	1.4596	1.02466	1.68028	1.17915	1.03957	0.493405	0.141703	1.09576	1.78503	1.97907	1.64964	1.89991	1.95799	1.65619	2.11225	4.82306	200908_piIOVo2_MacMicLP_4T1R_Bld_D14_C4eC100_018.fcs	0.62754	0.687647	1.06868	0.791621	1.07373	0.773222	0.895296	1.23994	1.05842	49.7536	1.0137	1.12196	0.970102	200908_piIOVo2_ProinflamLP_4T1R_Bld_D14_C4eC100_018.fcs	1.10718
200825_PIIOVo2_FC_4T1R_Bld_D7_C4eC1000_016.fcs	200825	PIIOVo2	FC	4T1R	Bld	D7	C4	16	1	eC1000	1	200825_PIIOVo2_FC_4T1R_Bld_D7_C4eC1000_016.fcs	1	1.1317	0.564481	0.695375	2.70088	0.818801	0.630525	1.69162	0.577639	0.564523	0.347923	0.126198	0.546222	0.449269	1.23973	1.34443	1.07663	1.15097	0.694734	1.56817	2.83788	200908_piIOVo2_MacMicLP_4T1R_Bld_D14_C4eC1000_016.fcs	0.645598	0.601412	0.910944	1.2172	1.02219	1.35565	1.16844	2.14411	1.29439	374.291	0.957829	1.30423	1.0598	200908_piIOVo2_ProinflamLP_4T1R_Bld_D14_C4eC1000_016.fcs	0.765746
200825_PIIOVo2_FC_4T1R_Bld_D7_C4eC1000_020.fcs	200825	PIIOVo2	FC	4T1R	Bld	D7	C4	20	1	eC1000	1	200825_PIIOVo2_FC_4T1R_Bld_D7_C4eC1000_020.fcs	1	1.20194	0.79161	0.826481	2.5475	0.934483	0.803927	3.89656	0.779172	0.779584	0.264842	0.113749	0.79298	0.665272	1.00531	1.01493	1.27767	1.38437	0.548669	1.51933	2.6564	200908_piIOVo2_MacMicLP_4T1R_Bld_D14_C4eC1000_020.fcs	0.817156	0.862347	0.832688	0.906284	1.14674	1.2251	0.77997	1.12802	1.14777	82.9567	1.10949	0.865437	0.847364	200908_piIOVo2_ProinflamLP_4T1R_Bld_D14_C4eC1000_020.fcs	0.977901
200825_PIIOVo2_FC_4T1R_Bld_D7_C4Nil_019.fcs	200825	PIIOVo2	FC	NIL	Bld	D7	C4	19	0	NIL	1	200825_PIIOVo2_FC_4T1R_Bld_D7_C4Nil_019.fcs	1	0.686428	0.699272	0.70773	0.614826	0.777814	0.701052	2.2649	0.818138	0.834391	0.218885	0.121214	0.682936	0.225571	0.711369	0.714724	0.793584	0.82365	0.662749	0.472899	0.62051	200908_piIOVo2_MacMicLP_4T1R_Bld_D14_C4Nil_019.fcs	0.911964	0.802874	1.00509	1.04741	0.824624	0.642678	1.01366	0.985369	0.882016	1.04673	0.862046	0.679118	1.00079	200908_piIOVo2_ProinflamLP_4T1R_Bld_D14_C4Nil_019.fcs	0.765746
200825_PIIOVo2_FC_4T1R_Bld_D7_C5_021.fcs	200825	PIIOVo2	FC	4T1R	Bld	D7	C5	21	1	NIL	1	200825_PIIOVo2_FC_4T1R_Bld_D7_C5_021.fcs	1	1.61312	0.867564	0.914372	4.13481	0.870046	0.921801	3.98224	1.01144	1.14549	0.858518	0.769463	0.869848	0.793218	1.29543	1.27661	1.8142	1.68176	0.946239	1.82704	4.32539	200908_piIOVo2_MacMicLP_4T1R_Bld_D14_C5_021.fcs	0.541761	0.659398	0.973303	1.01874	0.880458	1.02929	1.32322	1.40892	1.29439	40.3908	1.03765	1.37444	1.0598	200908_piIOVo2_ProinflamLP_4T1R_Bld_D14_C5_021.fcs	1.02099
200825_PIIOVo2_FC_4T1R_Bld_D7_C5eC100_022.fcs	200825	PIIOVo2	FC	4T1R	Bld	D7	C5	22	1	eC100	1	200825_PIIOVo2_FC_4T1R_Bld_D7_C5eC100_022.fcs	1	2.59742	1.25119	1.32209	7.17718	1.10544	1.51053	6.12945	1.39797	1.42287	1.54719	1.77304	1.20657	2.77481	2.88775	3.0479	1.61853	1.5296	1.33875	1.68881	7.69013	200908_piIOVo2_MacMicLP_4T1R_Bld_D14_C5eC100_022.fcs	0.808126	0.877215	1.08457	0.877619	1.14245	0.903766	0.895296	1.35187	1.17755	140.085	1.10949	1.5216	0.970102	200908_piIOVo2_ProinflamLP_4T1R_Bld_D14_C5eC100_022.fcs	0.80884
200825_PIIOVo2_FC_4T1R_Bld_D7_C5eC1000_023.fcs	200825	PIIOVo2	FC	4T1R	Bld	D7	C5	23	1	eC1000	1	200825_PIIOVo2_FC_4T1R_Bld_D7_C5eC1000_023.fcs	1	2.42095	0.819579	1.57414	5.54155	1.6273	1.50709	0.561542	1.57996	1.5097	1.26279	1.09284	0.837278	1.23038	3.35106	3.78034	2.26982	2.30559	1.66047	2.83811	5.77626	200908_piIOVo2_MacMicLP_4T1R_Bld_D14_C5eC1000_023.fcs	0.839729	0.706976	0.989199	0.990077	1.08232	0.838494	0.77997	1.0139	0.971363	22.175	0.909937	1.09631	1.00079	200908_piIOVo2_ProinflamLP_4T1R_Bld_D14_C5eC1000_023.fcs	1.23315
200825_PIIOVo2_FC_4T1R_Bld_D7_C5eC1000_024.fcs	200825	PIIOVo2	FC	4T1R	Bld	D7	C5	24	1	eC1000	1	200825_PIIOVo2_FC_4T1R_Bld_D7_C5eC1000_024.fcs	1	2.28016	2.20453	1.80266	3.97071	1.92874	1.61407	2.23347	1.80897	1.85918	1.73508	1.50502	2.23249	1.55709	2.1045	1.9578	2.30235	2.14846	1.92626	1.94227	4.12433	200908_piIOVo2_MacMicLP_4T1R_Bld_D14_C5eC1000_024.fcs	0.749436	0.892083	0.926839	1.04741	1.21117	0.838494	0.974203	1.07096	0.971363	89.9065	1.07756	1.27588	0.908733	200908_piIOVo2_ProinflamLP_4T1R_Bld_D14_C5eC1000_024.fcs	0.977901
200825_PIIOVo2_FC_4T1R_Bld_D7_C5Nil_025.fcs	200825	PIIOVo2	FC	NIL	Bld	D7	C5	25	0	NIL	1	200825_PIIOVo2_FC_4T1R_Bld_D7_C5Nil_025.fcs	1	1.28836	1.61636	1.38283	0.926959	1.43558	1.39015	0.555513	1.17264	1.17167	1.38758	1.53517	1.62492	1.54913	0.95963	0.701204	0.868842	0.729869	1.09509	0.985304	0.918986	200908_piIOVo2_MacMicLP_4T1R_Bld_D14_C5Nil_025.fcs	1.37698	1.73956	1.09925	0.961411	1.39155	0.838494	1.08953	0.844916	1.14777	1.00425	1.17334	1.14896	1.0598	200908_piIOVo2_ProinflamLP_4T1R_Bld_D14_C5Nil_025.fcs	1.27624
200825_PIIOVo2_FC_4T1R_Bld_D7_C6_028.fcs	200825	PIIOVo2	FC	4T1R	Bld	D7	C6	28	1	NIL	1	200825_PIIOVo2_FC_4T1R_Bld_D7_C6_028.fcs	1	2.28904	0.974387	1.28478	5.91458	1.372	1.0577	5.01243	1.19451	1.36262	1.86727	1.7071	0.952064	1.44216	1.57433	1.71845	2.10414	1.96002	1.20083	2.78606	6.20904	200908_piIOVo2_MacMicLP_4T1R_Bld_D14_C6_028.fcs	1.39955	0.640069	1.02099	1.01874	0.983536	0.903766	0.895296	1.09949	0.911798	73.9507	0.933883	1.0423	0.970102	200908_piIOVo2_ProinflamLP_4T1R_Bld_D14_C6_028.fcs	1.06409
200825_PIIOVo2_FC_4T1R_Bld_D7_C6eC100_026.fcs	200825	PIIOVo2	FC	4T1R	Bld	D7	C6	26	1	eC100	1	200825_PIIOVo2_FC_4T1R_Bld_D7_C6eC100_026.fcs	1	1.23343	1.00611	0.82411	2.68177	0.898588	0.663659	1.12019	0.799798	0.806457	1.15128	1.07367	1.04257	0.892516	0.967544	1.0212	0.921515	0.919861	0.897103	1.87594	2.76571	200908_piIOVo2_MacMicLP_4T1R_Bld_D14_C6C100_26.fcs	0.875847	0.563499	0.989199	0.990077	0.914817	0.903766	0.974203	1.80395	0.998855	13.9167	0.981775	1.08011	1.09048	200908_piIOVo2_ProinflamLP_4T1R_Bld_D14_C6eC100_026.fcs	0.851934
200825_PIIOVo2_FC_4T1R_Bld_D7_C6eC100_030.fcs	200825	PIIOVo2	FC	4T1R	Bld	D7	C6	30	1	eC100	1	200825_PIIOVo2_FC_4T1R_Bld_D7_C6eC100_030.fcs	1	1.75654	1.23759	1.27716	3.48099	1.14396	1.33088	0.555797	1.16697	1.01597	1.7085	1.46024	1.19292	1.43921	2.05117	2.4165	2.12241	2.03425	1.36957	2.25396	3.55734	200908_piIOVo2_MacMicLP_4T1R_Bld_D14_C6eC100_030.fcs	0.604966	0.929253	0.910944	0.707828	1.38296	0.969038	1.16844	1.26847	0.971363	19.5412	1.10949	1.28803	0.908733	200908_piIOVo2_ProinflamLP_4T1R_Bld_D14_C6eC100_030.fcs	0.934807
200825_PIIOVo2_FC_4T1R_Bld_D7_C6eC1000_027.fcs	200825	PIIOVo2	FC	4T1R	Bld	D7	C6	27	1	eC1000	1	200825_PIIOVo2_FC_4T1R_Bld_D7_C6eC1000_027.fcs	1	1.19634	1.17119	0.909678	2.20547	0.918083	0.880657	1.11273	0.813316	0.929389	1.10639	1.23977	1.16773	1.21904	0.961104	0.702282	0.847575	0.874578	0.95968	1.37484	2.27709	200908_piIOVo2_MacMicLP_4T1R_Bld_D14_C6eC1000_027.fcs	2.21219	0.687647	0.989199	0.990077	0.979241	0.969038	1.20789	1.3804	0.971363	55.9388	1.04563	1.14896	1.30291	200908_piIOVo2_ProinflamLP_4T1R_Bld_D14_C6eC1000_027.fcs	0.80884
200825_PIIOVo2_FC_4T1R_Bld_D7_C6Nil_029.fcs	200825	PIIOVo2	FC	NIL	Bld	D7	C6	29	0	NIL	1	200825_PIIOVo2_FC_4T1R_Bld_D7_C6Nil_029.fcs	1	1.2344	0.773095	1.2774	1.12548	1.25415	1.32201	0.562123	1.06286	0.951651	1.52318	1.63548	0.795436	1.00772	1.10346	1.18258	1.27881	1.26609	1.10812	1.40842	1.07761	200908_piIOVo2_MacMicLP_4T1R_Bld_D14_C6Nil_029.fcs	0.952596	1.30095	0.848584	1.38699	1.05655	0.969038	0.77997	1.0139	0.852234	1.02634	0.957829	1.12196	1.0598	200908_piIOVo2_ProinflamLP_4T1R_Bld_D14_C6Nil_029.fcs	0.851934
200915_MPTLVo4_FC_4T1R_Bld_D7_C1_002.fcs	200915	MPTLVo4	FC	4T1R	Bld	D7	C1	2	1	NIL	1	200915_MPTLVo4_FC_4T1R_Bld_D7_C1_002.fcs	1	1.74518	0.716255	1.34843	2.82176	1.29416	1.58299	1.77705	0.450245	0.591442	1.8741	2.11847	0.790763	1.9955	1.75001	1.93626	1.63684	1.8596	1.73539	1.96165	3.4473	201008_MPTLVo4_MacMicLP_4T1R _Bld_D14_C1_002.fcs	0.627533	1.26078	1.01161	1.08536	1.51685	0.991438	0.884116	1.55469	1.25397	154.595	1.36047	1.37109	0.952185	201008_MPTLVo4_ProinflamLP_4T1R _Bld_D14_C1_002.fcs	1.11181
200915_MPTLVo4_FC_4T1R_Bld_D7_C1_003.fcs	200915	MPTLVo4	FC	4T1R	Bld	D7	C1	3	1	NIL	1	200915_MPTLVo4_FC_4T1R_Bld_D7_C1_003.fcs	1	1.53839	1.38062	1.36941	1.96126	1.35756	1.42303	1.59207	0.50265	0.526777	1.70576	1.67625	1.43598	1.73811	1.74205	1.37675	1.60894	1.86286	1.82528	2.0555	2.11084	201008_MPTLVo4_MacMicLP_4T1R _Bld_D14_C1_003.fcs	0.727652	0.94181	0.927742	0.965544	1.97191	0.991438	1.23177	2.07504	1.4936	29.801	1.77035	1.3928	0.984336	201008_MPTLVo4_ProinflamLP_4T1R _Bld_D14_C1_003.fcs	1.06281
200915_MPTLVo4_FC_4T1R_Bld_D7_C1_004.fcs	200915	MPTLVo4	FC	4T1R	Bld	D7	C1	4	1	NIL	1	200915_MPTLVo4_FC_4T1R_Bld_D7_C1_004.fcs	1	2.08164	0.932553	1.63762	3.28721	1.58303	1.68397	2.31369	0.632148	0.758617	2.2975	2.40459	1.03196	1.49891	2.93574	3.13968	2.80539	3.33589	2.82021	2.69641	3.90352	201008_MPTLVo4_MacMicLP_4T1R _Bld_D14_C1_004.fcs	0.176996	1.64871	1.07742	0.904464	0.817416	0.791096	1.03996	2.04743	1.4052	244.898	0.94186	1.47965	0.887881	201008_MPTLVo4_ProinflamLP_4T1R _Bld_D14_C1_004.fcs	0.968593
200915_MPTLVo4_FC_4T1R_Bld_D7_C1_005.fcs	200915	MPTLVo4	FC	4T1R	Bld	D7	C1	5	1	NIL	1	200915_MPTLVo4_FC_4T1R_Bld_D7_C1_005.fcs	1	2.28944	0.674959	1.61954	4.08621	1.60314	1.3415	1.72044	0.636362	0.779401	2.25421	2.73101	0.681574	1.49891	3.54918	4.52484	2.40756	2.80545	2.4267	2.59699	5.08384	201008_MPTLVo4_MacMicLP_4T1R _Bld_D14_C1_005.fcs	0.312872	0.996767	0.944516	1.17698	1.35253	1.25342	0.809191	1.47398	1.19581	46.034	1.02907	1.29944	0.984336	201008_MPTLVo4_ProinflamLP_4T1R _Bld_D14_C1_005.fcs	0.870603
200915_MPTLVo4_FC_4T1R_Bld_D7_C1Nil_001.fcs	200915	MPTLVo4	FC	NIL	Bld	D7	C1	1	0	NIL	1	200915_MPTLVo4_FC_4T1R_Bld_D7_C1Nil_001.fcs	1	1.30192	0.879358	1.27517	1.42199	1.13234	1.906	2.31959	0.65066	0.385485	2.11426	2.70525	0.784365	2.755	0.922505	1.11095	0.845825	1.06359	1.01918	1.03267	0.925924	201008_MPTLVo4_MacMicLP_4T1R _Bld_D14_C1Nil_001.fcs	0.858164	1.41164	1.07742	0.965544	1.36938	1.11986	0.845155	1.25522	1.19581	1.11105	1.27326	1.1518	0.952185	201008_MPTLVo4_ProinflamLP_4T1R _Bld_D14_C1Nil_001.fcs	1.11181
200915_MPTLVo4_FC_4T1R_Bld_D7_C2_006.fcs	200915	MPTLVo4	FC	4T1R	Bld	D7	C2	6	1	NIL	1	200915_MPTLVo4_FC_4T1R_Bld_D7_C2_006.fcs	1	1.41917	0.651472	1.2149	2.00284	1.17898	1.51203	1.42236	0.412584	0.550217	1.55688	1.88042	0.680881	1.49738	1.18186	0.922498	1.2608	1.46018	1.01556	1.36273	2.44473	201008_MPTLVo4_MacMicLP_4T1R _Bld_D14_C2_006.fcs	0.954708	1.09914	1.11097	1.17698	1.2177	1.32021	1.001	3.10088	1.4052	409.288	1.02035	1.56324	0.952185	201008_MPTLVo4_ProinflamLP_4T1R _Bld_D14_C2_006.fcs	0.870603
200915_MPTLVo4_FC_4T1R_Bld_D7_C2_008.fcs	200915	MPTLVo4	FC	4T1R	Bld	D7	C2	8	1	NIL	1	200915_MPTLVo4_FC_4T1R_Bld_D7_C2_008.fcs	1	2.21856	0.970094	1.523	4.03563	1.51297	1.73456	1.60997	0.673502	0.856501	1.49184	1.47638	1.1289	1.00438	1.58548	1.11379	1.71666	1.69424	1.45028	2.15457	5.23795	201008_MPTLVo4_MacMicLP_4T1R _Bld_D14_C2_008.fcs	0.933254	0.96875	1.07742	0.996085	1.57163	0.924658	1.001	1.11717	1.04459	110.118	1.20349	1.09209	0.952185	201008_MPTLVo4_ProinflamLP_4T1R _Bld_D14_C2_008.fcs	1.45101
200915_MPTLVo4_FC_4T1R_Bld_D7_C2_009.fcs	200915	MPTLVo4	FC	4T1R	Bld	D7	C2	9	1	NIL	1	200915_MPTLVo4_FC_4T1R_Bld_D7_C2_009.fcs	1	1.63824	0.427585	0.550867	4.37516	0.497645	0.733054	1.37639	0.255065	0.230618	0.505305	0.219508	0.295343	0.503993	0.707188	0.931491	2.0065	1.10581	2.81173	1.13531	5.75957	201008_MPTLVo4_MacMicLP_4T1R _Bld_D14_C2_009.fcs	0.468415	1.06681	1.06065	0.935004	1.23876	0.991438	1.03996	1.47398	1.04459	153.228	1.13372	1.4004	0.858203	201008_MPTLVo4_ProinflamLP_4T1R _Bld_D14_C2_009.fcs	0.772613
200915_MPTLVo4_FC_4T1R_Bld_D7_C2_010.fcs	200915	MPTLVo4	FC	4T1R	Bld	D7	C2	10	1	NIL	1	200915_MPTLVo4_FC_4T1R_Bld_D7_C2_010.fcs	1	2.20648	0.995518	1.17387	4.81077	1.15543	1.20072	2.73175	0.582168	0.707376	1.19171	1.15451	1.07145	2.25065	2.54398	1.479	2.36195	2.40712	1.08328	2.4802	6.16701	201008_MPTLVo4_MacMicLP_4T1R _Bld_D14_C2_010.fcs	0.520262	0.982759	0.994839	1.08536	1.41573	0.657534	0.884116	1.25522	1.19581	140.473	1.125	1.26253	0.952185	201008_MPTLVo4_ProinflamLP_4T1R _Bld_D14_C2_010.fcs	0.870603
200915_MPTLVo4_FC_4T1R_Bld_D7_C2Nil_007.fcs	200915	MPTLVo4	FC	NIL	Bld	D7	C2	7	0	NIL	1	200915_MPTLVo4_FC_4T1R_Bld_D7_C2Nil_007.fcs	1	0.850514	0.908828	0.901065	0.725799	0.919688	0.696795	0.649605	0.35239	0.434475	1.29588	1.73295	0.907809	0.994717	0.915966	0.827305	0.757895	0.668831	1.0446	0.96201	0.790674	201008_MPTLVo4_MacMicLP_4T1R _Bld_D14_C2Nil_007.fcs	0.893921	0.636853	1.01161	1.05482	1.07444	1.05308	0.77023	1.00885	0.835207	0.977791	0.976744	1.21694	0.952185	201008_MPTLVo4_ProinflamLP_4T1R _Bld_D14_C2Nil_007.fcs	0.919598
200915_MPTLVo4_FC_4T1R_Bld_D7_C3_011.fcs	200915	MPTLVo4	FC	4T1R	Bld	D7	C3	11	1	NIL	1	200915_MPTLVo4_FC_4T1R_Bld_D7_C3_011.fcs	1	1.82644	0.775145	1.24444	3.34551	1.3642	1.06073	1.01162	0.48613	0.35441	0.490063	0.0982244	0.861797	0.751747	1.01088	0.74101	1.1765	1.02866	1.05259	1.42015	4.4619	201008_MPTLVo4_MacMicLP_4T1R _Bld_D14_C3_011.fcs	0.432658	1.22845	1.06065	0.723571	1.34831	1.11986	1.07592	1.09168	1.10508	175.362	1.21221	1.12683	1.04864	201008_MPTLVo4_ProinflamLP_4T1R _Bld_D14_C3_011.fcs	0.968593
200915_MPTLVo4_FC_4T1R_Bld_D7_C3_012.fcs	200915	MPTLVo4	FC	4T1R	Bld	D7	C3	12	1	NIL	1	200915_MPTLVo4_FC_4T1R_Bld_D7_C3_012.fcs	1	2.25367	0.672041	0.872089	5.73561	0.900225	0.7789	0.415489	0.695717	0.717414	0.581629	0.206835	0.643503	0.499889	1.70974	1.10869	2.00389	2.11105	0.754627	1.94575	7.79116	201008_MPTLVo4_MacMicLP_4T1R _Bld_D14_C3_012.fcs	0.278903	1.27155	0.944516	0.965544	1.05337	1.44863	0.884116	0.926018	0.746801	92.1373	0.985465	0.980279	0.952185	201008_MPTLVo4_ProinflamLP_4T1R _Bld_D14_C3_012.fcs	1.11181
200915_MPTLVo4_FC_4T1R_Bld_D7_C3_014.fcs	200915	MPTLVo4	FC	4T1R	Bld	D7	C3	14	1	NIL	1	200915_MPTLVo4_FC_4T1R_Bld_D7_C3_014.fcs	1	1.46097	0.822858	0.983856	2.67623	0.979054	0.991491	1.30185	0.689395	0.870714	0.792679	0.93335	0.904864	1.24592	1.13635	1.0132	1.7378	1.98705	0.71962	1.28925	3.49478	201008_MPTLVo4_MacMicLP_4T1R _Bld_D14_C3_014.fcs	0.600715	1.16379	0.910968	0.815192	1.01966	0.991438	1.07592	1.28283	1.04459	133.793	0.976744	1.41668	0.887881	201008_MPTLVo4_ProinflamLP_4T1R _Bld_D14_C3_014.fcs	1.01759
200915_MPTLVo4_FC_4T1R_Bld_D7_C3_015.fcs	200915	MPTLVo4	FC	4T1R	Bld	D7	C3	15	1	NIL	1	200915_MPTLVo4_FC_4T1R_Bld_D7_C3_015.fcs	1	2.33237	0.945969	1.33165	4.88304	1.31826	1.17253	1.06461	1.07558	1.37793	1.44275	1.57287	1.11017	1.99246	2.53366	3.22219	2.72163	3.29048	1.27504	1.47891	6.5622	201008_MPTLVo4_MacMicLP_4T1R _Bld_D14_C3_015.fcs	0.579261	0.955819	0.994839	0.815192	1.10815	0.59589	2.997	1.09168	0.835207	15.7831	1.25581	1.36892	0.887881	201008_MPTLVo4_ProinflamLP_4T1R _Bld_D14_C3_015.fcs	1.1608
200915_MPTLVo4_FC_4T1R_Bld_D7_C3Nil_013.fcs	200915	MPTLVo4	FC	NIL	Bld	D7	C3	13	0	NIL	1	200915_MPTLVo4_FC_4T1R_Bld_D7_C3Nil_013.fcs	1	0.881538	1.09726	0.846518	0.933994	0.927101	0.675957	0.356496	0.472725	0.322645	0.424278	0.0544857	1.12487	1.0008	0.482725	0.277454	0.968616	0.979865	1.05099	0.943992	1.07011	201008_MPTLVo4_MacMicLP_4T1R _Bld_D14_C3Nil_013.fcs	0.852801	1.09914	1.0271	1.14644	0.998596	1.18664	1.15385	0.900531	1.01435	0.955293	0.915698	1.19305	1.04864	201008_MPTLVo4_ProinflamLP_4T1R _Bld_D14_C3Nil_013.fcs	0.968593
200915_MPTLVo4_FC_4T1R_Bld_D7_C4_016.fcs	200915	MPTLVo4	FC	4T1R	Bld	D7	C4	16	1	NIL	1	200915_MPTLVo4_FC_4T1R_Bld_D7_C4_016.fcs	1	1.98355	0.62676	0.982015	4.53875	1.06057	0.826928	1.65438	0.48688	0.455395	0.474269	0.0975277	0.693153	1.74164	1.30919	0.643786	1.92644	1.85489	1.01247	1.52098	6.03276	201008_MPTLVo4_MacMicLP_4T1R _Bld_D14_C4_016.fcs	0.459476	0.760776	0.96129	0.904464	0.969101	1.11986	1.27073	1.09168	1.04459	103.213	0.93314	0.918401	0.952185	201008_MPTLVo4_ProinflamLP_4T1R _Bld_D14_C4_016.fcs	1.40201
200915_MPTLVo4_FC_4T1R_Bld_D7_C4_017.fcs	200915	MPTLVo4	FC	4T1R	Bld	D7	C4	17	1	NIL	1	200915_MPTLVo4_FC_4T1R_Bld_D7_C4_017.fcs	1	1.0627	0.355775	0.718905	1.96866	0.795787	0.510055	0.71263	0.295303	0.23926	0.328107	0.108916	0.427619	1.25036	0.482479	0	0.88573	0.932168	0.722185	1.07489	2.53819	201008_MPTLVo4_MacMicLP_4T1R _Bld_D14_C4_017.fcs	0.84565	1.07759	1.04387	1.02428	1.20506	1.32021	1.73227	1.36354	1.19581	76.7522	1.23837	0.835897	0.793899	201008_MPTLVo4_ProinflamLP_4T1R _Bld_D14_C4_017.fcs	0.919598
200915_MPTLVo4_FC_4T1R_Bld_D7_C4_018.fcs	200915	MPTLVo4	FC	4T1R	Bld	D7	C4	18	1	NIL	1	200915_MPTLVo4_FC_4T1R_Bld_D7_C4_018.fcs	1	1.62128	0.49638	1.0145	3.20003	1.07211	0.866698	0.653577	0.789282	0.770184	0.507895	0.0871771	0.461487	1.5012	1.0971	0.832363	1.76549	1.2632	0.755396	1.32239	4.20517	201008_MPTLVo4_MacMicLP_4T1R _Bld_D14_C4_018.fcs	0.505959	0.760776	0.978065	0.996085	0.859551	0.52911	0.884116	0.981239	1.13532	88.3127	0.82936	0.66546	0.887881	201008_MPTLVo4_ProinflamLP_4T1R _Bld_D14_C4_018.fcs	1.01759
200915_MPTLVo4_FC_4T1R_Bld_D7_C4_020.fcs	200915	MPTLVo4	FC	4T1R	Bld	D7	C4	20	1	NIL	1	200915_MPTLVo4_FC_4T1R_Bld_D7_C4_020.fcs	1	2.454	0.654534	1.05001	6.01942	1.08972	0.83922	0.8378	0.977748	0.901508	0.63631	0.0658525	0.668152	2.26797	1.50278	0.838342	2.44239	2.41375	0.760822	1.7491	8.21479	201008_MPTLVo4_MacMicLP_4T1R _Bld_D14_C4_020.fcs	0.343266	0.982759	1.01161	0.784652	0.94382	0.924658	1.15385	1.30832	0.956185	49.0107	0.976744	0.963995	0.952185	201008_MPTLVo4_ProinflamLP_4T1R _Bld_D14_C4_020.fcs	0.727387
200915_MPTLVo4_FC_4T1R_Bld_D7_C4Nil_019.fcs	200915	MPTLVo4	FC	NIL	Bld	D7	C4	19	0	NIL	1	200915_MPTLVo4_FC_4T1R_Bld_D7_C4Nil_019.fcs	1	0.724745	0.895845	0.71888	0.714753	0.794691	0.502225	0.59055	0.595706	0.517233	0.326279	0.0758165	0.984256	0.248679	0.785113	0.551537	0.867141	0.680565	0.587587	0.609669	0.798455	201008_MPTLVo4_MacMicLP_4T1R _Bld_D14_C4Nil_019.fcs	1.74493	0.96875	0.944516	1.05482	0.910112	0.991438	1.38462	0.981239	1.01435	0.955293	0.915698	0.942283	1.14262	201008_MPTLVo4_ProinflamLP_4T1R _Bld_D14_C4Nil_019.fcs	1.2098
200915_MPTLVo4_FC_4T1R_Bld_D7_C5_021.fcs	200915	MPTLVo4	FC	4T1R	Bld	D7	C5	21	1	NIL	1	200915_MPTLVo4_FC_4T1R_Bld_D7_C5_021.fcs	1	2.40814	1.07822	1.34558	5.09573	1.30035	1.18185	0.356678	1.54559	2.0514	1.53996	1.55909	1.00521	2.25294	3.95158	6.47723	2.15816	1.97254	1.21582	2.17189	6.78785	201008_MPTLVo4_MacMicLP_4T1R _Bld_D14_C5_021.fcs	0.57211	1.07759	1.04387	0.634299	1.19242	1.05308	1.001	1.36354	1.37495	145.561	1.23837	1.3928	0.952185	201008_MPTLVo4_ProinflamLP_4T1R _Bld_D14_C5_021.fcs	1.1608
200915_MPTLVo4_FC_4T1R_Bld_D7_C5_022.fcs	200915	MPTLVo4	FC	4T1R	Bld	D7	C5	22	1	NIL	1	200915_MPTLVo4_FC_4T1R_Bld_D7_C5_022.fcs	1	2.13228	0.966504	1.19912	4.49267	1.17747	1.16723	1.43549	1.58059	2.23166	1.20338	1.29443	1.16141	1.5112	3.53413	5.95848	1.43841	1.14089	0.958805	1.60787	5.99789	201008_MPTLVo4_MacMicLP_4T1R _Bld_D14_C5_022.fcs	0.421931	1.2931	0.978065	0.843383	1.15028	1.25342	1.03996	1.11717	1.13532	90.026	0.994186	1.47639	0.887881	201008_MPTLVo4_ProinflamLP_4T1R _Bld_D14_C5_022.fcs	1.11181
200915_MPTLVo4_FC_4T1R_Bld_D7_C5_023.fcs	200915	MPTLVo4	FC	4T1R	Bld	D7	C5	23	1	NIL	1	200915_MPTLVo4_FC_4T1R_Bld_D7_C5_023.fcs	1	1.47474	0.904506	1.02389	2.61399	0.975005	0.992571	1.55591	1.07552	1.35226	1.22271	1.10852	0.982861	1.00799	2.20996	3.35337	2.07569	2.49699	1.15777	1.40008	3.32922	201008_MPTLVo4_MacMicLP_4T1R _Bld_D14_C5_023.fcs	0.280691	0.96875	1.01161	0.754111	0.838483	0.657534	0.845155	1.2	1.10508	70.799	0.906977	1.35263	0.952185	201008_MPTLVo4_ProinflamLP_4T1R _Bld_D14_C5_023.fcs	0.727387
200915_MPTLVo4_FC_4T1R_Bld_D7_C5_024.fcs	200915	MPTLVo4	FC	4T1R	Bld	D7	C5	24	1	NIL	1	200915_MPTLVo4_FC_4T1R_Bld_D7_C5_024.fcs	1	1.67839	0.600368	0.91652	3.6221	0.838076	1.07912	0.775966	1.21694	1.52655	1.3627	1.13852	0.565027	0.502704	1.63119	1.85821	1.93235	1.85016	1.51775	1.9607	4.69642	201008_MPTLVo4_MacMicLP_4T1R _Bld_D14_C5_024.fcs	0.334327	0.885776	0.96129	0.754111	0.787921	1.18664	0.962038	1.11717	0.986429	141.096	0.968023	0.928171	0.826051	201008_MPTLVo4_ProinflamLP_4T1R _Bld_D14_C5_024.fcs	0.968593
200915_MPTLVo4_FC_4T1R_Bld_D7_C5Nil_025.fcs	200915	MPTLVo4	FC	NIL	Bld	D7	C5	25	0	NIL	1	200915_MPTLVo4_FC_4T1R_Bld_D7_C5Nil_025.fcs	1	1.19696	1.32665	1.34744	0.831157	1.34385	1.17648	1.72835	1.79932	2.18192	1.38236	1.36632	1.39835	0.501933	1.01243	0.927683	0.978477	0.994711	0.922432	0.910928	0.913923	201008_MPTLVo4_MacMicLP_4T1R _Bld_D14_C5Nil_025.fcs	0.818832	0.955819	0.978065	0.904464	0.910112	0.657534	0.923077	0.953628	0.865452	0.977791	1.02035	0.681744	0.887881	201008_MPTLVo4_ProinflamLP_4T1R _Bld_D14_C5Nil_025.fcs	0.629397
200915_MPTLVo4_FC_4T1R_Bld_D7_C6_026.fcs	200915	MPTLVo4	FC	4T1R	Bld	D7	C6	26	1	NIL	1	200915_MPTLVo4_FC_4T1R_Bld_D7_C6_026.fcs	1	1.63237	0.569966	0.895035	3.51002	0.848015	0.906278	0.536384	1.86283	2.05664	0.531197	0.153028	0.641311	0.752899	1.49663	1.20599	2.4393	2.91308	1.15304	1.62209	4.57747	201008_MPTLVo4_MacMicLP_4T1R _Bld_D14_C6_026.fcs	1.08343	0.955819	0.978065	1.08536	1.53792	1.32021	0.923077	1.39115	1.19581	154.249	1.35174	1.45685	0.761748	201008_MPTLVo4_ProinflamLP_4T1R _Bld_D14_C6_026.fcs	1.11181
200915_MPTLVo4_FC_4T1R_Bld_D7_C6_027.fcs	200915	MPTLVo4	FC	4T1R	Bld	D7	C6	27	1	NIL	1	200915_MPTLVo4_FC_4T1R_Bld_D7_C6_027.fcs	1	2.01568	0.92934	1.31502	3.8096	1.37835	1.00259	0.714448	1.76788	2.0024	0.819257	0.17471	1.16571	1.75497	1.40716	0.741389	2.33356	2.47241	2.04044	3.71184	4.62167	201008_MPTLVo4_MacMicLP_4T1R _Bld_D14_C6_027.fcs	1.03159	1.30388	0.994839	0.754111	1.49579	0.991438	1.23177	1.63752	1.46336	172.212	1.27326	1.29944	1.07832	201008_MPTLVo4_ProinflamLP_4T1R _Bld_D14_C6_027.fcs	1.01759
200915_MPTLVo4_FC_4T1R_Bld_D7_C6_028.fcs	200915	MPTLVo4	FC	4T1R	Bld	D7	C6	28	1	NIL	1	200915_MPTLVo4_FC_4T1R_Bld_D7_C6_028.fcs	1	1.79831	0.590783	0.977794	3.89453	0.978965	0.909737	1.12833	1.57776	1.69562	0.510732	0.0980243	0.624612	1.50043	2.28081	2.958	2.71898	3.49268	2.23221	2.1856	4.94697	201008_MPTLVo4_MacMicLP_4T1R _Bld_D14_C6_028.fcs	0.552443	0.747845	0.927742	1.02428	1.62219	1.05308	0.962038	0.953628	1.04459	43.6804	1.27326	1.09426	0.952185	201008_MPTLVo4_ProinflamLP_4T1R _Bld_D14_C6_028.fcs	0.968593
200915_MPTLVo4_FC_4T1R_Bld_D7_C6_030.fcs	200915	MPTLVo4	FC	4T1R	Bld	D7	C6	30	1	NIL	1	200915_MPTLVo4_FC_4T1R_Bld_D7_C6_030.fcs	1	2.74932	0.826211	1.32278	6.37907	1.32721	1.26658	0.653577	2.08506	2.21688	0.631772	0.108971	0.850866	2.50199	2.01867	1.75721	3.21498	3.55349	1.87207	3.32588	8.32482	201008_MPTLVo4_MacMicLP_4T1R _Bld_D14_C6_030.fcs	0.598927	1.34698	0.910968	0.754111	1.32303	0.991438	0.962038	1.36354	1.04459	88.503	1.07267	1.10295	0.887881	201008_MPTLVo4_ProinflamLP_4T1R _Bld_D14_C6_030.fcs	0.919598
200915_MPTLVo4_FC_4T1R_Bld_D7_C6Nil_029.fcs	200915	MPTLVo4	FC	NIL	Bld	D7	C6	29	0	NIL	1	200915_MPTLVo4_FC_4T1R_Bld_D7_C6Nil_029.fcs	1	1.04432	0.892063	0.910926	1.3723	0.882334	1.04254	0.35541	2.1292	2.15824	0.456948	0.0651836	0.800348	0.498874	1.88126	2.30507	1.58205	1.61244	1.37522	1.54073	1.50091	201008_MPTLVo4_MacMicLP_4T1R _Bld_D14_C6Nil_029.fcs	0.831347	0.927802	0.96129	0.873923	0.73736	0.991438	0.923077	0.900531	1.07484	1.02279	0.898256	0.814185	1.01649	201008_MPTLVo4_ProinflamLP_4T1R _Bld_D14_C6Nil_029.fcs	1.1608
201013_MPTLVo6_FC_CT26R_Bld_D7_C1_002.fcs	201013	MPTLVo6	FC	CT26R	Bld	D7	C1	2	1	NIL	1	201013_MPTLVo6_FC_CT26R_Bld_D7_C1_002.fcs	1	1.66237	1.87273	1.63178	1.74629	1.5259	1.74714	1.49921	1.68835	1.70685	2.14117	2.32825	1.89041	2.07754	1.57357	1.95428	1.69374	1.64954	1.98831	1.87735	1.67661	201104_MPTLVo6_MacMicLP_CT26R _Bld_D7_C1_002.fcs	1.20435	0.916185	1.0052	0.974167	1.46528	1.0741	1.04655	1.16983	1.20449	1.10507	1.40157	1.60354	1.24584	201104_MPTLVo6_ProinflamLP_CT26R _Bld_D7_C1_002.fcs	0.932929
201013_MPTLVo6_FC_CT26R_Bld_D7_C1_003.fcs	201013	MPTLVo6	FC	CT26R	Bld	D7	C1	3	1	NIL	1	201013_MPTLVo6_FC_CT26R_Bld_D7_C1_003.fcs	1	1.19396	0.872621	1.16634	1.33744	1.11073	1.2163	1.99997	1.23579	1.35653	1.40769	1.32068	0.874997	1.32274	0.686999	0.698314	1.18852	1.11909	1.55981	1.46015	1.29898	201104_MPTLVo6_MacMicLP_CT26R _Bld_D7_C1_003.fcs	0.937066	0.854528	0.918851	0.974167	1.30556	1.34656	1.12489	1.07298	1.28959	1.03372	1.78523	0.861947	1.0277	201104_MPTLVo6_ProinflamLP_CT26R _Bld_D7_C1_003.fcs	1.12678
201013_MPTLVo6_FC_CT26R_Bld_D7_C1_004.fcs	201013	MPTLVo6	FC	CT26R	Bld	D7	C1	4	1	NIL	1	201013_MPTLVo6_FC_CT26R_Bld_D7_C1_004.fcs	1	1.10344	0.92503	1.10154	1.13173	0.997163	1.14304	0.501783	1.34877	1.35331	1.40469	1.75167	0.931815	1.51712	0.948006	1.1213	1.51598	1.66763	1.7242	1.31058	1.09281	201104_MPTLVo6_MacMicLP_CT26R _Bld_D7_C1_004.fcs	1.17265	1.15607	1.02274	1.04708	1.33333	1.0741	0.965085	1.41481	1.40087	1.15081	1.38591	1.79115	1.0277	201104_MPTLVo6_ProinflamLP_CT26R _Bld_D7_C1_004.fcs	1.20554
201013_MPTLVo6_FC_CT26R_Bld_D7_C1_005.fcs	201013	MPTLVo6	FC	CT26R	Bld	D7	C1	5	1	NIL	1	201013_MPTLVo6_FC_CT26R_Bld_D7_C1_005.fcs	1	1.34655	1.22453	1.33564	1.39472	1.24966	1.41424	2.00713	1.42015	1.36676	1.52532	1.68507	1.21558	1.13784	1.4651	1.54179	1.56216	1.65629	2.13256	1.38282	1.38415	201104_MPTLVo6_MacMicLP_CT26R _Bld_D7_C1_005.fcs	0.868397	0.717726	0.952583	0.749583	0.965278	1.54566	1.00582	1.41481	1.0081	0.962363	0.814318	1.17699	0.933172	201104_MPTLVo6_ProinflamLP_CT26R _Bld_D7_C1_005.fcs	0.893553
201013_MPTLVo6_FC_CT26R_Bld_D7_C1Nil_001.fcs	201013	MPTLVo6	FC	NIL	Bld	D7	C1	1	0	NIL	1	201013_MPTLVo6_FC_CT26R_Bld_D7_C1Nil_001.fcs	1	1.32055	1.05772	1.31735	1.36024	1.43758	1.07651	0.501783	1.35026	1.23493	1.59502	1.62512	1.05452	1.13784	1.03419	0.350407	0.654105	0.578566	1.04359	1.10419	1.40504	201104_MPTLVo6_MacMicLP_CT26R _Bld_D7_C1Nil_001.fcs	0.787051	0.953757	0.987664	1.04708	1.01389	0.943114	0.764548	1.16983	0.951372	0.962363	0.892617	0.704425	0.841066	201104_MPTLVo6_ProinflamLP_CT26R _Bld_D7_C1Nil_001.fcs	0.778451
201013_MPTLVo6_FC_CT26R_Bld_D7_C2_006.fcs	201013	MPTLVo6	FC	CT26R	Bld	D7	C2	6	1	NIL	1	201013_MPTLVo6_FC_CT26R_Bld_D7_C2_006.fcs	1	0.838791	0.940139	0.796115	0.98514	0.64938	0.877942	0.999476	1.05744	1.0986	1.23077	1.33327	0.943294	1.88867	1.28747	1.46571	1.4255	1.29929	1.58161	1.24015	0.901659	201104_MPTLVo6_MacMicLP_CT26R _Bld_D7_C2_006.fcs	1.37338	1.21387	0.970123	1.085	1.61806	1.21033	0.965085	1.12235	1.0932	1.12703	1.19799	1.35221	0.933172	201104_MPTLVo6_ProinflamLP_CT26R _Bld_D7_C2_006.fcs	1.12678
201013_MPTLVo6_FC_CT26R_Bld_D7_C2_008.fcs	201013	MPTLVo6	FC	CT26R	Bld	D7	C2	8	1	NIL	1	201013_MPTLVo6_FC_CT26R_Bld_D7_C2_008.fcs	1	1.0689	1.04202	1.11024	0.903791	0.938154	1.25513	2.00611	1.27674	1.35531	1.66119	1.53109	1.04249	2.08497	1.26336	2.03132	1.76134	1.95024	1.49657	1.12082	0.820111	201104_MPTLVo6_MacMicLP_CT26R _Bld_D7_C2_008.fcs	1.20435	0.544316	0.970123	1.12292	0.875	1.14222	0.924351	0.998915	1.17612	1.10507	0.853468	1.13628	0.901662	201104_MPTLVo6_ProinflamLP_CT26R _Bld_D7_C2_008.fcs	0.739074
201013_MPTLVo6_FC_CT26R_Bld_D7_C2_009.fcs	201013	MPTLVo6	FC	CT26R	Bld	D7	C2	9	1	NIL	1	201013_MPTLVo6_FC_CT26R_Bld_D7_C2_009.fcs	1	1.01939	0.756287	1.17013	0.457903	0.93624	1.42446	3.00302	1.49218	1.52698	1.57491	1.57447	0.753495	0.378313	0.916933	1.32815	1.56585	1.77653	1.33511	0.953838	0.334732	201104_MPTLVo6_MacMicLP_CT26R _Bld_D7_C2_009.fcs	1.07757	0.668593	1.07402	1.19875	1.09028	1.14222	1.20636	1.4395	1.26122	1.15081	0.963087	1.08496	1.0883	201104_MPTLVo6_ProinflamLP_CT26R _Bld_D7_C2_009.fcs	0.584595
201013_MPTLVo6_FC_CT26R_Bld_D7_C2_010.fcs	201013	MPTLVo6	FC	CT26R	Bld	D7	C2	10	1	NIL	1	201013_MPTLVo6_FC_CT26R_Bld_D7_C2_010.fcs	1	0.94298	0.71884	0.987691	0.798658	0.956509	1.02405	1.50227	0.994304	1.00418	1.09685	1.29611	0.707958	0.946264	0.71672	0.489568	1.00603	0.973629	0.905621	0.707162	0.796773	201104_MPTLVo6_MacMicLP_CT26R _Bld_D7_C2_010.fcs	1.79596	0.73025	1.02274	0.898333	0.895833	1.0741	0.846016	1.04829	1.06484	0.940408	0.923937	0.80177	0.933172	201104_MPTLVo6_ProinflamLP_CT26R _Bld_D7_C2_010.fcs	0.817828
201013_MPTLVo6_FC_CT26R_Bld_D7_C2Nil_007.fcs	201013	MPTLVo6	FC	NIL	Bld	D7	C2	7	0	NIL	1	201013_MPTLVo6_FC_CT26R_Bld_D7_C2Nil_007.fcs	1	0.864975	1.29307	0.782169	1.13308	0.73064	0.825146	0.997951	0.786696	0.81868	0.999641	1.01333	1.28885	1.69721	1.22837	1.46348	1.18611	1.365	1.17312	0.844889	1.15515	201104_MPTLVo6_MacMicLP_CT26R _Bld_D7_C2Nil_007.fcs	1.59523	0.928709	1.0052	0.974167	0.958333	1.01123	1.12489	1.4395	1.37251	1.03372	0.986577	1.30619	1.15132	201104_MPTLVo6_ProinflamLP_CT26R _Bld_D7_C2Nil_007.fcs	0.893553
201013_MPTLVo6_FC_CT26R_Bld_D7_C3_011.fcs	201013	MPTLVo6	FC	CT26R	Bld	D7	C3	11	1	NIL	1	201013_MPTLVo6_FC_CT26R_Bld_D7_C3_011.fcs	1	1.4134	1.43853	1.36272	1.61046	1.25516	1.43839	0.499738	1.53137	1.5166	1.62857	1.91699	1.43595	2.07754	1.48774	1.53551	1.40251	1.06203	2.16906	2.58993	1.4189	201104_MPTLVo6_MacMicLP_CT26R _Bld_D7_C3_011.fcs	1.05644	0.593449	0.987664	1.085	0.923611	0.806886	1.00582	1.19452	1.03647	1.15081	1.2528	1.14513	0.964681	201104_MPTLVo6_ProinflamLP_CT26R _Bld_D7_C3_011.fcs	0.620943
201013_MPTLVo6_FC_CT26R_Bld_D7_C3_012.fcs	201013	MPTLVo6	FC	CT26R	Bld	D7	C3	12	1	NIL	1	201013_MPTLVo6_FC_CT26R_Bld_D7_C3_012.fcs	1	1.10882	0.864625	1.09939	1.18555	0.993822	1.25571	0.999476	1.31514	1.38799	1.15068	1.20061	0.870733	0.566602	0.686649	0.767754	0.996319	0.790873	0.632643	0.955806	1.21752	201104_MPTLVo6_MacMicLP_CT26R _Bld_D7_C3_012.fcs	0.828252	0.755299	1.02274	1.12292	1	0.875	1.16562	0.902062	0.89682	1.15081	1.22931	1.06195	1.0277	201104_MPTLVo6_ProinflamLP_CT26R _Bld_D7_C3_012.fcs	0.778451
201013_MPTLVo6_FC_CT26R_Bld_D7_C3_014.fcs	201013	MPTLVo6	FC	CT26R	Bld	D7	C3	14	1	NIL	1	201013_MPTLVo6_FC_CT26R_Bld_D7_C3_014.fcs	1	1.24843	0.850389	1.27373	1.20523	1.2128	1.38366	1.0005	1.30907	1.24456	1.32289	1.24167	0.848683	0.75624	1.17422	2.02614	0.935961	1.04049	0.97255	0.943064	1.25062	201104_MPTLVo6_MacMicLP_CT26R _Bld_D7_C3_014.fcs	0.868397	0.55684	1.07402	0.860417	0.972222	1.34656	1.12489	0.852686	1.03647	0.869054	0.744631	0.907965	0.901662	201104_MPTLVo6_ProinflamLP_CT26R _Bld_D7_C3_014.fcs	0.817828
201013_MPTLVo6_FC_CT26R_Bld_D7_C3_015.fcs	201013	MPTLVo6	FC	CT26R	Bld	D7	C3	15	1	NIL	1	201013_MPTLVo6_FC_CT26R_Bld_D7_C3_015.fcs	1	0.938113	0.667272	0.925846	1.02458	0.886244	0.974003	0	0.878379	0.952451	1.1036	1.17891	0.671119	0.754316	0.885568	1.11503	1.1708	1.34243	0.834717	0.981713	1.02069	201104_MPTLVo6_MacMicLP_CT26R _Bld_D7_C3_015.fcs	0.84093	0.791908	1.0052	1.19875	0.972222	1.54566	0.846016	0.681769	0.840087	1.12703	3.09284	0.743363	0.933172	201104_MPTLVo6_ProinflamLP_CT26R _Bld_D7_C3_015.fcs	0.817828
201013_MPTLVo6_FC_CT26R_Bld_D7_C3Nil_013.fcs	201013	MPTLVo6	FC	NIL	Bld	D7	C3	13	0	NIL	1	201013_MPTLVo6_FC_CT26R_Bld_D7_C3Nil_013.fcs	1	1.5179	0.946488	1.56868	1.39732	1.66876	1.49627	0.505142	1.28145	1.43008	1.45997	1.56895	0.945774	1.14546	1.47491	1.97542	1.34796	1.3476	1.16477	1.40246	1.4163	201104_MPTLVo6_MacMicLP_CT26R _Bld_D7_C3Nil_013.fcs	0.719439	0.668593	0.970123	0.898333	0.944444	1.14222	1.20636	0.780521	0.868454	0.986147	0.947427	1.26195	0.964681	201104_MPTLVo6_ProinflamLP_CT26R _Bld_D7_C3Nil_013.fcs	0.739074
201013_MPTLVo6_FC_CT26R_Bld_D7_C4_016.fcs	201013	MPTLVo6	FC	CT26R	Bld	D7	C4	16	1	NIL	1	201013_MPTLVo6_FC_CT26R_Bld_D7_C4_016.fcs	1	0.445517	0.986955	0.455935	0.33162	0.451836	0.426739	0	0.532497	0.579661	0.403754	0.352097	1.00594	0.567469	0.458467	0.629124	0.7906	0.746822	0.701498	0.706801	0.266069	201104_MPTLVo6_MacMicLP_CT26R _Bld_D7_C4_016.fcs	1.05644	0.668593	1.02274	0.974167	1.09028	0.875	0.965085	0.634292	0.783354	1.00993	0.947427	1.1292	1.0277	201104_MPTLVo6_ProinflamLP_CT26R _Bld_D7_C4_016.fcs	0.584595
201013_MPTLVo6_FC_CT26R_Bld_D7_C4_017.fcs	201013	MPTLVo6	FC	CT26R	Bld	D7	C4	17	1	NIL	1	201013_MPTLVo6_FC_CT26R_Bld_D7_C4_017.fcs	1	0.943686	1.46038	0.988864	0.689773	0.838001	1.2177	1.50227	1.06851	1.07668	1.11022	1.22965	1.46949	0.946264	0.888733	1.60858	1.09819	1.24534	1.51692	1.04015	0.623802	201104_MPTLVo6_MacMicLP_CT26R _Bld_D7_C4_017.fcs	4.01449	1.04046	1.02274	0.8225	1.08333	1.27844	1.16562	0.755833	0.979738	1.0575	0.978747	1.55752	0.996191	201104_MPTLVo6_ProinflamLP_CT26R _Bld_D7_C4_017.fcs	0.893553
201013_MPTLVo6_FC_CT26R_Bld_D7_C4_018.fcs	201013	MPTLVo6	FC	CT26R	Bld	D7	C4	18	1	NIL	1	201013_MPTLVo6_FC_CT26R_Bld_D7_C4_018.fcs	1	1.0245	1.17385	0.996192	1.11239	0.924079	1.14307	2.51406	1.05352	0.86811	0.967033	0.961055	1.14891	1.14017	1.38174	1.82585	0.786536	0.659326	1.20487	1.06854	1.11846	201104_MPTLVo6_MacMicLP_CT26R _Bld_D7_C4_018.fcs	1.05644	0.982659	0.970123	0.93625	1	1.14222	0.846016	0.902062	0.840087	0.940408	0.884787	0.761062	1.05679	201104_MPTLVo6_ProinflamLP_CT26R _Bld_D7_C4_018.fcs	0.739074
201013_MPTLVo6_FC_CT26R_Bld_D7_C4_020.fcs	201013	MPTLVo6	FC	CT26R	Bld	D7	C4	20	1	NIL	1	201013_MPTLVo6_FC_CT26R_Bld_D7_C4_020.fcs	1	0.905058	1.2359	0.884216	0.942727	0.766085	1.06718	2.49361	1.0612	0.949293	0.724704	0.615633	1.24627	1.31938	1.48471	2.15927	1.00194	0.924568	0.969583	1.0154	0.919985	201104_MPTLVo6_MacMicLP_CT26R _Bld_D7_C4_020.fcs	1.91216	2.86127	1.23053	0.974167	1.75	1.75	1.20636	1.26858	1.26122	1.33926	1.3311	1.4177	1.0883	201104_MPTLVo6_ProinflamLP_CT26R _Bld_D7_C4_020.fcs	0.817828
201013_MPTLVo6_FC_CT26R_Bld_D7_C4Nil_019.fcs	201013	MPTLVo6	FC	NIL	Bld	D7	C4	19	0	NIL	1	201013_MPTLVo6_FC_CT26R_Bld_D7_C4Nil_019.fcs	1	0.949521	1.14865	0.934508	0.980592	0.80678	1.09969	2.99081	0.991234	0.927429	1.09449	1.09831	1.1466	1.88387	1.22712	1.46199	1.17726	1.0706	1.17192	1.20966	0.944551	201104_MPTLVo6_MacMicLP_CT26R _Bld_D7_C4Nil_019.fcs	0.937066	0.631021	1.09156	1.085	0.930556	1.21033	1.00582	0.609604	0.783354	1.17459	0.939597	0.872566	1.0883	201104_MPTLVo6_ProinflamLP_CT26R _Bld_D7_C4Nil_019.fcs	0.66032
201013_MPTLVo6_FC_CT26R_Bld_D7_C5_021.fcs	201013	MPTLVo6	FC	CT26R	Bld	D7	C5	21	1	NIL	1	201013_MPTLVo6_FC_CT26R_Bld_D7_C5_021.fcs	1	0.770892	0.294351	0.799871	0.726952	0.776163	0.884853	0.998967	0.760852	0.846295	0.757832	0.636462	0.293914	0.943855	0.657704	0.837124	0.689408	0.666254	0.519406	0.677969	0.734787	201104_MPTLVo6_MacMicLP_CT26R _Bld_D7_C5_021.fcs	0.895865	0.878613	0.918851	0.749583	1.23611	0.539671	1.12489	0.951438	0.979738	1.17459	0.744631	0.890265	0.870152	201104_MPTLVo6_ProinflamLP_CT26R _Bld_D7_C5_021.fcs	0.620943
201013_MPTLVo6_FC_CT26R_Bld_D7_C5_022.fcs	201013	MPTLVo6	FC	CT26R	Bld	D7	C5	22	1	NIL	1	201013_MPTLVo6_FC_CT26R_Bld_D7_C5_022.fcs	1	0.638374	0.775809	0.637194	0.625779	0.552349	0.774738	0.498468	0.740102	0.804485	0.703032	0.747647	0.780907	0.188387	0.485141	0.765804	0.412804	0.383163	0.45074	0.478398	0.649646	201104_MPTLVo6_MacMicLP_CT26R _Bld_D7_C5_022.fcs	1.00468	1.09827	0.952583	0.860417	1.38194	1.14222	0.965085	0.65898	1.03647	1.03372	0.947427	1.33274	1.0277	201104_MPTLVo6_ProinflamLP_CT26R _Bld_D7_C5_022.fcs	0.620943
201013_MPTLVo6_FC_CT26R_Bld_D7_C5_023.fcs	201013	MPTLVo6	FC	CT26R	Bld	D7	C5	23	1	NIL	1	201013_MPTLVo6_FC_CT26R_Bld_D7_C5_023.fcs	1	1.06452	0.624532	1.08822	1.03476	0.829482	1.55203	0	1.40786	1.31097	0.758184	0.892299	0.620286	0.564588	1.28289	1.87779	1.00042	1.13706	0.968106	0.713454	1.09791	201104_MPTLVo6_MacMicLP_CT26R _Bld_D7_C5_023.fcs	0.868397	0.73025	0.936392	1.085	0.944444	0.943114	0.924351	0.681769	0.89682	1.00993	0.822148	1.10619	0.933172	201104_MPTLVo6_ProinflamLP_CT26R _Bld_D7_C5_023.fcs	0.739074
201013_MPTLVo6_FC_CT26R_Bld_D7_C5_024.fcs	201013	MPTLVo6	FC	CT26R	Bld	D7	C5	24	1	NIL	1	201013_MPTLVo6_FC_CT26R_Bld_D7_C5_024.fcs	1	0.77083	0.976607	0.7988	0.628975	0.633893	1.07763	1.00203	0.893846	0.910675	0.744095	0.798016	0.98399	0.18935	0.946553	1.74935	1.06802	0.940145	0.724867	0.587313	0.622279	201104_MPTLVo6_MacMicLP_CT26R _Bld_D7_C5_024.fcs	0.895865	0.82948	1.1091	1.085	0.75	0.943114	0.846016	0.731145	0.840087	1.15081	0.75481	0.80531	0.933172	201104_MPTLVo6_ProinflamLP_CT26R _Bld_D7_C5_024.fcs	0.778451
201013_MPTLVo6_FC_CT26R_Bld_D7_C5Nil_025.fcs	201013	MPTLVo6	FC	NIL	Bld	D7	C5	25	0	NIL	1	201013_MPTLVo6_FC_CT26R_Bld_D7_C5Nil_025.fcs	1	0.684123	0.978893	0.669033	0.704462	0.558178	0.826328	0.500248	0.827247	0.834179	0.649419	0.551117	0.982485	0.56718	0.830547	0.558936	0.851571	0.870848	0.565436	0.579556	0.724269	201104_MPTLVo6_MacMicLP_CT26R _Bld_D7_C5Nil_025.fcs	1.01841	0.692678	0.970123	0.860417	0.833333	1.01123	0.846016	0.805209	0.951372	0.916623	0.845638	1.06726	0.933172	201104_MPTLVo6_ProinflamLP_CT26R _Bld_D7_C5Nil_025.fcs	0.972306
201013_MPTLVo6_FC_CT26R_Bld_D7_C6_027.fcs	201013	MPTLVo6	FC	CT26R	Bld	D7	C6	27	1	NIL	1	201013_MPTLVo6_FC_CT26R_Bld_D7_C6_027.fcs	1	0.91382	0.68849	0.957414	0.775812	0.873884	1.10682	1.49389	1.0773	0.953187	0.947065	0.984834	0.688783	0.376392	0.798244	0.765026	0.832407	0.765547	0.720451	0.696386	0.772806	201104_MPTLVo6_MacMicLP_CT26R _Bld_D7_C6_027.fcs	0.977211	1.15607	1.05783	1.27167	1.04861	0.875	0.846016	0.731145	0.840087	1.15081	1.05705	0.630088	0.933172	201104_MPTLVo6_ProinflamLP_CT26R _Bld_D7_C6_027.fcs	0.932929
201013_MPTLVo6_FC_CT26R_Bld_D7_C6_028.fcs	201013	MPTLVo6	FC	CT26R	Bld	D7	C6	28	1	NIL	1	201013_MPTLVo6_FC_CT26R_Bld_D7_C6_028.fcs	1	0.960489	1.03497	1.03818	0.64641	0.93283	1.23683	1.50535	1.06177	1.01431	0.978458	1.13892	1.04685	0.56892	1.00546	1.33155	1.10044	1.16848	1.3839	0.89436	0.587586	201104_MPTLVo6_MacMicLP_CT26R _Bld_D7_C6_028.fcs	3.9511	0.82948	1.1091	1.12292	1.50694	0.670659	1.00582	0.681769	0.840087	0.916623	1.26846	1.31504	0.778047	201104_MPTLVo6_ProinflamLP_CT26R _Bld_D7_C6_028.fcs	1.12678
201013_MPTLVo6_FC_CT26R_Bld_D7_C6_029.fcs	201013	MPTLVo6	FC	CT26R	Bld	D7	C6	29	1	NIL	1	201013_MPTLVo6_FC_CT26R_Bld_D7_C6_029.fcs	1	0.979599	0.991219	0.996229	0.912879	0.942534	1.06294	0	1.01473	1.01787	0.942491	1.10157	0.98361	0.563444	0.881979	1.17992	1.21178	1.1797	1.23577	1.30137	0.868634	201104_MPTLVo6_MacMicLP_CT26R _Bld_D7_C6_029.fcs	0.733172	0.791908	1.02274	1.085	0.895833	1.0741	0.924351	0.998915	0.89682	1.00993	0.822148	0.961062	1.18283	201104_MPTLVo6_ProinflamLP_CT26R _Bld_D7_C6_029.fcs	0.739074
201013_MPTLVo6_FC_CT26R_Bld_D7_C6_030.fcs	201013	MPTLVo6	FC	CT26R	Bld	D7	C6	30	1	NIL	1	201013_MPTLVo6_FC_CT26R_Bld_D7_C6_030.fcs	1	0.918668	0.470758	0.920103	0.974457	0.95742	0.912888	0.996936	0.782942	0.753703	0.737651	0.721181	0.464735	1.31871	0.684905	0.626567	0.947921	0.845212	0.608499	0.990966	0.996449	201104_MPTLVo6_MacMicLP_CT26R _Bld_D7_C6_030.fcs	0.882131	1.31021	0.936392	1.16083	1.05556	0.943114	0.883617	0.681769	0.783354	1.22216	1.08837	0.548673	0.996191	201104_MPTLVo6_ProinflamLP_CT26R _Bld_D7_C6_030.fcs	1.05106
201013_MPTLVo6_FC_CT26R_Bld_D7_C6Nil_026.fcs	201013	MPTLVo6	FC	NIL	Bld	D7	C6	26	0	NIL	1	201013_MPTLVo6_FC_CT26R_Bld_D7_C6Nil_026.fcs	1	0.698095	0.752506	0.745342	0.505644	0.709236	0.780205	0.500503	0.80097	0.85339	0.852964	0.943355	0.75732	0.189156	0.659046	0.629124	0.905735	0.916554	0.724127	0.67249	0.465314	201104_MPTLVo6_MacMicLP_CT26R _Bld_D7_C6Nil_026.fcs	1.08814	2.63006	1.02274	1.19875	1.46528	1.01123	0.965085	0.877374	0.89682	1.03372	1.49553	0.989381	1.11981	201104_MPTLVo6_ProinflamLP_CT26R _Bld_D7_C6Nil_026.fcs	2.10212
201013_MPTLVo6_FC_CT26R_Bld_D7_C7_031.fcs	201013	MPTLVo6	FC	CT26R	Bld	D7	C7	31	1	NIL	1	201013_MPTLVo6_FC_CT26R_Bld_D7_C7_031.fcs	1	0.896086	0.745704	0.813539	1.24202	0.804139	0.831746	0.501014	0.892361	0.881125	0.302456	0.172903	0.742779	0.757398	0.860503	0.769715	1.22169	1.40455	1.33647	1.14715	1.28322	201104_MPTLVo6_MacMicLP_CT26R _Bld_D7_C7_031.fcs	1.05644	1.59923	1.0052	1.12292	0.986111	0.875	1.08729	1.31796	1.0932	1.0575	0.892617	1.19292	1.05679	201104_MPTLVo6_ProinflamLP_CT26R _Bld_D7_C7_031.fcs	0.66032
201013_MPTLVo6_FC_CT26R_Bld_D7_C7_033.fcs	201013	MPTLVo6	FC	CT26R	Bld	D7	C7	33	1	NIL	1	201013_MPTLVo6_FC_CT26R_Bld_D7_C7_033.fcs	1	0.946226	1.02385	0.903293	1.10273	0.845272	0.990868	2.49108	0.912476	0.841475	0.715983	0.667911	1.01276	0.941459	0.941265	1.53083	0.985643	1.05879	1.55426	1.13732	1.13752	201104_MPTLVo6_MacMicLP_CT26R _Bld_D7_C7_033.fcs	1.2466	1.09827	1.04029	1.01208	1.17361	1.01123	1.44763	1.39012	1.31796	1.24595	1.37025	1.92743	1.0277	201104_MPTLVo6_ProinflamLP_CT26R _Bld_D7_C7_033.fcs	1.16616
201013_MPTLVo6_FC_CT26R_Bld_D7_C7_034.fcs	201013	MPTLVo6	FC	CT26R	Bld	D7	C7	34	1	NIL	1	201013_MPTLVo6_FC_CT26R_Bld_D7_C7_034.fcs	1	1.00122	0.978394	0.980323	1.08923	1.15651	0.784934	0.999985	0.88906	0.839115	0.307181	0.119458	0.978163	1.70067	0.801499	0.97764	1.18086	1.39039	1.10769	0.802053	1.1324	201104_MPTLVo6_MacMicLP_CT26R _Bld_D7_C7_034.fcs	1.55297	1.079	0.987664	0.93625	1.15278	1.01123	1.16562	1.4395	1.23286	1.15081	1.26063	0.929204	0.996191	201104_MPTLVo6_ProinflamLP_CT26R _Bld_D7_C7_034.fcs	0.778451
201013_MPTLVo6_FC_CT26R_Bld_D7_C7_035.fcs	201013	MPTLVo6	FC	CT26R	Bld	D7	C7	35	1	NIL	1	201013_MPTLVo6_FC_CT26R_Bld_D7_C7_035.fcs	1	0.721008	0.494611	0.659504	0.997954	0.73537	0.589436	0	0.518354	0.490351	0.208243	0.119398	0.492651	0.188867	0.457766	0.348979	0.980991	0.881259	1.06194	0.945529	1.04061	201104_MPTLVo6_MacMicLP_CT26R _Bld_D7_C7_035.fcs	0.74585	0.816956	1.0052	1.12292	0.875	1.14222	1.00582	1.19452	0.951372	1.03372	0.798658	0.916814	1.05679	201104_MPTLVo6_ProinflamLP_CT26R _Bld_D7_C7_035.fcs	0.739074
201013_MPTLVo6_FC_CT26R_Bld_D7_C7Nil_032.fcs	201013	MPTLVo6	FC	NIL	Bld	D7	C7	32	0	NIL	1	201013_MPTLVo6_FC_CT26R_Bld_D7_C7Nil_032.fcs	1	0.964839	0.82267	0.982919	0.918663	1.08883	0.895857	1.00357	0.962136	0.90131	0.348492	0.19981	0.824446	0.37928	0.545822	0.560652	0.87727	0.850832	1.15703	1.18675	0.889369	201104_MPTLVo6_MacMicLP_CT26R _Bld_D7_C7Nil_032.fcs	0.854663	0.495183	0.952583	0.93625	0.854167	0.670659	1.08729	1.31796	1.17612	0.892838	0.892617	0.79823	0.901662	201104_MPTLVo6_ProinflamLP_CT26R _Bld_D7_C7Nil_032.fcs	0.854176
201111_MPTLVo7_FC_CT26R_Bld_D7_C1_002.fcs	201111	MPTLVo7	FC	CT26R	Bld	D7	C1	2	1	NIL	1	201111_MPTLVo7_FC_CT26R_Bld_D7_C1_002.fcs	1	0.819263	0.433866	0.729859	1.65623	0.689574	0.756275	0.671996	0.804903	0.885665	0.695646	0.80296	0.455661	1.3424	1.32347	1.44848	1.03822	0.98395	0.945433	1.1296	1.61045	201125_MPTLVo7_MacMicLP_CT26R _Bld_D14_C1_002.fcs	3.34324	0.699194	1.01242	0.892289	0.814868	1.02228	1.01647	1.08713	0.960875	0.991659	0.742025	0.560442	1.01019	201125_MPTLVo7_ProinflamLP_CT26R _Bld_D14_C1_002.fcs	1.41985
201111_MPTLVo7_FC_CT26R_Bld_D7_C1_003.fcs	201111	MPTLVo7	FC	CT26R	Bld	D7	C1	3	1	NIL	1	201111_MPTLVo7_FC_CT26R_Bld_D7_C1_003.fcs	1	1.11062	0.759732	1.12227	1.12258	1.13129	1.04382	1.00696	1.21756	1.3876	1.37539	1.69113	0.797926	1.34103	1.77541	1.87258	1.45943	1.15107	1.01036	1.34422	1.03875	201125_MPTLVo7_MacMicLP_CT26R _Bld_D14_C1_003.fcs	0.958395	0.699194	0.920487	0.866455	0.746962	0.71599	0.934136	0.984268	0.985807	0.991659	0.74896	0.785928	0.982391	201125_MPTLVo7_ProinflamLP_CT26R _Bld_D14_C1_003.fcs	0.931298
201111_MPTLVo7_FC_CT26R_Bld_D7_C1_004.fcs	201111	MPTLVo7	FC	CT26R	Bld	D7	C1	4	1	NIL	1	201111_MPTLVo7_FC_CT26R_Bld_D7_C1_004.fcs	1	0.772199	0.40291	0.744633	1.10944	0.75893	0.721352	0	0.707129	0.791243	0.762528	0.979448	0.393003	0.334741	1.39551	1.78471	0.968991	1.08474	1.09653	0.739495	1.10107	201125_MPTLVo7_MacMicLP_CT26R _Bld_D14_C1_004.fcs	0.542348	0.390982	0.889446	0.713434	0.371694	0.61257	0.772641	0.931827	0.738397	0.872722	0.606103	0.398578	0.952271	201125_MPTLVo7_ProinflamLP_CT26R _Bld_D14_C1_004.fcs	1.12595
201111_MPTLVo7_FC_CT26R_Bld_D7_C1_005.fcs	201111	MPTLVo7	FC	CT26R	Bld	D7	C1	5	1	NIL	1	201111_MPTLVo7_FC_CT26R_Bld_D7_C1_005.fcs	1	1.21367	0.860378	1.17339	1.64692	1.17544	1.20444	0.668221	1.26181	1.37489	1.025	1.18496	0.839569	1.33486	1.27843	1.35561	1.33473	1.49338	1.18062	1.07101	1.65147	201125_MPTLVo7_MacMicLP_CT26R _Bld_D14_C1_005.fcs	0.423477	0.461773	0.873926	0.663752	0.461044	0.61257	1.01647	0.984268	0.911009	0.872722	0.588072	0.238585	0.952271	201125_MPTLVo7_ProinflamLP_CT26R _Bld_D14_C1_005.fcs	0.931298
201111_MPTLVo7_FC_CT26R_Bld_D7_C2_006.fcs	201111	MPTLVo7	FC	CT26R	Bld	D7	C2	6	1	NIL	1	201111_MPTLVo7_FC_CT26R_Bld_D7_C2_006.fcs	1	0.996793	0.730084	0.989086	1.14117	0.964558	1.06823	1.67312	1.09829	1.23422	0.860587	0.728365	0.728743	1.33691	0.82849	0.763703	0.812408	0.850986	0.591215	0.979635	1.15636	201125_MPTLVo7_MacMicLP_CT26R _Bld_D14_C2_006.fcs	0.931154	0.57286	0.950334	1.14865	0.950679	0.767701	0.934136	0.905607	0.911009	0.832561	0.742025	0.477171	0.982391	201125_MPTLVo7_ProinflamLP_CT26R _Bld_D14_C2_006.fcs	1.37023
201111_MPTLVo7_FC_CT26R_Bld_D7_C2_008.fcs	201111	MPTLVo7	FC	CT26R	Bld	D7	C2	8	1	NIL	1	201111_MPTLVo7_FC_CT26R_Bld_D7_C2_008.fcs	1	1.00604	0.735427	0.916755	1.81525	0.960232	0.8441	0.334794	0.839124	0.92376	0.844781	0.835755	0.74514	1.33759	1.16802	0.764093	0.738931	0.541814	0.920138	0.962686	1.81676	201125_MPTLVo7_MacMicLP_CT26R _Bld_D14_C2_008.fcs	2.54581	0.657809	0.996896	0.790938	0.607577	0.815434	0.813806	0.905607	0.886076	0.832561	0.728155	0.485591	0.89203	201125_MPTLVo7_ProinflamLP_CT26R _Bld_D14_C2_008.fcs	0.931298
201111_MPTLVo7_FC_CT26R_Bld_D7_C2_009.fcs	201111	MPTLVo7	FC	CT26R	Bld	D7	C2	9	1	NIL	1	201111_MPTLVo7_FC_CT26R_Bld_D7_C2_009.fcs	1	0.945914	0.805829	0.840024	1.83885	0.850668	0.807498	1.00233	0.732021	0.671605	0.718759	0.900162	0.770271	0.667431	1.69204	2.37232	1.39373	1.04279	1.02758	1.11455	1.86615	201125_MPTLVo7_MacMicLP_CT26R _Bld_D14_C2_009.fcs	1.93413	0.517316	0.965855	0.765103	0.493209	0.767701	0.772641	0.828963	0.738397	0.971579	0.606103	0.563249	0.982391	201125_MPTLVo7_ProinflamLP_CT26R _Bld_D14_C2_009.fcs	1.12595
201111_MPTLVo7_FC_CT26R_Bld_D7_C2_010.fcs	201111	MPTLVo7	FC	CT26R	Bld	D7	C2	10	1	NIL	1	201111_MPTLVo7_FC_CT26R_Bld_D7_C2_010.fcs	1	1.1127	1.04527	1.03516	1.75513	1.06923	1.00975	0.667539	1.07842	1.20576	0.775612	0.828117	1.01178	1.3335	0.939065	1.26959	1.0608	0.951702	0.786276	0.988734	1.82257	201125_MPTLVo7_MacMicLP_CT26R _Bld_D14_C2_010.fcs	0.854383	0.545633	0.858405	0.689587	0.589707	0.61257	0.69031	0.647438	0.665516	0.832561	0.597087	0.55015	0.831789	201125_MPTLVo7_ProinflamLP_CT26R _Bld_D14_C2_010.fcs	1.12595
201111_MPTLVo7_FC_CT26R_Bld_D7_C3_011.fcs	201111	MPTLVo7	FC	CT26R	Bld	D7	C3	11	1	NIL	1	201111_MPTLVo7_FC_CT26R_Bld_D7_C3_011.fcs	1	0.960102	0.870552	0.888384	1.56101	0.969868	0.748786	0.999778	0.788399	0.910045	0.756458	0.735542	0.805528	0.998597	1.08765	0.76059	0.956206	0.770471	0.654228	0.845364	1.65407	201125_MPTLVo7_MacMicLP_CT26R _Bld_D14_C3_011.fcs	0.383853	0.265737	0.842884	0.459062	0.339886	0.461416	0.649145	0.413473	0.492904	0.673463	0.463245	0.22268	0.803985	201125_MPTLVo7_ProinflamLP_CT26R _Bld_D14_C3_011.fcs	1.27481
201111_MPTLVo7_FC_CT26R_Bld_D7_C3_012.fcs	201111	MPTLVo7	FC	CT26R	Bld	D7	C3	12	1	NIL	1	201111_MPTLVo7_FC_CT26R_Bld_D7_C3_012.fcs	1	0.837742	0.77497	0.82898	0.911703	0.824626	0.820849	0.336863	0.819899	0.980573	0.59936	0.558904	0.749745	2.35526	0.909858	0.939663	1.23421	1.07734	1.03604	1.05057	0.932351	201125_MPTLVo7_MacMicLP_CT26R _Bld_D14_C3_012.fcs	1.30758	0.685036	0.996896	0.765103	0.650465	0.71599	0.731476	0.544574	0.640583	0.773865	0.668516	0.57354	0.803985	201125_MPTLVo7_ProinflamLP_CT26R _Bld_D14_C3_012.fcs	0.980916
201111_MPTLVo7_FC_CT26R_Bld_D7_C3_014.fcs	201111	MPTLVo7	FC	CT26R	Bld	D7	C3	14	1	NIL	1	201111_MPTLVo7_FC_CT26R_Bld_D7_C3_014.fcs	1	0.954571	0.797949	0.899927	1.44047	0.981621	0.760945	0.334966	0.748173	0.74955	0.827154	0.968749	0.710784	0.66914	0.829339	0.679542	0.968495	0.993834	0.876771	0.916621	1.55835	201125_MPTLVo7_MacMicLP_CT26R _Bld_D14_C3_014.fcs	1.27538	0.72751	1.01242	0.713434	0.814868	0.867144	0.934136	0.724082	0.738397	0.872722	0.790569	0.709207	0.831789	201125_MPTLVo7_ProinflamLP_CT26R _Bld_D14_C3_014.fcs	1.07634
201111_MPTLVo7_FC_CT26R_Bld_D7_C3_015.fcs	201111	MPTLVo7	FC	CT26R	Bld	D7	C3	15	1	NIL	1	201111_MPTLVo7_FC_CT26R_Bld_D7_C3_015.fcs	1	0.948097	0.979371	0.957972	0.861847	0.995811	0.879658	0.666519	0.92477	1.08068	0.680992	0.781197	1.01289	1.66433	1.05014	1.09863	1.1548	0.911724	1.00315	1.67915	0.804337	201125_MPTLVo7_MacMicLP_CT26R _Bld_D14_C3_015.fcs	3.84349	0.657809	0.950334	0.765103	0.696926	0.509149	0.89297	0.776523	0.738397	1.03182	0.74896	0.625	1.04032	201125_MPTLVo7_ProinflamLP_CT26R _Bld_D14_C3_015.fcs	1.12595
201111_MPTLVo7_FC_CT26R_Bld_D7_C4_016.fcs	201111	MPTLVo7	FC	CT26R	Bld	D7	C4	16	1	NIL	1	201111_MPTLVo7_FC_CT26R_Bld_D7_C4_016.fcs	1	1.06435	0.924372	1.01298	1.52174	0.984312	0.995329	0.66788	1.13163	1.21587	1.00287	0.914951	0.831148	0.333545	0.563726	0.508096	1.03923	0.823513	1.0052	0.896407	1.64229	201125_MPTLVo7_MacMicLP_CT26R _Bld_D14_C4_016.fcs	2.64735	0.768896	1.05898	1.14865	1.10079	0.71599	0.89297	0.724082	0.713464	1.01174	0.783634	0.618451	0.982391	201125_MPTLVo7_ProinflamLP_CT26R _Bld_D14_C4_016.fcs	1.07634
201111_MPTLVo7_FC_CT26R_Bld_D7_C4_017.fcs	201111	MPTLVo7	FC	CT26R	Bld	D7	C4	17	1	NIL	1	201111_MPTLVo7_FC_CT26R_Bld_D7_C4_017.fcs	1	0.734892	0.973458	0.682206	1.09205	0.736195	0.634667	0.672687	0.582076	0.58042	0.605689	0.532444	0.982019	1.34378	0.492079	0.511753	0.809162	0.570241	0.660283	0.60775	1.08976	201125_MPTLVo7_MacMicLP_CT26R _Bld_D14_C4_017.fcs	1.42645	0.97909	0.996896	1.12281	0.872051	0.815434	0.89297	0.855184	0.813195	0.812481	0.880721	0.890719	1.01019	201125_MPTLVo7_ProinflamLP_CT26R _Bld_D14_C4_017.fcs	1.27481
201111_MPTLVo7_FC_CT26R_Bld_D7_C4_018.fcs	201111	MPTLVo7	FC	CT26R	Bld	D7	C4	18	1	NIL	1	201111_MPTLVo7_FC_CT26R_Bld_D7_C4_018.fcs	1	1.09211	1.18519	1.02302	1.62341	1.08583	0.909142	0.668221	0.840258	0.776147	1.26098	1.37313	1.21271	0.667431	0.940024	0.847258	1.05451	0.720942	0.961985	0.922987	1.66361	201125_MPTLVo7_MacMicLP_CT26R _Bld_D14_C4_018.fcs	0.903913	0.670878	0.936008	0.790938	0.639743	0.71599	0.854972	0.802743	0.788262	0.832561	0.659501	0.544536	1.01019	201125_MPTLVo7_ProinflamLP_CT26R _Bld_D14_C4_018.fcs	0.931298
201111_MPTLVo7_FC_CT26R_Bld_D7_C4_020.fcs	201111	MPTLVo7	FC	CT26R	Bld	D7	C4	20	1	NIL	1	201111_MPTLVo7_FC_CT26R_Bld_D7_C4_020.fcs	1	0.820416	1.2848	0.741048	1.29071	0.790487	0.648378	1.00851	0.578911	0.602434	0.605378	0.598691	1.18533	0.335773	0.605325	0.596738	1.10553	0.958548	0.879925	1.00753	1.38764	201125_MPTLVo7_MacMicLP_CT26R _Bld_D14_C4_020.fcs	2.29074	1.0782	1.0733	0.969793	1.02216	0.970565	0.89297	1.03671	0.911009	0.912882	0.901526	1.37537	0.982391	201125_MPTLVo7_ProinflamLP_CT26R _Bld_D14_C4_020.fcs	0.687023
201111_MPTLVo7_FC_CT26R_Bld_D7_C5_021.fcs	201111	MPTLVo7	FC	CT26R	Bld	D7	C5	21	1	NIL	1	201111_MPTLVo7_FC_CT26R_Bld_D7_C5_021.fcs	1	1.06733	0.710822	1.06019	1.24219	0.994673	1.14305	0	1.26596	1.38752	1.03286	1.02767	0.734909	1.32875	1.01058	1.34941	1.36533	1.49936	0.914057	0.86098	1.25125	201125_MPTLVo7_MacMicLP_CT26R _Bld_D14_C5_021.fcs	2.30064	0.825528	1.04346	0.842607	0.904217	0.970565	0.934136	0.931827	0.813195	0.912882	0.894591	0.777507	0.92215	201125_MPTLVo7_ProinflamLP_CT26R _Bld_D14_C5_021.fcs	0.980916
201111_MPTLVo7_FC_CT26R_Bld_D7_C5_022.fcs	201111	MPTLVo7	FC	CT26R	Bld	D7	C5	22	1	NIL	1	201111_MPTLVo7_FC_CT26R_Bld_D7_C5_022.fcs	1	1.25551	0.872775	1.2293	1.58472	1.14764	1.43031	0	1.36435	1.21016	0.988969	0.92559	0.823577	0.667431	1.27843	1.44034	1.26836	1.17153	0.765216	0.928792	1.64161	201125_MPTLVo7_MacMicLP_CT26R _Bld_D14_C5_022.fcs	3.39525	1.4267	1.21777	2.56359	1.3867	1.58313	1.21913	1.16579	1.03376	1.22953	1.1165	1.99102	0.982391	201125_MPTLVo7_ProinflamLP_CT26R _Bld_D14_C5_022.fcs	1.71374
201111_MPTLVo7_FC_CT26R_Bld_D7_C5_023.fcs	201111	MPTLVo7	FC	CT26R	Bld	D7	C5	23	1	NIL	1	201111_MPTLVo7_FC_CT26R_Bld_D7_C5_023.fcs	1	1.0091	0.881792	0.957932	1.47397	0.955513	0.983539	1.00131	0.936145	0.968403	0.849394	1.0669	0.889301	1.00013	0.826377	0.931033	1.09764	0.823093	0.829958	0.733577	1.52626	201125_MPTLVo7_MacMicLP_CT26R _Bld_D14_C5_023.fcs	0.73056	0.615334	1.01242	0.790938	0.546819	0.867144	0.89297	0.776523	0.763329	0.912882	0.64147	0.590382	0.952271	201125_MPTLVo7_ProinflamLP_CT26R _Bld_D14_C5_023.fcs	0.980916
201111_MPTLVo7_FC_CT26R_Bld_D7_C5_024.fcs	201111	MPTLVo7	FC	CT26R	Bld	D7	C5	24	1	NIL	1	201111_MPTLVo7_FC_CT26R_Bld_D7_C5_024.fcs	1	1.00486	0.576616	0.98124	1.31939	0.862478	1.14987	0.329234	1.27848	1.21747	0.72602	0.666521	0.514774	0.986535	1.48209	0.918382	0.930123	0.926084	1.05567	0.918097	1.42255	201125_MPTLVo7_MacMicLP_CT26R _Bld_D14_C5_024.fcs	1.14908	0.755827	1.01242	0.892289	0.832738	0.867144	0.975301	0.776523	0.763329	0.951498	0.839112	0.867328	0.982391	201125_MPTLVo7_ProinflamLP_CT26R _Bld_D14_C5_024.fcs	1.03053
201111_MPTLVo7PIIOVo4_FC_CT26R_Bld_D7_C1Nil_001.fcs	201111	MPTLVo7PIIOVo4	FC	NIL	Bld	D7	C1	1	0	NIL	1	201111_MPTLVo7PIIOVo4_FC_CT26R_Bld_D7_C1Nil_001.fcs	1	1.00376	0.774571	1.04431	0.753756	1.02832	1.00754	1.01007	1.10651	1.12373	1.46132	1.56823	0.778903	1.00888	1.32619	1.53684	0.84715	1.03787	0.749091	1.14948	0.704064	201125_MPTLVo7PIIOVo4_MacMicLP_CT26R _Bld_D14_C1Nil_001.fcs	1.83259	1.99303	1.15091	1.04531	1.99786	1.428	1.74794	1.99677	1.77407	1.28977	1.5534	2.20341	1.36932	201125_MPTLVo7PIIOVo4_ProinflamLP_CT26R _Bld_D14_C1Nil_001.fcs	0.980916
201111_MPTLVo7PIIOVo4_FC_CT26R_Bld_D7_C2Nil_007.fcs	201111	MPTLVo7PIIOVo4	FC	NIL	Bld	D7	C2	7	0	NIL	1	201111_MPTLVo7PIIOVo4_FC_CT26R_Bld_D7_C2Nil_007.fcs	1	0.910478	0.792166	0.92129	0.872211	0.951355	0.882259	0.669246	0.851532	0.786856	1.01214	1.07981	0.819502	1.00268	0.82849	0.933414	0.930577	0.825198	0.83208	0.901148	0.844857	201125_MPTLVo7PIIOVo4_MacMicLP_CT26R _Bld_D14_C2Nil_007.fcs	0.698366	0.97909	1.01242	0.918124	0.78985	1.12172	0.934136	1.06091	0.960875	1.03182	0.873786	0.958084	0.982391	201125_MPTLVo7PIIOVo4_ProinflamLP_CT26R _Bld_D14_C2Nil_007.fcs	0.980916
201111_MPTLVo7PIIOVo4_FC_CT26R_Bld_D7_C3Nil_013.fcs	201111	MPTLVo7PIIOVo4	FC	NIL	Bld	D7	C3	13	0	NIL	1	201111_MPTLVo7PIIOVo4_FC_CT26R_Bld_D7_C3Nil_013.fcs	1	1.04236	1.31164	0.988231	1.39583	1.02401	0.910138	1.00233	0.938525	1.15313	0.767397	0.727249	1.32998	1.33486	1.20323	1.10144	1.32736	1.10716	1.74906	1.1697	1.37534	201125_MPTLVo7PIIOVo4_MacMicLP_CT26R _Bld_D14_C3Nil_013.fcs	1.02031	0.629492	0.904967	0.765103	0.611151	0.71599	0.731476	0.568778	0.688531	0.852641	0.846047	0.488398	0.803985	201125_MPTLVo7PIIOVo4_ProinflamLP_CT26R _Bld_D14_C3Nil_013.fcs	1.12595
201111_MPTLVo7PIIOVo4_FC_CT26R_Bld_D7_C4Nil_019.fcs	201111	MPTLVo7PIIOVo4	FC	NIL	Bld	D7	C4	19	0	NIL	1	201111_MPTLVo7PIIOVo4_FC_CT26R_Bld_D7_C4Nil_019.fcs	1	0.97176	1.24026	0.989126	0.742293	0.985744	1.00884	0.998761	0.901124	0.694466	0.981856	0.856415	1.21105	0.665054	0.936675	0.675392	0.999321	0.94928	0.827846	0.942837	0.760432	201125_MPTLVo7PIIOVo4_MacMicLP_CT26R _Bld_D14_C4Nil_019.fcs	0.720654	0.72751	0.981375	0.842607	0.814868	0.815434	0.854972	0.673659	0.788262	0.912882	0.90846	0.640906	0.861909	201125_MPTLVo7PIIOVo4_ProinflamLP_CT26R _Bld_D14_C4Nil_019.fcs	1.03053
201111_MPTLVo7PIIOVo4_FC_CT26R_Bld_D7_C5Nil_025.fcs	201111	MPTLVo7PIIOVo4	FC	NIL	Bld	D7	C5	25	0	NIL	1	201111_MPTLVo7PIIOVo4_FC_CT26R_Bld_D7_C5Nil_025.fcs	1	1.07164	0.881358	1.05704	1.23591	1.01057	1.19122	1.31959	1.20231	1.24182	0.777288	0.768296	0.860565	0.988525	0.705411	0.752919	0.895593	1.08049	0.841919	0.836838	1.31531	201125_MPTLVo7PIIOVo4_MacMicLP_CT26R _Bld_D14_C5Nil_025.fcs	0.728083	0.670878	0.950334	1.42886	0.786276	0.918854	0.731476	0.699879	0.788262	0.912882	0.818308	0.709207	0.982391	201125_MPTLVo7PIIOVo4_ProinflamLP_CT26R _Bld_D14_C5Nil_025.fcs	0.881679
201111_PIIOVo4_FC_4T1R_Bld_D7_C6_002.fcs	201111	PIIOVo4	FC	4T1R	Bld	D7	C6	2	1	NIL	1	201111_PIIOVo4_FC_4T1R_Bld_D7_C6_002.fcs	1	1.27347	0.753459	0.9165	4.2822	0.99775	0.818941	1.64286	0.876751	0.648011	0.347223	0.120033	0.636933	0.328184	1.18329	0.749894	1.35612	1.45597	0.838536	0.970485	4.44258	201125_PIIOVo4_MacMicLP_4T1R _Bld_D14_C6_002.fcs	0.396236	0.881072	1.01242	0.790938	0.714796	1.07399	1.01647	0.958048	0.911009	93.9141	0.790569	0.896332	0.982391	201125_PIIOVo4_ProinflamLP_4T1R _Bld_D14_C6_002.fcs	1.17557
201111_PIIOVo4_FC_4T1R_Bld_D7_C6_004.fcs	201111	PIIOVo4	FC	4T1R	Bld	D7	C6	4	1	NIL	1	201111_PIIOVo4_FC_4T1R_Bld_D7_C6_004.fcs	1	1.72324	1.08347	1.04454	7.31148	0.970541	0.983603	0.988697	0.997404	0.959331	0.954194	0.757489	0.625713	2.30423	1.22395	1.42075	1.71664	1.87943	1.55275	1.62905	7.67362	201125_PIIOVo4_MacMicLP_4T1R _Bld_D14_C6_004.fcs	0.619118	0.853844	0.981375	0.816773	0.721944	0.970565	0.813806	2.46067	1.08362	326.846	0.755895	1.03668	1.36932	201125_PIIOVo4_ProinflamLP_4T1R _Bld_D14_C6_004.fcs	0.832061
201111_PIIOVo4_FC_4T1R_Bld_D7_C6eC10000_001.fcs	201111	PIIOVo4	FC	4T1R	Bld	D7	C6	1	1	eC10000	1	201111_PIIOVo4_FC_4T1R_Bld_D7_C6eC10000_001.fcs	1	1.1585	0.746894	0.785353	4.25066	0.750249	0.822707	0	0.859407	0.76405	0.359985	0.145185	0.488019	0	0.851343	0.750648	1.07437	0.823766	0.645676	0.985747	4.47991	201125_PIIOVo4_MacMicLP_4T1R _Bld_D14_C6eC10000_001.fcs	0.537395	0.923546	0.936008	1.07114	1.09364	1.17343	1.17796	1.45018	1.15842	39.1412	1.01248	0.802769	0.89203	201125_PIIOVo4_ProinflamLP_4T1R _Bld_D14_C6eC10000_001.fcs	1.37023
201111_PIIOVo4_FC_4T1R_Bld_D7_C6eC10000_003.fcs	201111	PIIOVo4	FC	4T1R	Bld	D7	C6	3	1	eC10000	1	201111_PIIOVo4_FC_4T1R_Bld_D7_C6eC10000_003.fcs	1	1.42081	0.96755	0.972846	5.07119	0.972383	0.865545	0.656815	0.88611	0.778469	0.371837	0.154965	0.516102	0.984059	0.960938	1.2492	1.47142	1.51851	0.580234	1.37797	5.62967	201125_PIIOVo4_MacMicLP_4T1R _Bld_D14_C6eC10000_003.fcs	0.264983	0.390982	0.936008	0.969793	0.707648	0.867144	1.01647	0.855184	0.886076	77.1857	0.998613	0.471557	0.89203	201125_PIIOVo4_ProinflamLP_4T1R _Bld_D14_C6eC10000_003.fcs	1.07634
201111_PIIOVo4_FC_4T1R_Bld_D7_C6eC10000_005.fcs	201111	PIIOVo4	FC	4T1R	Bld	D7	C6	5	1	eC10000	1	201111_PIIOVo4_FC_4T1R_Bld_D7_C6eC10000_005.fcs	1	1.70849	0.902936	1.11084	6.7372	1.07546	1.07326	2.30812	1.05413	1.20368	1.16268	0.978707	0.7102	1.64671	1.89252	3.09377	2.27788	2.97303	0.798341	1.20306	6.90113	201125_PIIOVo4_MacMicLP_4T1R _Bld_D14_C6eC10000_005.fcs	0.666171	0.923546	0.936008	1.17448	0.982845	0.66428	1.0988	1.11335	1.13349	173.741	0.92233	0.971183	1.10056	201125_PIIOVo4_ProinflamLP_4T1R _Bld_D14_C6eC10000_005.fcs	0.881679
201111_PIIOVo4_FC_4T1R_Bld_D7_C7_006.fcs	201111	PIIOVo4	FC	4T1R	Bld	D7	C7	6	1	NIL	1	201111_PIIOVo4_FC_4T1R_Bld_D7_C7_006.fcs	1	1.50969	0.969983	1.04966	5.34858	1.06546	0.844645	0.660129	0.848373	0.932617	1.32757	1.19071	0.760944	1.3187	1.22581	1.1718	1.88679	2.02217	1.03673	1.67452	5.53592	201125_PIIOVo4_MacMicLP_4T1R _Bld_D14_C7_006.fcs	0.651313	0.89523	1.13539	0.866455	1.14725	1.17343	1.1368	1.58128	1.28117	144.316	0.957004	0.965569	1.04032	201125_PIIOVo4_ProinflamLP_4T1R _Bld_D14_C7_006.fcs	1.22519
201111_PIIOVo4_FC_4T1R_Bld_D7_C7_008.fcs	201111	PIIOVo4	FC	4T1R	Bld	D7	C7	8	1	NIL	1	201111_PIIOVo4_FC_4T1R_Bld_D7_C7_008.fcs	1	1.33953	1.10526	0.897923	4.9329	0.901891	0.737386	0	0.653141	0.673201	0.920511	0.929923	0.71391	1.31936	2.15553	2.59601	2.05538	2.36676	1.44783	1.443	5.23055	201125_PIIOVo4_MacMicLP_4T1R _Bld_D14_C7_008.fcs	0.980684	0.699194	0.920487	0.918124	0.711222	1.17343	0.934136	1.86567	1.18143	264.52	0.790569	0.867328	0.89203	201125_PIIOVo4_ProinflamLP_4T1R _Bld_D14_C7_008.fcs	0.980916
201111_PIIOVo4_FC_4T1R_Bld_D7_C7_010.fcs	201111	PIIOVo4	FC	4T1R	Bld	D7	C7	10	1	NIL	1	201111_PIIOVo4_FC_4T1R_Bld_D7_C7_010.fcs	1	1.0081	0.707226	0.610658	4.25768	0.551016	0.610577	1.3236	0.514825	0.486313	0.667249	0.543973	0.535856	1.98305	1.82474	2.51735	1.81853	2.7413	1.12597	1.02048	4.32528	201125_PIIOVo4_MacMicLP_4T1R _Bld_D14_C7_010.fcs	0.507677	0.797212	0.936008	1.07114	0.636169	0.815434	0.934136	1.37354	1.2313	68.7828	0.866852	0.612837	0.952271	201125_PIIOVo4_ProinflamLP_4T1R _Bld_D14_C7_010.fcs	0.980916
201111_PIIOVo4_FC_4T1R_Bld_D7_C7eC10000_007.fcs	201111	PIIOVo4	FC	4T1R	Bld	D7	C7	7	1	eC10000	1	201111_PIIOVo4_FC_4T1R_Bld_D7_C7eC10000_007.fcs	1	1.72106	1.09782	1.07577	7.0341	1.06451	0.945507	0.986213	0.752479	0.785485	1.16449	1.05081	0.87065	0.985048	2.88571	4.16817	2.61928	3.01473	1.44129	1.60211	7.16246	201125_PIIOVo4_MacMicLP_4T1R _Bld_D14_C7eC10000_007.fcs	1.59485	1.17621	1.10435	0.918124	1.10079	1.38027	1.34262	2.01694	1.47871	63.4538	1.20666	0.851422	1.10056	201125_PIIOVo4_ProinflamLP_4T1R _Bld_D14_C7eC10000_007.fcs	1.41985
201111_PIIOVo4_FC_4T1R_Bld_D7_C7eC10000_009.fcs	201111	PIIOVo4	FC	4T1R	Bld	D7	C7	9	1	eC10000	1	201111_PIIOVo4_FC_4T1R_Bld_D7_C7eC10000_009.fcs	1	1.15002	0.885807	0.782681	4.1341	0.769545	0.62383	0.329732	0.591717	0.559631	1.05423	0.943574	0.57079	0.658685	1.3359	1.67231	1.57923	1.67709	0.927802	1.28327	4.43655	201125_PIIOVo4_MacMicLP_4T1R _Bld_D14_C7eC10000_009.fcs	0.792472	0.57286	1.04346	0.689587	0.77198	1.12172	0.934136	1.65793	1.25623	272.691	0.846047	0.768151	1.04032	201125_PIIOVo4_ProinflamLP_4T1R _Bld_D14_C7eC10000_009.fcs	0.931298
[truncated: 76 more columns]

## Sheet: Normalisation for cell and PE
Sample:	date	experiment	technique	tumour_model	tissue	day	cage	sample	tumour	treatment	Beads	Sample: Nil norm cells (D7)	Beads (D7)	Leukocytes (D7)	Eosinophils (FS) (D7)	Lymphocytes (FS) (D7)	Myeloid cells (FS) (D7)	B cells D7)	CD4 T cells (D7)	Tregs PD-1+ (D7)	CD8 T cells (D7)	CD8 T cells Ly6C+ (D7)	NK cells (D7)	NK cells Ly6C+ (D7)	Eosinophils (D7)	Macrophage (D7)	DC (D7)	DC PD-L1+ (D7)	CD11b+ Ly6C_G- (D7)	CD11b+ Ly6C_G- PD-L1+ (D7)	CD11b+ Ly6Cint Ly6G- (D7)	Monocytes (D7)	Neutrophils (D7)	Sample Nil normalised LP (D7)	CXCL1 (1) (D7)	TGF-b1 (D7)	IL-18 (D7)	IL-23 (D7)	CCL22 (1) (D7)	IL-10 (D7)	IL-12p70 (D7)	IL-6 (D7)	TNF-a (D7)	G-CSF (D7)	CCL17 (1) (D7)	IL-12p40 (D7)	IL-1b (D7)	Sample Prinflam LP (D7)	CCL5 (D7)
200707_ MPTLVo2_FC_4T1R_Bld_D7_C1_002.fcs	200707	MPTLVo2	FC	4T1R	Bld	D7	C1	2	1	NIL	1	200707_ MPTLVo2_FC_4T1R_Bld_D7_C1_002.fcs	1	1.17892	0.685857	0.571457	2.84688	0.520483	0.606287	0.622206	0.634892	0.575442	0.38896	0.189959	0.725441	0.4621	0.758304	0.864589	0.819729	0.906371	0.486519	0.834712	4.08667	200707_MPTLVo2_MacMicLP_4T1R_Bld_D8_C1_002.fcs	0.383054	0.680679	0.89503	0.7593	0.871245	0.461056	0.718997	1.16844	1.48418	30.888	1.03027	0.925665	1.07888	200707_MPTLVo2_ProinflamLP_4T1R_Bld_D8_C1_002.fcs	1.35552
200707_ MPTLVo2_FC_4T1R_Bld_D7_C1_003.fcs	200707	MPTLVo2	FC	4T1R	Bld	D7	C1	3	1	NIL	1	200707_ MPTLVo2_FC_4T1R_Bld_D7_C1_003.fcs	1	1.74971	0.945149	0.763296	4.45326	0.714603	0.784277	1.27165	0.810496	0.680601	0.559978	0.28563	1.02594	0.590269	1.15188	1.22711	1.73023	1.88155	0.465094	1.51893	6.35549	200707_MPTLVo2_MacMicLP_4T1R_Bld_D8_C1_003.fcs	0.85997	0.644042	0.879817	0.702407	0.665236	0.975828	1.14446	1.13556	1.09493	4.55277	0.785011	0.739827	0.849873	200707_MPTLVo2_ProinflamLP_4T1R_Bld_D8_C1_003.fcs	0.99026
200707_ MPTLVo2_FC_4T1R_Bld_D7_C1_004.fcs	200707	MPTLVo2	FC	4T1R	Bld	D7	C1	4	1	NIL	1	200707_ MPTLVo2_FC_4T1R_Bld_D7_C1_004.fcs	1	0.735611	0.510326	0.392456	1.67012	0.462966	0.355363	0.316431	0.387068	0.411085	0.326588	0.174581	0.547543	0.538557	0.573256	0.537409	0.566627	0.76003	0.424348	0.938561	2.27689	200707_MPTLVo2_MacMicLP_4T1R_Bld_D8_C1_004.fcs	0.337392	0.631508	0.846856	1.03939	0.742489	0.572963	1.10158	0.877592	0.871421	4.26319	0.714807	0.692267	0.816794	200707_MPTLVo2_ProinflamLP_4T1R_Bld_D8_C1_004.fcs	1.35552
200707_ MPTLVo2_FC_4T1R_Bld_D7_C1_005.fcs	200707	MPTLVo2	FC	4T1R	Bld	D7	C1	5	1	NIL	1	200707_ MPTLVo2_FC_4T1R_Bld_D7_C1_005.fcs	1	0.913619	0.635748	0.522309	1.98004	0.509531	0.518729	0.939484	0.604397	0.508854	0.410461	0.177285	0.695685	0.255836	1.04389	1.27645	1.04225	1.37601	0.3128	0.681678	2.76232	200707_MPTLVo2_MacMicLP_4T1R_Bld_D8_C1_005.fcs	0.449011	0.767451	0.977434	1.01094	0.849785	0.631155	1.01583	0.877592	1.12757	5.14801	0.785011	0.830544	1.10941	200707_MPTLVo2_ProinflamLP_4T1R_Bld_D8_C1_005.fcs	0.783279
200707_ MPTLVo2_FC_4T1R_Bld_D7_C1Nil_001.fcs	200707	MPTLVo2	FC	NIL	Bld	D7	C1	1	0	NIL	1	200707_ MPTLVo2_FC_4T1R_Bld_D7_C1Nil_001.fcs	1	0.559791	1.04161	0.500974	0.68019	0.400893	0.577533	0.540665	0.638224	0.59983	0.264745	0.109519	1.10065	0.552118	0.718289	0.561144	0.600408	0.67201	0.583378	0.512464	0.861215	200707_MPTLVo2_MacMicLP_4T1R_Bld_D8_C1Nil_001.fcs	1.13394	0.954493	1.04209	1.01094	1.03004	1.1504	1.39842	0.940819	0.999498	0.971686	1.05762	1.13352	1.17557	200707_MPTLVo2_ProinflamLP_4T1R_Bld_D8_C1Nil_001.fcs	1.25
200707_ MPTLVo2_FC_4T1R_Bld_D7_C2_006.fcs	200707	MPTLVo2	FC	4T1R	Bld	D7	C2	6	1	NIL	1	200707_ MPTLVo2_FC_4T1R_Bld_D7_C2_006.fcs	1	1.46503	1.40154	0.730826	3.42299	0.843031	0.608525	1.8778	0.58188	0.605484	1.28321	1.30975	1.48313	1.52423	2.68661	2.94383	1.82624	1.80993	1.09546	2.91764	4.47311	200707_MPTLVo2_MacMicLP_4T1R_Bld_D8_C2_006.fcs	0.925926	1.04126	0.846856	1.06783	0.965665	0.631155	1.05871	1.10268	1.06479	7.19112	0.9938	1.19341	0.913486	200707_MPTLVo2_ProinflamLP_4T1R_Bld_D8_C2_006.fcs	1.04302
200707_ MPTLVo2_FC_4T1R_Bld_D7_C2_008.fcs	200707	MPTLVo2	FC	4T1R	Bld	D7	C2	8	1	NIL	1	200707_ MPTLVo2_FC_4T1R_Bld_D7_C2_008.fcs	1	1.85287	0.83043	1.07637	4.01287	1.02896	1.04525	2.02308	0.976295	1.05323	1.65248	1.83719	0.907347	1.54946	2.61792	2.57692	2.18445	1.68204	1.28302	3.19869	5.29151	200707_MPTLVo2_MacMicLP_4T1R_Bld_D8_C2_008.fcs	0.925926	1.09911	0.846856	0.673961	1	0.572963	1.18404	1.78553	1.35359	4.71364	0.867068	1.647	1.07888	200707_MPTLVo2_ProinflamLP_4T1R_Bld_D8_C2_008.fcs	0.67776
[truncated: 728 more rows]
[truncated: 76 more columns]

## Sheet: Norm cell & plasma (Hyperbola) 
Sample: Normalised COUNTS Hyperbola Concs	date	experiment	technique	tumour_model	tissue	day	cage	sample	tumour	treatment	Beads	Sample: Nil norm cells (D7)	Beads (D7)	Leukocytes (D7)	Eosinophils (FS) (D7)	Lymphocytes (FS) (D7)	Myeloid cells (FS) (D7)	B cells D7)	CD4 T cells (D7)	Tregs PD-1+ (D7)	CD8 T cells (D7)	CD8 T cells Ly6C+ (D7)	NK cells (D7)	NK cells Ly6C+ (D7)	Eosinophils (D7)	Macrophage (D7)	DC (D7)	DC PD-L1+ (D7)	CD11b+ Ly6C_G- (D7)	CD11b+ Ly6C_G- PD-L1+ (D7)	CD11b+ Ly6Cint Ly6G- (D7)	Monocytes (D7)	Neutrophils (D7)	Sample Nil normalised LP Hyperbola concs (D7)	CXCL1 (1) (D7)	TGF-b1 (D7)	IL-18 (D7)	IL-23 (D7)	CCL22 (1) (D7)	IL-10 (D7)	IL-12p70 (D7)	IL-6 (D7)	TNF-a (D7)	G-CSF (D7)	CCL17 (1) (D7)	IL-12p40 (D7)	IL-1b (D7)	Sample Prinflam LP Hyperbola concs (D7)	CCL5 (D7)
[truncated: 180 more rows]
[truncated: 75 more columns]

[truncated: 2 more sheets: Norm cell & plasma (5LP) data, Norm plasma (RandForest) data]
