# Supplementary material for: Machine learning predicts cancer subtypes and progression from blood immune signatures
Source: PLoS One. 2022 Feb 28;17(2):e0264631. doi: 10.1371/journal.pone.0264631 (PMC8884497; doi:10.1371/journal.pone.0264631)
Supplement: S2 File — (OWS) [file pone.0264631.s010.ows]

<?xml version='1.0' encoding='utf-8'?>
<scheme description="" title="" version="2.0">
	<nodes>
		<node id="0" name="File" position="(450, -150)" project_name="Orange3" qualified_name="Orange.widgets.data.owfile.OWFile" title="File" version="" />
		<node id="1" name="Select Rows" position="(600, -150)" project_name="Orange3" qualified_name="Orange.widgets.data.owselectrows.OWSelectRows" title="Select Rows" version="" />
		<node id="2" name="Select Columns" position="(600, 0)" project_name="Orange3" qualified_name="Orange.widgets.data.owselectcolumns.OWSelectAttributes" title="Select Columns" version="" />
		<node id="3" name="Data Sampler" position="(750, -150)" project_name="Orange3" qualified_name="Orange.widgets.data.owdatasampler.OWDataSampler" title="Data Sampler" version="" />
		<node id="4" name="Random Forest" position="(750, 300)" project_name="Orange3" qualified_name="Orange.widgets.model.owrandomforest.OWRandomForest" title="RF all features" version="" />
		<node id="5" name="Rank" position="(750, 450)" project_name="Orange3" qualified_name="Orange.widgets.data.owrank.OWRank" title="All" version="" />
		<node id="6" name="Test and Score" position="(900, 300)" project_name="Orange3" qualified_name="Orange.widgets.evaluate.owtestandscore.OWTestAndScore" title="All" version="" />
		<node id="7" name="Random Forest" position="(1350, 600)" project_name="Orange3" qualified_name="Orange.widgets.model.owrandomforest.OWRandomForest" title="RF top 10" version="" />
		<node id="8" name="Test and Score" position="(1500, 600)" project_name="Orange3" qualified_name="Orange.widgets.evaluate.owtestandscore.OWTestAndScore" title="10" version="" />
		<node id="9" name="Rank" position="(1200, 750)" project_name="Orange3" qualified_name="Orange.widgets.data.owrank.OWRank" title="20 features" version="" />
		<node id="10" name="Test and Score" position="(1500, 750)" project_name="Orange3" qualified_name="Orange.widgets.evaluate.owtestandscore.OWTestAndScore" title="20" version="" />
		<node id="11" name="Random Forest" position="(1350, 750)" project_name="Orange3" qualified_name="Orange.widgets.model.owrandomforest.OWRandomForest" title="RF top 20" version="" />
		<node id="12" name="Rank" position="(1200, 900)" project_name="Orange3" qualified_name="Orange.widgets.data.owrank.OWRank" title="30 features" version="" />
		<node id="13" name="Test and Score" position="(1500, 900)" project_name="Orange3" qualified_name="Orange.widgets.evaluate.owtestandscore.OWTestAndScore" title="30" version="" />
		<node id="14" name="Random Forest" position="(1350, 900)" project_name="Orange3" qualified_name="Orange.widgets.model.owrandomforest.OWRandomForest" title="RF top 30" version="" />
		<node id="15" name="Rank" position="(1200, 450)" project_name="Orange3" qualified_name="Orange.widgets.data.owrank.OWRank" title="5 features" version="" />
		<node id="16" name="Test and Score" position="(1500, 450)" project_name="Orange3" qualified_name="Orange.widgets.evaluate.owtestandscore.OWTestAndScore" title="5" version="" />
		<node id="17" name="Random Forest" position="(1350, 450)" project_name="Orange3" qualified_name="Orange.widgets.model.owrandomforest.OWRandomForest" title="RF top 5" version="" />
		<node id="18" name="Rank" position="(1200, 600)" project_name="Orange3" qualified_name="Orange.widgets.data.owrank.OWRank" title="10 features" version="" />
		<node id="19" name="t-SNE" position="(600, 1050)" project_name="Orange3" qualified_name="Orange.widgets.unsupervised.owtsne.OWtSNE" title="t-SNE (2)" version="" />
		<node id="20" name="Scatter Plot" position="(752.0, 1050.0)" project_name="Orange3" qualified_name="Orange.widgets.visualize.owscatterplot.OWScatterPlot" title="Scatter Plot (2)" version="" />
		<node id="21" name="Select Columns" position="(750, 900)" project_name="Orange3" qualified_name="Orange.widgets.data.owselectcolumns.OWSelectAttributes" title="Top  RF features" version="" />
		<node id="22" name="t-SNE" position="(900, 1050)" project_name="Orange3" qualified_name="Orange.widgets.unsupervised.owtsne.OWtSNE" title="t-SNE (3)" version="" />
		<node id="23" name="Scatter Plot" position="(1052.0, 1048.3333333333335)" project_name="Orange3" qualified_name="Orange.widgets.visualize.owscatterplot.OWScatterPlot" title="Scatter Plot (3)" version="" />
		<node id="24" name="Scatter Plot" position="(900, 450)" project_name="Orange3" qualified_name="Orange.widgets.visualize.owscatterplot.OWScatterPlot" title="Scatter Plot (7)" version="" />
		<node id="25" name="Random Forest" position="(1350, -150)" project_name="Orange3" qualified_name="Orange.widgets.model.owrandomforest.OWRandomForest" title="RF top 1" version="" />
		<node id="26" name="Test and Score" position="(1500, -150)" project_name="Orange3" qualified_name="Orange.widgets.evaluate.owtestandscore.OWTestAndScore" title="1" version="" />
		<node id="27" name="Rank" position="(1200, -150)" project_name="Orange3" qualified_name="Orange.widgets.data.owrank.OWRank" title="1 feature" version="" />
		<node id="28" name="Explain Model" position="(750, 600)" project_name="Orange3-Prototypes" qualified_name="orangecontrib.prototypes.widgets.owexplainmodel.OWExplainModel" title="Explain Model (1)" version="" />
		<node id="29" name="Correlations" position="(900, 600)" project_name="Orange3" qualified_name="Orange.widgets.data.owcorrelations.OWCorrelations" title="Correlations (1)" version="" />
		<node id="30" name="Random Forest" position="(1350, 0)" project_name="Orange3" qualified_name="Orange.widgets.model.owrandomforest.OWRandomForest" title="RF top 2" version="" />
		<node id="31" name="Rank" position="(1200, 0)" project_name="Orange3" qualified_name="Orange.widgets.data.owrank.OWRank" title="2 features" version="" />
		<node id="32" name="Test and Score" position="(1500, 0)" project_name="Orange3" qualified_name="Orange.widgets.evaluate.owtestandscore.OWTestAndScore" title="2" version="" />
		<node id="33" name="Random Forest" position="(1350, 150)" project_name="Orange3" qualified_name="Orange.widgets.model.owrandomforest.OWRandomForest" title="RF top 3" version="" />
		<node id="34" name="Rank" position="(1200, 150)" project_name="Orange3" qualified_name="Orange.widgets.data.owrank.OWRank" title="3 features" version="" />
		<node id="35" name="Test and Score" position="(1500, 150)" project_name="Orange3" qualified_name="Orange.widgets.evaluate.owtestandscore.OWTestAndScore" title="3" version="" />
		<node id="36" name="Predictions" position="(1800, 450)" project_name="Orange3" qualified_name="Orange.widgets.evaluate.owpredictions.OWPredictions" title="All predictions" version="" />
		<node id="37" name="Scatter Plot" position="(1950, 450)" project_name="Orange3" qualified_name="Orange.widgets.visualize.owscatterplot.OWScatterPlot" title="Scatter Plot (10) (1)" version="" />
		<node id="38" name="Correlations" position="(2100, 450)" project_name="Orange3" qualified_name="Orange.widgets.data.owcorrelations.OWCorrelations" title="Correlations (4) (1)" version="" />
		<node id="39" name="Save Model" position="(1800, 750)" project_name="Orange3" qualified_name="Orange.widgets.model.owsavemodel.OWSaveModel" title="Save Model (1)" version="" />
		<node id="40" name="Load Model" position="(1950, 750)" project_name="Orange3" qualified_name="Orange.widgets.model.owloadmodel.OWLoadModel" title="Load Model (1)" version="" />
		<node id="41" name="Predictions" position="(2100, 750)" project_name="Orange3" qualified_name="Orange.widgets.evaluate.owpredictions.OWPredictions" title="Predictions (4)" version="" />
		<node id="42" name="Scatter Plot" position="(2100, 900)" project_name="Orange3" qualified_name="Orange.widgets.visualize.owscatterplot.OWScatterPlot" title="Scatter Plot (13)" version="" />
		<node id="43" name="Select Columns" position="(-148.0, 900.0)" project_name="Orange3" qualified_name="Orange.widgets.data.owselectcolumns.OWSelectAttributes" title="Select Columns (1)" version="" />
		<node id="44" name="Test and Score" position="(0, 900)" project_name="Orange3" qualified_name="Orange.widgets.evaluate.owtestandscore.OWTestAndScore" title="Test and Score (7)" version="" />
		<node id="45" name="Random Forest" position="(0, 1050)" project_name="Orange3" qualified_name="Orange.widgets.model.owrandomforest.OWRandomForest" title="Best features all data" version="" />
		<node id="46" name="Scatter Plot" position="(150, 1050)" project_name="Orange3" qualified_name="Orange.widgets.visualize.owscatterplot.OWScatterPlot" title="Scatter Plot (16)" version="" />
		<node id="47" name="Data Table" position="(150, 900)" project_name="Orange3" qualified_name="Orange.widgets.data.owtable.OWDataTable" title="Data Table (2)" version="" />
		<node id="48" name="Save Data" position="(300, 1050)" project_name="Orange3" qualified_name="Orange.widgets.data.owsave.OWSave" title="Save Data (1)" version="" />
		<node id="49" name="Confusion Matrix" position="(1950, 600)" project_name="Orange3" qualified_name="Orange.widgets.evaluate.owconfusionmatrix.OWConfusionMatrix" title="Confusion Matrix (1)" version="" />
		<node id="50" name="Confusion Matrix" position="(900, 750)" project_name="Orange3" qualified_name="Orange.widgets.evaluate.owconfusionmatrix.OWConfusionMatrix" title="Confusion Matrix (2)" version="" />
		<node id="51" name="Confusion Matrix" position="(300, 900)" project_name="Orange3" qualified_name="Orange.widgets.evaluate.owconfusionmatrix.OWConfusionMatrix" title="Confusion Matrix (4)" version="" />
		<node id="52" name="Select Columns" position="(600, 900)" project_name="Orange3" qualified_name="Orange.widgets.data.owselectcolumns.OWSelectAttributes" title="Select Columns (3)" version="" />
		<node id="53" name="Data Sampler" position="(1200, 1050)" project_name="Orange3" qualified_name="Orange.widgets.data.owdatasampler.OWDataSampler" title="Data Sampler (1)" version="" />
		<node id="54" name="Random Forest" position="(1350, 1200)" project_name="Orange3" qualified_name="Orange.widgets.model.owrandomforest.OWRandomForest" title="Random Forest" version="" />
		<node id="55" name="Test and Score" position="(1500, 1050)" project_name="Orange3" qualified_name="Orange.widgets.evaluate.owtestandscore.OWTestAndScore" title="Test and Score" version="" />
		<node id="56" name="Predictions" position="(1800, 900)" project_name="Orange3" qualified_name="Orange.widgets.evaluate.owpredictions.OWPredictions" title="Predictions" version="" />
		<node id="57" name="Confusion Matrix" position="(1950, 900)" project_name="Orange3" qualified_name="Orange.widgets.evaluate.owconfusionmatrix.OWConfusionMatrix" title="Confusion Matrix (5)" version="" />
		<node id="58" name="Confusion Matrix" position="(1800, 1050)" project_name="Orange3" qualified_name="Orange.widgets.evaluate.owconfusionmatrix.OWConfusionMatrix" title="Confusion Matrix (6)" version="" />
		<node id="59" name="Rank" position="(1200, 300)" project_name="Orange3" qualified_name="Orange.widgets.data.owrank.OWRank" title="4 features" version="" />
		<node id="60" name="Random Forest" position="(1348.3333333333335, 300.0)" project_name="Orange3" qualified_name="Orange.widgets.model.owrandomforest.OWRandomForest" title="RF top 4" version="" />
		<node id="61" name="Test and Score" position="(1500, 300)" project_name="Orange3" qualified_name="Orange.widgets.evaluate.owtestandscore.OWTestAndScore" title="4" version="" />
		<node id="62" name="Data Table" position="(757.0, 746.0)" project_name="Orange3" qualified_name="Orange.widgets.data.owtable.OWDataTable" title="Data Table (1)" version="" />
		<node id="63" name="t-SNE" position="(-5.0, 1200.0)" project_name="Orange3" qualified_name="Orange.widgets.unsupervised.owtsne.OWtSNE" title="t-SNE" version="" />
		<node id="64" name="Scatter Plot" position="(141.0, 1198.0)" project_name="Orange3" qualified_name="Orange.widgets.visualize.owscatterplot.OWScatterPlot" title="Scatter Plot" version="" />
		<node id="65" name="Data Table" position="(293.0, 1196.0)" project_name="Orange3" qualified_name="Orange.widgets.data.owtable.OWDataTable" title="Data Table (5)" version="" />
		<node id="66" name="Select Rows" position="(-152.0, 752.0)" project_name="Orange3" qualified_name="Orange.widgets.data.owselectrows.OWSelectRows" title="Select Rows (1)" version="" />
	</nodes>
	<links>
		<link enabled="true" id="0" sink_channel="Data" sink_node_id="1" source_channel="Data" source_node_id="0" />
		<link enabled="true" id="1" sink_channel="Data" sink_node_id="2" source_channel="Matching Data" source_node_id="1" />
		<link enabled="true" id="2" sink_channel="Data" sink_node_id="3" source_channel="Data" source_node_id="2" />
		<link enabled="true" id="3" sink_channel="Scorer" sink_node_id="5" source_channel="Learner" source_node_id="4" />
		<link enabled="true" id="4" sink_channel="Data" sink_node_id="5" source_channel="Data Sample" source_node_id="3" />
		<link enabled="true" id="5" sink_channel="Learner" sink_node_id="6" source_channel="Learner" source_node_id="4" />
		<link enabled="true" id="6" sink_channel="Data" sink_node_id="6" source_channel="Data Sample" source_node_id="3" />
		<link enabled="true" id="7" sink_channel="Learner" sink_node_id="8" source_channel="Learner" source_node_id="7" />
		<link enabled="true" id="8" sink_channel="Data" sink_node_id="4" source_channel="Data Sample" source_node_id="3" />
		<link enabled="true" id="9" sink_channel="Scorer" sink_node_id="9" source_channel="Learner" source_node_id="4" />
		<link enabled="true" id="10" sink_channel="Data" sink_node_id="9" source_channel="Data Sample" source_node_id="3" />
		<link enabled="true" id="11" sink_channel="Data" sink_node_id="10" source_channel="Reduced Data" source_node_id="9" />
		<link enabled="true" id="12" sink_channel="Learner" sink_node_id="10" source_channel="Learner" source_node_id="11" />
		<link enabled="true" id="13" sink_channel="Data" sink_node_id="13" source_channel="Reduced Data" source_node_id="12" />
		<link enabled="true" id="14" sink_channel="Learner" sink_node_id="13" source_channel="Learner" source_node_id="14" />
		<link enabled="true" id="15" sink_channel="Data" sink_node_id="12" source_channel="Data Sample" source_node_id="3" />
		<link enabled="true" id="16" sink_channel="Scorer" sink_node_id="12" source_channel="Learner" source_node_id="4" />
		<link enabled="true" id="17" sink_channel="Data" sink_node_id="16" source_channel="Reduced Data" source_node_id="15" />
		<link enabled="true" id="18" sink_channel="Learner" sink_node_id="16" source_channel="Learner" source_node_id="17" />
		<link enabled="true" id="19" sink_channel="Scorer" sink_node_id="15" source_channel="Learner" source_node_id="4" />
		<link enabled="true" id="20" sink_channel="Data" sink_node_id="15" source_channel="Data Sample" source_node_id="3" />
		<link enabled="true" id="21" sink_channel="Scorer" sink_node_id="18" source_channel="Learner" source_node_id="4" />
		<link enabled="true" id="22" sink_channel="Data" sink_node_id="18" source_channel="Data Sample" source_node_id="3" />
		<link enabled="true" id="23" sink_channel="Data" sink_node_id="8" source_channel="Reduced Data" source_node_id="18" />
		<link enabled="true" id="24" sink_channel="Data" sink_node_id="17" source_channel="Data Sample" source_node_id="3" />
		<link enabled="true" id="25" sink_channel="Data" sink_node_id="7" source_channel="Data Sample" source_node_id="3" />
		<link enabled="true" id="26" sink_channel="Data" sink_node_id="11" source_channel="Data Sample" source_node_id="3" />
		<link enabled="true" id="27" sink_channel="Data" sink_node_id="14" source_channel="Data Sample" source_node_id="3" />
		<link enabled="true" id="28" sink_channel="Data" sink_node_id="21" source_channel="Data" source_node_id="2" />
		<link enabled="true" id="29" sink_channel="Data" sink_node_id="22" source_channel="Data" source_node_id="21" />
		<link enabled="true" id="30" sink_channel="Data" sink_node_id="23" source_channel="Data" source_node_id="22" />
		<link enabled="true" id="31" sink_channel="Data" sink_node_id="20" source_channel="Data" source_node_id="19" />
		<link enabled="true" id="32" sink_channel="Data" sink_node_id="24" source_channel="Predictions" source_node_id="6" />
		<link enabled="true" id="33" sink_channel="Data" sink_node_id="25" source_channel="Data Sample" source_node_id="3" />
		<link enabled="true" id="34" sink_channel="Learner" sink_node_id="26" source_channel="Learner" source_node_id="25" />
		<link enabled="true" id="35" sink_channel="Scorer" sink_node_id="27" source_channel="Learner" source_node_id="4" />
		<link enabled="true" id="36" sink_channel="Data" sink_node_id="27" source_channel="Data Sample" source_node_id="3" />
		<link enabled="true" id="37" sink_channel="Data" sink_node_id="26" source_channel="Reduced Data" source_node_id="27" />
		<link enabled="true" id="38" sink_channel="Model" sink_node_id="28" source_channel="Model" source_node_id="4" />
		<link enabled="true" id="39" sink_channel="Data" sink_node_id="28" source_channel="Data Sample" source_node_id="3" />
		<link enabled="true" id="40" sink_channel="Data" sink_node_id="29" source_channel="Data" source_node_id="24" />
		<link enabled="true" id="41" sink_channel="Data" sink_node_id="30" source_channel="Data Sample" source_node_id="3" />
		<link enabled="true" id="42" sink_channel="Learner" sink_node_id="32" source_channel="Learner" source_node_id="30" />
		<link enabled="true" id="43" sink_channel="Scorer" sink_node_id="31" source_channel="Learner" source_node_id="4" />
		<link enabled="true" id="44" sink_channel="Data" sink_node_id="31" source_channel="Data Sample" source_node_id="3" />
		<link enabled="true" id="45" sink_channel="Data" sink_node_id="32" source_channel="Reduced Data" source_node_id="31" />
		<link enabled="true" id="46" sink_channel="Learner" sink_node_id="35" source_channel="Learner" source_node_id="33" />
		<link enabled="true" id="47" sink_channel="Data" sink_node_id="35" source_channel="Reduced Data" source_node_id="34" />
		<link enabled="true" id="48" sink_channel="Scorer" sink_node_id="34" source_channel="Learner" source_node_id="4" />
		<link enabled="true" id="49" sink_channel="Data" sink_node_id="34" source_channel="Data Sample" source_node_id="3" />
		<link enabled="true" id="50" sink_channel="Data" sink_node_id="37" source_channel="Predictions" source_node_id="36" />
		<link enabled="true" id="51" sink_channel="Data" sink_node_id="38" source_channel="Data" source_node_id="37" />
		<link enabled="true" id="52" sink_channel="Data" sink_node_id="36" source_channel="Remaining Data" source_node_id="3" />
		<link enabled="true" id="53" sink_channel="Data" sink_node_id="33" source_channel="Data Sample" source_node_id="3" />
		<link enabled="true" id="54" sink_channel="Predictors" sink_node_id="36" source_channel="Model" source_node_id="4" />
		<link enabled="true" id="55" sink_channel="Predictors" sink_node_id="36" source_channel="Model" source_node_id="14" />
		<link enabled="true" id="56" sink_channel="Predictors" sink_node_id="36" source_channel="Model" source_node_id="11" />
		<link enabled="true" id="57" sink_channel="Predictors" sink_node_id="36" source_channel="Model" source_node_id="7" />
		<link enabled="true" id="58" sink_channel="Predictors" sink_node_id="36" source_channel="Model" source_node_id="17" />
		<link enabled="true" id="59" sink_channel="Predictors" sink_node_id="36" source_channel="Model" source_node_id="33" />
		<link enabled="true" id="60" sink_channel="Predictors" sink_node_id="36" source_channel="Model" source_node_id="30" />
		<link enabled="true" id="61" sink_channel="Predictors" sink_node_id="36" source_channel="Model" source_node_id="25" />
		<link enabled="true" id="62" sink_channel="Predictors" sink_node_id="41" source_channel="Model" source_node_id="40" />
		<link enabled="true" id="63" sink_channel="Data" sink_node_id="42" source_channel="Predictions" source_node_id="41" />
		<link enabled="true" id="64" sink_channel="Data" sink_node_id="44" source_channel="Data" source_node_id="43" />
		<link enabled="true" id="65" sink_channel="Learner" sink_node_id="44" source_channel="Learner" source_node_id="45" />
		<link enabled="true" id="66" sink_channel="Data" sink_node_id="45" source_channel="Data" source_node_id="43" />
		<link enabled="true" id="67" sink_channel="Data" sink_node_id="46" source_channel="Predictions" source_node_id="44" />
		<link enabled="true" id="68" sink_channel="Data" sink_node_id="47" source_channel="Predictions" source_node_id="44" />
		<link enabled="true" id="69" sink_channel="Data" sink_node_id="41" source_channel="Data" source_node_id="2" />
		<link enabled="true" id="70" sink_channel="Data" sink_node_id="48" source_channel="Selected Data" source_node_id="47" />
		<link enabled="true" id="71" sink_channel="Evaluation Results" sink_node_id="50" source_channel="Evaluation Results" source_node_id="6" />
		<link enabled="true" id="72" sink_channel="Evaluation Results" sink_node_id="51" source_channel="Evaluation Results" source_node_id="44" />
		<link enabled="true" id="73" sink_channel="Data" sink_node_id="52" source_channel="Matching Data" source_node_id="1" />
		<link enabled="true" id="74" sink_channel="Data" sink_node_id="19" source_channel="Data" source_node_id="52" />
		<link enabled="true" id="75" sink_channel="Learner" sink_node_id="55" source_channel="Learner" source_node_id="54" />
		<link enabled="true" id="76" sink_channel="Data" sink_node_id="53" source_channel="Data" source_node_id="52" />
		<link enabled="true" id="77" sink_channel="Predictors" sink_node_id="56" source_channel="Model" source_node_id="54" />
		<link enabled="true" id="78" sink_channel="Evaluation Results" sink_node_id="57" source_channel="Evaluation Results" source_node_id="56" />
		<link enabled="true" id="79" sink_channel="Evaluation Results" sink_node_id="58" source_channel="Evaluation Results" source_node_id="55" />
		<link enabled="true" id="80" sink_channel="Data" sink_node_id="55" source_channel="Data Sample" source_node_id="53" />
		<link enabled="true" id="81" sink_channel="Data" sink_node_id="54" source_channel="Data Sample" source_node_id="53" />
		<link enabled="true" id="82" sink_channel="Data" sink_node_id="56" source_channel="Remaining Data" source_node_id="53" />
		<link enabled="true" id="83" sink_channel="Evaluation Results" sink_node_id="49" source_channel="Evaluation Results" source_node_id="36" />
		<link enabled="true" id="84" sink_channel="Scorer" sink_node_id="59" source_channel="Learner" source_node_id="4" />
		<link enabled="true" id="85" sink_channel="Learner" sink_node_id="61" source_channel="Learner" source_node_id="60" />
		<link enabled="true" id="86" sink_channel="Data" sink_node_id="60" source_channel="Data Sample" source_node_id="3" />
		<link enabled="true" id="87" sink_channel="Data" sink_node_id="61" source_channel="Reduced Data" source_node_id="59" />
		<link enabled="true" id="88" sink_channel="Predictors" sink_node_id="36" source_channel="Model" source_node_id="60" />
		<link enabled="true" id="89" sink_channel="Data" sink_node_id="59" source_channel="Data Sample" source_node_id="3" />
		<link enabled="true" id="90" sink_channel="Data Subset" sink_node_id="23" source_channel="Selected Data" source_node_id="51" />
		<link enabled="true" id="91" sink_channel="Data" sink_node_id="62" source_channel="Selected Data" source_node_id="28" />
		<link enabled="true" id="92" sink_channel="Data" sink_node_id="62" source_channel="Scores" source_node_id="28" />
		<link enabled="true" id="93" sink_channel="Data" sink_node_id="63" source_channel="Data" source_node_id="43" />
		<link enabled="true" id="94" sink_channel="Data" sink_node_id="64" source_channel="Data" source_node_id="63" />
		<link enabled="true" id="95" sink_channel="Data" sink_node_id="65" source_channel="Selected Data" source_node_id="64" />
		<link enabled="true" id="96" sink_channel="Data" sink_node_id="43" source_channel="Matching Data" source_node_id="66" />
		<link enabled="true" id="97" sink_channel="Data" sink_node_id="66" source_channel="Data" source_node_id="2" />
	</links>
	<annotations />
	<thumbnail />
	<node_properties>
		<properties format="pickle" node_id="0">gASV4VQAAAAAAAB9lCiMEmNvbnRyb2xBcmVhVmlzaWJsZZSIjAxyZWNlbnRfcGF0aHOUXZQojB5v
cmFuZ2V3aWRnZXQudXRpbHMuZmlsZWRpYWxvZ3OUjApSZWNlbnRQYXRolJOUKYGUfZQojAdhYnNw
YXRolIyZL1ZvbHVtZXMvbWhzL3dvcmtncm91cHMvamNzbXIvUk9MYWIvSS1DdWJlIERhdGFiYXNl
L01hbnVhbCBkYXRhYmFzZS9EYXRhIGZvciBtYWNoaW5lIGxlYXJuaW5nL05vcm1hbGlzZWQgYmxv
b2QgYW5kIHBsYXNtYSBkYXRhIHRvIE5pbCB3aXRoIG1ldGEgZGF0YS54bHN4lIwGcHJlZml4lE6M
B3JlbHBhdGiUTowFdGl0bGWUjACUjAVzaGVldJRoDowLZmlsZV9mb3JtYXSUTnViaAYpgZR9lCho
CYylLy9taHNkYXRhLmFudS5lZHUuYXUvbWhzL3dvcmtncm91cHMvamNzbXIvUk9MYWIvSS1DdWJl
IERhdGFiYXNlL01hbnVhbCBkYXRhYmFzZS9EYXRhIGZvciBtYWNoaW5lIGxlYXJuaW5nL05vcm1h
bGlzZWQgYmxvb2QgYW5kIHBsYXNtYSBkYXRhIHRvIE5pbCB3aXRoIG1ldGEgZGF0YS54bHN4lGgL
TmgMTmgNaA5oD4wbTmlsIG5vcm0gZGF0YSBsZXNzIEQ3IGFsb25llGgQTnViaAYpgZR9lChoCYyY
L1ZvbHVtZXMvbWhzL3dvcmtncm91cHMvamNzbXIvUk9MYWIvSS1DdWJlIERhdGFiYXNlL0xpcG90
ZWsgQmxvb2QgcGhlbm8gZmlsZXMgZm9yIGluZGVwZW5kZW50IHRlc3Qgc2FtcGxlcy9DYWxjdWxh
dGlvbiBmb3IgQmxvb2QgcGhlbm8gZmlsZXMgZm9yIEJRLnhsc3iUaAtOaAxOaA1oDmgPaA5oEE51
YmgGKYGUfZQoaAmMKC9Vc2Vycy91OTgxMTI5MC9EZXNrdG9wL0VBRSBNTCBkYXRhLnhsc3iUaAuM
B2Jhc2VkaXKUaAyMEEVBRSBNTCBkYXRhLnhsc3iUaA1oDmgPaA5oEE51YmgGKYGUfZQoaAmMUC9V
c2Vycy91OTgxMTI5MC9Eb2N1bWVudHMvMjAyMC9JLUN1YiBkYXRhYmFzZS9CbG9vZC1MZXVrb2N5
dGVzLUZvbGQtQ29tYmluZWQuY3N2lGgLTmgMTmgNaA5oD2gOaBBOdWJoBimBlH2UKGgJjGYvVXNl
cnMvdTk4MTEyOTAvRG9jdW1lbnRzL0ktQ3ViZSBEYXRhYmFzZS9JQ3ViZS9yZXBvcnRzL2Jsb29k
LWxldWtvY3l0ZXMvQmxvb2QtTGV1a29jeXRlcy1Db21iaW5lZC5jc3aUaAtOaAxOaA1oDmgPaA5o
EE51YmgGKYGUfZQoaAmMRS9Vc2Vycy91OTgxMTI5MC9EZXNrdG9wL0Jsb29kLUxldWtvY3l0ZXMt
Q29tYmluZWQgbGVzcyBEYXkgNyBDVDI2LmNzdpRoC05oDE5oDWgOaA9oDmgQTnViaAYpgZR9lCho
CYyKL1ZvbHVtZXMvbWhzL3dvcmtncm91cHMvamNzbXIvUk9MYWIvRXhwZXJpbWVudGFsIGRhdGEv
MjAyMC9NSVJQVElMIFByb2plY3QvTVBUTFZvNi9BbmFseXNpcy9NUFRMVm82X0ZDX0NUMjZSX0Js
ZF9EMTRfRERfd2l0aHRhcmdldF9yYXcuY3N2lGgLTmgMTmgNaA5oD2gOaBBOdWJoBimBlH2UKGgJ
jKovVm9sdW1lcy9taHMvd29ya2dyb3Vwcy9qY3Ntci9ST0xhYi9FeHBlcmltZW50YWwgZGF0YS8y
MDIwL01JUlBUSUwgUHJvamVjdC9NUFRMVm8gYW5hbHlzaXMvT3JhbmdlL09yYW5nZSBhbmF5bHNp
cy9Db3B5IG9mIFNhbXBsZSBkYXRhIGZvciBkaXNjdXNzaW9uIHZvbHVtZSBhcyB0YXJnZXQueGxz
eJRoC05oDE5oDWgOaA9oDmgQTnViaAYpgZR9lChoCYyxL1ZvbHVtZXMvbWhzL3dvcmtncm91cHMv
amNzbXIvUk9MYWIvRXhwZXJpbWVudGFsIGRhdGEvMjAyMC9NSVJQVElMIFByb2plY3QvTVBUTFZv
IGFuYWx5c2lzL09yYW5nZS9UdW1vdXIgb3V0Y29tZXMvVHVtb3VyIGNlbGxzIHRhcmdldGVkIHRv
IGdyb3VwcyAodm9sIHN1cmZhY2UgdG8gdm9sZSByYXRpbykuY3N2lGgLjAdiYXNlZGlylGgMjD9U
dW1vdXIgY2VsbHMgdGFyZ2V0ZWQgdG8gZ3JvdXBzICh2b2wgc3VyZmFjZSB0byB2b2xlIHJhdGlv
KS5jc3aUaA1oDmgPaA5oEE51YmgGKYGUfZQoaAmMkC9Wb2x1bWVzL21ocy93b3JrZ3JvdXBzL2pj
c21yL1JPTGFiL0V4cGVyaW1lbnRhbCBkYXRhLzIwMjAvTUlSUFRJTCBQcm9qZWN0L01QVExWbyBh
bmFseXNpcy9PcmFuZ2UvVHVtb3VyIG91dGNvbWVzL01QVExWb190dW1vdXJzaXplc2hhcGVyYXRl
LmNzdpRoC2gvaAyMHk1QVExWb190dW1vdXJzaXplc2hhcGVyYXRlLmNzdpRoDWgOaA9oDmgQTnVi
aAYpgZR9lChoCYyRL1ZvbHVtZXMvbWhzL3dvcmtncm91cHMvamNzbXIvUk9MYWIvRXhwZXJpbWVu
dGFsIGRhdGEvMjAyMC9NSVJQVElMIFByb2plY3QvTVBUTFZvIGFuYWx5c2lzL09yYW5nZS9UdW1v
dXIgb3V0Y29tZXMvTVBUTFZvX3R1bW91cnNpemVzaGFwZXJhdGUueGxzeJRoC2gvaAyMH01QVExW
b190dW1vdXJzaXplc2hhcGVyYXRlLnhsc3iUaA1oDmgPaA5oEE51YmgGKYGUfZQoaAmMUS9Vc2Vy
cy91OTgxMTI5MC9Eb2N1bWVudHMvMjAyMC9JLUN1YmUvRGF0YSBhbmFseXNpcy9JbW11bmUgcGhl
bm90eXBpbmcgc2hlZXQueGxzeJRoC05oDE5oDWgOaA9oDmgQTnViaAYpgZR9lChoCYxKL1VzZXJz
L3U5ODExMjkwL0RvY3VtZW50cy8yMDIwL0RhdGEgYW5hbHlzaXMvSW1tdW5lIHBoZW5vdHlwaW5n
IHNoZWV0Lnhsc3iUaAtOaAxOaA1oDmgPjA9NQ0lQX2RhdGFfcGlsb3SUaBBOdWJoBimBlH2UKGgJ
jIMvQXBwbGljYXRpb25zL09yYW5nZTMuYXBwL0NvbnRlbnRzL0ZyYW1ld29ya3MvUHl0aG9uLmZy
YW1ld29yay9WZXJzaW9ucy8zLjcvbGliL3B5dGhvbjMuNy9zaXRlLXBhY2thZ2VzL09yYW5nZS9k
YXRhc2V0cy9ob3VzaW5nLnRhYpRoC4wPc2FtcGxlLWRhdGFzZXRzlGgMjAtob3VzaW5nLnRhYpRo
DWgOaA9oDmgQTnViaAYpgZR9lChoCYyAL0FwcGxpY2F0aW9ucy9PcmFuZ2UzLmFwcC9Db250ZW50
cy9GcmFtZXdvcmtzL1B5dGhvbi5mcmFtZXdvcmsvVmVyc2lvbnMvMy43L2xpYi9weXRob24zLjcv
c2l0ZS1wYWNrYWdlcy9PcmFuZ2UvZGF0YXNldHMvaXJpcy50YWKUaAtoQ2gMjAhpcmlzLnRhYpRo
DWgOaA9oDmgQTnViaAYpgZR9lChoCYyDL0FwcGxpY2F0aW9ucy9PcmFuZ2UzLmFwcC9Db250ZW50
cy9GcmFtZXdvcmtzL1B5dGhvbi5mcmFtZXdvcmsvVmVyc2lvbnMvMy43L2xpYi9weXRob24zLjcv
c2l0ZS1wYWNrYWdlcy9PcmFuZ2UvZGF0YXNldHMvdGl0YW5pYy50YWKUaAtoQ2gMjAt0aXRhbmlj
LnRhYpRoDWgOaA9oDmgQTnViaAYpgZR9lChoCYyJL0FwcGxpY2F0aW9ucy9PcmFuZ2UzLmFwcC9D
b250ZW50cy9GcmFtZXdvcmtzL1B5dGhvbi5mcmFtZXdvcmsvVmVyc2lvbnMvMy43L2xpYi9weXRo
b24zLjcvc2l0ZS1wYWNrYWdlcy9PcmFuZ2UvZGF0YXNldHMvaGVhcnRfZGlzZWFzZS50YWKUaAto
Q2gMjBFoZWFydF9kaXNlYXNlLnRhYpRoDWgOaA9oDmgQTnViaAYpgZR9lChoCYyKL0FwcGxpY2F0
aW9ucy9PcmFuZ2UzLmFwcC9Db250ZW50cy9GcmFtZXdvcmtzL1B5dGhvbi5mcmFtZXdvcmsvVmVy
c2lvbnMvMy43L2xpYi9weXRob24zLjcvc2l0ZS1wYWNrYWdlcy9PcmFuZ2UvZGF0YXNldHMvYnJv
d24tc2VsZWN0ZWQudGFilGgLaENoDIwSYnJvd24tc2VsZWN0ZWQudGFilGgNaA5oD2gOaBBOdWJo
BimBlH2UKGgJjH8vQXBwbGljYXRpb25zL09yYW5nZTMuYXBwL0NvbnRlbnRzL0ZyYW1ld29ya3Mv
UHl0aG9uLmZyYW1ld29yay9WZXJzaW9ucy8zLjcvbGliL3B5dGhvbjMuNy9zaXRlLXBhY2thZ2Vz
L09yYW5nZS9kYXRhc2V0cy96b28udGFilGgLaENoDIwHem9vLnRhYpRoDWgOaA9oDmgQTnViZYwL
cmVjZW50X3VybHOUXZSME3NhdmVkV2lkZ2V0R2VvbWV0cnmUQ0IB2dDLAAMAAAAAAYkAAABvAAAE
FQAAAukAAAGJAAAAhQAABBUAAALpAAAAAAAAAAAFoAAAAYkAAACFAAAEFQAAAumUjAtzaGVldF9u
YW1lc5R9lIwGc291cmNllEsAjAN1cmyUaA6MDWRvbWFpbl9lZGl0b3KUfZSMC19fdmVyc2lvbl9f
lEsBjBBjb250ZXh0X3NldHRpbmdzlF2UKIwVb3Jhbmdld2lkZ2V0LnNldHRpbmdzlIwHQ29udGV4
dJSTlCmBlH2UKIwGdmFsdWVzlH2UKIwJdmFyaWFibGVzlF2UaGF9lGhtXZQoXZQojARkYXRllIwU
T3JhbmdlLmRhdGEudmFyaWFibGWUjBJDb250aW51b3VzVmFyaWFibGWUk5RLAGgOiGVdlCiMCmV4
cGVyaW1lbnSUaHOMEERpc2NyZXRlVmFyaWFibGWUk5RLAIxNTVBUTFZvMiwgTVBUTFZvMywgTVBU
TFZvNCwgTVBUTFZvNiwgTVBUTFZvNywgTVBUTFZvN1BJSU9WbzQsIFBJSU9WbzIsIFBJSU9WbzSU
iWVdlCiMCXRlY2huaXF1ZZRoeUsAjAJGQ5SJZV2UKIwMdHVtb3VyX21vZGVslGh5SwCMEDRUMVIs
IENUMjZSLCBOSUyUiWVdlCiMBnRpc3N1ZZRoeUsAjANCbGSUiWVdlCiMA2RheZRoeUsAjA1ENywg
RDcgYW5kIDE0lIllXZQojARjYWdllGh5SwCMGkMxLCBDMiwgQzMsIEM0LCBDNSwgQzYsIEM3lIll
XZQojAZzYW1wbGWUaHVLAGgOiGVdlCiMBnR1bW91cpRoeUsAjAQwLCAxlIhlXZQojAl0cmVhdG1l
bnSUaHlLAIwbTklMLCBlQzEwMCwgZUMxMDAwLCBlQzEwMDAwlIllXZQojAVCZWFkc5RodUsAaA6I
ZV2UKIwKQmVhZHMgKEQ3KZRodUsAaA6IZV2UKIwPTGV1a29jeXRlcyAoRDcplGh1SwBoDohlXZQo
jBVFb3Npbm9waGlscyAoRlMpIChENymUaHVLAGgOiGVdlCiMFUx5bXBob2N5dGVzIChGUykgKEQ3
KZRodUsAaA6IZV2UKIwXTXllbG9pZCBjZWxscyAoRlMpIChENymUaHVLAGgOiGVdlCiMDEIgY2Vs
bHMgKEQ3KZRodUsAaA6IZV2UKIwQQ0Q0IFQgY2VsbHMgKEQ3KZRodUsAaA6IZV2UKIwQVHJlZ3Mg
UEQtMSsgKEQ3KZRodUsAaA6IZV2UKIwQQ0Q4IFQgY2VsbHMgKEQ3KZRodUsAaA6IZV2UKIwWQ0Q4
IFQgY2VsbHMgTHk2QysgKEQ3KZRodUsAaA6IZV2UKIwNTksgY2VsbHMgKEQ3KZRodUsAaA6IZV2U
KIwTTksgY2VsbHMgTHk2QysgKEQ3KZRodUsAaA6IZV2UKIwQRW9zaW5vcGhpbHMgKEQ3KZRodUsA
aA6IZV2UKIwPTWFjcm9waGFnZSAoRDcplGh1SwBoDohlXZQojAdEQyAoRDcplGh1SwBoDohlXZQo
jA5EQyBQRC1MMSsgKEQ3KZRodUsAaA6IZV2UKIwTQ0QxMWIrIEx5NkNfRy0gKEQ3KZRodUsAaA6I
ZV2UKIwaQ0QxMWIrIEx5NkNfRy0gUEQtTDErIChENymUaHVLAGgOiGVdlCiMGUNEMTFiKyBMeTZD
aW50IEx5NkctIChENymUaHVLAGgOiGVdlCiMDk1vbm9jeXRlcyAoRDcplGh1SwBoDohlXZQojBBO
ZXV0cm9waGlscyAoRDcplGh1SwBoDohlXZQojA5DWENMMSAoMSkgKEQ3KZRodUsAaA6IZV2UKIwL
VEdGLWIxIChENymUaHVLAGgOiGVdlCiMCklMLTE4IChENymUaHVLAGgOiGVdlCiMCklMLTIzIChE
NymUaHVLAGgOiGVdlCiMDkNDTDIyICgxKSAoRDcplGh1SwBoDohlXZQojApJTC0xMCAoRDcplGh1
SwBoDohlXZQojA1JTC0xMnA3MCAoRDcplGh1SwBoDohlXZQojAlJTC02IChENymUaHVLAGgOiGVd
lCiMClRORi1hIChENymUaHVLAGgOiGVdlCiMCkctQ1NGIChENymUaHVLAGgOiGVdlCiMDkNDTDE3
ICgxKSAoRDcplGh1SwBoDohlXZQojA1JTC0xMnA0MCAoRDcplGh1SwBoDohlXZQojApJTC0xYiAo
RDcplGh1SwBoDohlXZQojAlDQ0w1IChENymUaHVLAGgOiGVdlCiMCkNDTDIwIChENymUaHVLAGgO
iGVdlCiMCkNDTDExIChENymUaHVLAGgOiGVdlCiMDkNDTDE3ICgyKSAoRDcplGh1SwBoDohlXZQo
jA5DWENMMSAoMikgKEQ3KZRodUsAaA6IZV2UKIwJQ0NMMiAoRDcplGh1SwBoDohlXZQojApDWENM
OSAoRDcplGh1SwBoDohlXZQojAtDWENMMTAgKEQ3KZRodUsAaA6IZV2UKIwJQ0NMMyAoRDcplGh1
SwBoDohlXZQojAlDQ0w0IChENymUaHVLAGgOiGVdlCiMC0NYQ0wxMyAoRDcplGh1SwBoDohlXZQo
jApDWENMNSAoRDcplGh1SwBoDohlXZQojA5DQ0wyMiAoMikgKEQ3KZRodUsAaA6IZV2UKIwGU3Ry
YWlulGh5SwCMDkJhbGIvQywgQmFsYi9jlIllXZQojAZHZW5kZXKUaHlLAIwBRpSJZV2UKIwLQWdl
ICh3ZWVrcymUaHVLAGgOiGVdlCiMDlR1bW91ciAocmlnaHQplGh5SwCMGDRUMSwgNFQxLUx1YzIs
IENUMjYsIE5pbJSJZV2UKIwJVHJlYXRtZW50lGh5SwCMckNUTEE0XzlfMTMsIE5pbCwgZUNGNTA2
X2Q3X2Q4X2Q5XzAuMW1nL2tnLCBlQ0Y1MDZfZDdfZDhfZDlfMG1nL2tnLCBlQ0Y1MDZfZDdfZDhf
ZDlfMW1nL2tnLCBlQ0Y1MDZfZDdfZDhfZDlfMTBtZy9rZ5SJZV2UKIwOU3BsZWVuIChtZykgRDiU
aHVLAGgOiGVdlCiMFFJpZ2h0X3R1bW91cl8obWcpIEQ4lGh1SwBoDohlXZQojA9TcGxlZW4gKG1n
KSBEMTWUaHVLAGgOiGVdlCiMFVJpZ2h0IFR1bW91ciAobWcpIEQxNZRodUsAaA6IZV2UKIwLQmVh
ZHMgKEQxNCmUaHVLAGgOiGVdlCiMEExldWtvY3l0ZXMgKEQxNCmUaHVLAGgOiGVdlCiMFkVvc2lu
b3BoaWxzIChGUykgKEQxNCmUaHVLAGgOiGVdlCiMFkx5bXBob2N5dGVzIChGUykgKEQxNCmUaHVL
AGgOiGVdlCiMGE15ZWxvaWQgY2VsbHMgKEZTKSAoRDE0KZRodUsAaA6IZV2UKIwNQiBjZWxscyAo
RDE0KZRodUsAaA6IZV2UKIwRQ0Q0IFQgY2VsbHMgKEQxNCmUaHVLAGgOiGVdlCiMEVRyZWdzIFBE
LTErIChEMTQplGh1SwBoDohlXZQojBFDRDggVCBjZWxscyAoRDE0KZRodUsAaA6IZV2UKIwXQ0Q4
IFQgY2VsbHMgTHk2QysgKEQxNCmUaHVLAGgOiGVdlCiMDk5LIGNlbGxzIChEMTQplGh1SwBoDohl
XZQojBROSyBjZWxscyBMeTZDKyAoRDE0KZRodUsAaA6IZV2UKIwRRW9zaW5vcGhpbHMgKEQxNCmU
aHVLAGgOiGVdlCiMEE1hY3JvcGhhZ2UgKEQxNCmUaHVLAGgOiGVdlCiMCERDIChEMTQplGh1SwBo
DohlXZQojA9EQyBQRC1MMSsgKEQxNCmUaHVLAGgOiGVdlCiMFENEMTFiKyBMeTZDX0ctIChEMTQp
lGh1SwBoDohlXZQojBtDRDExYisgTHk2Q19HLSBQRC1MMSsgKEQxNCmUaHVLAGgOiGVdlCiMGkNE
MTFiKyBMeTZDaW50IEx5NkctIChEMTQplGh1SwBoDohlXZQojA9Nb25vY3l0ZXMgKEQxNCmUaHVL
AGgOiGVdlCiMEU5ldXRyb3BoaWxzIChEMTQplGh1SwBoDohlXZQojA9DWENMMSAoMSkgKEQxNCmU
aHVLAGgOiGVdlCiMDFRHRi1iMSAoRDE0KZRodUsAaA6IZV2UKIwLSUwtMTggKEQxNCmUaHVLAGgO
iGVdlCiMC0lMLTIzIChEMTQplGh1SwBoDohlXZQojA9DQ0wyMiAoMSkgKEQxNCmUaHVLAGgOiGVd
lCiMC0lMLTEwIChEMTQplGh1SwBoDohlXZQojA5JTC0xMnA3MCAoRDE0KZRodUsAaA6IZV2UKIwK
SUwtNiAoRDE0KZRodUsAaA6IZV2UKIwLVE5GLWEgKEQxNCmUaHVLAGgOiGVdlCiMC0ctQ1NGIChE
MTQplGh1SwBoDohlXZQojA9DQ0wxNyAoMSkgKEQxNCmUaHVLAGgOiGVdlCiMDklMLTEycDQwIChE
MTQplGh1SwBoDohlXZQojAtJTC0xYiAoRDE0KZRodUsAaA6IZV2UKIwKQ0NMNSAoRDE0KZRodUsA
aA6IZV2UKIwLQ0NMMjAgKEQxNCmUaHVLAGgOiGVdlCiMC0NDTDExIChEMTQplGh1SwBoDohlXZQo
jA9DQ0wxNyAoMikgKEQxNCmUaHVLAGgOiGVdlCiMD0NYQ0wxICgyKSAoRDE0KZRodUsAaA6IZV2U
KIwKQ0NMMiAoRDE0KZRodUsAaA6IZV2UKIwLQ1hDTDkgKEQxNCmUaHVLAGgOiGVdlCiMDENYQ0wx
MCAoRDE0KZRodUsAaA6IZV2UKIwKQ0NMMyAoRDE0KZRodUsAaA6IZV2UKIwKQ0NMNCAoRDE0KZRo
dUsAaA6IZV2UKIwMQ1hDTDEzIChEMTQplGh1SwBoDohlXZQojAtDWENMNSAoRDE0KZRodUsAaA6I
ZV2UKIwPQ0NMMjIgKDIpIChEMTQplGh1SwBoDohlXZQojAdTYW1wbGU6lGhzjA5TdHJpbmdWYXJp
YWJsZZSTlEsCaA6JZV2UKIwbU2FtcGxlOiBOaWwgbm9ybSBjZWxscyAoRDcplGppAQAASwJoDoll
XZQojB1TYW1wbGUgTmlsIG5vcm1hbGlzZWQgTFAgKEQ3KZRqaQEAAEsCaA6JZV2UKIwXU2FtcGxl
IFByaW5mbGFtIExQIChENymUamkBAABLAmgOiWVdlCiMDFNhbXBsZSBjaGVja5RqaQEAAEsCaA6J
ZV2UKIwZU2FtcGxlIG1ldGEgZGF0YSBhbmQgbWFzc5RqaQEAAEsCaA6JZV2UKIwOU2FtcGxlIGNo
ZWNrIDKUamkBAABLAmgOiWVdlCiMDVNhbXBsZTogKEQxNCmUamkBAABLAmgOiWVdlCiMHFNhbXBs
ZTogTmlsIG5vcm0gY2VsbHMgKEQxNCmUamkBAABLAmgOiWVdlCiMHlNhbXBsZSBOaWwgbm9ybWFs
aXNlZCBMUCAoRDE0KZRqaQEAAEsCaA6JZV2UKIwYU2FtcGxlIFByaW5mbGFtIExQIChEMTQplGpp
AQAASwJoDollXZQojA5TYW1wbGUgY2hlY2sgM5RqaQEAAEsCaA6JZWVzaGNLAXWMCmF0dHJpYnV0
ZXOUKGhySwKGlGh3XZQojAdNUFRMVm8ylIwHTVBUTFZvM5SMB01QVExWbzSUjAdNUFRMVm82lIwH
TVBUTFZvN5SMDk1QVExWbzdQSUlPVm80lIwHUElJT1ZvMpSMB1BJSU9WbzSUZYaUaHxdlGh9YYaU
aH9dlCiMBDRUMVKUjAVDVDI2UpSMA05JTJRlhpRogl2UaINhhpRohV2UKIwCRDeUjAlENyBhbmQg
MTSUZYaUaIhdlCiMAkMxlIwCQzKUjAJDM5SMAkM0lIwCQzWUjAJDNpSMAkM3lGWGlGiLSwKGlGiN
XZQojAEwlIwBMZRlhpRokF2UKGqRAQAAjAVlQzEwMJSMBmVDMTAwMJSMB2VDMTAwMDCUZYaUaJNL
AoaUaJVLAoaUaJdLAoaUaJlLAoaUaJtLAoaUaJ1LAoaUaJ9LAoaUaKFLAoaUaKNLAoaUaKVLAoaU
aKdLAoaUaKlLAoaUaKtLAoaUaK1LAoaUaK9LAoaUaLFLAoaUaLNLAoaUaLVLAoaUaLdLAoaUaLlL
AoaUaLtLAoaUaL1LAoaUaL9LAoaUaMFLAoaUaMNLAoaUaMVLAoaUaMdLAoaUaMlLAoaUaMtLAoaU
aM1LAoaUaM9LAoaUaNFLAoaUaNNLAoaUaNVLAoaUaNdLAoaUaNlLAoaUaNtLAoaUaN1LAoaUaN9L
AoaUaOFLAoaUaONLAoaUaOVLAoaUaOdLAoaUaOlLAoaUaOtLAoaUaO1LAoaUaO9LAoaUaPFLAoaU
aPNdlCiMBkJhbGIvQ5SMBkJhbGIvY5RlhpRo9l2UaPdhhpRo+UsChpRo+12UKIwDNFQxlIwINFQx
LUx1YzKUjARDVDI2lIwDTmlslGWGlGj+XZQojApDVExBNF85XzEzlGrnAQAAjBhlQ0Y1MDZfZDdf
ZDhfZDlfMC4xbWcva2eUjBZlQ0Y1MDZfZDdfZDhfZDlfMG1nL2tnlIwWZUNGNTA2X2Q3X2Q4X2Q5
XzFtZy9rZ5SMF2VDRjUwNl9kN19kOF9kOV8xMG1nL2tnlGWGlGoBAQAASwKGlGoDAQAASwKGlGoF
AQAASwKGlGoHAQAASwKGlGoJAQAASwKGlGoLAQAASwKGlGoNAQAASwKGlGoPAQAASwKGlGoRAQAA
SwKGlGoTAQAASwKGlGoVAQAASwKGlGoXAQAASwKGlGoZAQAASwKGlGobAQAASwKGlGodAQAASwKG
lGofAQAASwKGlGohAQAASwKGlGojAQAASwKGlGolAQAASwKGlGonAQAASwKGlGopAQAASwKGlGor
AQAASwKGlGotAQAASwKGlGovAQAASwKGlGoxAQAASwKGlGozAQAASwKGlGo1AQAASwKGlGo3AQAA
SwKGlGo5AQAASwKGlGo7AQAASwKGlGo9AQAASwKGlGo/AQAASwKGlGpBAQAASwKGlGpDAQAASwKG
lGpFAQAASwKGlGpHAQAASwKGlGpJAQAASwKGlGpLAQAASwKGlGpNAQAASwKGlGpPAQAASwKGlGpR
AQAASwKGlGpTAQAASwKGlGpVAQAASwKGlGpXAQAASwKGlGpZAQAASwKGlGpbAQAASwKGlGpdAQAA
SwKGlGpfAQAASwKGlGphAQAASwKGlGpjAQAASwKGlGplAQAASwKGlHSUjAVtZXRhc5QoamcBAABL
A4aUamsBAABLA4aUam0BAABLA4aUam8BAABLA4aUanEBAABLA4aUanMBAABLA4aUanUBAABLA4aU
ancBAABLA4aUankBAABLA4aUansBAABLA4aUan0BAABLA4aUan8BAABLA4aUdJSMCmNsYXNzX3Zh
cnOUKYwSbW9kaWZpZWRfdmFyaWFibGVzlF2UdWJoaCmBlH2UKGhrfZQojAl2YXJpYWJsZXOUXZSM
DWRvbWFpbl9lZGl0b3KUfZRqOAIAAF2UKF2UKIwEZGF0ZZRodUsAaA6IZV2UKIwKZXhwZXJpbWVu
dJRoeUsAjDtNUFRMVm80LCBNUFRMVm82LCBNUFRMVm83LCBNUFRMVm83UElJT1ZvNCwgUElJT1Zv
MiwgUElJT1ZvNJSJZV2UKIwJdGVjaG5pcXVllGh5SwCMAkZDlIllXZQojAx0dW1vdXJfbW9kZWyU
aHlLAIwQNFQxUiwgQ1QyNlIsIE5JTJSJZV2UKIwGdGlzc3VllGh5SwCMA0JsZJSJZV2UKIwDZGF5
lGh5SwCMCUQ3IGFuZCAxNJSJZV2UKIwEY2FnZZRoeUsAjBpDMSwgQzIsIEMzLCBDNCwgQzUsIEM2
LCBDN5SJZV2UKIwGc2FtcGxllGh1SwBoDohlXZQojAZ0dW1vdXKUaHlLAIwEMCwgMZSIZV2UKIwJ
dHJlYXRtZW50lGh5SwCMG05JTCwgZUMxMDAsIGVDMTAwMCwgZUMxMDAwMJSJZV2UKIwFQmVhZHOU
aHVLAGgOiGVdlCiMCkJlYWRzIChENymUaHVLAGgOiGVdlCiMD0xldWtvY3l0ZXMgKEQ3KZRodUsA
aA6IZV2UKIwVRW9zaW5vcGhpbHMgKEZTKSAoRDcplGh1SwBoDohlXZQojBVMeW1waG9jeXRlcyAo
RlMpIChENymUaHVLAGgOiGVdlCiMF015ZWxvaWQgY2VsbHMgKEZTKSAoRDcplGh1SwBoDohlXZQo
jAxCIGNlbGxzIChENymUaHVLAGgOiGVdlCiMEENENCBUIGNlbGxzIChENymUaHVLAGgOiGVdlCiM
EFRyZWdzIFBELTErIChENymUaHVLAGgOiGVdlCiMEENEOCBUIGNlbGxzIChENymUaHVLAGgOiGVd
lCiMFkNEOCBUIGNlbGxzIEx5NkMrIChENymUaHVLAGgOiGVdlCiMDU5LIGNlbGxzIChENymUaHVL
AGgOiGVdlCiME05LIGNlbGxzIEx5NkMrIChENymUaHVLAGgOiGVdlCiMEEVvc2lub3BoaWxzIChE
NymUaHVLAGgOiGVdlCiMD01hY3JvcGhhZ2UgKEQ3KZRodUsAaA6IZV2UKIwHREMgKEQ3KZRodUsA
aA6IZV2UKIwOREMgUEQtTDErIChENymUaHVLAGgOiGVdlCiME0NEMTFiKyBMeTZDX0ctIChENymU
aHVLAGgOiGVdlCiMGkNEMTFiKyBMeTZDX0ctIFBELUwxKyAoRDcplGh1SwBoDohlXZQojBlDRDEx
YisgTHk2Q2ludCBMeTZHLSAoRDcplGh1SwBoDohlXZQojA5Nb25vY3l0ZXMgKEQ3KZRodUsAaA6I
ZV2UKIwQTmV1dHJvcGhpbHMgKEQ3KZRodUsAaA6IZV2UKIwOQ1hDTDEgKDEpIChENymUaHVLAGgO
iGVdlCiMC1RHRi1iMSAoRDcplGh1SwBoDohlXZQojApJTC0xOCAoRDcplGh1SwBoDohlXZQojApJ
TC0yMyAoRDcplGh1SwBoDohlXZQojA5DQ0wyMiAoMSkgKEQ3KZRodUsAaA6IZV2UKIwKSUwtMTAg
KEQ3KZRodUsAaA6IZV2UKIwNSUwtMTJwNzAgKEQ3KZRodUsAaA6IZV2UKIwJSUwtNiAoRDcplGh1
SwBoDohlXZQojApUTkYtYSAoRDcplGh1SwBoDohlXZQojApHLUNTRiAoRDcplGh1SwBoDohlXZQo
jA5DQ0wxNyAoMSkgKEQ3KZRodUsAaA6IZV2UKIwNSUwtMTJwNDAgKEQ3KZRodUsAaA6IZV2UKIwK
SUwtMWIgKEQ3KZRodUsAaA6IZV2UKIwJQ0NMNSAoRDcplGh1SwBoDohlXZQojApDQ0wyMCAoRDcp
lGh1SwBoDohlXZQojApDQ0wxMSAoRDcplGh1SwBoDohlXZQojA5DQ0wxNyAoMikgKEQ3KZRodUsA
aA6IZV2UKIwOQ1hDTDEgKDIpIChENymUaHVLAGgOiGVdlCiMCUNDTDIgKEQ3KZRodUsAaA6IZV2U
KIwKQ1hDTDkgKEQ3KZRodUsAaA6IZV2UKIwLQ1hDTDEwIChENymUaHVLAGgOiGVdlCiMCUNDTDMg
KEQ3KZRodUsAaA6IZV2UKIwJQ0NMNCAoRDcplGh1SwBoDohlXZQojAtDWENMMTMgKEQ3KZRodUsA
aA6IZV2UKIwKQ1hDTDUgKEQ3KZRodUsAaA6IZV2UKIwOQ0NMMjIgKDIpIChENymUaHVLAGgOiGVd
lCiMBlN0cmFpbpRoeUsAjA5CYWxiL0MsIEJhbGIvY5SJZV2UKIwGR2VuZGVylGh5SwBo94llXZQo
jAtBZ2UgKHdlZWtzKZRodUsAaA6IZV2UKIwOVHVtb3VyIChyaWdodCmUaHlLAIwYNFQxLCA0VDEt
THVjMiwgQ1QyNiwgTmlslIllXZQojAlUcmVhdG1lbnSUaHlLAIxyQ1RMQTRfOV8xMywgTmlsLCBl
Q0Y1MDZfZDdfZDhfZDlfMC4xbWcva2csIGVDRjUwNl9kN19kOF9kOV8wbWcva2csIGVDRjUwNl9k
N19kOF9kOV8xbWcva2csIGVDRjUwNl9kN19kOF9kOV8xMG1nL2tnlIllXZQojA5TcGxlZW4gKG1n
KSBEOJRodUsAaA6IZV2UKIwUUmlnaHRfdHVtb3VyXyhtZykgRDiUaHVLAGgOiGVdlCiMD1NwbGVl
biAobWcpIEQxNZRodUsAaA6IZV2UKIwVUmlnaHQgVHVtb3VyIChtZykgRDE1lGh1SwBoDohlXZQo
jAtCZWFkcyAoRDE0KZRodUsAaA6IZV2UKIwQTGV1a29jeXRlcyAoRDE0KZRodUsAaA6IZV2UKIwW
RW9zaW5vcGhpbHMgKEZTKSAoRDE0KZRodUsAaA6IZV2UKIwWTHltcGhvY3l0ZXMgKEZTKSAoRDE0
KZRodUsAaA6IZV2UKIwYTXllbG9pZCBjZWxscyAoRlMpIChEMTQplGh1SwBoDohlXZQojA1CIGNl
bGxzIChEMTQplGh1SwBoDohlXZQojBFDRDQgVCBjZWxscyAoRDE0KZRodUsAaA6IZV2UKIwRVHJl
Z3MgUEQtMSsgKEQxNCmUaHVLAGgOiGVdlCiMEUNEOCBUIGNlbGxzIChEMTQplGh1SwBoDohlXZQo
jBdDRDggVCBjZWxscyBMeTZDKyAoRDE0KZRodUsAaA6IZV2UKIwOTksgY2VsbHMgKEQxNCmUaHVL
AGgOiGVdlCiMFE5LIGNlbGxzIEx5NkMrIChEMTQplGh1SwBoDohlXZQojBFFb3Npbm9waGlscyAo
RDE0KZRodUsAaA6IZV2UKIwQTWFjcm9waGFnZSAoRDE0KZRodUsAaA6IZV2UKIwIREMgKEQxNCmU
aHVLAGgOiGVdlCiMD0RDIFBELUwxKyAoRDE0KZRodUsAaA6IZV2UKIwUQ0QxMWIrIEx5NkNfRy0g
KEQxNCmUaHVLAGgOiGVdlCiMG0NEMTFiKyBMeTZDX0ctIFBELUwxKyAoRDE0KZRodUsAaA6IZV2U
KIwaQ0QxMWIrIEx5NkNpbnQgTHk2Ry0gKEQxNCmUaHVLAGgOiGVdlCiMD01vbm9jeXRlcyAoRDE0
KZRodUsAaA6IZV2UKIwRTmV1dHJvcGhpbHMgKEQxNCmUaHVLAGgOiGVdlCiMD0NYQ0wxICgxKSAo
RDE0KZRodUsAaA6IZV2UKIwMVEdGLWIxIChEMTQplGh1SwBoDohlXZQojAtJTC0xOCAoRDE0KZRo
dUsAaA6IZV2UKIwLSUwtMjMgKEQxNCmUaHVLAGgOiGVdlCiMD0NDTDIyICgxKSAoRDE0KZRodUsA
aA6IZV2UKIwLSUwtMTAgKEQxNCmUaHVLAGgOiGVdlCiMDklMLTEycDcwIChEMTQplGh1SwBoDohl
XZQojApJTC02IChEMTQplGh1SwBoDohlXZQojAtUTkYtYSAoRDE0KZRodUsAaA6IZV2UKIwLRy1D
U0YgKEQxNCmUaHVLAGgOiGVdlCiMD0NDTDE3ICgxKSAoRDE0KZRodUsAaA6IZV2UKIwOSUwtMTJw
NDAgKEQxNCmUaHVLAGgOiGVdlCiMC0lMLTFiIChEMTQplGh1SwBoDohlXZQojApDQ0w1IChEMTQp
lGh1SwBoDohlXZQojAtDQ0wyMCAoRDE0KZRodUsAaA6IZV2UKIwLQ0NMMTEgKEQxNCmUaHVLAGgO
iGVdlCiMD0NDTDE3ICgyKSAoRDE0KZRodUsAaA6IZV2UKIwPQ1hDTDEgKDIpIChEMTQplGh1SwBo
DohlXZQojApDQ0wyIChEMTQplGh1SwBoDohlXZQojAtDWENMOSAoRDE0KZRodUsAaA6IZV2UKIwM
Q1hDTDEwIChEMTQplGh1SwBoDohlXZQojApDQ0wzIChEMTQplGh1SwBoDohlXZQojApDQ0w0IChE
MTQplGh1SwBoDohlXZQojAxDWENMMTMgKEQxNCmUaHVLAGgOiGVdlCiMC0NYQ0w1IChEMTQplGh1
SwBoDohlXZQojA9DQ0wyMiAoMikgKEQxNCmUaHVLAGgOiGVdlCiMB1NhbXBsZTqUamkBAABLAmgO
iWVdlCiMG1NhbXBsZTogTmlsIG5vcm0gY2VsbHMgKEQ3KZRqaQEAAEsCaA6JZV2UKIwdU2FtcGxl
IE5pbCBub3JtYWxpc2VkIExQIChENymUamkBAABLAmgOiWVdlCiMF1NhbXBsZSBQcmluZmxhbSBM
UCAoRDcplGppAQAASwJoDollXZQojAxTYW1wbGUgY2hlY2uUamkBAABLAmgOiWVdlCiMGVNhbXBs
ZSBtZXRhIGRhdGEgYW5kIG1hc3OUamkBAABLAmgOiWVdlCiMDlNhbXBsZSBjaGVjayAylGppAQAA
SwJoDollXZQojA1TYW1wbGU6IChEMTQplGppAQAASwJoDollXZQojBxTYW1wbGU6IE5pbCBub3Jt
IGNlbGxzIChEMTQplGppAQAASwJoDollXZQojB5TYW1wbGUgTmlsIG5vcm1hbGlzZWQgTFAgKEQx
NCmUamkBAABLAmgOiWVdlCiMGFNhbXBsZSBQcmluZmxhbSBMUCAoRDE0KZRqaQEAAEsCaA6JZV2U
KIwOU2FtcGxlIGNoZWNrIDOUamkBAABLAmgOiWVlc2hjSwF1aoABAAAoaj4CAABLAoaUakACAABd
lCiMB01QVExWbzSUjAdNUFRMVm82lIwHTVBUTFZvN5SMDk1QVExWbzdQSUlPVm80lIwHUElJT1Zv
MpSMB1BJSU9WbzSUZYaUakMCAABdlGpEAgAAYYaUakYCAABdlCiMBDRUMVKUjAVDVDI2UpSMA05J
TJRlhpRqSQIAAF2UakoCAABhhpRqTAIAAF2Uak0CAABhhpRqTwIAAF2UKIwCQzGUjAJDMpSMAkMz
lIwCQzSUjAJDNZSMAkM2lIwCQzeUZYaUalICAABLAoaUalQCAABdlChqpAEAAGqlAQAAZYaUalcC
AABdlChqUgMAAIwFZUMxMDCUjAZlQzEwMDCUjAdlQzEwMDAwlGWGlGpaAgAASwKGlGpcAgAASwKG
lGpeAgAASwKGlGpgAgAASwKGlGpiAgAASwKGlGpkAgAASwKGlGpmAgAASwKGlGpoAgAASwKGlGpq
AgAASwKGlGpsAgAASwKGlGpuAgAASwKGlGpwAgAASwKGlGpyAgAASwKGlGp0AgAASwKGlGp2AgAA
SwKGlGp4AgAASwKGlGp6AgAASwKGlGp8AgAASwKGlGp+AgAASwKGlGqAAgAASwKGlGqCAgAASwKG
lGqEAgAASwKGlGqGAgAASwKGlGqIAgAASwKGlGqKAgAASwKGlGqMAgAASwKGlGqOAgAASwKGlGqQ
AgAASwKGlGqSAgAASwKGlGqUAgAASwKGlGqWAgAASwKGlGqYAgAASwKGlGqaAgAASwKGlGqcAgAA
SwKGlGqeAgAASwKGlGqgAgAASwKGlGqiAgAASwKGlGqkAgAASwKGlGqmAgAASwKGlGqoAgAASwKG
lGqqAgAASwKGlGqsAgAASwKGlGquAgAASwKGlGqwAgAASwKGlGqyAgAASwKGlGq0AgAASwKGlGq2
AgAASwKGlGq4AgAASwKGlGq6AgAAXZQojAZCYWxiL0OUjAZCYWxiL2OUZYaUar0CAABdlGj3YYaU
ar8CAABLAoaUasECAABdlCiMAzRUMZSMCDRUMS1MdWMylIwEQ1QyNpSMA05pbJRlhpRqxAIAAF2U
KIwKQ1RMQTRfOV8xM5RqpAMAAIwYZUNGNTA2X2Q3X2Q4X2Q5XzAuMW1nL2tnlIwWZUNGNTA2X2Q3
X2Q4X2Q5XzBtZy9rZ5SMFmVDRjUwNl9kN19kOF9kOV8xbWcva2eUjBdlQ0Y1MDZfZDdfZDhfZDlf
MTBtZy9rZ5RlhpRqxwIAAEsChpRqyQIAAEsChpRqywIAAEsChpRqzQIAAEsChpRqzwIAAEsChpRq
0QIAAEsChpRq0wIAAEsChpRq1QIAAEsChpRq1wIAAEsChpRq2QIAAEsChpRq2wIAAEsChpRq3QIA
AEsChpRq3wIAAEsChpRq4QIAAEsChpRq4wIAAEsChpRq5QIAAEsChpRq5wIAAEsChpRq6QIAAEsC
hpRq6wIAAEsChpRq7QIAAEsChpRq7wIAAEsChpRq8QIAAEsChpRq8wIAAEsChpRq9QIAAEsChpRq
9wIAAEsChpRq+QIAAEsChpRq+wIAAEsChpRq/QIAAEsChpRq/wIAAEsChpRqAQMAAEsChpRqAwMA
AEsChpRqBQMAAEsChpRqBwMAAEsChpRqCQMAAEsChpRqCwMAAEsChpRqDQMAAEsChpRqDwMAAEsC
hpRqEQMAAEsChpRqEwMAAEsChpRqFQMAAEsChpRqFwMAAEsChpRqGQMAAEsChpRqGwMAAEsChpRq
HQMAAEsChpRqHwMAAEsChpRqIQMAAEsChpRqIwMAAEsChpRqJQMAAEsChpRqJwMAAEsChpRqKQMA
AEsChpRqKwMAAEsChpR0lGokAgAAKGotAwAASwOGlGovAwAASwOGlGoxAwAASwOGlGozAwAASwOG
lGo1AwAASwOGlGo3AwAASwOGlGo5AwAASwOGlGo7AwAASwOGlGo9AwAASwOGlGo/AwAASwOGlGpB
AwAASwOGlGpDAwAASwOGlHSUajICAAApajMCAABdlHViaGgpgZR9lChoa32UKIwJdmFyaWFibGVz
lF2UjA1kb21haW5fZWRpdG9ylH2UavIDAABdlChdlCiMBGRhdGWUaHVLAGgOiGVdlCiMCmV4cGVy
aW1lbnSUaHlLAIxNTVBUTFZvMiwgTVBUTFZvMywgTVBUTFZvNCwgTVBUTFZvNiwgTVBUTFZvNywg
TVBUTFZvN1BJSU9WbzQsIFBJSU9WbzIsIFBJSU9WbzSUiWVdlCiMCXRlY2huaXF1ZZRoeUsAjAJG
Q5SJZV2UKIwMdHVtb3VyX21vZGVslGh5SwCMEDRUMVIsIENUMjZSLCBOSUyUiWVdlCiMBnRpc3N1
ZZRoeUsAjANCbGSUiWVdlCiMA2RheZRoeUsAjA1ENywgRDcgYW5kIDE0lIllXZQojARjYWdllGh5
SwCMGkMxLCBDMiwgQzMsIEM0LCBDNSwgQzYsIEM3lIllXZQojAZzYW1wbGWUaHVLAGgOiGVdlCiM
BnR1bW91cpRoeUsAjAQwLCAxlIhlXZQojAl0cmVhdG1lbnSUaHlLAIwbTklMLCBlQzEwMCwgZUMx
MDAwLCBlQzEwMDAwlIllXZQojAVCZWFkc5RodUsAaA6IZV2UKIwKQmVhZHMgKEQ3KZRodUsAaA6I
ZV2UKIwPTGV1a29jeXRlcyAoRDcplGh1SwBoDohlXZQojBVFb3Npbm9waGlscyAoRlMpIChENymU
aHVLAGgOiGVdlCiMFUx5bXBob2N5dGVzIChGUykgKEQ3KZRodUsAaA6IZV2UKIwXTXllbG9pZCBj
ZWxscyAoRlMpIChENymUaHVLAGgOiGVdlCiMDEIgY2VsbHMgKEQ3KZRodUsAaA6IZV2UKIwQQ0Q0
IFQgY2VsbHMgKEQ3KZRodUsAaA6IZV2UKIwQVHJlZ3MgUEQtMSsgKEQ3KZRodUsAaA6IZV2UKIwQ
Q0Q4IFQgY2VsbHMgKEQ3KZRodUsAaA6IZV2UKIwWQ0Q4IFQgY2VsbHMgTHk2QysgKEQ3KZRodUsA
aA6IZV2UKIwNTksgY2VsbHMgKEQ3KZRodUsAaA6IZV2UKIwTTksgY2VsbHMgTHk2QysgKEQ3KZRo
dUsAaA6IZV2UKIwQRW9zaW5vcGhpbHMgKEQ3KZRodUsAaA6IZV2UKIwPTWFjcm9waGFnZSAoRDcp
lGh1SwBoDohlXZQojAdEQyAoRDcplGh1SwBoDohlXZQojA5EQyBQRC1MMSsgKEQ3KZRodUsAaA6I
ZV2UKIwTQ0QxMWIrIEx5NkNfRy0gKEQ3KZRodUsAaA6IZV2UKIwaQ0QxMWIrIEx5NkNfRy0gUEQt
TDErIChENymUaHVLAGgOiGVdlCiMGUNEMTFiKyBMeTZDaW50IEx5NkctIChENymUaHVLAGgOiGVd
lCiMDk1vbm9jeXRlcyAoRDcplGh1SwBoDohlXZQojBBOZXV0cm9waGlscyAoRDcplGh1SwBoDohl
XZQojA5DWENMMSAoMSkgKEQ3KZRodUsAaA6IZV2UKIwLVEdGLWIxIChENymUaHVLAGgOiGVdlCiM
CklMLTE4IChENymUaHVLAGgOiGVdlCiMCklMLTIzIChENymUaHVLAGgOiGVdlCiMDkNDTDIyICgx
KSAoRDcplGh1SwBoDohlXZQojApJTC0xMCAoRDcplGh1SwBoDohlXZQojA1JTC0xMnA3MCAoRDcp
lGh1SwBoDohlXZQojAlJTC02IChENymUaHVLAGgOiGVdlCiMClRORi1hIChENymUaHVLAGgOiGVd
lCiMCkctQ1NGIChENymUaHVLAGgOiGVdlCiMDkNDTDE3ICgxKSAoRDcplGh1SwBoDohlXZQojA1J
TC0xMnA0MCAoRDcplGh1SwBoDohlXZQojApJTC0xYiAoRDcplGh1SwBoDohlXZQojAlDQ0w1IChE
NymUaHVLAGgOiGVdlCiMCkNDTDIwIChENymUaHVLAGgOiGVdlCiMCkNDTDExIChENymUaHVLAGgO
iGVdlCiMDkNDTDE3ICgyKSAoRDcplGh1SwBoDohlXZQojA5DWENMMSAoMikgKEQ3KZRodUsAaA6I
ZV2UKIwJQ0NMMiAoRDcplGh1SwBoDohlXZQojApDWENMOSAoRDcplGh1SwBoDohlXZQojAtDWENM
MTAgKEQ3KZRodUsAaA6IZV2UKIwJQ0NMMyAoRDcplGh1SwBoDohlXZQojAlDQ0w0IChENymUaHVL
AGgOiGVdlCiMC0NYQ0wxMyAoRDcplGh1SwBoDohlXZQojApDWENMNSAoRDcplGh1SwBoDohlXZQo
jA5DQ0wyMiAoMikgKEQ3KZRodUsAaA6IZV2UKIwGU3RyYWlulGh5SwCMDkJhbGIvQywgQmFsYi9j
lIllXZQojAZHZW5kZXKUaHlLAGj3iWVdlCiMC0FnZSAod2Vla3MplGh1SwBoDohlXZQojA5UdW1v
dXIgKHJpZ2h0KZRoeUsAjBg0VDEsIDRUMS1MdWMyLCBDVDI2LCBOaWyUiWVdlCiMCVRyZWF0bWVu
dJRoeUsAjHJDVExBNF85XzEzLCBOaWwsIGVDRjUwNl9kN19kOF9kOV8wLjFtZy9rZywgZUNGNTA2
X2Q3X2Q4X2Q5XzBtZy9rZywgZUNGNTA2X2Q3X2Q4X2Q5XzFtZy9rZywgZUNGNTA2X2Q3X2Q4X2Q5
XzEwbWcva2eUiWVdlCiMDlNwbGVlbiAobWcpIEQ4lGh1SwBoDohlXZQojBRSaWdodF90dW1vdXJf
KG1nKSBEOJRodUsAaA6IZV2UKIwPU3BsZWVuIChtZykgRDE1lGh1SwBoDohlXZQojBVSaWdodCBU
dW1vdXIgKG1nKSBEMTWUaHVLAGgOiGVdlCiMB1NhbXBsZTqUamkBAABLAmgOiWVdlCiMG1NhbXBs
ZTogTmlsIG5vcm0gY2VsbHMgKEQ3KZRqaQEAAEsCaA6JZV2UKIwdU2FtcGxlIE5pbCBub3JtYWxp
c2VkIExQIChENymUamkBAABLAmgOiWVdlCiMF1NhbXBsZSBQcmluZmxhbSBMUCAoRDcplGppAQAA
SwJoDollXZQojAxTYW1wbGUgY2hlY2uUamkBAABLAmgOiWVdlCiMGVNhbXBsZSBtZXRhIGRhdGEg
YW5kIG1hc3OUamkBAABLAmgOiWVdlCiMDlNhbXBsZSBjaGVjayAylGppAQAASwJoDollZXNoY0sB
dWqAAQAAKGr4AwAASwKGlGr6AwAAXZQojAdNUFRMVm8ylIwHTVBUTFZvM5SMB01QVExWbzSUjAdN
UFRMVm82lIwHTVBUTFZvN5SMDk1QVExWbzdQSUlPVm80lIwHUElJT1ZvMpSMB1BJSU9WbzSUZYaU
av0DAABdlGr+AwAAYYaUagAEAABdlCiMBDRUMVKUjAVDVDI2UpSMA05JTJRlhpRqAwQAAF2UagQE
AABhhpRqBgQAAF2UKIwCRDeUjAlENyBhbmQgMTSUZYaUagkEAABdlCiMAkMxlIwCQzKUjAJDM5SM
AkM0lIwCQzWUjAJDNpSMAkM3lGWGlGoMBAAASwKGlGoOBAAAXZQoaqQBAABqpQEAAGWGlGoRBAAA
XZQoaqYEAACMBWVDMTAwlIwGZUMxMDAwlIwHZUMxMDAwMJRlhpRqFAQAAEsChpRqFgQAAEsChpRq
GAQAAEsChpRqGgQAAEsChpRqHAQAAEsChpRqHgQAAEsChpRqIAQAAEsChpRqIgQAAEsChpRqJAQA
AEsChpRqJgQAAEsChpRqKAQAAEsChpRqKgQAAEsChpRqLAQAAEsChpRqLgQAAEsChpRqMAQAAEsC
hpRqMgQAAEsChpRqNAQAAEsChpRqNgQAAEsChpRqOAQAAEsChpRqOgQAAEsChpRqPAQAAEsChpRq
PgQAAEsChpRqQAQAAEsChpRqQgQAAEsChpRqRAQAAEsChpRqRgQAAEsChpRqSAQAAEsChpRqSgQA
AEsChpRqTAQAAEsChpRqTgQAAEsChpRqUAQAAEsChpRqUgQAAEsChpRqVAQAAEsChpRqVgQAAEsC
hpRqWAQAAEsChpRqWgQAAEsChpRqXAQAAEsChpRqXgQAAEsChpRqYAQAAEsChpRqYgQAAEsChpRq
ZAQAAEsChpRqZgQAAEsChpRqaAQAAEsChpRqagQAAEsChpRqbAQAAEsChpRqbgQAAEsChpRqcAQA
AEsChpRqcgQAAEsChpRqdAQAAF2UKIwGQmFsYi9DlIwGQmFsYi9jlGWGlGp3BAAAXZRo92GGlGp5
BAAASwKGlGp7BAAAXZQojAM0VDGUjAg0VDEtTHVjMpSMBENUMjaUjANOaWyUZYaUan4EAABdlCiM
CkNUTEE0XzlfMTOUavoEAACMGGVDRjUwNl9kN19kOF9kOV8wLjFtZy9rZ5SMFmVDRjUwNl9kN19k
OF9kOV8wbWcva2eUjBZlQ0Y1MDZfZDdfZDhfZDlfMW1nL2tnlIwXZUNGNTA2X2Q3X2Q4X2Q5XzEw
bWcva2eUZYaUaoEEAABLAoaUaoMEAABLAoaUaoUEAABLAoaUaocEAABLAoaUdJRqJAIAAChqiQQA
AEsDhpRqiwQAAEsDhpRqjQQAAEsDhpRqjwQAAEsDhpRqkQQAAEsDhpRqkwQAAEsDhpRqlQQAAEsD
hpR0lGoyAgAAKWozAgAAXZR1YmhoKYGUfZQoaGt9lCiMCXZhcmlhYmxlc5RdlIwNZG9tYWluX2Vk
aXRvcpR9lGoUBQAAXZQoXZQojARkYXRllGh1SwBoDohlXZQojApleHBlcmltZW50lGh5SwCMO01Q
VExWbzQsIE1QVExWbzYsIE1QVExWbzcsIE1QVExWbzdQSUlPVm80LCBQSUlPVm8yLCBQSUlPVm80
lIllXZQojAl0ZWNobmlxdWWUaHlLAIwCRkOUiWVdlCiMDHR1bW91cl9tb2RlbJRoeUsAjBA0VDFS
LCBDVDI2UiwgTklMlIllXZQojAZ0aXNzdWWUaHlLAIwDQmxklIllXZQojANkYXmUaHlLAIwJRDcg
YW5kIDE0lIllXZQojARjYWdllGh5SwCMGkMxLCBDMiwgQzMsIEM0LCBDNSwgQzYsIEM3lIllXZQo
jAZzYW1wbGWUaHVLAGgOiGVdlCiMBnR1bW91cpRoeUsAjAQwLCAxlIhlXZQojAl0cmVhdG1lbnSU
aHlLAIwbTklMLCBlQzEwMCwgZUMxMDAwLCBlQzEwMDAwlIllXZQojAVCZWFkc5RodUsAaA6IZV2U
KIwGU3RyYWlulGh5SwCMDkJhbGIvQywgQmFsYi9jlIllXZQojAZHZW5kZXKUaHlLAGj3iWVdlCiM
C0FnZSAod2Vla3MplGh1SwBoDohlXZQojA5UdW1vdXIgKHJpZ2h0KZRoeUsAjBg0VDEsIDRUMS1M
dWMyLCBDVDI2LCBOaWyUiWVdlCiMCVRyZWF0bWVudJRoeUsAjHJDVExBNF85XzEzLCBOaWwsIGVD
RjUwNl9kN19kOF9kOV8wLjFtZy9rZywgZUNGNTA2X2Q3X2Q4X2Q5XzBtZy9rZywgZUNGNTA2X2Q3
X2Q4X2Q5XzFtZy9rZywgZUNGNTA2X2Q3X2Q4X2Q5XzEwbWcva2eUiWVdlCiMC0JlYWRzIChEMTQp
lGh1SwBoDohlXZQojBBMZXVrb2N5dGVzIChEMTQplGh1SwBoDohlXZQojBZFb3Npbm9waGlscyAo
RlMpIChEMTQplGh1SwBoDohlXZQojBZMeW1waG9jeXRlcyAoRlMpIChEMTQplGh1SwBoDohlXZQo
jBhNeWVsb2lkIGNlbGxzIChGUykgKEQxNCmUaHVLAGgOiGVdlCiMDUIgY2VsbHMgKEQxNCmUaHVL
AGgOiGVdlCiMEUNENCBUIGNlbGxzIChEMTQplGh1SwBoDohlXZQojBFUcmVncyBQRC0xKyAoRDE0
KZRodUsAaA6IZV2UKIwRQ0Q4IFQgY2VsbHMgKEQxNCmUaHVLAGgOiGVdlCiMF0NEOCBUIGNlbGxz
IEx5NkMrIChEMTQplGh1SwBoDohlXZQojA5OSyBjZWxscyAoRDE0KZRodUsAaA6IZV2UKIwUTksg
Y2VsbHMgTHk2QysgKEQxNCmUaHVLAGgOiGVdlCiMEUVvc2lub3BoaWxzIChEMTQplGh1SwBoDohl
XZQojBBNYWNyb3BoYWdlIChEMTQplGh1SwBoDohlXZQojAhEQyAoRDE0KZRodUsAaA6IZV2UKIwP
REMgUEQtTDErIChEMTQplGh1SwBoDohlXZQojBRDRDExYisgTHk2Q19HLSAoRDE0KZRodUsAaA6I
ZV2UKIwbQ0QxMWIrIEx5NkNfRy0gUEQtTDErIChEMTQplGh1SwBoDohlXZQojBpDRDExYisgTHk2
Q2ludCBMeTZHLSAoRDE0KZRodUsAaA6IZV2UKIwPTW9ub2N5dGVzIChEMTQplGh1SwBoDohlXZQo
jBFOZXV0cm9waGlscyAoRDE0KZRodUsAaA6IZV2UKIwPQ1hDTDEgKDEpIChEMTQplGh1SwBoDohl
XZQojAxUR0YtYjEgKEQxNCmUaHVLAGgOiGVdlCiMC0lMLTE4IChEMTQplGh1SwBoDohlXZQojAtJ
TC0yMyAoRDE0KZRodUsAaA6IZV2UKIwPQ0NMMjIgKDEpIChEMTQplGh1SwBoDohlXZQojAtJTC0x
MCAoRDE0KZRodUsAaA6IZV2UKIwOSUwtMTJwNzAgKEQxNCmUaHVLAGgOiGVdlCiMCklMLTYgKEQx
NCmUaHVLAGgOiGVdlCiMC1RORi1hIChEMTQplGh1SwBoDohlXZQojAtHLUNTRiAoRDE0KZRodUsA
aA6IZV2UKIwPQ0NMMTcgKDEpIChEMTQplGh1SwBoDohlXZQojA5JTC0xMnA0MCAoRDE0KZRodUsA
aA6IZV2UKIwLSUwtMWIgKEQxNCmUaHVLAGgOiGVdlCiMCkNDTDUgKEQxNCmUaHVLAGgOiGVdlCiM
C0NDTDIwIChEMTQplGh1SwBoDohlXZQojAtDQ0wxMSAoRDE0KZRodUsAaA6IZV2UKIwPQ0NMMTcg
KDIpIChEMTQplGh1SwBoDohlXZQojA9DWENMMSAoMikgKEQxNCmUaHVLAGgOiGVdlCiMCkNDTDIg
KEQxNCmUaHVLAGgOiGVdlCiMC0NYQ0w5IChEMTQplGh1SwBoDohlXZQojAxDWENMMTAgKEQxNCmU
aHVLAGgOiGVdlCiMCkNDTDMgKEQxNCmUaHVLAGgOiGVdlCiMCkNDTDQgKEQxNCmUaHVLAGgOiGVd
lCiMDENYQ0wxMyAoRDE0KZRodUsAaA6IZV2UKIwLQ1hDTDUgKEQxNCmUaHVLAGgOiGVdlCiMD0ND
TDIyICgyKSAoRDE0KZRodUsAaA6IZV2UKIwPU3BsZWVuIChtZykgRDE1lGh1SwBoDohlXZQojBVS
aWdodCBUdW1vdXIgKG1nKSBEMTWUaHVLAGgOiGVdlCiMB1NhbXBsZTqUamkBAABLAmgOiWVdlCiM
G1NhbXBsZTogTmlsIG5vcm0gY2VsbHMgKEQ3KZRqaQEAAEsCaA6JZV2UKIwOU2FtcGxlIGNoZWNr
IDKUamkBAABLAmgOiWVdlCiMDVNhbXBsZTogKEQxNCmUamkBAABLAmgOiWVdlCiMHFNhbXBsZTog
TmlsIG5vcm0gY2VsbHMgKEQxNCmUamkBAABLAmgOiWVdlCiMHlNhbXBsZSBOaWwgbm9ybWFsaXNl
ZCBMUCAoRDE0KZRqaQEAAEsCaA6JZV2UKIwYU2FtcGxlIFByaW5mbGFtIExQIChEMTQplGppAQAA
SwJoDollXZQojA5TYW1wbGUgY2hlY2sgM5RqaQEAAEsCaA6JZWVzaGNLAXVqgAEAAChqGgUAAEsC
hpRqHAUAAF2UKIwHTVBUTFZvNJSMB01QVExWbzaUjAdNUFRMVm83lIwOTVBUTFZvN1BJSU9WbzSU
jAdQSUlPVm8ylIwHUElJT1ZvNJRlhpRqHwUAAF2UaiAFAABhhpRqIgUAAF2UKIwENFQxUpSMBUNU
MjZSlIwDTklMlGWGlGolBQAAXZRqJgUAAGGGlGooBQAAXZRqKQUAAGGGlGorBQAAXZQojAJDMZSM
AkMylIwCQzOUjAJDNJSMAkM1lIwCQzaUjAJDN5RlhpRqLgUAAEsChpRqMAUAAF2UKGqkAQAAaqUB
AABlhpRqMwUAAF2UKGrEBQAAjAVlQzEwMJSMBmVDMTAwMJSMB2VDMTAwMDCUZYaUajYFAABLAoaU
ajgFAABdlCiMBkJhbGIvQ5SMBkJhbGIvY5RlhpRqOwUAAF2UaPdhhpRqPQUAAEsChpRqPwUAAF2U
KIwDNFQxlIwINFQxLUx1YzKUjARDVDI2lIwDTmlslGWGlGpCBQAAXZQojApDVExBNF85XzEzlGrn
BQAAjBhlQ0Y1MDZfZDdfZDhfZDlfMC4xbWcva2eUjBZlQ0Y1MDZfZDdfZDhfZDlfMG1nL2tnlIwW
ZUNGNTA2X2Q3X2Q4X2Q5XzFtZy9rZ5SMF2VDRjUwNl9kN19kOF9kOV8xMG1nL2tnlGWGlGpFBQAA
SwKGlGpHBQAASwKGlGpJBQAASwKGlGpLBQAASwKGlGpNBQAASwKGlGpPBQAASwKGlGpRBQAASwKG
lGpTBQAASwKGlGpVBQAASwKGlGpXBQAASwKGlGpZBQAASwKGlGpbBQAASwKGlGpdBQAASwKGlGpf
BQAASwKGlGphBQAASwKGlGpjBQAASwKGlGplBQAASwKGlGpnBQAASwKGlGppBQAASwKGlGprBQAA
SwKGlGptBQAASwKGlGpvBQAASwKGlGpxBQAASwKGlGpzBQAASwKGlGp1BQAASwKGlGp3BQAASwKG
lGp5BQAASwKGlGp7BQAASwKGlGp9BQAASwKGlGp/BQAASwKGlGqBBQAASwKGlGqDBQAASwKGlGqF
BQAASwKGlGqHBQAASwKGlGqJBQAASwKGlGqLBQAASwKGlGqNBQAASwKGlGqPBQAASwKGlGqRBQAA
SwKGlGqTBQAASwKGlGqVBQAASwKGlGqXBQAASwKGlGqZBQAASwKGlGqbBQAASwKGlGqdBQAASwKG
lGqfBQAASwKGlGqhBQAASwKGlGqjBQAASwKGlGqlBQAASwKGlHSUaiQCAAAoaqcFAABLA4aUaqkF
AABLA4aUaqsFAABLA4aUaq0FAABLA4aUaq8FAABLA4aUarEFAABLA4aUarMFAABLA4aUarUFAABL
A4aUdJRqMgIAAClqMwIAAF2UdWJldS4=
</properties>
		<properties format="pickle" node_id="1">gASVgRYAAAAAAAB9lCiMC2F1dG9fY29tbWl0lIiMEmNvbnRyb2xBcmVhVmlzaWJsZZSIjBBwdXJn
ZV9hdHRyaWJ1dGVzlImMDXB1cmdlX2NsYXNzZXOUiYwTc2F2ZWRXaWRnZXRHZW9tZXRyeZRDQgHZ
0MsAAwAAAAABkAAAALIAAAQPAAACpwAAAZAAAADIAAAEDwAAAqcAAAAAAAAAAAWgAAABkAAAAMgA
AAQPAAACp5SMEHVwZGF0ZV9vbl9jaGFuZ2WUiIwLX192ZXJzaW9uX1+USwKMEGNvbnRleHRfc2V0
dGluZ3OUXZQojBVvcmFuZ2V3aWRnZXQuc2V0dGluZ3OUjAdDb250ZXh0lJOUKYGUfZQojAZ2YWx1
ZXOUfZQojApjb25kaXRpb25zlF2UKCiMA2RheZRLAUsCXZSMCUQ3IGFuZCAxNJRhdJQojAx0dW1v
dXJfbW9kZWyUSwFLAl2UKIwENFQxUpSMBUNUMjZSlIwDTklMlGV0lGVoCEsCdYwKYXR0cmlidXRl
c5R9lCiMBGRhdGWUSwKMCmV4cGVyaW1lbnSUSwGMCXRlY2huaXF1ZZRLAYwMdHVtb3VyX21vZGVs
lEsBjAZ0aXNzdWWUSwGMA2RheZRLAYwEY2FnZZRLAYwGc2FtcGxllEsCjAZ0dW1vdXKUSwGMCXRy
ZWF0bWVudJRLAYwFQmVhZHOUSwKMCkJlYWRzIChENymUSwKMD0xldWtvY3l0ZXMgKEQ3KZRLAowV
RW9zaW5vcGhpbHMgKEZTKSAoRDcplEsCjBVMeW1waG9jeXRlcyAoRlMpIChENymUSwKMF015ZWxv
aWQgY2VsbHMgKEZTKSAoRDcplEsCjAxCIGNlbGxzIChENymUSwKMEENENCBUIGNlbGxzIChENymU
SwKMEFRyZWdzIFBELTErIChENymUSwKMEENEOCBUIGNlbGxzIChENymUSwKMFkNEOCBUIGNlbGxz
IEx5NkMrIChENymUSwKMDU5LIGNlbGxzIChENymUSwKME05LIGNlbGxzIEx5NkMrIChENymUSwKM
EEVvc2lub3BoaWxzIChENymUSwKMD01hY3JvcGhhZ2UgKEQ3KZRLAowHREMgKEQ3KZRLAowOREMg
UEQtTDErIChENymUSwKME0NEMTFiKyBMeTZDX0ctIChENymUSwKMGkNEMTFiKyBMeTZDX0ctIFBE
LUwxKyAoRDcplEsCjBlDRDExYisgTHk2Q2ludCBMeTZHLSAoRDcplEsCjA5Nb25vY3l0ZXMgKEQ3
KZRLAowQTmV1dHJvcGhpbHMgKEQ3KZRLAowOQ1hDTDEgKDEpIChENymUSwKMC1RHRi1iMSAoRDcp
lEsCjApJTC0xOCAoRDcplEsCjApJTC0yMyAoRDcplEsCjA5DQ0wyMiAoMSkgKEQ3KZRLAowKSUwt
MTAgKEQ3KZRLAowNSUwtMTJwNzAgKEQ3KZRLAowJSUwtNiAoRDcplEsCjApUTkYtYSAoRDcplEsC
jApHLUNTRiAoRDcplEsCjA5DQ0wxNyAoMSkgKEQ3KZRLAowNSUwtMTJwNDAgKEQ3KZRLAowKSUwt
MWIgKEQ3KZRLAowJQ0NMNSAoRDcplEsCjApDQ0wyMCAoRDcplEsCjApDQ0wxMSAoRDcplEsCjA5D
Q0wxNyAoMikgKEQ3KZRLAowOQ1hDTDEgKDIpIChENymUSwKMCUNDTDIgKEQ3KZRLAowKQ1hDTDkg
KEQ3KZRLAowLQ1hDTDEwIChENymUSwKMCUNDTDMgKEQ3KZRLAowJQ0NMNCAoRDcplEsCjAtDWENM
MTMgKEQ3KZRLAowKQ1hDTDUgKEQ3KZRLAowOQ0NMMjIgKDIpIChENymUSwKMBlN0cmFpbpRLAYwG
R2VuZGVylEsBjAtBZ2UgKHdlZWtzKZRLAowOVHVtb3VyIChyaWdodCmUSwGMCVRyZWF0bWVudJRL
AYwOU3BsZWVuIChtZykgRDiUSwKMFFJpZ2h0X3R1bW91cl8obWcpIEQ4lEsCjA9TcGxlZW4gKG1n
KSBEMTWUSwKMFVJpZ2h0IFR1bW91ciAobWcpIEQxNZRLAowLQmVhZHMgKEQxNCmUSwKMEExldWtv
Y3l0ZXMgKEQxNCmUSwKMFkVvc2lub3BoaWxzIChGUykgKEQxNCmUSwKMFkx5bXBob2N5dGVzIChG
UykgKEQxNCmUSwKMGE15ZWxvaWQgY2VsbHMgKEZTKSAoRDE0KZRLAowNQiBjZWxscyAoRDE0KZRL
AowRQ0Q0IFQgY2VsbHMgKEQxNCmUSwKMEVRyZWdzIFBELTErIChEMTQplEsCjBFDRDggVCBjZWxs
cyAoRDE0KZRLAowXQ0Q4IFQgY2VsbHMgTHk2QysgKEQxNCmUSwKMDk5LIGNlbGxzIChEMTQplEsC
jBROSyBjZWxscyBMeTZDKyAoRDE0KZRLAowRRW9zaW5vcGhpbHMgKEQxNCmUSwKMEE1hY3JvcGhh
Z2UgKEQxNCmUSwKMCERDIChEMTQplEsCjA9EQyBQRC1MMSsgKEQxNCmUSwKMFENEMTFiKyBMeTZD
X0ctIChEMTQplEsCjBtDRDExYisgTHk2Q19HLSBQRC1MMSsgKEQxNCmUSwKMGkNEMTFiKyBMeTZD
aW50IEx5NkctIChEMTQplEsCjA9Nb25vY3l0ZXMgKEQxNCmUSwKMEU5ldXRyb3BoaWxzIChEMTQp
lEsCjA9DWENMMSAoMSkgKEQxNCmUSwKMDFRHRi1iMSAoRDE0KZRLAowLSUwtMTggKEQxNCmUSwKM
C0lMLTIzIChEMTQplEsCjA9DQ0wyMiAoMSkgKEQxNCmUSwKMC0lMLTEwIChEMTQplEsCjA5JTC0x
MnA3MCAoRDE0KZRLAowKSUwtNiAoRDE0KZRLAowLVE5GLWEgKEQxNCmUSwKMC0ctQ1NGIChEMTQp
lEsCjA9DQ0wxNyAoMSkgKEQxNCmUSwKMDklMLTEycDQwIChEMTQplEsCjAtJTC0xYiAoRDE0KZRL
AowKQ0NMNSAoRDE0KZRLAowLQ0NMMjAgKEQxNCmUSwKMC0NDTDExIChEMTQplEsCjA9DQ0wxNyAo
MikgKEQxNCmUSwKMD0NYQ0wxICgyKSAoRDE0KZRLAowKQ0NMMiAoRDE0KZRLAowLQ1hDTDkgKEQx
NCmUSwKMDENYQ0wxMCAoRDE0KZRLAowKQ0NMMyAoRDE0KZRLAowKQ0NMNCAoRDE0KZRLAowMQ1hD
TDEzIChEMTQplEsCjAtDWENMNSAoRDE0KZRLAowPQ0NMMjIgKDIpIChEMTQplEsCdYwFbWV0YXOU
fZQojAdTYW1wbGU6lEsDjBtTYW1wbGU6IE5pbCBub3JtIGNlbGxzIChENymUSwOMHVNhbXBsZSBO
aWwgbm9ybWFsaXNlZCBMUCAoRDcplEsDjBdTYW1wbGUgUHJpbmZsYW0gTFAgKEQ3KZRLA4wMU2Ft
cGxlIGNoZWNrlEsDjBlTYW1wbGUgbWV0YSBkYXRhIGFuZCBtYXNzlEsDjA5TYW1wbGUgY2hlY2sg
MpRLA4wNU2FtcGxlOiAoRDE0KZRLA4wcU2FtcGxlOiBOaWwgbm9ybSBjZWxscyAoRDE0KZRLA4we
U2FtcGxlIE5pbCBub3JtYWxpc2VkIExQIChEMTQplEsDjBhTYW1wbGUgUHJpbmZsYW0gTFAgKEQx
NCmUSwOMDlNhbXBsZSBjaGVjayAzlEsDdXViaA0pgZR9lChoEH2UKIwKY29uZGl0aW9uc5RdlCgo
jANkYXmUSwFLAl2UKIwCRDeUjAlENyBhbmQgMTSUZXSUKIwMdHVtb3VyX21vZGVslEsBSwJdlCiM
BDRUMVKUjAVDVDI2UpSMA05JTJRldJRlaAhLAnVoHn2UKIwEZGF0ZZRLAowKZXhwZXJpbWVudJRL
AYwJdGVjaG5pcXVllEsBjAx0dW1vdXJfbW9kZWyUSwGMBnRpc3N1ZZRLAYwDZGF5lEsBjARjYWdl
lEsBjAZzYW1wbGWUSwKMBnR1bW91cpRLAYwJdHJlYXRtZW50lEsBjAVCZWFkc5RLAowKQmVhZHMg
KEQ3KZRLAowPTGV1a29jeXRlcyAoRDcplEsCjBVFb3Npbm9waGlscyAoRlMpIChENymUSwKMFUx5
bXBob2N5dGVzIChGUykgKEQ3KZRLAowXTXllbG9pZCBjZWxscyAoRlMpIChENymUSwKMDEIgY2Vs
bHMgKEQ3KZRLAowQQ0Q0IFQgY2VsbHMgKEQ3KZRLAowQVHJlZ3MgUEQtMSsgKEQ3KZRLAowQQ0Q4
IFQgY2VsbHMgKEQ3KZRLAowWQ0Q4IFQgY2VsbHMgTHk2QysgKEQ3KZRLAowNTksgY2VsbHMgKEQ3
KZRLAowTTksgY2VsbHMgTHk2QysgKEQ3KZRLAowQRW9zaW5vcGhpbHMgKEQ3KZRLAowPTWFjcm9w
aGFnZSAoRDcplEsCjAdEQyAoRDcplEsCjA5EQyBQRC1MMSsgKEQ3KZRLAowTQ0QxMWIrIEx5NkNf
Ry0gKEQ3KZRLAowaQ0QxMWIrIEx5NkNfRy0gUEQtTDErIChENymUSwKMGUNEMTFiKyBMeTZDaW50
IEx5NkctIChENymUSwKMDk1vbm9jeXRlcyAoRDcplEsCjBBOZXV0cm9waGlscyAoRDcplEsCjA5D
WENMMSAoMSkgKEQ3KZRLAowLVEdGLWIxIChENymUSwKMCklMLTE4IChENymUSwKMCklMLTIzIChE
NymUSwKMDkNDTDIyICgxKSAoRDcplEsCjApJTC0xMCAoRDcplEsCjA1JTC0xMnA3MCAoRDcplEsC
jAlJTC02IChENymUSwKMClRORi1hIChENymUSwKMCkctQ1NGIChENymUSwKMDkNDTDE3ICgxKSAo
RDcplEsCjA1JTC0xMnA0MCAoRDcplEsCjApJTC0xYiAoRDcplEsCjAlDQ0w1IChENymUSwKMCkND
TDIwIChENymUSwKMCkNDTDExIChENymUSwKMDkNDTDE3ICgyKSAoRDcplEsCjA5DWENMMSAoMikg
KEQ3KZRLAowJQ0NMMiAoRDcplEsCjApDWENMOSAoRDcplEsCjAtDWENMMTAgKEQ3KZRLAowJQ0NM
MyAoRDcplEsCjAlDQ0w0IChENymUSwKMC0NYQ0wxMyAoRDcplEsCjApDWENMNSAoRDcplEsCjA5D
Q0wyMiAoMikgKEQ3KZRLAowGU3RyYWlulEsBjAZHZW5kZXKUSwGMC0FnZSAod2Vla3MplEsCjA5U
dW1vdXIgKHJpZ2h0KZRLAYwJVHJlYXRtZW50lEsBjA5TcGxlZW4gKG1nKSBEOJRLAowUUmlnaHRf
dHVtb3VyXyhtZykgRDiUSwKMD1NwbGVlbiAobWcpIEQxNZRLAowVUmlnaHQgVHVtb3VyIChtZykg
RDE1lEsCdWiSfZQojAdTYW1wbGU6lEsDjBtTYW1wbGU6IE5pbCBub3JtIGNlbGxzIChENymUSwOM
HVNhbXBsZSBOaWwgbm9ybWFsaXNlZCBMUCAoRDcplEsDjBdTYW1wbGUgUHJpbmZsYW0gTFAgKEQ3
KZRLA4wMU2FtcGxlIGNoZWNrlEsDjBlTYW1wbGUgbWV0YSBkYXRhIGFuZCBtYXNzlEsDjA5TYW1w
bGUgY2hlY2sgMpRLA3V1YmgNKYGUfZQoaBB9lCiMCmNvbmRpdGlvbnOUXZQoKIwMdHVtb3VyX21v
ZGVslEsBSwBdlIwENFQxUpRhdJQojANkYXmUSwFLAF2UjAlENyBhbmQgMTSUYXSUZWgISwJ1aB59
lCiMBGRhdGWUSwKMCmV4cGVyaW1lbnSUSwGMCXRlY2huaXF1ZZRLAYwMdHVtb3VyX21vZGVslEsB
jAZ0aXNzdWWUSwGMA2RheZRLAYwEY2FnZZRLAYwGc2FtcGxllEsCjAZ0dW1vdXKUSwGMCXRyZWF0
bWVudJRLAYwFQmVhZHOUSwKMBlN0cmFpbpRLAYwGR2VuZGVylEsBjAtBZ2UgKHdlZWtzKZRLAowO
VHVtb3VyIChyaWdodCmUSwGMCVRyZWF0bWVudJRLAYwLQmVhZHMgKEQxNCmUSwKMEExldWtvY3l0
ZXMgKEQxNCmUSwKMFkVvc2lub3BoaWxzIChGUykgKEQxNCmUSwKMFkx5bXBob2N5dGVzIChGUykg
KEQxNCmUSwKMGE15ZWxvaWQgY2VsbHMgKEZTKSAoRDE0KZRLAowNQiBjZWxscyAoRDE0KZRLAowR
Q0Q0IFQgY2VsbHMgKEQxNCmUSwKMEVRyZWdzIFBELTErIChEMTQplEsCjBFDRDggVCBjZWxscyAo
RDE0KZRLAowXQ0Q4IFQgY2VsbHMgTHk2QysgKEQxNCmUSwKMDk5LIGNlbGxzIChEMTQplEsCjBRO
SyBjZWxscyBMeTZDKyAoRDE0KZRLAowRRW9zaW5vcGhpbHMgKEQxNCmUSwKMEE1hY3JvcGhhZ2Ug
KEQxNCmUSwKMCERDIChEMTQplEsCjA9EQyBQRC1MMSsgKEQxNCmUSwKMFENEMTFiKyBMeTZDX0ct
IChEMTQplEsCjBtDRDExYisgTHk2Q19HLSBQRC1MMSsgKEQxNCmUSwKMGkNEMTFiKyBMeTZDaW50
IEx5NkctIChEMTQplEsCjA9Nb25vY3l0ZXMgKEQxNCmUSwKMEU5ldXRyb3BoaWxzIChEMTQplEsC
jA9DWENMMSAoMSkgKEQxNCmUSwKMDFRHRi1iMSAoRDE0KZRLAowLSUwtMTggKEQxNCmUSwKMC0lM
LTIzIChEMTQplEsCjA9DQ0wyMiAoMSkgKEQxNCmUSwKMC0lMLTEwIChEMTQplEsCjA5JTC0xMnA3
MCAoRDE0KZRLAowKSUwtNiAoRDE0KZRLAowLVE5GLWEgKEQxNCmUSwKMC0ctQ1NGIChEMTQplEsC
jA9DQ0wxNyAoMSkgKEQxNCmUSwKMDklMLTEycDQwIChEMTQplEsCjAtJTC0xYiAoRDE0KZRLAowK
Q0NMNSAoRDE0KZRLAowLQ0NMMjAgKEQxNCmUSwKMC0NDTDExIChEMTQplEsCjA9DQ0wxNyAoMikg
KEQxNCmUSwKMD0NYQ0wxICgyKSAoRDE0KZRLAowKQ0NMMiAoRDE0KZRLAowLQ1hDTDkgKEQxNCmU
SwKMDENYQ0wxMCAoRDE0KZRLAowKQ0NMMyAoRDE0KZRLAowKQ0NMNCAoRDE0KZRLAowMQ1hDTDEz
IChEMTQplEsCjAtDWENMNSAoRDE0KZRLAowPQ0NMMjIgKDIpIChEMTQplEsCjA9TcGxlZW4gKG1n
KSBEMTWUSwKMFVJpZ2h0IFR1bW91ciAobWcpIEQxNZRLAnVokn2UKIwHU2FtcGxlOpRLA4wbU2Ft
cGxlOiBOaWwgbm9ybSBjZWxscyAoRDcplEsDjA5TYW1wbGUgY2hlY2sgMpRLA4wNU2FtcGxlOiAo
RDE0KZRLA4wcU2FtcGxlOiBOaWwgbm9ybSBjZWxscyAoRDE0KZRLA4weU2FtcGxlIE5pbCBub3Jt
YWxpc2VkIExQIChEMTQplEsDjBhTYW1wbGUgUHJpbmZsYW0gTFAgKEQxNCmUSwOMDlNhbXBsZSBj
aGVjayAzlEsDdXViZXUu
</properties>
		<properties format="pickle" node_id="2">gASVxUIAAAAAAAB9lCiMC2F1dG9fY29tbWl0lIiMEmNvbnRyb2xBcmVhVmlzaWJsZZSIjBNpZ25v
cmVfbmV3X2ZlYXR1cmVzlImME3NhdmVkV2lkZ2V0R2VvbWV0cnmUQ0IB2dDLAAMAAP//9EsAAAD/
///2ygAABQz///RLAAABG///9soAAAUMAAAAAQAAAAAUAP//9EsAAAEb///2ygAABQyUjBJ1c2Vf
aW5wdXRfZmVhdHVyZXOUiYwLX192ZXJzaW9uX1+USwGMEGNvbnRleHRfc2V0dGluZ3OUXZQojBVv
cmFuZ2V3aWRnZXQuc2V0dGluZ3OUjAdDb250ZXh0lJOUKYGUfZQojAZ2YWx1ZXOUfZQojBFkb21h
aW5fcm9sZV9oaW50c5R9lCiMCkctQ1NGIChENymUSwKGlIwJYXR0cmlidXRllEsAhpSMC0ctQ1NG
IChEMTQplEsChpRoFUsBhpSMF015ZWxvaWQgY2VsbHMgKEZTKSAoRDcplEsChpRoFUsChpSMGE15
ZWxvaWQgY2VsbHMgKEZTKSAoRDE0KZRLAoaUaBVLA4aUjBBOZXV0cm9waGlscyAoRDcplEsChpRo
FUsEhpSMEU5ldXRyb3BoaWxzIChEMTQplEsChpRoFUsFhpSMGkNEMTFiKyBMeTZDX0ctIFBELUwx
KyAoRDcplEsChpRoFUsGhpSMG0NEMTFiKyBMeTZDX0ctIFBELUwxKyAoRDE0KZRLAoaUaBVLB4aU
jBlDRDExYisgTHk2Q2ludCBMeTZHLSAoRDcplEsChpRoFUsIhpSMGkNEMTFiKyBMeTZDaW50IEx5
NkctIChEMTQplEsChpRoFUsJhpSMCklMLTEwIChENymUSwKGlGgVSwqGlIwLSUwtMTAgKEQxNCmU
SwKGlGgVSwuGlIwOQ0NMMTcgKDEpIChENymUSwKGlGgVSwyGlIwOQ0NMMTcgKDIpIChENymUSwKG
lGgVSw2GlIwPQ0NMMTcgKDEpIChEMTQplEsChpRoFUsOhpSMD0NDTDE3ICgyKSAoRDE0KZRLAoaU
aBVLD4aUjAtDWENMMTAgKEQ3KZRLAoaUaBVLEIaUjAxDWENMMTAgKEQxNCmUSwKGlGgVSxGGlIwO
Q1hDTDEgKDIpIChENymUSwKGlGgVSxKGlIwPQ1hDTDEgKDIpIChEMTQplEsChpRoFUsThpSMC0NY
Q0wxMyAoRDcplEsChpRoFUsUhpSMDENYQ0wxMyAoRDE0KZRLAoaUaBVLFYaUjAlJTC02IChENymU
SwKGlGgVSxaGlIwKSUwtNiAoRDE0KZRLAoaUaBVLF4aUjAlDQ0wyIChENymUSwKGlGgVSxiGlIwK
Q0NMMiAoRDE0KZRLAoaUaBVLGYaUjAxCIGNlbGxzIChENymUSwKGlGgVSxqGlIwNQiBjZWxscyAo
RDE0KZRLAoaUaBVLG4aUjA5Nb25vY3l0ZXMgKEQ3KZRLAoaUaBVLHIaUjA5DWENMMSAoMSkgKEQ3
KZRLAoaUaBVLHYaUjA9MZXVrb2N5dGVzIChENymUSwKGlGgVSx6GlIwVRW9zaW5vcGhpbHMgKEZT
KSAoRDcplEsChpRoFUsfhpSMFUx5bXBob2N5dGVzIChGUykgKEQ3KZRLAoaUaBVLIIaUjBBDRDQg
VCBjZWxscyAoRDcplEsChpRoFUshhpSMEFRyZWdzIFBELTErIChENymUSwKGlGgVSyKGlIwQQ0Q4
IFQgY2VsbHMgKEQ3KZRLAoaUaBVLI4aUjBZDRDggVCBjZWxscyBMeTZDKyAoRDcplEsChpRoFUsk
hpSMDU5LIGNlbGxzIChENymUSwKGlGgVSyWGlIwTTksgY2VsbHMgTHk2QysgKEQ3KZRLAoaUaBVL
JoaUjBBFb3Npbm9waGlscyAoRDcplEsChpRoFUsnhpSMD01hY3JvcGhhZ2UgKEQ3KZRLAoaUaBVL
KIaUjAdEQyAoRDcplEsChpRoFUsphpSMDkRDIFBELUwxKyAoRDcplEsChpRoFUsqhpSMC1RHRi1i
MSAoRDcplEsChpRoFUsrhpSMCklMLTIzIChENymUSwKGlGgVSyyGlIwOQ0NMMjIgKDEpIChENymU
SwKGlGgVSy2GlIwNSUwtMTJwNzAgKEQ3KZRLAoaUaBVLLoaUjApUTkYtYSAoRDcplEsChpRoFUsv
hpSMDUlMLTEycDQwIChENymUSwKGlGgVSzCGlIwKSUwtMWIgKEQ3KZRLAoaUaBVLMYaUjAlDQ0w1
IChENymUSwKGlGgVSzKGlIwKQ0NMMjAgKEQ3KZRLAoaUaBVLM4aUjApDQ0wxMSAoRDcplEsChpRo
FUs0hpSMCkNYQ0w5IChENymUSwKGlGgVSzWGlIwJQ0NMMyAoRDcplEsChpRoFUs2hpSMCUNDTDQg
KEQ3KZRLAoaUaBVLN4aUjApDWENMNSAoRDcplEsChpRoFUs4hpSMDkNDTDIyICgyKSAoRDcplEsC
hpRoFUs5hpSMEExldWtvY3l0ZXMgKEQxNCmUSwKGlGgVSzqGlIwWRW9zaW5vcGhpbHMgKEZTKSAo
RDE0KZRLAoaUaBVLO4aUjBZMeW1waG9jeXRlcyAoRlMpIChEMTQplEsChpRoFUs8hpSMEUNENCBU
IGNlbGxzIChEMTQplEsChpRoFUs9hpSMEVRyZWdzIFBELTErIChEMTQplEsChpRoFUs+hpSMEUNE
OCBUIGNlbGxzIChEMTQplEsChpRoFUs/hpSMF0NEOCBUIGNlbGxzIEx5NkMrIChEMTQplEsChpRo
FUtAhpSMDk5LIGNlbGxzIChEMTQplEsChpRoFUtBhpSMFE5LIGNlbGxzIEx5NkMrIChEMTQplEsC
hpRoFUtChpSMEUVvc2lub3BoaWxzIChEMTQplEsChpRoFUtDhpSMEE1hY3JvcGhhZ2UgKEQxNCmU
SwKGlGgVS0SGlIwIREMgKEQxNCmUSwKGlGgVS0WGlIwPREMgUEQtTDErIChEMTQplEsChpRoFUtG
hpSMFENEMTFiKyBMeTZDX0ctIChEMTQplEsChpRoFUtHhpSMD01vbm9jeXRlcyAoRDE0KZRLAoaU
aBVLSIaUjA9DWENMMSAoMSkgKEQxNCmUSwKGlGgVS0mGlIwMVEdGLWIxIChEMTQplEsChpRoFUtK
hpSMC0lMLTIzIChEMTQplEsChpRoFUtLhpSMD0NDTDIyICgxKSAoRDE0KZRLAoaUaBVLTIaUjA5J
TC0xMnA3MCAoRDE0KZRLAoaUaBVLTYaUjAtUTkYtYSAoRDE0KZRLAoaUaBVLToaUjA5JTC0xMnA0
MCAoRDE0KZRLAoaUaBVLT4aUjAtJTC0xYiAoRDE0KZRLAoaUaBVLUIaUjApDQ0w1IChEMTQplEsC
hpRoFUtRhpSMC0NDTDIwIChEMTQplEsChpRoFUtShpSMC0NDTDExIChEMTQplEsChpRoFUtThpSM
C0NYQ0w5IChEMTQplEsChpRoFUtUhpSMCkNDTDMgKEQxNCmUSwKGlGgVS1WGlIwKQ0NMNCAoRDE0
KZRLAoaUaBVLVoaUjAtDWENMNSAoRDE0KZRLAoaUaBVLV4aUjA9DQ0wyMiAoMikgKEQxNCmUSwKG
lGgVS1iGlIwTQ0QxMWIrIEx5NkNfRy0gKEQ3KZRLAoaUaBVLWYaUjApJTC0xOCAoRDcplEsChpRo
FUtahpSMC0lMLTE4IChEMTQplEsChpRoFUtbhpSMDHR1bW91cl9tb2RlbJRLAYaUjAVjbGFzc5RL
AIaUjAdTYW1wbGU6lEsDhpSMBG1ldGGUSwCGlIwKZXhwZXJpbWVudJRLAYaUai4BAABLAYaUjBtT
YW1wbGU6IE5pbCBub3JtIGNlbGxzIChENymUSwOGlGouAQAASwKGlIwdU2FtcGxlIE5pbCBub3Jt
YWxpc2VkIExQIChENymUSwOGlGouAQAASwOGlIwDZGF5lEsBhpRqLgEAAEsEhpSMF1NhbXBsZSBQ
cmluZmxhbSBMUCAoRDcplEsDhpRqLgEAAEsFhpSMDFNhbXBsZSBjaGVja5RLA4aUai4BAABLBoaU
jBlTYW1wbGUgbWV0YSBkYXRhIGFuZCBtYXNzlEsDhpRqLgEAAEsHhpSMDVNhbXBsZTogKEQxNCmU
SwOGlGouAQAASwiGlIwOU2FtcGxlIGNoZWNrIDKUSwOGlGouAQAASwmGlIwcU2FtcGxlOiBOaWwg
bm9ybSBjZWxscyAoRDE0KZRLA4aUai4BAABLCoaUjA5UdW1vdXIgKHJpZ2h0KZRLAYaUai4BAABL
C4aUjB5TYW1wbGUgTmlsIG5vcm1hbGlzZWQgTFAgKEQxNCmUSwOGlGouAQAASwyGlIwEY2FnZZRL
AYaUai4BAABLDYaUjBhTYW1wbGUgUHJpbmZsYW0gTFAgKEQxNCmUSwOGlGouAQAASw6GlIwEZGF0
ZZRLAoaUai4BAABLD4aUjA5TYW1wbGUgY2hlY2sgM5RLA4aUai4BAABLEIaUjAZzYW1wbGWUSwKG
lGouAQAASxGGlIwGdHVtb3VylEsBhpRqLgEAAEsShpSMBnRpc3N1ZZRLAYaUai4BAABLE4aUjAl0
ZWNobmlxdWWUSwGGlGouAQAASxSGlIwJVHJlYXRtZW50lEsBhpRqLgEAAEsVhpSMBlN0cmFpbpRL
AYaUai4BAABLFoaUjAZHZW5kZXKUSwGGlGouAQAASxeGlIwLQWdlICh3ZWVrcymUSwKGlGouAQAA
SxiGlIwUUmlnaHRfdHVtb3VyXyhtZykgRDiUSwKGlGouAQAASxmGlIwPU3BsZWVuIChtZykgRDE1
lEsChpRqLgEAAEsahpSMDlNwbGVlbiAobWcpIEQ4lEsChpRqLgEAAEsbhpSMCXRyZWF0bWVudJRL
AYaUai4BAABLHIaUjAVCZWFkc5RLAoaUai4BAABLHYaUjApCZWFkcyAoRDcplEsChpRqLgEAAEse
hpSMFVJpZ2h0IFR1bW91ciAobWcpIEQxNZRLAoaUai4BAABLH4aUjAtCZWFkcyAoRDE0KZRLAoaU
ai4BAABLIIaUdUr+////hpRoB0sBdYwKYXR0cmlidXRlc5R9lCiMBGRhdGWUSwKMCmV4cGVyaW1l
bnSUSwGMCXRlY2huaXF1ZZRLAYwMdHVtb3VyX21vZGVslEsBjAZ0aXNzdWWUSwGMA2RheZRLAYwE
Y2FnZZRLAYwGc2FtcGxllEsCjAZ0dW1vdXKUSwGMCXRyZWF0bWVudJRLAYwFQmVhZHOUSwKMCkJl
YWRzIChENymUSwKMD0xldWtvY3l0ZXMgKEQ3KZRLAowVRW9zaW5vcGhpbHMgKEZTKSAoRDcplEsC
jBVMeW1waG9jeXRlcyAoRlMpIChENymUSwKMF015ZWxvaWQgY2VsbHMgKEZTKSAoRDcplEsCjAxC
IGNlbGxzIChENymUSwKMEENENCBUIGNlbGxzIChENymUSwKMEFRyZWdzIFBELTErIChENymUSwKM
EENEOCBUIGNlbGxzIChENymUSwKMFkNEOCBUIGNlbGxzIEx5NkMrIChENymUSwKMDU5LIGNlbGxz
IChENymUSwKME05LIGNlbGxzIEx5NkMrIChENymUSwKMEEVvc2lub3BoaWxzIChENymUSwKMD01h
Y3JvcGhhZ2UgKEQ3KZRLAowHREMgKEQ3KZRLAowOREMgUEQtTDErIChENymUSwKME0NEMTFiKyBM
eTZDX0ctIChENymUSwKMGkNEMTFiKyBMeTZDX0ctIFBELUwxKyAoRDcplEsCjBlDRDExYisgTHk2
Q2ludCBMeTZHLSAoRDcplEsCjA5Nb25vY3l0ZXMgKEQ3KZRLAowQTmV1dHJvcGhpbHMgKEQ3KZRL
AowOQ1hDTDEgKDEpIChENymUSwKMC1RHRi1iMSAoRDcplEsCjApJTC0xOCAoRDcplEsCjApJTC0y
MyAoRDcplEsCjA5DQ0wyMiAoMSkgKEQ3KZRLAowKSUwtMTAgKEQ3KZRLAowNSUwtMTJwNzAgKEQ3
KZRLAowJSUwtNiAoRDcplEsCjApUTkYtYSAoRDcplEsCjApHLUNTRiAoRDcplEsCjA5DQ0wxNyAo
MSkgKEQ3KZRLAowNSUwtMTJwNDAgKEQ3KZRLAowKSUwtMWIgKEQ3KZRLAowJQ0NMNSAoRDcplEsC
jApDQ0wyMCAoRDcplEsCjApDQ0wxMSAoRDcplEsCjA5DQ0wxNyAoMikgKEQ3KZRLAowOQ1hDTDEg
KDIpIChENymUSwKMCUNDTDIgKEQ3KZRLAowKQ1hDTDkgKEQ3KZRLAowLQ1hDTDEwIChENymUSwKM
CUNDTDMgKEQ3KZRLAowJQ0NMNCAoRDcplEsCjAtDWENMMTMgKEQ3KZRLAowKQ1hDTDUgKEQ3KZRL
AowOQ0NMMjIgKDIpIChENymUSwKMBlN0cmFpbpRLAYwGR2VuZGVylEsBjAtBZ2UgKHdlZWtzKZRL
AowOVHVtb3VyIChyaWdodCmUSwGMCVRyZWF0bWVudJRLAYwOU3BsZWVuIChtZykgRDiUSwKMFFJp
Z2h0X3R1bW91cl8obWcpIEQ4lEsCjA9TcGxlZW4gKG1nKSBEMTWUSwKMFVJpZ2h0IFR1bW91ciAo
bWcpIEQxNZRLAowLQmVhZHMgKEQxNCmUSwKMEExldWtvY3l0ZXMgKEQxNCmUSwKMFkVvc2lub3Bo
aWxzIChGUykgKEQxNCmUSwKMFkx5bXBob2N5dGVzIChGUykgKEQxNCmUSwKMGE15ZWxvaWQgY2Vs
bHMgKEZTKSAoRDE0KZRLAowNQiBjZWxscyAoRDE0KZRLAowRQ0Q0IFQgY2VsbHMgKEQxNCmUSwKM
EVRyZWdzIFBELTErIChEMTQplEsCjBFDRDggVCBjZWxscyAoRDE0KZRLAowXQ0Q4IFQgY2VsbHMg
THk2QysgKEQxNCmUSwKMDk5LIGNlbGxzIChEMTQplEsCjBROSyBjZWxscyBMeTZDKyAoRDE0KZRL
AowRRW9zaW5vcGhpbHMgKEQxNCmUSwKMEE1hY3JvcGhhZ2UgKEQxNCmUSwKMCERDIChEMTQplEsC
jA9EQyBQRC1MMSsgKEQxNCmUSwKMFENEMTFiKyBMeTZDX0ctIChEMTQplEsCjBtDRDExYisgTHk2
Q19HLSBQRC1MMSsgKEQxNCmUSwKMGkNEMTFiKyBMeTZDaW50IEx5NkctIChEMTQplEsCjA9Nb25v
Y3l0ZXMgKEQxNCmUSwKMEU5ldXRyb3BoaWxzIChEMTQplEsCjA9DWENMMSAoMSkgKEQxNCmUSwKM
DFRHRi1iMSAoRDE0KZRLAowLSUwtMTggKEQxNCmUSwKMC0lMLTIzIChEMTQplEsCjA9DQ0wyMiAo
MSkgKEQxNCmUSwKMC0lMLTEwIChEMTQplEsCjA5JTC0xMnA3MCAoRDE0KZRLAowKSUwtNiAoRDE0
KZRLAowLVE5GLWEgKEQxNCmUSwKMC0ctQ1NGIChEMTQplEsCjA9DQ0wxNyAoMSkgKEQxNCmUSwKM
DklMLTEycDQwIChEMTQplEsCjAtJTC0xYiAoRDE0KZRLAowKQ0NMNSAoRDE0KZRLAowLQ0NMMjAg
KEQxNCmUSwKMC0NDTDExIChEMTQplEsCjA9DQ0wxNyAoMikgKEQxNCmUSwKMD0NYQ0wxICgyKSAo
RDE0KZRLAowKQ0NMMiAoRDE0KZRLAowLQ1hDTDkgKEQxNCmUSwKMDENYQ0wxMCAoRDE0KZRLAowK
Q0NMMyAoRDE0KZRLAowKQ0NMNCAoRDE0KZRLAowMQ1hDTDEzIChEMTQplEsCjAtDWENMNSAoRDE0
KZRLAowPQ0NMMjIgKDIpIChEMTQplEsCdYwFbWV0YXOUfZQojAdTYW1wbGU6lEsDjBtTYW1wbGU6
IE5pbCBub3JtIGNlbGxzIChENymUSwOMHVNhbXBsZSBOaWwgbm9ybWFsaXNlZCBMUCAoRDcplEsD
jBdTYW1wbGUgUHJpbmZsYW0gTFAgKEQ3KZRLA4wMU2FtcGxlIGNoZWNrlEsDjBlTYW1wbGUgbWV0
YSBkYXRhIGFuZCBtYXNzlEsDjA5TYW1wbGUgY2hlY2sgMpRLA4wNU2FtcGxlOiAoRDE0KZRLA4wc
U2FtcGxlOiBOaWwgbm9ybSBjZWxscyAoRDE0KZRLA4weU2FtcGxlIE5pbCBub3JtYWxpc2VkIExQ
IChEMTQplEsDjBhTYW1wbGUgUHJpbmZsYW0gTFAgKEQxNCmUSwOMDlNhbXBsZSBjaGVjayAzlEsD
dXViaAwpgZR9lChoD32UKIwRZG9tYWluX3JvbGVfaGludHOUfZQojA5Nb25vY3l0ZXMgKEQ3KZRL
AoaUjAlhdmFpbGFibGWUSwCGlIwOQ1hDTDEgKDEpIChENymUSwKGlGoaAgAASwGGlIwJSUwtNiAo
RDcplEsChpRqGgIAAEsChpSMD0xldWtvY3l0ZXMgKEQ3KZRLAoaUahoCAABLA4aUjBVFb3Npbm9w
aGlscyAoRlMpIChENymUSwKGlGoaAgAASwSGlIwVTHltcGhvY3l0ZXMgKEZTKSAoRDcplEsChpRq
GgIAAEsFhpSMDEIgY2VsbHMgKEQ3KZRLAoaUahoCAABLBoaUjBBDRDQgVCBjZWxscyAoRDcplEsC
hpRqGgIAAEsHhpSMEFRyZWdzIFBELTErIChENymUSwKGlGoaAgAASwiGlIwQQ0Q4IFQgY2VsbHMg
KEQ3KZRLAoaUahoCAABLCYaUjBZDRDggVCBjZWxscyBMeTZDKyAoRDcplEsChpRqGgIAAEsKhpSM
DU5LIGNlbGxzIChENymUSwKGlGoaAgAASwuGlIwTTksgY2VsbHMgTHk2QysgKEQ3KZRLAoaUahoC
AABLDIaUjBBFb3Npbm9waGlscyAoRDcplEsChpRqGgIAAEsNhpSMD01hY3JvcGhhZ2UgKEQ3KZRL
AoaUahoCAABLDoaUjAdEQyAoRDcplEsChpRqGgIAAEsPhpSMDkRDIFBELUwxKyAoRDcplEsChpRq
GgIAAEsQhpSMC1RHRi1iMSAoRDcplEsChpRqGgIAAEsRhpSMCklMLTE4IChENymUSwKGlGoaAgAA
SxKGlIwKSUwtMjMgKEQ3KZRLAoaUahoCAABLE4aUjA5DQ0wyMiAoMSkgKEQ3KZRLAoaUahoCAABL
FIaUjApJTC0xMCAoRDcplEsChpRqGgIAAEsVhpSMDUlMLTEycDcwIChENymUSwKGlGoaAgAASxaG
lIwKVE5GLWEgKEQ3KZRLAoaUahoCAABLF4aUjA5DQ0wxNyAoMSkgKEQ3KZRLAoaUahoCAABLGIaU
jA1JTC0xMnA0MCAoRDcplEsChpRqGgIAAEsZhpSMCklMLTFiIChENymUSwKGlGoaAgAASxqGlIwJ
Q0NMNSAoRDcplEsChpRqGgIAAEsbhpSMCkNDTDIwIChENymUSwKGlGoaAgAASxyGlIwKQ0NMMTEg
KEQ3KZRLAoaUahoCAABLHYaUjA5DQ0wxNyAoMikgKEQ3KZRLAoaUahoCAABLHoaUjA5DWENMMSAo
MikgKEQ3KZRLAoaUahoCAABLH4aUjAlDQ0wyIChENymUSwKGlGoaAgAASyCGlIwKQ1hDTDkgKEQ3
KZRLAoaUahoCAABLIYaUjAtDWENMMTAgKEQ3KZRLAoaUahoCAABLIoaUjAlDQ0wzIChENymUSwKG
lGoaAgAASyOGlIwJQ0NMNCAoRDcplEsChpRqGgIAAEskhpSMC0NYQ0wxMyAoRDcplEsChpRqGgIA
AEslhpSMCkNYQ0w1IChENymUSwKGlGoaAgAASyaGlIwOQ0NMMjIgKDIpIChENymUSwKGlGoaAgAA
SyeGlIwKRy1DU0YgKEQ3KZRLAoaUjAlhdHRyaWJ1dGWUSwCGlIwQTmV1dHJvcGhpbHMgKEQ3KZRL
AoaUapMCAABLAYaUjBNDRDExYisgTHk2Q19HLSAoRDcplEsChpRqkwIAAEsChpSMF015ZWxvaWQg
Y2VsbHMgKEZTKSAoRDcplEsChpRqkwIAAEsDhpSMGkNEMTFiKyBMeTZDX0ctIFBELUwxKyAoRDcp
lEsChpRqkwIAAEsEhpSMGUNEMTFiKyBMeTZDaW50IEx5NkctIChENymUSwKGlGqTAgAASwWGlIwM
dHVtb3VyX21vZGVslEsBhpSMBWNsYXNzlEsAhpSMB1NhbXBsZTqUSwOGlIwEbWV0YZRLAIaUjApl
eHBlcmltZW50lEsBhpRqqgIAAEsBhpSMG1NhbXBsZTogTmlsIG5vcm0gY2VsbHMgKEQ3KZRLA4aU
aqoCAABLAoaUjB1TYW1wbGUgTmlsIG5vcm1hbGlzZWQgTFAgKEQ3KZRLA4aUaqoCAABLA4aUjANk
YXmUSwGGlGqqAgAASwSGlIwXU2FtcGxlIFByaW5mbGFtIExQIChENymUSwOGlGqqAgAASwWGlIwM
U2FtcGxlIGNoZWNrlEsDhpRqqgIAAEsGhpSMGVNhbXBsZSBtZXRhIGRhdGEgYW5kIG1hc3OUSwOG
lGqqAgAASweGlIwOU2FtcGxlIGNoZWNrIDKUSwOGlGqqAgAASwiGlIwOVHVtb3VyIChyaWdodCmU
SwGGlGqqAgAASwmGlIwEY2FnZZRLAYaUaqoCAABLCoaUjARkYXRllEsChpRqqgIAAEsLhpSMBnNh
bXBsZZRLAoaUaqoCAABLDIaUjAZ0dW1vdXKUSwGGlGqqAgAASw2GlIwGdGlzc3VllEsBhpRqqgIA
AEsOhpSMCXRlY2huaXF1ZZRLAYaUaqoCAABLD4aUjAlUcmVhdG1lbnSUSwGGlGqqAgAASxCGlIwG
U3RyYWlulEsBhpRqqgIAAEsRhpSMBkdlbmRlcpRLAYaUaqoCAABLEoaUjAtBZ2UgKHdlZWtzKZRL
AoaUaqoCAABLE4aUjBRSaWdodF90dW1vdXJfKG1nKSBEOJRLAoaUaqoCAABLFIaUjA9TcGxlZW4g
KG1nKSBEMTWUSwKGlGqqAgAASxWGlIwOU3BsZWVuIChtZykgRDiUSwKGlGqqAgAASxaGlIwJdHJl
YXRtZW50lEsBhpRqqgIAAEsXhpSMBUJlYWRzlEsChpRqqgIAAEsYhpSMCkJlYWRzIChENymUSwKG
lGqqAgAASxmGlIwVUmlnaHQgVHVtb3VyIChtZykgRDE1lEsChpRqqgIAAEsahpR1Sv7///+GlGgH
SwF1apEBAAB9lCiMBGRhdGWUSwKMCmV4cGVyaW1lbnSUSwGMCXRlY2huaXF1ZZRLAYwMdHVtb3Vy
X21vZGVslEsBjAZ0aXNzdWWUSwGMA2RheZRLAYwEY2FnZZRLAYwGc2FtcGxllEsCjAZ0dW1vdXKU
SwGMCXRyZWF0bWVudJRLAYwFQmVhZHOUSwKMCkJlYWRzIChENymUSwKMD0xldWtvY3l0ZXMgKEQ3
KZRLAowVRW9zaW5vcGhpbHMgKEZTKSAoRDcplEsCjBVMeW1waG9jeXRlcyAoRlMpIChENymUSwKM
F015ZWxvaWQgY2VsbHMgKEZTKSAoRDcplEsCjAxCIGNlbGxzIChENymUSwKMEENENCBUIGNlbGxz
IChENymUSwKMEFRyZWdzIFBELTErIChENymUSwKMEENEOCBUIGNlbGxzIChENymUSwKMFkNEOCBU
IGNlbGxzIEx5NkMrIChENymUSwKMDU5LIGNlbGxzIChENymUSwKME05LIGNlbGxzIEx5NkMrIChE
NymUSwKMEEVvc2lub3BoaWxzIChENymUSwKMD01hY3JvcGhhZ2UgKEQ3KZRLAowHREMgKEQ3KZRL
AowOREMgUEQtTDErIChENymUSwKME0NEMTFiKyBMeTZDX0ctIChENymUSwKMGkNEMTFiKyBMeTZD
X0ctIFBELUwxKyAoRDcplEsCjBlDRDExYisgTHk2Q2ludCBMeTZHLSAoRDcplEsCjA5Nb25vY3l0
ZXMgKEQ3KZRLAowQTmV1dHJvcGhpbHMgKEQ3KZRLAowOQ1hDTDEgKDEpIChENymUSwKMC1RHRi1i
MSAoRDcplEsCjApJTC0xOCAoRDcplEsCjApJTC0yMyAoRDcplEsCjA5DQ0wyMiAoMSkgKEQ3KZRL
AowKSUwtMTAgKEQ3KZRLAowNSUwtMTJwNzAgKEQ3KZRLAowJSUwtNiAoRDcplEsCjApUTkYtYSAo
RDcplEsCjApHLUNTRiAoRDcplEsCjA5DQ0wxNyAoMSkgKEQ3KZRLAowNSUwtMTJwNDAgKEQ3KZRL
AowKSUwtMWIgKEQ3KZRLAowJQ0NMNSAoRDcplEsCjApDQ0wyMCAoRDcplEsCjApDQ0wxMSAoRDcp
lEsCjA5DQ0wxNyAoMikgKEQ3KZRLAowOQ1hDTDEgKDIpIChENymUSwKMCUNDTDIgKEQ3KZRLAowK
Q1hDTDkgKEQ3KZRLAowLQ1hDTDEwIChENymUSwKMCUNDTDMgKEQ3KZRLAowJQ0NMNCAoRDcplEsC
jAtDWENMMTMgKEQ3KZRLAowKQ1hDTDUgKEQ3KZRLAowOQ0NMMjIgKDIpIChENymUSwKMBlN0cmFp
bpRLAYwGR2VuZGVylEsBjAtBZ2UgKHdlZWtzKZRLAowOVHVtb3VyIChyaWdodCmUSwGMCVRyZWF0
bWVudJRLAYwOU3BsZWVuIChtZykgRDiUSwKMFFJpZ2h0X3R1bW91cl8obWcpIEQ4lEsCjA9TcGxl
ZW4gKG1nKSBEMTWUSwKMFVJpZ2h0IFR1bW91ciAobWcpIEQxNZRLAnVqBQIAAH2UKIwHU2FtcGxl
OpRLA4wbU2FtcGxlOiBOaWwgbm9ybSBjZWxscyAoRDcplEsDjB1TYW1wbGUgTmlsIG5vcm1hbGlz
ZWQgTFAgKEQ3KZRLA4wXU2FtcGxlIFByaW5mbGFtIExQIChENymUSwOMDFNhbXBsZSBjaGVja5RL
A4wZU2FtcGxlIG1ldGEgZGF0YSBhbmQgbWFzc5RLA4wOU2FtcGxlIGNoZWNrIDKUSwN1dWJoDCmB
lH2UKGgPfZQojBFkb21haW5fcm9sZV9oaW50c5R9lCiMEExldWtvY3l0ZXMgKEQxNCmUSwKGlIwJ
YXR0cmlidXRllEsAhpSMFkVvc2lub3BoaWxzIChGUykgKEQxNCmUSwKGlGpOAwAASwGGlIwWTHlt
cGhvY3l0ZXMgKEZTKSAoRDE0KZRLAoaUak4DAABLAoaUjBhNeWVsb2lkIGNlbGxzIChGUykgKEQx
NCmUSwKGlGpOAwAASwOGlIwNQiBjZWxscyAoRDE0KZRLAoaUak4DAABLBIaUjBFDRDQgVCBjZWxs
cyAoRDE0KZRLAoaUak4DAABLBYaUjBFUcmVncyBQRC0xKyAoRDE0KZRLAoaUak4DAABLBoaUjBFD
RDggVCBjZWxscyAoRDE0KZRLAoaUak4DAABLB4aUjBdDRDggVCBjZWxscyBMeTZDKyAoRDE0KZRL
AoaUak4DAABLCIaUjA5OSyBjZWxscyAoRDE0KZRLAoaUak4DAABLCYaUjBROSyBjZWxscyBMeTZD
KyAoRDE0KZRLAoaUak4DAABLCoaUjBFFb3Npbm9waGlscyAoRDE0KZRLAoaUak4DAABLC4aUjBBN
YWNyb3BoYWdlIChEMTQplEsChpRqTgMAAEsMhpSMCERDIChEMTQplEsChpRqTgMAAEsNhpSMD0RD
IFBELUwxKyAoRDE0KZRLAoaUak4DAABLDoaUjBRDRDExYisgTHk2Q19HLSAoRDE0KZRLAoaUak4D
AABLD4aUjBtDRDExYisgTHk2Q19HLSBQRC1MMSsgKEQxNCmUSwKGlGpOAwAASxCGlIwaQ0QxMWIr
IEx5NkNpbnQgTHk2Ry0gKEQxNCmUSwKGlGpOAwAASxGGlIwPTW9ub2N5dGVzIChEMTQplEsChpRq
TgMAAEsShpSMEU5ldXRyb3BoaWxzIChEMTQplEsChpRqTgMAAEsThpSMD0NYQ0wxICgxKSAoRDE0
KZRLAoaUak4DAABLFIaUjAxUR0YtYjEgKEQxNCmUSwKGlGpOAwAASxWGlIwLSUwtMTggKEQxNCmU
SwKGlGpOAwAASxaGlIwLSUwtMjMgKEQxNCmUSwKGlGpOAwAASxeGlIwPQ0NMMjIgKDEpIChEMTQp
lEsChpRqTgMAAEsYhpSMC0lMLTEwIChEMTQplEsChpRqTgMAAEsZhpSMDklMLTEycDcwIChEMTQp
lEsChpRqTgMAAEsahpSMCklMLTYgKEQxNCmUSwKGlGpOAwAASxuGlIwLVE5GLWEgKEQxNCmUSwKG
lGpOAwAASxyGlIwLRy1DU0YgKEQxNCmUSwKGlGpOAwAASx2GlIwPQ0NMMTcgKDEpIChEMTQplEsC
hpRqTgMAAEsehpSMDklMLTEycDQwIChEMTQplEsChpRqTgMAAEsfhpSMC0lMLTFiIChEMTQplEsC
hpRqTgMAAEsghpSMCkNDTDUgKEQxNCmUSwKGlGpOAwAASyGGlIwLQ0NMMjAgKEQxNCmUSwKGlGpO
AwAASyKGlIwLQ0NMMTEgKEQxNCmUSwKGlGpOAwAASyOGlIwPQ0NMMTcgKDIpIChEMTQplEsChpRq
TgMAAEskhpSMD0NYQ0wxICgyKSAoRDE0KZRLAoaUak4DAABLJYaUjApDQ0wyIChEMTQplEsChpRq
TgMAAEsmhpSMC0NYQ0w5IChEMTQplEsChpRqTgMAAEsnhpSMDENYQ0wxMCAoRDE0KZRLAoaUak4D
AABLKIaUjApDQ0wzIChEMTQplEsChpRqTgMAAEsphpSMCkNDTDQgKEQxNCmUSwKGlGpOAwAASyqG
lIwMQ1hDTDEzIChEMTQplEsChpRqTgMAAEsrhpSMC0NYQ0w1IChEMTQplEsChpRqTgMAAEsshpSM
D0NDTDIyICgyKSAoRDE0KZRLAoaUak4DAABLLYaUjBVSaWdodCBUdW1vdXIgKG1nKSBEMTWUSwKG
lIwFY2xhc3OUSwCGlIwHU2FtcGxlOpRLA4aUjARtZXRhlEsAhpSMG1NhbXBsZTogTmlsIG5vcm0g
Y2VsbHMgKEQ3KZRLA4aUat0DAABLAYaUjA5TYW1wbGUgY2hlY2sgMpRLA4aUat0DAABLAoaUjA1T
YW1wbGU6IChEMTQplEsDhpRq3QMAAEsDhpSMHFNhbXBsZTogTmlsIG5vcm0gY2VsbHMgKEQxNCmU
SwOGlGrdAwAASwSGlIweU2FtcGxlIE5pbCBub3JtYWxpc2VkIExQIChEMTQplEsDhpRq3QMAAEsF
hpSMGFNhbXBsZSBQcmluZmxhbSBMUCAoRDE0KZRLA4aUat0DAABLBoaUjA5TYW1wbGUgY2hlY2sg
M5RLA4aUat0DAABLB4aUjARkYXRllEsChpRq3QMAAEsIhpSMCmV4cGVyaW1lbnSUSwGGlGrdAwAA
SwmGlIwJdGVjaG5pcXVllEsBhpRq3QMAAEsKhpSMBnRpc3N1ZZRLAYaUat0DAABLC4aUjANkYXmU
SwGGlGrdAwAASwyGlIwEY2FnZZRLAYaUat0DAABLDYaUjAZzYW1wbGWUSwKGlGrdAwAASw6GlIwG
dHVtb3VylEsBhpRq3QMAAEsPhpSMCXRyZWF0bWVudJRLAYaUat0DAABLEIaUjAVCZWFkc5RLAoaU
at0DAABLEYaUjAZTdHJhaW6USwGGlGrdAwAASxKGlIwGR2VuZGVylEsBhpRq3QMAAEsThpSMC0Fn
ZSAod2Vla3MplEsChpRq3QMAAEsUhpSMDlR1bW91ciAocmlnaHQplEsBhpRq3QMAAEsVhpSMCVRy
ZWF0bWVudJRLAYaUat0DAABLFoaUjA9TcGxlZW4gKG1nKSBEMTWUSwKGlGrdAwAASxeGlIwLQmVh
ZHMgKEQxNCmUSwKGlGrdAwAASxiGlIwMdHVtb3VyX21vZGVslEsBhpRq3QMAAEsZhpR1Sv7///+G
lGgHSwF1apEBAAB9lCiMBGRhdGWUSwKMCmV4cGVyaW1lbnSUSwGMCXRlY2huaXF1ZZRLAYwMdHVt
b3VyX21vZGVslEsBjAZ0aXNzdWWUSwGMA2RheZRLAYwEY2FnZZRLAYwGc2FtcGxllEsCjAZ0dW1v
dXKUSwGMCXRyZWF0bWVudJRLAYwFQmVhZHOUSwKMBlN0cmFpbpRLAYwGR2VuZGVylEsBjAtBZ2Ug
KHdlZWtzKZRLAowOVHVtb3VyIChyaWdodCmUSwGMCVRyZWF0bWVudJRLAYwLQmVhZHMgKEQxNCmU
SwKMEExldWtvY3l0ZXMgKEQxNCmUSwKMFkVvc2lub3BoaWxzIChGUykgKEQxNCmUSwKMFkx5bXBo
b2N5dGVzIChGUykgKEQxNCmUSwKMGE15ZWxvaWQgY2VsbHMgKEZTKSAoRDE0KZRLAowNQiBjZWxs
cyAoRDE0KZRLAowRQ0Q0IFQgY2VsbHMgKEQxNCmUSwKMEVRyZWdzIFBELTErIChEMTQplEsCjBFD
RDggVCBjZWxscyAoRDE0KZRLAowXQ0Q4IFQgY2VsbHMgTHk2QysgKEQxNCmUSwKMDk5LIGNlbGxz
IChEMTQplEsCjBROSyBjZWxscyBMeTZDKyAoRDE0KZRLAowRRW9zaW5vcGhpbHMgKEQxNCmUSwKM
EE1hY3JvcGhhZ2UgKEQxNCmUSwKMCERDIChEMTQplEsCjA9EQyBQRC1MMSsgKEQxNCmUSwKMFENE
MTFiKyBMeTZDX0ctIChEMTQplEsCjBtDRDExYisgTHk2Q19HLSBQRC1MMSsgKEQxNCmUSwKMGkNE
MTFiKyBMeTZDaW50IEx5NkctIChEMTQplEsCjA9Nb25vY3l0ZXMgKEQxNCmUSwKMEU5ldXRyb3Bo
aWxzIChEMTQplEsCjA9DWENMMSAoMSkgKEQxNCmUSwKMDFRHRi1iMSAoRDE0KZRLAowLSUwtMTgg
KEQxNCmUSwKMC0lMLTIzIChEMTQplEsCjA9DQ0wyMiAoMSkgKEQxNCmUSwKMC0lMLTEwIChEMTQp
lEsCjA5JTC0xMnA3MCAoRDE0KZRLAowKSUwtNiAoRDE0KZRLAowLVE5GLWEgKEQxNCmUSwKMC0ct
Q1NGIChEMTQplEsCjA9DQ0wxNyAoMSkgKEQxNCmUSwKMDklMLTEycDQwIChEMTQplEsCjAtJTC0x
YiAoRDE0KZRLAowKQ0NMNSAoRDE0KZRLAowLQ0NMMjAgKEQxNCmUSwKMC0NDTDExIChEMTQplEsC
jA9DQ0wxNyAoMikgKEQxNCmUSwKMD0NYQ0wxICgyKSAoRDE0KZRLAowKQ0NMMiAoRDE0KZRLAowL
Q1hDTDkgKEQxNCmUSwKMDENYQ0wxMCAoRDE0KZRLAowKQ0NMMyAoRDE0KZRLAowKQ0NMNCAoRDE0
KZRLAowMQ1hDTDEzIChEMTQplEsCjAtDWENMNSAoRDE0KZRLAowPQ0NMMjIgKDIpIChEMTQplEsC
jA9TcGxlZW4gKG1nKSBEMTWUSwKMFVJpZ2h0IFR1bW91ciAobWcpIEQxNZRLAnVqBQIAAH2UKIwH
U2FtcGxlOpRLA4wbU2FtcGxlOiBOaWwgbm9ybSBjZWxscyAoRDcplEsDjA5TYW1wbGUgY2hlY2sg
MpRLA4wNU2FtcGxlOiAoRDE0KZRLA4wcU2FtcGxlOiBOaWwgbm9ybSBjZWxscyAoRDE0KZRLA4we
U2FtcGxlIE5pbCBub3JtYWxpc2VkIExQIChEMTQplEsDjBhTYW1wbGUgUHJpbmZsYW0gTFAgKEQx
NCmUSwOMDlNhbXBsZSBjaGVjayAzlEsDdXViaAwpgZR9lChoD32UKIwRZG9tYWluX3JvbGVfaGlu
dHOUfZQojBBMZXVrb2N5dGVzIChEMTQplEsChpSMCWF0dHJpYnV0ZZRLAIaUjBZFb3Npbm9waGls
cyAoRlMpIChEMTQplEsChpRqfQQAAEsBhpSMFkx5bXBob2N5dGVzIChGUykgKEQxNCmUSwKGlGp9
BAAASwKGlIwYTXllbG9pZCBjZWxscyAoRlMpIChEMTQplEsChpRqfQQAAEsDhpSMDUIgY2VsbHMg
KEQxNCmUSwKGlGp9BAAASwSGlIwRQ0Q0IFQgY2VsbHMgKEQxNCmUSwKGlGp9BAAASwWGlIwRVHJl
Z3MgUEQtMSsgKEQxNCmUSwKGlGp9BAAASwaGlIwRQ0Q4IFQgY2VsbHMgKEQxNCmUSwKGlGp9BAAA
SweGlIwXQ0Q4IFQgY2VsbHMgTHk2QysgKEQxNCmUSwKGlGp9BAAASwiGlIwOTksgY2VsbHMgKEQx
NCmUSwKGlGp9BAAASwmGlIwUTksgY2VsbHMgTHk2QysgKEQxNCmUSwKGlGp9BAAASwqGlIwRRW9z
aW5vcGhpbHMgKEQxNCmUSwKGlGp9BAAASwuGlIwQTWFjcm9waGFnZSAoRDE0KZRLAoaUan0EAABL
DIaUjAhEQyAoRDE0KZRLAoaUan0EAABLDYaUjA9EQyBQRC1MMSsgKEQxNCmUSwKGlGp9BAAASw6G
lIwUQ0QxMWIrIEx5NkNfRy0gKEQxNCmUSwKGlGp9BAAASw+GlIwbQ0QxMWIrIEx5NkNfRy0gUEQt
TDErIChEMTQplEsChpRqfQQAAEsQhpSMGkNEMTFiKyBMeTZDaW50IEx5NkctIChEMTQplEsChpRq
fQQAAEsRhpSMD01vbm9jeXRlcyAoRDE0KZRLAoaUan0EAABLEoaUjBFOZXV0cm9waGlscyAoRDE0
KZRLAoaUan0EAABLE4aUjA9DWENMMSAoMSkgKEQxNCmUSwKGlGp9BAAASxSGlIwMVEdGLWIxIChE
MTQplEsChpRqfQQAAEsVhpSMC0lMLTE4IChEMTQplEsChpRqfQQAAEsWhpSMC0lMLTIzIChEMTQp
lEsChpRqfQQAAEsXhpSMD0NDTDIyICgxKSAoRDE0KZRLAoaUan0EAABLGIaUjAtJTC0xMCAoRDE0
KZRLAoaUan0EAABLGYaUjA5JTC0xMnA3MCAoRDE0KZRLAoaUan0EAABLGoaUjApJTC02IChEMTQp
lEsChpRqfQQAAEsbhpSMC1RORi1hIChEMTQplEsChpRqfQQAAEschpSMC0ctQ1NGIChEMTQplEsC
hpRqfQQAAEsdhpSMD0NDTDE3ICgxKSAoRDE0KZRLAoaUan0EAABLHoaUjA5JTC0xMnA0MCAoRDE0
KZRLAoaUan0EAABLH4aUjAtJTC0xYiAoRDE0KZRLAoaUan0EAABLIIaUjApDQ0w1IChEMTQplEsC
hpRqfQQAAEshhpSMC0NDTDIwIChEMTQplEsChpRqfQQAAEsihpSMC0NDTDExIChEMTQplEsChpRq
fQQAAEsjhpSMD0NDTDE3ICgyKSAoRDE0KZRLAoaUan0EAABLJIaUjA9DWENMMSAoMikgKEQxNCmU
SwKGlGp9BAAASyWGlIwKQ0NMMiAoRDE0KZRLAoaUan0EAABLJoaUjAtDWENMOSAoRDE0KZRLAoaU
an0EAABLJ4aUjAxDWENMMTAgKEQxNCmUSwKGlGp9BAAASyiGlIwKQ0NMMyAoRDE0KZRLAoaUan0E
AABLKYaUjApDQ0w0IChEMTQplEsChpRqfQQAAEsqhpSMDENYQ0wxMyAoRDE0KZRLAoaUan0EAABL
K4aUjAtDWENMNSAoRDE0KZRLAoaUan0EAABLLIaUjA9DQ0wyMiAoMikgKEQxNCmUSwKGlGp9BAAA
Sy2GlIwMdHVtb3VyX21vZGVslEsBhpSMBWNsYXNzlEsAhpSMB1NhbXBsZTqUSwOGlIwEbWV0YZRL
AIaUjBtTYW1wbGU6IE5pbCBub3JtIGNlbGxzIChENymUSwOGlGoMBQAASwGGlIwOU2FtcGxlIGNo
ZWNrIDKUSwOGlGoMBQAASwKGlIwNU2FtcGxlOiAoRDE0KZRLA4aUagwFAABLA4aUjBxTYW1wbGU6
IE5pbCBub3JtIGNlbGxzIChEMTQplEsDhpRqDAUAAEsEhpSMHlNhbXBsZSBOaWwgbm9ybWFsaXNl
ZCBMUCAoRDE0KZRLA4aUagwFAABLBYaUjBhTYW1wbGUgUHJpbmZsYW0gTFAgKEQxNCmUSwOGlGoM
BQAASwaGlIwOU2FtcGxlIGNoZWNrIDOUSwOGlGoMBQAASweGlIwEZGF0ZZRLAoaUagwFAABLCIaU
jApleHBlcmltZW50lEsBhpRqDAUAAEsJhpSMCXRlY2huaXF1ZZRLAYaUagwFAABLCoaUjAZ0aXNz
dWWUSwGGlGoMBQAASwuGlIwDZGF5lEsBhpRqDAUAAEsMhpSMBGNhZ2WUSwGGlGoMBQAASw2GlIwG
c2FtcGxllEsChpRqDAUAAEsOhpSMBnR1bW91cpRLAYaUagwFAABLD4aUjAl0cmVhdG1lbnSUSwGG
lGoMBQAASxCGlIwFQmVhZHOUSwKGlGoMBQAASxGGlIwGU3RyYWlulEsBhpRqDAUAAEsShpSMBkdl
bmRlcpRLAYaUagwFAABLE4aUjAtBZ2UgKHdlZWtzKZRLAoaUagwFAABLFIaUjA5UdW1vdXIgKHJp
Z2h0KZRLAYaUagwFAABLFYaUjAlUcmVhdG1lbnSUSwGGlGoMBQAASxaGlIwPU3BsZWVuIChtZykg
RDE1lEsChpRqDAUAAEsXhpSMC0JlYWRzIChEMTQplEsChpRqDAUAAEsYhpSMFVJpZ2h0IFR1bW91
ciAobWcpIEQxNZRLAoaUagwFAABLGYaUdUr+////hpRoB0sBdWqRAQAAfZQojARkYXRllEsCjApl
eHBlcmltZW50lEsBjAl0ZWNobmlxdWWUSwGMDHR1bW91cl9tb2RlbJRLAYwGdGlzc3VllEsBjANk
YXmUSwGMBGNhZ2WUSwGMBnNhbXBsZZRLAowGdHVtb3VylEsBjAl0cmVhdG1lbnSUSwGMBUJlYWRz
lEsCjAZTdHJhaW6USwGMBkdlbmRlcpRLAYwLQWdlICh3ZWVrcymUSwKMDlR1bW91ciAocmlnaHQp
lEsBjAlUcmVhdG1lbnSUSwGMC0JlYWRzIChEMTQplEsCjBBMZXVrb2N5dGVzIChEMTQplEsCjBZF
b3Npbm9waGlscyAoRlMpIChEMTQplEsCjBZMeW1waG9jeXRlcyAoRlMpIChEMTQplEsCjBhNeWVs
b2lkIGNlbGxzIChGUykgKEQxNCmUSwKMDUIgY2VsbHMgKEQxNCmUSwKMEUNENCBUIGNlbGxzIChE
MTQplEsCjBFUcmVncyBQRC0xKyAoRDE0KZRLAowRQ0Q4IFQgY2VsbHMgKEQxNCmUSwKMF0NEOCBU
IGNlbGxzIEx5NkMrIChEMTQplEsCjA5OSyBjZWxscyAoRDE0KZRLAowUTksgY2VsbHMgTHk2Qysg
KEQxNCmUSwKMEUVvc2lub3BoaWxzIChEMTQplEsCjBBNYWNyb3BoYWdlIChEMTQplEsCjAhEQyAo
RDE0KZRLAowPREMgUEQtTDErIChEMTQplEsCjBRDRDExYisgTHk2Q19HLSAoRDE0KZRLAowbQ0Qx
MWIrIEx5NkNfRy0gUEQtTDErIChEMTQplEsCjBpDRDExYisgTHk2Q2ludCBMeTZHLSAoRDE0KZRL
AowPTW9ub2N5dGVzIChEMTQplEsCjBFOZXV0cm9waGlscyAoRDE0KZRLAowPQ1hDTDEgKDEpIChE
MTQplEsCjAxUR0YtYjEgKEQxNCmUSwKMC0lMLTE4IChEMTQplEsCjAtJTC0yMyAoRDE0KZRLAowP
Q0NMMjIgKDEpIChEMTQplEsCjAtJTC0xMCAoRDE0KZRLAowOSUwtMTJwNzAgKEQxNCmUSwKMCklM
LTYgKEQxNCmUSwKMC1RORi1hIChEMTQplEsCjAtHLUNTRiAoRDE0KZRLAowPQ0NMMTcgKDEpIChE
MTQplEsCjA5JTC0xMnA0MCAoRDE0KZRLAowLSUwtMWIgKEQxNCmUSwKMCkNDTDUgKEQxNCmUSwKM
C0NDTDIwIChEMTQplEsCjAtDQ0wxMSAoRDE0KZRLAowPQ0NMMTcgKDIpIChEMTQplEsCjA9DWENM
MSAoMikgKEQxNCmUSwKMCkNDTDIgKEQxNCmUSwKMC0NYQ0w5IChEMTQplEsCjAxDWENMMTAgKEQx
NCmUSwKMCkNDTDMgKEQxNCmUSwKMCkNDTDQgKEQxNCmUSwKMDENYQ0wxMyAoRDE0KZRLAowLQ1hD
TDUgKEQxNCmUSwKMD0NDTDIyICgyKSAoRDE0KZRLAowPU3BsZWVuIChtZykgRDE1lEsCjBVSaWdo
dCBUdW1vdXIgKG1nKSBEMTWUSwJ1agUCAAB9lCiMB1NhbXBsZTqUSwOMG1NhbXBsZTogTmlsIG5v
cm0gY2VsbHMgKEQ3KZRLA4wOU2FtcGxlIGNoZWNrIDKUSwOMDVNhbXBsZTogKEQxNCmUSwOMHFNh
bXBsZTogTmlsIG5vcm0gY2VsbHMgKEQxNCmUSwOMHlNhbXBsZSBOaWwgbm9ybWFsaXNlZCBMUCAo
RDE0KZRLA4wYU2FtcGxlIFByaW5mbGFtIExQIChEMTQplEsDjA5TYW1wbGUgY2hlY2sgM5RLA3V1
YmV1Lg==
</properties>
		<properties format="literal" node_id="3">{'compatibility_mode': False, 'controlAreaVisible': True, 'number_of_folds': 10, 'replacement': False, 'sampleSizeNumber': 2, 'sampleSizePercentage': 60, 'sampleSizeSqlPercentage': 0.1, 'sampleSizeSqlTime': 1, 'sampling_type': 0, 'savedWidgetGeometry': b'\x01\xd9\xd0\xcb\x00\x03\x00\x00\x00\x00\x04\x80\x00\x00\x00\x17\x00\x00\x05}\x00\x00\x01\xda\x00\x00\x04Q\x00\x00\x01\xb2\x00\x00\x05N\x00\x00\x03_\x00\x00\x00\x00\x02\x00\x00\x00\x05\xa0\x00\x00\x04\x80\x00\x00\x00-\x00\x00\x05}\x00\x00\x01\xda', 'selectedFold': 1, 'sql_dl': False, 'stratify': False, 'use_seed': False, '__version__': 2}</properties>
		<properties format="literal" node_id="4">{'auto_apply': True, 'class_weight': True, 'controlAreaVisible': True, 'index_output': 0, 'learner_name': 'RF all features', 'max_depth': 3, 'max_features': 4, 'min_samples_split': 5, 'n_estimators': 500, 'savedWidgetGeometry': b'\x01\xd9\xd0\xcb\x00\x03\x00\x00\x00\x00\x05\xa0\x00\x00\x00\x07\x00\x00\x07;\x00\x00\x01\xa3\x00\x00\x05\xa0\x00\x00\x00\x1d\x00\x00\x07;\x00\x00\x01\xa3\x00\x00\x00\x01\x02\x00\x00\x00\rp\x00\x00\x05\xa0\x00\x00\x00\x1d\x00\x00\x07;\x00\x00\x01\xa3', 'use_max_depth': True, 'use_max_features': True, 'use_min_samples_split': True, 'use_random_state': False, '__version__': 1}</properties>
		<properties format="pickle" node_id="5">gASVeGUAAAAAAAB9lCiMCmF1dG9fYXBwbHmUiIwSY29udHJvbEFyZWFWaXNpYmxllIiME3NhdmVk
V2lkZ2V0R2VvbWV0cnmUQ0IB2dDLAAMAAAAADeIAAAH3AAAQYQAAA+wAAA3iAAACDQAAEGEAAAPs
AAAAAQAAAAANcAAADeIAAAINAAAQYQAAA+yUjBBzZWxlY3RlZF9tZXRob2RzlI+UKIwIUlJlbGll
ZkaUjBVVbml2YXJpYXRlIFJlZ3Jlc3Npb26UkIwHc29ydGluZ5RLAIwDc2lwlIwOX3VucGlja2xl
X2VudW2Uk5SMDFB5UXQ1LlF0Q29yZZSMCVNvcnRPcmRlcpRLAYeUUpSGlIwLX192ZXJzaW9uX1+U
SwOMEGNvbnRleHRfc2V0dGluZ3OUXZQojBVvcmFuZ2V3aWRnZXQuc2V0dGluZ3OUjAdDb250ZXh0
lJOUKYGUfZQojAZ2YWx1ZXOUfZQojAluU2VsZWN0ZWSUSwpK/v///4aUjA5zZWxlY3RlZF9hdHRy
c5RdlCiMCkctQ1NGIChENymUS2aGlIwYTXllbG9pZCBjZWxscyAoRlMpIChEMTQplEtmhpSMEU5l
dXRyb3BoaWxzIChEMTQplEtmhpSMC0ctQ1NGIChEMTQplEtmhpSMD01vbm9jeXRlcyAoRDE0KZRL
ZoaUjBBOZXV0cm9waGlscyAoRDcplEtmhpSMF015ZWxvaWQgY2VsbHMgKEZTKSAoRDcplEtmhpSM
EExldWtvY3l0ZXMgKEQxNCmUS2aGlIwIREMgKEQxNCmUS2aGlIwUQ0QxMWIrIEx5NkNfRy0gKEQx
NCmUS2aGlIwPREMgUEQtTDErIChEMTQplEtmhpSMFkVvc2lub3BoaWxzIChGUykgKEQxNCmUS2aG
lIwPTGV1a29jeXRlcyAoRDcplEtmhpSME0NEMTFiKyBMeTZDX0ctIChENymUS2aGlIwaQ0QxMWIr
IEx5NkNpbnQgTHk2Ry0gKEQxNCmUS2aGlIwRRW9zaW5vcGhpbHMgKEQxNCmUS2aGlIwOTW9ub2N5
dGVzIChENymUS2aGlIwLQ1hDTDEzIChENymUS2aGlIwaQ0QxMWIrIEx5NkNfRy0gUEQtTDErIChE
NymUS2aGlIwMQ1hDTDEwIChEMTQplEtmhpSMCUlMLTYgKEQ3KZRLZoaUjA9DWENMMSAoMSkgKEQx
NCmUS2aGlIwOQ0NMMTcgKDEpIChENymUS2aGlIwKQ0NMMiAoRDE0KZRLZoaUjApDQ0w0IChEMTQp
lEtmhpSMDk5LIGNlbGxzIChEMTQplEtmhpSMDUlMLTEycDQwIChENymUS2aGlIwOQ1hDTDEgKDEp
IChENymUS2aGlIwWTHltcGhvY3l0ZXMgKEZTKSAoRDE0KZRLZoaUjBFUcmVncyBQRC0xKyAoRDE0
KZRLZoaUjAdEQyAoRDcplEtmhpSMDkRDIFBELUwxKyAoRDcplEtmhpSMD0NDTDE3ICgyKSAoRDE0
KZRLZoaUjAtDWENMOSAoRDE0KZRLZoaUjApUTkYtYSAoRDcplEtmhpSMEE1hY3JvcGhhZ2UgKEQx
NCmUS2aGlIwPQ1hDTDEgKDIpIChEMTQplEtmhpSMG0NEMTFiKyBMeTZDX0ctIFBELUwxKyAoRDE0
KZRLZoaUjAtDWENMMTAgKEQ3KZRLZoaUjBBFb3Npbm9waGlscyAoRDcplEtmhpSMDFRHRi1iMSAo
RDE0KZRLZoaUjAxDWENMMTMgKEQxNCmUS2aGlIwOQ1hDTDEgKDIpIChENymUS2aGlIwRQ0Q4IFQg
Y2VsbHMgKEQxNCmUS2aGlIwXQ0Q4IFQgY2VsbHMgTHk2QysgKEQxNCmUS2aGlIwTTksgY2VsbHMg
THk2QysgKEQ3KZRLZoaUjApJTC0xYiAoRDcplEtmhpSMDU5LIGNlbGxzIChENymUS2aGlIwKQ0NM
MjAgKEQ3KZRLZoaUjApJTC0yMyAoRDcplEtmhpSMEFRyZWdzIFBELTErIChENymUS2aGlIwZQ0Qx
MWIrIEx5NkNpbnQgTHk2Ry0gKEQ3KZRLZoaUjBROSyBjZWxscyBMeTZDKyAoRDE0KZRLZoaUjAlD
Q0w0IChENymUS2aGlIwKSUwtMTAgKEQ3KZRLZoaUjAxCIGNlbGxzIChENymUS2aGlIwPQ0NMMjIg
KDEpIChEMTQplEtmhpSMCUNDTDUgKEQ3KZRLZoaUjA5DQ0wxNyAoMikgKEQ3KZRLZoaUjA1CIGNl
bGxzIChEMTQplEtmhpSMC1RORi1hIChEMTQplEtmhpSMCUNDTDIgKEQ3KZRLZoaUjAtDWENMNSAo
RDE0KZRLZoaUjBFDRDQgVCBjZWxscyAoRDE0KZRLZoaUjAtUR0YtYjEgKEQ3KZRLZoaUjA5DQ0wy
MiAoMikgKEQ3KZRLZoaUjBVFb3Npbm9waGlscyAoRlMpIChENymUS2aGlIwKSUwtMTggKEQ3KZRL
ZoaUjA9DQ0wxNyAoMSkgKEQxNCmUS2aGlIwJQ0NMMyAoRDcplEtmhpSMDklMLTEycDcwIChEMTQp
lEtmhpSMC0lMLTFiIChEMTQplEtmhpSMD0NDTDIyICgyKSAoRDE0KZRLZoaUjAtDQ0wxMSAoRDE0
KZRLZoaUjApDQ0w1IChEMTQplEtmhpSMC0lMLTEwIChEMTQplEtmhpSMDUlMLTEycDcwIChENymU
S2aGlIwLQ0NMMjAgKEQxNCmUS2aGlIwLSUwtMjMgKEQxNCmUS2aGlIwPTWFjcm9waGFnZSAoRDcp
lEtmhpSMFkNEOCBUIGNlbGxzIEx5NkMrIChENymUS2aGlIwQQ0Q0IFQgY2VsbHMgKEQ3KZRLZoaU
jApJTC02IChEMTQplEtmhpSMCkNDTDExIChENymUS2aGlIwVTHltcGhvY3l0ZXMgKEZTKSAoRDcp
lEtmhpSMDklMLTEycDQwIChEMTQplEtmhpSMC0lMLTE4IChEMTQplEtmhpSMDkNDTDIyICgxKSAo
RDcplEtmhpSMCkNDTDMgKEQxNCmUS2aGlIwKQ1hDTDkgKEQ3KZRLZoaUjBBDRDggVCBjZWxscyAo
RDcplEtmhpSMCkNYQ0w1IChENymUS2aGlGVK/f///4aUjA9zZWxlY3Rpb25NZXRob2SUSwFK/v//
/4aUaBJLA3WMCmF0dHJpYnV0ZXOUfZQojApHLUNTRiAoRDcplEsCjAtHLUNTRiAoRDE0KZRLAowX
TXllbG9pZCBjZWxscyAoRlMpIChENymUSwKMGE15ZWxvaWQgY2VsbHMgKEZTKSAoRDE0KZRLAowQ
TmV1dHJvcGhpbHMgKEQ3KZRLAowRTmV1dHJvcGhpbHMgKEQxNCmUSwKMGkNEMTFiKyBMeTZDX0ct
IFBELUwxKyAoRDcplEsCjBtDRDExYisgTHk2Q19HLSBQRC1MMSsgKEQxNCmUSwKMGUNEMTFiKyBM
eTZDaW50IEx5NkctIChENymUSwKMGkNEMTFiKyBMeTZDaW50IEx5NkctIChEMTQplEsCjApJTC0x
MCAoRDcplEsCjAtJTC0xMCAoRDE0KZRLAowOQ0NMMTcgKDEpIChENymUSwKMDkNDTDE3ICgyKSAo
RDcplEsCjA9DQ0wxNyAoMSkgKEQxNCmUSwKMD0NDTDE3ICgyKSAoRDE0KZRLAowLQ1hDTDEwIChE
NymUSwKMDENYQ0wxMCAoRDE0KZRLAowOQ1hDTDEgKDIpIChENymUSwKMD0NYQ0wxICgyKSAoRDE0
KZRLAowLQ1hDTDEzIChENymUSwKMDENYQ0wxMyAoRDE0KZRLAowJSUwtNiAoRDcplEsCjApJTC02
IChEMTQplEsCjAlDQ0wyIChENymUSwKMCkNDTDIgKEQxNCmUSwKMDEIgY2VsbHMgKEQ3KZRLAowN
QiBjZWxscyAoRDE0KZRLAowOTW9ub2N5dGVzIChENymUSwKMDkNYQ0wxICgxKSAoRDcplEsCjA9M
ZXVrb2N5dGVzIChENymUSwKMFUVvc2lub3BoaWxzIChGUykgKEQ3KZRLAowVTHltcGhvY3l0ZXMg
KEZTKSAoRDcplEsCjBBDRDQgVCBjZWxscyAoRDcplEsCjBBUcmVncyBQRC0xKyAoRDcplEsCjBBD
RDggVCBjZWxscyAoRDcplEsCjBZDRDggVCBjZWxscyBMeTZDKyAoRDcplEsCjA1OSyBjZWxscyAo
RDcplEsCjBNOSyBjZWxscyBMeTZDKyAoRDcplEsCjBBFb3Npbm9waGlscyAoRDcplEsCjA9NYWNy
b3BoYWdlIChENymUSwKMB0RDIChENymUSwKMDkRDIFBELUwxKyAoRDcplEsCjAtUR0YtYjEgKEQ3
KZRLAowKSUwtMjMgKEQ3KZRLAowOQ0NMMjIgKDEpIChENymUSwKMDUlMLTEycDcwIChENymUSwKM
ClRORi1hIChENymUSwKMDUlMLTEycDQwIChENymUSwKMCklMLTFiIChENymUSwKMCUNDTDUgKEQ3
KZRLAowKQ0NMMjAgKEQ3KZRLAowKQ0NMMTEgKEQ3KZRLAowKQ1hDTDkgKEQ3KZRLAowJQ0NMMyAo
RDcplEsCjAlDQ0w0IChENymUSwKMCkNYQ0w1IChENymUSwKMDkNDTDIyICgyKSAoRDcplEsCjBBM
ZXVrb2N5dGVzIChEMTQplEsCjBZFb3Npbm9waGlscyAoRlMpIChEMTQplEsCjBZMeW1waG9jeXRl
cyAoRlMpIChEMTQplEsCjBFDRDQgVCBjZWxscyAoRDE0KZRLAowRVHJlZ3MgUEQtMSsgKEQxNCmU
SwKMEUNEOCBUIGNlbGxzIChEMTQplEsCjBdDRDggVCBjZWxscyBMeTZDKyAoRDE0KZRLAowOTksg
Y2VsbHMgKEQxNCmUSwKMFE5LIGNlbGxzIEx5NkMrIChEMTQplEsCjBFFb3Npbm9waGlscyAoRDE0
KZRLAowQTWFjcm9waGFnZSAoRDE0KZRLAowIREMgKEQxNCmUSwKMD0RDIFBELUwxKyAoRDE0KZRL
AowUQ0QxMWIrIEx5NkNfRy0gKEQxNCmUSwKMD01vbm9jeXRlcyAoRDE0KZRLAowPQ1hDTDEgKDEp
IChEMTQplEsCjAxUR0YtYjEgKEQxNCmUSwKMC0lMLTIzIChEMTQplEsCjA9DQ0wyMiAoMSkgKEQx
NCmUSwKMDklMLTEycDcwIChEMTQplEsCjAtUTkYtYSAoRDE0KZRLAowOSUwtMTJwNDAgKEQxNCmU
SwKMC0lMLTFiIChEMTQplEsCjApDQ0w1IChEMTQplEsCjAtDQ0wyMCAoRDE0KZRLAowLQ0NMMTEg
KEQxNCmUSwKMC0NYQ0w5IChEMTQplEsCjApDQ0wzIChEMTQplEsCjApDQ0w0IChEMTQplEsCjAtD
WENMNSAoRDE0KZRLAowPQ0NMMjIgKDIpIChEMTQplEsCjBNDRDExYisgTHk2Q19HLSAoRDcplEsC
jApJTC0xOCAoRDcplEsCjAtJTC0xOCAoRDE0KZRLAowMdHVtb3VyX21vZGVslEsBdYwFbWV0YXOU
fZQojAdTYW1wbGU6lEsDjApleHBlcmltZW50lEsBjBtTYW1wbGU6IE5pbCBub3JtIGNlbGxzIChE
NymUSwOMHVNhbXBsZSBOaWwgbm9ybWFsaXNlZCBMUCAoRDcplEsDjANkYXmUSwGMF1NhbXBsZSBQ
cmluZmxhbSBMUCAoRDcplEsDjAxTYW1wbGUgY2hlY2uUSwOMGVNhbXBsZSBtZXRhIGRhdGEgYW5k
IG1hc3OUSwOMDVNhbXBsZTogKEQxNCmUSwOMDlNhbXBsZSBjaGVjayAylEsDjBxTYW1wbGU6IE5p
bCBub3JtIGNlbGxzIChEMTQplEsDjA5UdW1vdXIgKHJpZ2h0KZRLAYweU2FtcGxlIE5pbCBub3Jt
YWxpc2VkIExQIChEMTQplEsDjARjYWdllEsBjBhTYW1wbGUgUHJpbmZsYW0gTFAgKEQxNCmUSwOM
BGRhdGWUSwKMDlNhbXBsZSBjaGVjayAzlEsDjAZzYW1wbGWUSwKMBnR1bW91cpRLAYwGdGlzc3Vl
lEsBjAl0ZWNobmlxdWWUSwGMCVRyZWF0bWVudJRLAYwGU3RyYWlulEsBjAZHZW5kZXKUSwGMC0Fn
ZSAod2Vla3MplEsCjBRSaWdodF90dW1vdXJfKG1nKSBEOJRLAowPU3BsZWVuIChtZykgRDE1lEsC
jA5TcGxlZW4gKG1nKSBEOJRLAowJdHJlYXRtZW50lEsBjAVCZWFkc5RLAowKQmVhZHMgKEQ3KZRL
AowVUmlnaHQgVHVtb3VyIChtZykgRDE1lEsCjAtCZWFkcyAoRDE0KZRLAnV1YmgXKYGUfZQoaBp9
lCiMCW5TZWxlY3RlZJRLCkr+////hpSMDnNlbGVjdGVkX2F0dHJzlF2UKGjgS2aGlGjiS2aGlGjd
S2aGlGjfS2aGlGjeS2aGlGjhS2aGlGjmS2aGlGj2S2aGlGjuS2aGlGjxS2aGlGjpS2aGlGjjS2aG
lGjvS2aGlGjyS2aGlGjsS2aGlGjkS2aGlGjzS2aGlGjtS2aGlGj4S2aGlGjwS2aGlGjnS2aGlGjl
S2aGlGj1S2aGlGjrS2aGlGj3S2aGlGj0S2aGlGjoS2aGlGjqS2aGlGVK/f///4aUjA9zZWxlY3Rp
b25NZXRob2SUSwFK/v///4aUaBJLA3Vo232UKIwKRy1DU0YgKEQ3KZRLAowLRy1DU0YgKEQxNCmU
SwKMF015ZWxvaWQgY2VsbHMgKEZTKSAoRDcplEsCjBhNeWVsb2lkIGNlbGxzIChGUykgKEQxNCmU
SwKMEE5ldXRyb3BoaWxzIChENymUSwKMEU5ldXRyb3BoaWxzIChEMTQplEsCjBpDRDExYisgTHk2
Q19HLSBQRC1MMSsgKEQ3KZRLAowbQ0QxMWIrIEx5NkNfRy0gUEQtTDErIChEMTQplEsCjBlDRDEx
YisgTHk2Q2ludCBMeTZHLSAoRDcplEsCjBpDRDExYisgTHk2Q2ludCBMeTZHLSAoRDE0KZRLAowK
SUwtMTAgKEQ3KZRLAowLSUwtMTAgKEQxNCmUSwKMDkNDTDE3ICgxKSAoRDcplEsCjA5DQ0wxNyAo
MikgKEQ3KZRLAowPQ0NMMTcgKDEpIChEMTQplEsCjA9DQ0wxNyAoMikgKEQxNCmUSwKMC0NYQ0wx
MCAoRDcplEsCjAxDWENMMTAgKEQxNCmUSwKMDkNYQ0wxICgyKSAoRDcplEsCjA9DWENMMSAoMikg
KEQxNCmUSwKMC0NYQ0wxMyAoRDcplEsCjAxDWENMMTMgKEQxNCmUSwKMCUlMLTYgKEQ3KZRLAowK
SUwtNiAoRDE0KZRLAowJQ0NMMiAoRDcplEsCjApDQ0wyIChEMTQplEsCjAxCIGNlbGxzIChENymU
SwKMDUIgY2VsbHMgKEQxNCmUSwKMDHR1bW91cl9tb2RlbJRLAXVqOgEAAH2UKIwHU2FtcGxlOpRL
A4wKZXhwZXJpbWVudJRLAYwbU2FtcGxlOiBOaWwgbm9ybSBjZWxscyAoRDcplEsDjB1TYW1wbGUg
TmlsIG5vcm1hbGlzZWQgTFAgKEQ3KZRLA4wDZGF5lEsBjBdTYW1wbGUgUHJpbmZsYW0gTFAgKEQ3
KZRLA4wMU2FtcGxlIGNoZWNrlEsDjBlTYW1wbGUgbWV0YSBkYXRhIGFuZCBtYXNzlEsDjA1TYW1w
bGU6IChEMTQplEsDjA5TYW1wbGUgY2hlY2sgMpRLA4wcU2FtcGxlOiBOaWwgbm9ybSBjZWxscyAo
RDE0KZRLA4wOVHVtb3VyIChyaWdodCmUSwGMHlNhbXBsZSBOaWwgbm9ybWFsaXNlZCBMUCAoRDE0
KZRLA4wEY2FnZZRLAYwYU2FtcGxlIFByaW5mbGFtIExQIChEMTQplEsDjARkYXRllEsCjA5TYW1w
bGUgY2hlY2sgM5RLA4wGc2FtcGxllEsCjAZ0dW1vdXKUSwGMBnRpc3N1ZZRLAYwJdGVjaG5pcXVl
lEsBjAlUcmVhdG1lbnSUSwGMBlN0cmFpbpRLAYwGR2VuZGVylEsBjAtBZ2UgKHdlZWtzKZRLAowU
UmlnaHRfdHVtb3VyXyhtZykgRDiUSwKMD1NwbGVlbiAobWcpIEQxNZRLAowOU3BsZWVuIChtZykg
RDiUSwKMCXRyZWF0bWVudJRLAYwFQmVhZHOUSwKMCkJlYWRzIChENymUSwKMFVJpZ2h0IFR1bW91
ciAobWcpIEQxNZRLAowLQmVhZHMgKEQxNCmUSwJ1dWJoFymBlH2UKGgafZQojAluU2VsZWN0ZWSU
SwpK/v///4aUjA5zZWxlY3RlZF9hdHRyc5RdlIwPc2VsZWN0aW9uTWV0aG9klEsCSv7///+GlGgS
SwN1aNt9lCiMCkctQ1NGIChENymUSwKMC0ctQ1NGIChEMTQplEsCjBdNeWVsb2lkIGNlbGxzIChG
UykgKEQ3KZRLAowYTXllbG9pZCBjZWxscyAoRlMpIChEMTQplEsCjBBOZXV0cm9waGlscyAoRDcp
lEsCjBFOZXV0cm9waGlscyAoRDE0KZRLAowaQ0QxMWIrIEx5NkNfRy0gUEQtTDErIChENymUSwKM
G0NEMTFiKyBMeTZDX0ctIFBELUwxKyAoRDE0KZRLAowKSUwtMTggKEQ3KZRLAowLSUwtMTggKEQx
NCmUSwKMGUNEMTFiKyBMeTZDaW50IEx5NkctIChENymUSwKMGkNEMTFiKyBMeTZDaW50IEx5Nkct
IChEMTQplEsCjApJTC0xMCAoRDcplEsCjAtJTC0xMCAoRDE0KZRLAowOQ0NMMTcgKDEpIChENymU
SwKMDkNDTDE3ICgyKSAoRDcplEsCjA9DQ0wxNyAoMSkgKEQxNCmUSwKMD0NDTDE3ICgyKSAoRDE0
KZRLAowLQ1hDTDEwIChENymUSwKMDENYQ0wxMCAoRDE0KZRLAowOQ1hDTDEgKDIpIChENymUSwKM
D0NYQ0wxICgyKSAoRDE0KZRLAowLQ1hDTDEzIChENymUSwKMDENYQ0wxMyAoRDE0KZRLAowJSUwt
NiAoRDcplEsCjApJTC02IChEMTQplEsCjAx0dW1vdXJfbW9kZWyUSwF1ajoBAAB9lCiMB1NhbXBs
ZTqUSwOMCmV4cGVyaW1lbnSUSwGMG1NhbXBsZTogTmlsIG5vcm0gY2VsbHMgKEQ3KZRLA4wdU2Ft
cGxlIE5pbCBub3JtYWxpc2VkIExQIChENymUSwOMA2RheZRLAYwXU2FtcGxlIFByaW5mbGFtIExQ
IChENymUSwOMDFNhbXBsZSBjaGVja5RLA4wZU2FtcGxlIG1ldGEgZGF0YSBhbmQgbWFzc5RLA4wN
U2FtcGxlOiAoRDE0KZRLA4wOU2FtcGxlIGNoZWNrIDKUSwOMHFNhbXBsZTogTmlsIG5vcm0gY2Vs
bHMgKEQxNCmUSwOMDlR1bW91ciAocmlnaHQplEsBjB5TYW1wbGUgTmlsIG5vcm1hbGlzZWQgTFAg
KEQxNCmUSwOMBGNhZ2WUSwGMGFNhbXBsZSBQcmluZmxhbSBMUCAoRDE0KZRLA4wEZGF0ZZRLAowO
U2FtcGxlIGNoZWNrIDOUSwOMBnNhbXBsZZRLAowGdHVtb3VylEsBjAZ0aXNzdWWUSwGMCXRlY2hu
aXF1ZZRLAYwJVHJlYXRtZW50lEsBjAZTdHJhaW6USwGMBkdlbmRlcpRLAYwLQWdlICh3ZWVrcymU
SwKMFFJpZ2h0X3R1bW91cl8obWcpIEQ4lEsCjA9TcGxlZW4gKG1nKSBEMTWUSwKMDlNwbGVlbiAo
bWcpIEQ4lEsCjAl0cmVhdG1lbnSUSwGMBUJlYWRzlEsCjApCZWFkcyAoRDcplEsCjBVSaWdodCBU
dW1vdXIgKG1nKSBEMTWUSwKMC0JlYWRzIChEMTQplEsCdXViaBcpgZR9lChoGn2UKIwJblNlbGVj
dGVklEsKSv7///+GlIwOc2VsZWN0ZWRfYXR0cnOUXZQojApHLUNTRiAoRDcplEtmhpSMEE5ldXRy
b3BoaWxzIChENymUS2aGlIwXTXllbG9pZCBjZWxscyAoRlMpIChENymUS2aGlIwYTXllbG9pZCBj
ZWxscyAoRlMpIChEMTQplEtmhpSMEU5ldXRyb3BoaWxzIChEMTQplEtmhpSMCkNDTDIgKEQxNCmU
S2aGlIwLRy1DU0YgKEQxNCmUS2aGlIwPQ1hDTDEgKDIpIChEMTQplEtmhpSMGkNEMTFiKyBMeTZD
X0ctIFBELUwxKyAoRDcplEtmhpSMDkNDTDE3ICgxKSAoRDcplEtmhpSMDkNYQ0wxICgyKSAoRDcp
lEtmhpSMCUlMLTYgKEQ3KZRLZoaUjBpDRDExYisgTHk2Q2ludCBMeTZHLSAoRDE0KZRLZoaUjAxD
WENMMTAgKEQxNCmUS2aGlIwMQiBjZWxscyAoRDcplEtmhpSMDUIgY2VsbHMgKEQxNCmUS2aGlIwL
Q1hDTDEzIChENymUS2aGlIwPQ0NMMTcgKDEpIChEMTQplEtmhpSMCklMLTE4IChENymUS2aGlIwM
Q1hDTDEzIChEMTQplEtmhpSMC0lMLTEwIChEMTQplEtmhpSMC0NYQ0wxMCAoRDcplEtmhpSMD0ND
TDE3ICgyKSAoRDE0KZRLZoaUjBtDRDExYisgTHk2Q19HLSBQRC1MMSsgKEQxNCmUS2aGlIwKSUwt
MTAgKEQ3KZRLZoaUjAtJTC0xOCAoRDE0KZRLZoaUjApJTC02IChEMTQplEtmhpSMCUNDTDIgKEQ3
KZRLZoaUjA5DQ0wxNyAoMikgKEQ3KZRLZoaUjBlDRDExYisgTHk2Q2ludCBMeTZHLSAoRDcplEtm
hpRlSv3///+GlIwPc2VsZWN0aW9uTWV0aG9klEsBSv7///+GlGgSSwN1aNt9lChqzQEAAEsCas4B
AABLAmrPAQAASwJq0AEAAEsCatEBAABLAmrSAQAASwJq0wEAAEsCatQBAABLAmrVAQAASwJq1gEA
AEsCatcBAABLAmrYAQAASwJq2QEAAEsCatoBAABLAmrbAQAASwJq3AEAAEsCat0BAABLAmreAQAA
SwJq3wEAAEsCauABAABLAmrhAQAASwJq4gEAAEsCauMBAABLAmrkAQAASwJq5QEAAEsCauYBAABL
AowJQ0NMMiAoRDcplEsCjApDQ0wyIChEMTQplEsCjAxCIGNlbGxzIChENymUSwKMDUIgY2VsbHMg
KEQxNCmUSwJq5wEAAEsBdWo6AQAAfZQoaukBAABLA2rqAQAASwFq6wEAAEsDauwBAABLA2rtAQAA
SwFq7gEAAEsDau8BAABLA2rwAQAASwNq8QEAAEsDavIBAABLA2rzAQAASwNq9AEAAEsBavUBAABL
A2r2AQAASwFq9wEAAEsDavgBAABLAmr5AQAASwNq+gEAAEsCavsBAABLAWr8AQAASwFq/QEAAEsB
av4BAABLAWr/AQAASwFqAAIAAEsBagECAABLAmoCAgAASwJqAwIAAEsCagQCAABLAmoFAgAASwFq
BgIAAEsCagcCAABLAmoIAgAASwJqCQIAAEsCdXViaBcpgZR9lChoGn2UKGrGAQAASwpK/v///4aU
asgBAABdlChqzQEAAEtmhpRqzwEAAEtmhpRq0QEAAEtmhpRq0AEAAEtmhpRq0gEAAEtmhpRqzgEA
AEtmhpRq2AEAAEtmhpRq0wEAAEtmhpRq4AEAAEtmhpRq3gEAAEtmhpRq1AEAAEtmhpRq5QEAAEtm
hpRq2wEAAEtmhpRq4wEAAEtmhpRqVAIAAEtmhpRq4gEAAEtmhpRqUwIAAEtmhpRq5gEAAEtmhpRq
2QEAAEtmhpRq1gEAAEtmhpRq5AEAAEtmhpRqUQIAAEtmhpRq3wEAAEtmhpRq1wEAAEtmhpRq3QEA
AEtmhpRq3AEAAEtmhpRq2gEAAEtmhpRq1QEAAEtmhpRlSv3///+GlGrKAQAASwFK/v///4aUaBJL
A3Vo232UKIwKRy1DU0YgKEQ3KZRLAowXTXllbG9pZCBjZWxscyAoRlMpIChENymUSwKMC0NYQ0wx
MyAoRDcplEsCjAlJTC02IChENymUSwKMC0NYQ0wxMCAoRDcplEsCjA5DQ0wxNyAoMSkgKEQ3KZRL
AowOQ0NMMTcgKDIpIChENymUSwKMCUNDTDIgKEQ3KZRLAowYTXllbG9pZCBjZWxscyAoRlMpIChE
MTQplEsCjBFOZXV0cm9waGlscyAoRDE0KZRLAowNQiBjZWxscyAoRDE0KZRLAowbQ0QxMWIrIEx5
NkNfRy0gUEQtTDErIChEMTQplEsCjAtJTC0xOCAoRDE0KZRLAowaQ0QxMWIrIEx5NkNpbnQgTHk2
Ry0gKEQxNCmUSwKMC0lMLTEwIChEMTQplEsCjBBOZXV0cm9waGlscyAoRDcplEsCjA9DQ0wxNyAo
MikgKEQxNCmUSwKMDENYQ0wxMCAoRDE0KZRLAowPQ1hDTDEgKDIpIChEMTQplEsCjBpDRDExYisg
THk2Q19HLSBQRC1MMSsgKEQ3KZRLAowZQ0QxMWIrIEx5NkNpbnQgTHk2Ry0gKEQ3KZRLAowKSUwt
MTAgKEQ3KZRLAowLRy1DU0YgKEQxNCmUSwKMDENYQ0wxMyAoRDE0KZRLAowKSUwtNiAoRDE0KZRL
AowPQ0NMMTcgKDEpIChEMTQplEsCjAxCIGNlbGxzIChENymUSwKMCklMLTE4IChENymUSwKMDHR1
bW91cl9tb2RlbJRLAXVqOgEAAH2UKIwHU2FtcGxlOpRLA4wKZXhwZXJpbWVudJRLAYwbU2FtcGxl
OiBOaWwgbm9ybSBjZWxscyAoRDcplEsDjB1TYW1wbGUgTmlsIG5vcm1hbGlzZWQgTFAgKEQ3KZRL
A4wDZGF5lEsBjBdTYW1wbGUgUHJpbmZsYW0gTFAgKEQ3KZRLA4wMU2FtcGxlIGNoZWNrlEsDjBlT
YW1wbGUgbWV0YSBkYXRhIGFuZCBtYXNzlEsDjA1TYW1wbGU6IChEMTQplEsDjA5TYW1wbGUgY2hl
Y2sgMpRLA4wcU2FtcGxlOiBOaWwgbm9ybSBjZWxscyAoRDE0KZRLA4wOVHVtb3VyIChyaWdodCmU
SwGMHlNhbXBsZSBOaWwgbm9ybWFsaXNlZCBMUCAoRDE0KZRLA4wEY2FnZZRLAYwYU2FtcGxlIFBy
aW5mbGFtIExQIChEMTQplEsDjARkYXRllEsCjA5TYW1wbGUgY2hlY2sgM5RLA4wGc2FtcGxllEsC
jAZ0dW1vdXKUSwGMBnRpc3N1ZZRLAYwJdGVjaG5pcXVllEsBjAlUcmVhdG1lbnSUSwGMBlN0cmFp
bpRLAYwGR2VuZGVylEsBjAtBZ2UgKHdlZWtzKZRLAowUUmlnaHRfdHVtb3VyXyhtZykgRDiUSwKM
D1NwbGVlbiAobWcpIEQxNZRLAowOU3BsZWVuIChtZykgRDiUSwKMCXRyZWF0bWVudJRLAYwFQmVh
ZHOUSwKMCkJlYWRzIChENymUSwKMFVJpZ2h0IFR1bW91ciAobWcpIEQxNZRLAowLQmVhZHMgKEQx
NCmUSwJ1dWJoFymBlH2UKGgafZQoasYBAABLCkr+////hpRqyAEAAF2UasoBAABLAkr+////hpRo
EksDdWjbfZQoas0BAABLAmrQAQAASwJq0gEAAEsCalQCAABLAmrnAQAASwF1ajoBAAB9lChq6QEA
AEsDauoBAABLAWrrAQAASwNq7AEAAEsDau0BAABLAWruAQAASwNq7wEAAEsDavABAABLA2rxAQAA
SwNq8gEAAEsDavMBAABLA2r0AQAASwFq9QEAAEsDavYBAABLAWr3AQAASwNq+AEAAEsCavkBAABL
A2r6AQAASwJq+wEAAEsBavwBAABLAWr9AQAASwFq/gEAAEsBav8BAABLAWoAAgAASwFqAQIAAEsC
agICAABLAmoDAgAASwJqBAIAAEsCagUCAABLAWoGAgAASwJqBwIAAEsCaggCAABLAmoJAgAASwJ1
dWJoFymBlH2UKGgafZQoasYBAABLCkr+////hpRqyAEAAF2UasoBAABLAkr+////hpRoEksDdWjb
fZQoas0BAABLAmrQAQAASwJq0gEAAEsCalQCAABLAmrUAQAASwJq1gEAAEsCatgBAABLAmraAQAA
SwJq0QEAAEsCat4BAABLAmrgAQAASwJq4gEAAEsCatMBAABLAmrXAQAASwJq2QEAAEsCas4BAABL
AmrkAQAASwJq5gEAAEsCat0BAABLAmpTAgAASwJq1QEAAEsCaucBAABLAXVqOgEAAH2UKGrpAQAA
SwNq6gEAAEsBausBAABLA2rsAQAASwNq7QEAAEsBau4BAABLA2rvAQAASwNq8AEAAEsDavEBAABL
A2ryAQAASwNq8wEAAEsDavQBAABLAWr1AQAASwNq9gEAAEsBavcBAABLA2r4AQAASwJq+QEAAEsD
avoBAABLAmr7AQAASwFq/AEAAEsBav0BAABLAWr+AQAASwFq/wEAAEsBagACAABLAWoBAgAASwJq
AgIAAEsCagMCAABLAmoEAgAASwJqBQIAAEsBagYCAABLAmoHAgAASwJqCAIAAEsCagkCAABLAnV1
YmgXKYGUfZQoaBp9lChqxgEAAEsKSv7///+GlGrIAQAAXZRqygEAAEsCSv7///+GlGgSSwN1aNt9
lChqzQEAAEsCaucBAABLAXVqOgEAAH2UKGrpAQAASwNq6gEAAEsBausBAABLA2rsAQAASwNq7QEA
AEsBau4BAABLA2rvAQAASwNq8AEAAEsDavEBAABLA2ryAQAASwNq8wEAAEsDavQBAABLAWr1AQAA
SwNq9gEAAEsBavcBAABLA2r4AQAASwJq+QEAAEsDavoBAABLAmr7AQAASwFq/AEAAEsBav0BAABL
AWr+AQAASwFq/wEAAEsBagACAABLAWoBAgAASwJqAgIAAEsCagMCAABLAmoEAgAASwJqBQIAAEsB
agYCAABLAmoHAgAASwJqCAIAAEsCagkCAABLAnV1YmgXKYGUfZQoaBp9lCiMCW5TZWxlY3RlZJRL
Ckr+////hpSMDnNlbGVjdGVkX2F0dHJzlF2UjA9zZWxlY3Rpb25NZXRob2SUSwJK/v///4aUaBJL
A3Vo232UKGp6AgAASwJqewIAAEsCanwCAABLAmp9AgAASwJqfgIAAEsCan8CAABLAmqAAgAASwJq
gQIAAEsCaoICAABLAmqDAgAASwJqhAIAAEsCaoUCAABLAmqGAgAASwJqhwIAAEsCaogCAABLAmqJ
AgAASwJqigIAAEsCaosCAABLAmqMAgAASwJqjQIAAEsCao4CAABLAmqPAgAASwJqlgIAAEsBdWo6
AQAAfZQoapgCAABLA2qZAgAASwFqmgIAAEsDapsCAABLA2qcAgAASwFqnQIAAEsDap4CAABLA2qf
AgAASwNqoAIAAEsDaqECAABLA2qiAgAASwNqowIAAEsBaqQCAABLA2qlAgAASwFqpgIAAEsDaqcC
AABLAmqoAgAASwNqqQIAAEsCaqoCAABLAWqrAgAASwFqrAIAAEsBaq0CAABLAWquAgAASwFqrwIA
AEsBarACAABLAmqxAgAASwJqsgIAAEsCarMCAABLAmq0AgAASwFqtQIAAEsCarYCAABLAmq3AgAA
SwJquAIAAEsCdXViaBcpgZR9lChoGn2UKGrUAgAASwpK/v///4aUatYCAABdlGrYAgAASwJK/v//
/4aUaBJLA3Vo232UKGp6AgAASwJqiQIAAEsCansCAABLAmp8AgAASwJqfQIAAEsCan4CAABLAmp/
AgAASwJqgAIAAEsCaoECAABLAmqCAgAASwJqgwIAAEsCaoQCAABLAmqFAgAASwJqhgIAAEsCaocC
AABLAmqIAgAASwJqlgIAAEsBdWo6AQAAfZQoapgCAABLA2qZAgAASwFqmgIAAEsDapsCAABLA2qc
AgAASwFqnQIAAEsDap4CAABLA2qfAgAASwNqoAIAAEsDaqECAABLA2qiAgAASwNqowIAAEsBaqQC
AABLA2qlAgAASwFqpgIAAEsDaqcCAABLAmqoAgAASwNqqQIAAEsCaqoCAABLAWqrAgAASwFqrAIA
AEsBaq0CAABLAWquAgAASwFqrwIAAEsBarACAABLAmqxAgAASwJqsgIAAEsCarMCAABLAmq0AgAA
SwFqtQIAAEsCarYCAABLAmq3AgAASwJquAIAAEsCdXViaBcpgZR9lChoGn2UKGrUAgAASwpK/v//
/4aUatYCAABdlGrYAgAASwJK/v///4aUaBJLA3Vo232UKGp6AgAASwJqiQIAAEsCjBNDRDExYisg
THk2Q19HLSAoRDcplEsCansCAABLAmqNAgAASwJqjgIAAEsCanwCAABLAmqWAgAASwF1ajoBAAB9
lChqmAIAAEsDapkCAABLAWqaAgAASwNqmwIAAEsDapwCAABLAWqdAgAASwNqngIAAEsDap8CAABL
A2qgAgAASwNqoQIAAEsDaqICAABLA2qjAgAASwFqpAIAAEsDaqUCAABLAWqmAgAASwNqpwIAAEsC
aqgCAABLA2qpAgAASwJqqgIAAEsBaqsCAABLAWqsAgAASwFqrQIAAEsBaq4CAABLAWqvAgAASwFq
sAIAAEsCarECAABLAmqyAgAASwJqswIAAEsCarQCAABLAWq1AgAASwJqtgIAAEsCarcCAABLAmq4
AgAASwJ1dWJoFymBlH2UKGgafZQoatQCAABLCkr+////hpRq1gIAAF2UatgCAABLAkr+////hpRo
EksDdWjbfZQojApHLUNTRiAoRDcplEsCjAx0dW1vdXJfbW9kZWyUSwF1ajoBAAB9lCiMB1NhbXBs
ZTqUSwOMCmV4cGVyaW1lbnSUSwGMG1NhbXBsZTogTmlsIG5vcm0gY2VsbHMgKEQ3KZRLA4wdU2Ft
cGxlIE5pbCBub3JtYWxpc2VkIExQIChENymUSwOMA2RheZRLAYwXU2FtcGxlIFByaW5mbGFtIExQ
IChENymUSwOMDFNhbXBsZSBjaGVja5RLA4wZU2FtcGxlIG1ldGEgZGF0YSBhbmQgbWFzc5RLA4wO
U2FtcGxlIGNoZWNrIDKUSwOMDlR1bW91ciAocmlnaHQplEsBjARjYWdllEsBjARkYXRllEsCjAZz
YW1wbGWUSwKMBnR1bW91cpRLAYwGdGlzc3VllEsBjAl0ZWNobmlxdWWUSwGMCVRyZWF0bWVudJRL
AYwGU3RyYWlulEsBjAZHZW5kZXKUSwGMC0FnZSAod2Vla3MplEsCjBRSaWdodF90dW1vdXJfKG1n
KSBEOJRLAowPU3BsZWVuIChtZykgRDE1lEsCjA5TcGxlZW4gKG1nKSBEOJRLAowJdHJlYXRtZW50
lEsBjAVCZWFkc5RLAowKQmVhZHMgKEQ3KZRLAowVUmlnaHQgVHVtb3VyIChtZykgRDE1lEsCdXVi
aBcpgZR9lChoGn2UKGrUAgAASwpK/v///4aUatYCAABdlGrYAgAASwJK/v///4aUaBJLA3Vo232U
KIwOTW9ub2N5dGVzIChENymUSwKMCkctQ1NGIChENymUSwKMEE5ldXRyb3BoaWxzIChENymUSwKM
E0NEMTFiKyBMeTZDX0ctIChENymUSwKMDkNYQ0wxICgxKSAoRDcplEsCjAlJTC02IChENymUSwKM
D0xldWtvY3l0ZXMgKEQ3KZRLAowVRW9zaW5vcGhpbHMgKEZTKSAoRDcplEsCjBVMeW1waG9jeXRl
cyAoRlMpIChENymUSwKMF015ZWxvaWQgY2VsbHMgKEZTKSAoRDcplEsCjAxCIGNlbGxzIChENymU
SwKMEENENCBUIGNlbGxzIChENymUSwKMEFRyZWdzIFBELTErIChENymUSwKMEENEOCBUIGNlbGxz
IChENymUSwKMFkNEOCBUIGNlbGxzIEx5NkMrIChENymUSwKMDU5LIGNlbGxzIChENymUSwKME05L
IGNlbGxzIEx5NkMrIChENymUSwKMEEVvc2lub3BoaWxzIChENymUSwKMD01hY3JvcGhhZ2UgKEQ3
KZRLAowHREMgKEQ3KZRLAowOREMgUEQtTDErIChENymUSwKMGkNEMTFiKyBMeTZDX0ctIFBELUwx
KyAoRDcplEsCjBlDRDExYisgTHk2Q2ludCBMeTZHLSAoRDcplEsCjAtUR0YtYjEgKEQ3KZRLAowK
SUwtMTggKEQ3KZRLAowKSUwtMjMgKEQ3KZRLAowOQ0NMMjIgKDEpIChENymUSwKMCklMLTEwIChE
NymUSwKMDUlMLTEycDcwIChENymUSwKMClRORi1hIChENymUSwKMDkNDTDE3ICgxKSAoRDcplEsC
jA1JTC0xMnA0MCAoRDcplEsCjApJTC0xYiAoRDcplEsCjAlDQ0w1IChENymUSwKMCkNDTDIwIChE
NymUSwKMCkNDTDExIChENymUSwKMDkNDTDE3ICgyKSAoRDcplEsCjA5DWENMMSAoMikgKEQ3KZRL
AowJQ0NMMiAoRDcplEsCjApDWENMOSAoRDcplEsCjAtDWENMMTAgKEQ3KZRLAowJQ0NMMyAoRDcp
lEsCjAlDQ0w0IChENymUSwKMC0NYQ0wxMyAoRDcplEsCjApDWENMNSAoRDcplEsCjA5DQ0wyMiAo
MikgKEQ3KZRLAowVUmlnaHQgVHVtb3VyIChtZykgRDE1lEsCdWo6AQAAfZQojAdTYW1wbGU6lEsD
jApleHBlcmltZW50lEsBjBtTYW1wbGU6IE5pbCBub3JtIGNlbGxzIChENymUSwOMHVNhbXBsZSBO
aWwgbm9ybWFsaXNlZCBMUCAoRDcplEsDjANkYXmUSwGMF1NhbXBsZSBQcmluZmxhbSBMUCAoRDcp
lEsDjAxTYW1wbGUgY2hlY2uUSwOMGVNhbXBsZSBtZXRhIGRhdGEgYW5kIG1hc3OUSwOMDlNhbXBs
ZSBjaGVjayAylEsDjA5UdW1vdXIgKHJpZ2h0KZRLAYwEY2FnZZRLAYwEZGF0ZZRLAowGc2FtcGxl
lEsCjAZ0dW1vdXKUSwGMBnRpc3N1ZZRLAYwJdGVjaG5pcXVllEsBjAlUcmVhdG1lbnSUSwGMBlN0
cmFpbpRLAYwGR2VuZGVylEsBjAtBZ2UgKHdlZWtzKZRLAowUUmlnaHRfdHVtb3VyXyhtZykgRDiU
SwKMD1NwbGVlbiAobWcpIEQxNZRLAowOU3BsZWVuIChtZykgRDiUSwKMCXRyZWF0bWVudJRLAYwF
QmVhZHOUSwKMCkJlYWRzIChENymUSwKMDHR1bW91cl9tb2RlbJRLAXV1YmgXKYGUfZQoaBp9lCiM
CW5TZWxlY3RlZJRLMkr+////hpSMDnNlbGVjdGVkX2F0dHJzlF2UjA9zZWxlY3Rpb25NZXRob2SU
SwJK/v///4aUaBJLA3Vo232UKIwQTGV1a29jeXRlcyAoRDE0KZRLAowWRW9zaW5vcGhpbHMgKEZT
KSAoRDE0KZRLAowWTHltcGhvY3l0ZXMgKEZTKSAoRDE0KZRLAowYTXllbG9pZCBjZWxscyAoRlMp
IChEMTQplEsCjA1CIGNlbGxzIChEMTQplEsCjBFDRDQgVCBjZWxscyAoRDE0KZRLAowRVHJlZ3Mg
UEQtMSsgKEQxNCmUSwKMEUNEOCBUIGNlbGxzIChEMTQplEsCjBdDRDggVCBjZWxscyBMeTZDKyAo
RDE0KZRLAowOTksgY2VsbHMgKEQxNCmUSwKMFE5LIGNlbGxzIEx5NkMrIChEMTQplEsCjBFFb3Np
bm9waGlscyAoRDE0KZRLAowQTWFjcm9waGFnZSAoRDE0KZRLAowIREMgKEQxNCmUSwKMD0RDIFBE
LUwxKyAoRDE0KZRLAowUQ0QxMWIrIEx5NkNfRy0gKEQxNCmUSwKMG0NEMTFiKyBMeTZDX0ctIFBE
LUwxKyAoRDE0KZRLAowaQ0QxMWIrIEx5NkNpbnQgTHk2Ry0gKEQxNCmUSwKMD01vbm9jeXRlcyAo
RDE0KZRLAowRTmV1dHJvcGhpbHMgKEQxNCmUSwKMD0NYQ0wxICgxKSAoRDE0KZRLAowMVEdGLWIx
IChEMTQplEsCjAtJTC0xOCAoRDE0KZRLAowLSUwtMjMgKEQxNCmUSwKMD0NDTDIyICgxKSAoRDE0
KZRLAowLSUwtMTAgKEQxNCmUSwKMDklMLTEycDcwIChEMTQplEsCjApJTC02IChEMTQplEsCjAtU
TkYtYSAoRDE0KZRLAowLRy1DU0YgKEQxNCmUSwKMD0NDTDE3ICgxKSAoRDE0KZRLAowOSUwtMTJw
NDAgKEQxNCmUSwKMC0lMLTFiIChEMTQplEsCjApDQ0w1IChEMTQplEsCjAtDQ0wyMCAoRDE0KZRL
AowLQ0NMMTEgKEQxNCmUSwKMD0NDTDE3ICgyKSAoRDE0KZRLAowPQ1hDTDEgKDIpIChEMTQplEsC
jApDQ0wyIChEMTQplEsCjAtDWENMOSAoRDE0KZRLAowMQ1hDTDEwIChEMTQplEsCjApDQ0wzIChE
MTQplEsCjApDQ0w0IChEMTQplEsCjAxDWENMMTMgKEQxNCmUSwKMC0NYQ0w1IChEMTQplEsCjA9D
Q0wyMiAoMikgKEQxNCmUSwKMFVJpZ2h0IFR1bW91ciAobWcpIEQxNZRLAnVqOgEAAH2UKIwHU2Ft
cGxlOpRLA4wbU2FtcGxlOiBOaWwgbm9ybSBjZWxscyAoRDcplEsDjA5TYW1wbGUgY2hlY2sgMpRL
A4wNU2FtcGxlOiAoRDE0KZRLA4wcU2FtcGxlOiBOaWwgbm9ybSBjZWxscyAoRDE0KZRLA4weU2Ft
cGxlIE5pbCBub3JtYWxpc2VkIExQIChEMTQplEsDjBhTYW1wbGUgUHJpbmZsYW0gTFAgKEQxNCmU
SwOMDlNhbXBsZSBjaGVjayAzlEsDjARkYXRllEsCjApleHBlcmltZW50lEsBjAl0ZWNobmlxdWWU
SwGMBnRpc3N1ZZRLAYwDZGF5lEsBjARjYWdllEsBjAZzYW1wbGWUSwKMBnR1bW91cpRLAYwJdHJl
YXRtZW50lEsBjAVCZWFkc5RLAowGU3RyYWlulEsBjAZHZW5kZXKUSwGMC0FnZSAod2Vla3MplEsC
jA5UdW1vdXIgKHJpZ2h0KZRLAYwJVHJlYXRtZW50lEsBjA9TcGxlZW4gKG1nKSBEMTWUSwKMC0Jl
YWRzIChEMTQplEsCjAx0dW1vdXJfbW9kZWyUSwF1dWJoFymBlH2UKGgafZQojAluU2VsZWN0ZWSU
SzJK/v///4aUjA5zZWxlY3RlZF9hdHRyc5RdlCiMEExldWtvY3l0ZXMgKEQxNCmUS2aGlIwWRW9z
aW5vcGhpbHMgKEZTKSAoRDE0KZRLZoaUjBZMeW1waG9jeXRlcyAoRlMpIChEMTQplEtmhpSMGE15
ZWxvaWQgY2VsbHMgKEZTKSAoRDE0KZRLZoaUjA1CIGNlbGxzIChEMTQplEtmhpSMEUNENCBUIGNl
bGxzIChEMTQplEtmhpSMEVRyZWdzIFBELTErIChEMTQplEtmhpSMEUNEOCBUIGNlbGxzIChEMTQp
lEtmhpSMF0NEOCBUIGNlbGxzIEx5NkMrIChEMTQplEtmhpSMDk5LIGNlbGxzIChEMTQplEtmhpSM
FE5LIGNlbGxzIEx5NkMrIChEMTQplEtmhpSMEUVvc2lub3BoaWxzIChEMTQplEtmhpSMEE1hY3Jv
cGhhZ2UgKEQxNCmUS2aGlIwIREMgKEQxNCmUS2aGlIwPREMgUEQtTDErIChEMTQplEtmhpSMFENE
MTFiKyBMeTZDX0ctIChEMTQplEtmhpSMG0NEMTFiKyBMeTZDX0ctIFBELUwxKyAoRDE0KZRLZoaU
jBpDRDExYisgTHk2Q2ludCBMeTZHLSAoRDE0KZRLZoaUjA9Nb25vY3l0ZXMgKEQxNCmUS2aGlIwR
TmV1dHJvcGhpbHMgKEQxNCmUS2aGlIwPQ1hDTDEgKDEpIChEMTQplEtmhpSMDFRHRi1iMSAoRDE0
KZRLZoaUjAtJTC0xOCAoRDE0KZRLZoaUjAtJTC0yMyAoRDE0KZRLZoaUjA9DQ0wyMiAoMSkgKEQx
NCmUS2aGlIwLSUwtMTAgKEQxNCmUS2aGlIwOSUwtMTJwNzAgKEQxNCmUS2aGlIwKSUwtNiAoRDE0
KZRLZoaUjAtUTkYtYSAoRDE0KZRLZoaUjAtHLUNTRiAoRDE0KZRLZoaUjA9DQ0wxNyAoMSkgKEQx
NCmUS2aGlIwOSUwtMTJwNDAgKEQxNCmUS2aGlIwLSUwtMWIgKEQxNCmUS2aGlIwKQ0NMNSAoRDE0
KZRLZoaUjAtDQ0wyMCAoRDE0KZRLZoaUjAtDQ0wxMSAoRDE0KZRLZoaUjA9DQ0wxNyAoMikgKEQx
NCmUS2aGlIwPQ1hDTDEgKDIpIChEMTQplEtmhpSMCkNDTDIgKEQxNCmUS2aGlIwLQ1hDTDkgKEQx
NCmUS2aGlIwMQ1hDTDEwIChEMTQplEtmhpSMCkNDTDMgKEQxNCmUS2aGlIwKQ0NMNCAoRDE0KZRL
ZoaUjAxDWENMMTMgKEQxNCmUS2aGlIwLQ1hDTDUgKEQxNCmUS2aGlIwPQ0NMMjIgKDIpIChEMTQp
lEtmhpRlSv3///+GlIwPc2VsZWN0aW9uTWV0aG9klEsDSv7///+GlGgSSwN1aNt9lChqvwMAAEsC
asEDAABLAmrDAwAASwJqxQMAAEsCascDAABLAmrJAwAASwJqywMAAEsCas0DAABLAmrPAwAASwJq
0QMAAEsCatMDAABLAmrVAwAASwJq1wMAAEsCatkDAABLAmrbAwAASwJq3QMAAEsCat8DAABLAmrh
AwAASwJq4wMAAEsCauUDAABLAmrnAwAASwJq6QMAAEsCausDAABLAmrtAwAASwJq7wMAAEsCavED
AABLAmrzAwAASwJq9QMAAEsCavcDAABLAmr5AwAASwJq+wMAAEsCav0DAABLAmr/AwAASwJqAQQA
AEsCagMEAABLAmoFBAAASwJqBwQAAEsCagkEAABLAmoLBAAASwJqDQQAAEsCag8EAABLAmoRBAAA
SwJqEwQAAEsCahUEAABLAmoXBAAASwJqGQQAAEsCdWo6AQAAfZQojAdTYW1wbGU6lEsDjBtTYW1w
bGU6IE5pbCBub3JtIGNlbGxzIChENymUSwOMDlNhbXBsZSBjaGVjayAylEsDjA1TYW1wbGU6IChE
MTQplEsDjBxTYW1wbGU6IE5pbCBub3JtIGNlbGxzIChEMTQplEsDjB5TYW1wbGUgTmlsIG5vcm1h
bGlzZWQgTFAgKEQxNCmUSwOMGFNhbXBsZSBQcmluZmxhbSBMUCAoRDE0KZRLA4wOU2FtcGxlIGNo
ZWNrIDOUSwOMBGRhdGWUSwKMCmV4cGVyaW1lbnSUSwGMCXRlY2huaXF1ZZRLAYwGdGlzc3VllEsB
jANkYXmUSwGMBGNhZ2WUSwGMBnNhbXBsZZRLAowGdHVtb3VylEsBjAl0cmVhdG1lbnSUSwGMBUJl
YWRzlEsCjAZTdHJhaW6USwGMBkdlbmRlcpRLAYwLQWdlICh3ZWVrcymUSwKMDlR1bW91ciAocmln
aHQplEsBjAlUcmVhdG1lbnSUSwGMD1NwbGVlbiAobWcpIEQxNZRLAowLQmVhZHMgKEQxNCmUSwJ1
dWJoFymBlH2UKGgafZQojAluU2VsZWN0ZWSUSzJK/v///4aUjA5zZWxlY3RlZF9hdHRyc5RdlIwP
c2VsZWN0aW9uTWV0aG9klEsASv7///+GlGgSSwN1aNt9lChqvwMAAEsCasEDAABLAmrDAwAASwJq
xQMAAEsCascDAABLAmrJAwAASwJqywMAAEsCas0DAABLAmrPAwAASwJq0QMAAEsCatMDAABLAmrV
AwAASwJq1wMAAEsCatkDAABLAmrbAwAASwJq3QMAAEsCat8DAABLAmrhAwAASwJq4wMAAEsCauUD
AABLAmrnAwAASwJq6QMAAEsCausDAABLAmrtAwAASwJq7wMAAEsCavEDAABLAmrzAwAASwJq9QMA
AEsCavcDAABLAmr5AwAASwJq+wMAAEsCav0DAABLAmr/AwAASwJqAQQAAEsCagMEAABLAmoFBAAA
SwJqBwQAAEsCagkEAABLAmoLBAAASwJqDQQAAEsCag8EAABLAmoRBAAASwJqEwQAAEsCahUEAABL
AmoXBAAASwJqGQQAAEsCjBVSaWdodCBUdW1vdXIgKG1nKSBEMTWUSwJ1ajoBAAB9lChqIAQAAEsD
aiEEAABLA2oiBAAASwNqIwQAAEsDaiQEAABLA2olBAAASwNqJgQAAEsDaicEAABLA2ooBAAASwJq
KQQAAEsBaioEAABLAWorBAAASwFqLAQAAEsBai0EAABLAWouBAAASwJqLwQAAEsBajAEAABLAWox
BAAASwJqMgQAAEsBajMEAABLAWo0BAAASwJqNQQAAEsBajYEAABLAWo3BAAASwJqOAQAAEsCdXVi
aBcpgZR9lChoGn2UKGq7AwAASzJK/v///4aUar0DAABdlChqvwMAAEtmhpRqwQMAAEtmhpRqwwMA
AEtmhpRqxQMAAEtmhpRqxwMAAEtmhpRqyQMAAEtmhpRqywMAAEtmhpRqzQMAAEtmhpRqzwMAAEtm
hpRq0QMAAEtmhpRq0wMAAEtmhpRq1QMAAEtmhpRq1wMAAEtmhpRq2QMAAEtmhpRq2wMAAEtmhpRq
3QMAAEtmhpRq3wMAAEtmhpRq4QMAAEtmhpRq4wMAAEtmhpRq5QMAAEtmhpRq5wMAAEtmhpRq6QMA
AEtmhpRq6wMAAEtmhpRq7QMAAEtmhpRq7wMAAEtmhpRq8QMAAEtmhpRq8wMAAEtmhpRq9QMAAEtm
hpRq9wMAAEtmhpRq+QMAAEtmhpRq+wMAAEtmhpRq/QMAAEtmhpRq/wMAAEtmhpRqAQQAAEtmhpRq
AwQAAEtmhpRqBQQAAEtmhpRqBwQAAEtmhpRqCQQAAEtmhpRqCwQAAEtmhpRqDQQAAEtmhpRqDwQA
AEtmhpRqEQQAAEtmhpRqEwQAAEtmhpRqFQQAAEtmhpRqFwQAAEtmhpRqGQQAAEtmhpRlSv3///+G
lGocBAAASwNK/v///4aUaBJLA3Vo232UKGq/AwAASwJqwQMAAEsCasMDAABLAmrFAwAASwJqxwMA
AEsCaskDAABLAmrLAwAASwJqzQMAAEsCas8DAABLAmrRAwAASwJq0wMAAEsCatUDAABLAmrXAwAA
SwJq2QMAAEsCatsDAABLAmrdAwAASwJq3wMAAEsCauEDAABLAmrjAwAASwJq5QMAAEsCaucDAABL
AmrpAwAASwJq6wMAAEsCau0DAABLAmrvAwAASwJq8QMAAEsCavMDAABLAmr1AwAASwJq9wMAAEsC
avkDAABLAmr7AwAASwJq/QMAAEsCav8DAABLAmoBBAAASwJqAwQAAEsCagUEAABLAmoHBAAASwJq
CQQAAEsCagsEAABLAmoNBAAASwJqDwQAAEsCahEEAABLAmoTBAAASwJqFQQAAEsCahcEAABLAmoZ
BAAASwJ1ajoBAAB9lChqIAQAAEsDaiEEAABLA2oiBAAASwNqIwQAAEsDaiQEAABLA2olBAAASwNq
JgQAAEsDaicEAABLA2ooBAAASwJqKQQAAEsBaioEAABLAWorBAAASwFqLAQAAEsBai0EAABLAWou
BAAASwJqLwQAAEsBajAEAABLAWoxBAAASwJqMgQAAEsBajMEAABLAWo0BAAASwJqNQQAAEsBajYE
AABLAWo3BAAASwJqOAQAAEsCakMEAABLAnV1YmgXKYGUfZQoaBp9lChquwMAAEsySv7///+GlGq9
AwAAXZQoahkEAABLZoaUahcEAABLZoaUahUEAABLZoaUahMEAABLZoaUahEEAABLZoaUag8EAABL
ZoaUag0EAABLZoaUagsEAABLZoaUagkEAABLZoaUagcEAABLZoaUagUEAABLZoaUagMEAABLZoaU
agEEAABLZoaUav8DAABLZoaUav0DAABLZoaUavsDAABLZoaUavkDAABLZoaUavcDAABLZoaUavUD
AABLZoaUavMDAABLZoaUavEDAABLZoaUau8DAABLZoaUau0DAABLZoaUausDAABLZoaUaukDAABL
ZoaUaucDAABLZoaUauUDAABLZoaUauMDAABLZoaUauEDAABLZoaUat8DAABLZoaUat0DAABLZoaU
atsDAABLZoaUatkDAABLZoaUatcDAABLZoaUatUDAABLZoaUatMDAABLZoaUatEDAABLZoaUas8D
AABLZoaUas0DAABLZoaUassDAABLZoaUaskDAABLZoaUascDAABLZoaUasUDAABLZoaUasMDAABL
ZoaUasEDAABLZoaUar8DAABLZoaUZUr9////hpRqHAQAAEsDSv7///+GlGgSSwN1aNt9lCiMEExl
dWtvY3l0ZXMgKEQxNCmUSwKMFkVvc2lub3BoaWxzIChGUykgKEQxNCmUSwKMFkx5bXBob2N5dGVz
IChGUykgKEQxNCmUSwKMGE15ZWxvaWQgY2VsbHMgKEZTKSAoRDE0KZRLAowNQiBjZWxscyAoRDE0
KZRLAowRQ0Q0IFQgY2VsbHMgKEQxNCmUSwKMEVRyZWdzIFBELTErIChEMTQplEsCjBFDRDggVCBj
ZWxscyAoRDE0KZRLAowXQ0Q4IFQgY2VsbHMgTHk2QysgKEQxNCmUSwKMDk5LIGNlbGxzIChEMTQp
lEsCjBROSyBjZWxscyBMeTZDKyAoRDE0KZRLAowRRW9zaW5vcGhpbHMgKEQxNCmUSwKMEE1hY3Jv
cGhhZ2UgKEQxNCmUSwKMCERDIChEMTQplEsCjA9EQyBQRC1MMSsgKEQxNCmUSwKMFENEMTFiKyBM
eTZDX0ctIChEMTQplEsCjBtDRDExYisgTHk2Q19HLSBQRC1MMSsgKEQxNCmUSwKMGkNEMTFiKyBM
eTZDaW50IEx5NkctIChEMTQplEsCjA9Nb25vY3l0ZXMgKEQxNCmUSwKMEU5ldXRyb3BoaWxzIChE
MTQplEsCjA9DWENMMSAoMSkgKEQxNCmUSwKMDFRHRi1iMSAoRDE0KZRLAowLSUwtMTggKEQxNCmU
SwKMC0lMLTIzIChEMTQplEsCjA9DQ0wyMiAoMSkgKEQxNCmUSwKMC0lMLTEwIChEMTQplEsCjA5J
TC0xMnA3MCAoRDE0KZRLAowKSUwtNiAoRDE0KZRLAowLVE5GLWEgKEQxNCmUSwKMC0ctQ1NGIChE
MTQplEsCjA9DQ0wxNyAoMSkgKEQxNCmUSwKMDklMLTEycDQwIChEMTQplEsCjAtJTC0xYiAoRDE0
KZRLAowKQ0NMNSAoRDE0KZRLAowLQ0NMMjAgKEQxNCmUSwKMC0NDTDExIChEMTQplEsCjA9DQ0wx
NyAoMikgKEQxNCmUSwKMD0NYQ0wxICgyKSAoRDE0KZRLAowKQ0NMMiAoRDE0KZRLAowLQ1hDTDkg
KEQxNCmUSwKMDENYQ0wxMCAoRDE0KZRLAowKQ0NMMyAoRDE0KZRLAowKQ0NMNCAoRDE0KZRLAowM
Q1hDTDEzIChEMTQplEsCjAtDWENMNSAoRDE0KZRLAowPQ0NMMjIgKDIpIChEMTQplEsCjAx0dW1v
dXJfbW9kZWyUSwF1ajoBAAB9lCiMB1NhbXBsZTqUSwOMG1NhbXBsZTogTmlsIG5vcm0gY2VsbHMg
KEQ3KZRLA4wOU2FtcGxlIGNoZWNrIDKUSwOMDVNhbXBsZTogKEQxNCmUSwOMHFNhbXBsZTogTmls
IG5vcm0gY2VsbHMgKEQxNCmUSwOMHlNhbXBsZSBOaWwgbm9ybWFsaXNlZCBMUCAoRDE0KZRLA4wY
U2FtcGxlIFByaW5mbGFtIExQIChEMTQplEsDjA5TYW1wbGUgY2hlY2sgM5RLA4wEZGF0ZZRLAowK
ZXhwZXJpbWVudJRLAYwJdGVjaG5pcXVllEsBjAZ0aXNzdWWUSwGMA2RheZRLAYwEY2FnZZRLAYwG
c2FtcGxllEsCjAZ0dW1vdXKUSwGMCXRyZWF0bWVudJRLAYwFQmVhZHOUSwKMBlN0cmFpbpRLAYwG
R2VuZGVylEsBjAtBZ2UgKHdlZWtzKZRLAowOVHVtb3VyIChyaWdodCmUSwGMCVRyZWF0bWVudJRL
AYwPU3BsZWVuIChtZykgRDE1lEsCjAtCZWFkcyAoRDE0KZRLAowVUmlnaHQgVHVtb3VyIChtZykg
RDE1lEsCdXViaBcpgZR9lChoGn2UKIwJblNlbGVjdGVklEsUSv7///+GlIwOc2VsZWN0ZWRfYXR0
cnOUXZQoahkDAABLZoaUahoDAABLZoaUahsDAABLZoaUahwDAABLZoaUah0DAABLZoaUah4DAABL
ZoaUah8DAABLZoaUaiADAABLZoaUaiEDAABLZoaUaiIDAABLZoaUaiMDAABLZoaUaiQDAABLZoaU
aiUDAABLZoaUaiYDAABLZoaUaicDAABLZoaUaigDAABLZoaUaikDAABLZoaUaioDAABLZoaUaisD
AABLZoaUaiwDAABLZoaUZUr9////hpSMD3NlbGVjdGlvbk1ldGhvZJRLA0r+////hpRoEksDdWjb
fZQoahkDAABLAmoaAwAASwJqGwMAAEsCahwDAABLAmodAwAASwJqHgMAAEsCah8DAABLAmogAwAA
SwJqIQMAAEsCaiIDAABLAmojAwAASwJqJAMAAEsCaiUDAABLAmomAwAASwJqJwMAAEsCaigDAABL
AmopAwAASwJqKgMAAEsCaisDAABLAmosAwAASwJqLQMAAEsCai4DAABLAmovAwAASwJqMAMAAEsC
ajEDAABLAmoyAwAASwJqMwMAAEsCajQDAABLAmo1AwAASwJqNgMAAEsCajcDAABLAmo4AwAASwJq
OQMAAEsCajoDAABLAmo7AwAASwJqPAMAAEsCaj0DAABLAmo+AwAASwJqPwMAAEsCakADAABLAmpB
AwAASwJqQgMAAEsCakMDAABLAmpEAwAASwJqRQMAAEsCakYDAABLAnVqOgEAAH2UKGpJAwAASwNq
SgMAAEsBaksDAABLA2pMAwAASwNqTQMAAEsBak4DAABLA2pPAwAASwNqUAMAAEsDalEDAABLA2pS
AwAASwFqUwMAAEsBalQDAABLAmpVAwAASwJqVgMAAEsBalcDAABLAWpYAwAASwFqWQMAAEsBaloD
AABLAWpbAwAASwFqXAMAAEsCal0DAABLAmpeAwAASwJqXwMAAEsCamADAABLAWphAwAASwJqYgMA
AEsCamMDAABLAXV1YmgXKYGUfZQoaBp9lChq/wQAAEsUSv7///+GlGoBBQAAXZQoahkDAABLZoaU
ahoDAABLZoaUahsDAABLZoaUahwDAABLZoaUah0DAABLZoaUah4DAABLZoaUah8DAABLZoaUaiAD
AABLZoaUaiEDAABLZoaUaiIDAABLZoaUaiMDAABLZoaUaiQDAABLZoaUaiUDAABLZoaUaiYDAABL
ZoaUaicDAABLZoaUaigDAABLZoaUaikDAABLZoaUaioDAABLZoaUaisDAABLZoaUaiwDAABLZoaU
ZUr9////hpRqGAUAAEsDSv7///+GlGgSSwN1aNt9lChqGQMAAEsCahoDAABLAmobAwAASwJqHAMA
AEsCah0DAABLAmoeAwAASwJqHwMAAEsCaiADAABLAmohAwAASwJqIgMAAEsCaiMDAABLAmokAwAA
SwJqJQMAAEsCaiYDAABLAmonAwAASwJqKAMAAEsCaikDAABLAmoqAwAASwJqKwMAAEsCaiwDAABL
AmotAwAASwJqLgMAAEsCai8DAABLAmowAwAASwJqMQMAAEsCajIDAABLAmozAwAASwJqNAMAAEsC
ajUDAABLAmo2AwAASwJqNwMAAEsCajgDAABLAmo5AwAASwJqOgMAAEsCajsDAABLAmo8AwAASwJq
PQMAAEsCaj4DAABLAmo/AwAASwJqQAMAAEsCakEDAABLAmpCAwAASwJqQwMAAEsCakQDAABLAmpF
AwAASwJqRgMAAEsCdWo6AQAAfZQoakkDAABLA2pKAwAASwFqSwMAAEsDakwDAABLA2pNAwAASwFq
TgMAAEsDak8DAABLA2pQAwAASwNqUQMAAEsDalIDAABLAWpTAwAASwFqVAMAAEsCalUDAABLAmpW
AwAASwFqVwMAAEsBalgDAABLAWpZAwAASwFqWgMAAEsBalsDAABLAWpcAwAASwJqXQMAAEsCal4D
AABLAmpfAwAASwJqYAMAAEsBamEDAABLAmpiAwAASwJqRwMAAEsCamMDAABLAXV1YmgXKYGUfZQo
aBp9lCiMCW5TZWxlY3RlZJRLFEr+////hpSMDnNlbGVjdGVkX2F0dHJzlF2UKIwKRy1DU0YgKEQ3
KZRLZoaUjBBOZXV0cm9waGlscyAoRDcplEtmhpSMF015ZWxvaWQgY2VsbHMgKEZTKSAoRDcplEtm
hpSME0NEMTFiKyBMeTZDX0ctIChENymUS2aGlIwPTGV1a29jeXRlcyAoRDcplEtmhpSMDk1vbm9j
eXRlcyAoRDcplEtmhpSMGkNEMTFiKyBMeTZDX0ctIFBELUwxKyAoRDcplEtmhpSMDkNYQ0wxICgx
KSAoRDcplEtmhpSMCUlMLTYgKEQ3KZRLZoaUjA5DWENMMSAoMikgKEQ3KZRLZoaUjA5DQ0wxNyAo
MSkgKEQ3KZRLZoaUjApUTkYtYSAoRDcplEtmhpSMC0NYQ0wxMyAoRDcplEtmhpSMDkRDIFBELUwx
KyAoRDcplEtmhpSMB0RDIChENymUS2aGlIwNSUwtMTJwNDAgKEQ3KZRLZoaUjApDWENMOSAoRDcp
lEtmhpSMEENENCBUIGNlbGxzIChENymUS2aGlIwOQ0NMMjIgKDEpIChENymUS2aGlIwKQ1hDTDUg
KEQ3KZRLZoaUZUr9////hpSMD3NlbGVjdGlvbk1ldGhvZJRLA0r+////hpRoEksDdWjbfZQojA5N
b25vY3l0ZXMgKEQ3KZRLAowKRy1DU0YgKEQ3KZRLAowQTmV1dHJvcGhpbHMgKEQ3KZRLAowTQ0Qx
MWIrIEx5NkNfRy0gKEQ3KZRLAowOQ1hDTDEgKDEpIChENymUSwKMCUlMLTYgKEQ3KZRLAowPTGV1
a29jeXRlcyAoRDcplEsCjBVFb3Npbm9waGlscyAoRlMpIChENymUSwKMFUx5bXBob2N5dGVzIChG
UykgKEQ3KZRLAowXTXllbG9pZCBjZWxscyAoRlMpIChENymUSwKMDEIgY2VsbHMgKEQ3KZRLAowQ
Q0Q0IFQgY2VsbHMgKEQ3KZRLAowQVHJlZ3MgUEQtMSsgKEQ3KZRLAowQQ0Q4IFQgY2VsbHMgKEQ3
KZRLAowWQ0Q4IFQgY2VsbHMgTHk2QysgKEQ3KZRLAowNTksgY2VsbHMgKEQ3KZRLAowTTksgY2Vs
bHMgTHk2QysgKEQ3KZRLAowQRW9zaW5vcGhpbHMgKEQ3KZRLAowPTWFjcm9waGFnZSAoRDcplEsC
jAdEQyAoRDcplEsCjA5EQyBQRC1MMSsgKEQ3KZRLAowaQ0QxMWIrIEx5NkNfRy0gUEQtTDErIChE
NymUSwKMGUNEMTFiKyBMeTZDaW50IEx5NkctIChENymUSwKMC1RHRi1iMSAoRDcplEsCjApJTC0x
OCAoRDcplEsCjApJTC0yMyAoRDcplEsCjA5DQ0wyMiAoMSkgKEQ3KZRLAowKSUwtMTAgKEQ3KZRL
AowNSUwtMTJwNzAgKEQ3KZRLAowKVE5GLWEgKEQ3KZRLAowOQ0NMMTcgKDEpIChENymUSwKMDUlM
LTEycDQwIChENymUSwKMCklMLTFiIChENymUSwKMCUNDTDUgKEQ3KZRLAowKQ0NMMjAgKEQ3KZRL
AowKQ0NMMTEgKEQ3KZRLAowOQ0NMMTcgKDIpIChENymUSwKMDkNYQ0wxICgyKSAoRDcplEsCjAlD
Q0wyIChENymUSwKMCkNYQ0w5IChENymUSwKMC0NYQ0wxMCAoRDcplEsCjAlDQ0wzIChENymUSwKM
CUNDTDQgKEQ3KZRLAowLQ1hDTDEzIChENymUSwKMCkNYQ0w1IChENymUSwKMDkNDTDIyICgyKSAo
RDcplEsCjAx0dW1vdXJfbW9kZWyUSwF1ajoBAAB9lCiMB1NhbXBsZTqUSwOMCmV4cGVyaW1lbnSU
SwGMG1NhbXBsZTogTmlsIG5vcm0gY2VsbHMgKEQ3KZRLA4wdU2FtcGxlIE5pbCBub3JtYWxpc2Vk
IExQIChENymUSwOMA2RheZRLAYwXU2FtcGxlIFByaW5mbGFtIExQIChENymUSwOMDFNhbXBsZSBj
aGVja5RLA4wZU2FtcGxlIG1ldGEgZGF0YSBhbmQgbWFzc5RLA4wOU2FtcGxlIGNoZWNrIDKUSwOM
DlR1bW91ciAocmlnaHQplEsBjARjYWdllEsBjARkYXRllEsCjAZzYW1wbGWUSwKMBnR1bW91cpRL
AYwGdGlzc3VllEsBjAl0ZWNobmlxdWWUSwGMCVRyZWF0bWVudJRLAYwGU3RyYWlulEsBjAZHZW5k
ZXKUSwGMC0FnZSAod2Vla3MplEsCjBRSaWdodF90dW1vdXJfKG1nKSBEOJRLAowPU3BsZWVuICht
ZykgRDE1lEsCjA5TcGxlZW4gKG1nKSBEOJRLAowJdHJlYXRtZW50lEsBjAVCZWFkc5RLAowKQmVh
ZHMgKEQ3KZRLAowVUmlnaHQgVHVtb3VyIChtZykgRDE1lEsCdXViaBcpgZR9lChoGn2UKIwJblNl
bGVjdGVklEsySv7///+GlIwOc2VsZWN0ZWRfYXR0cnOUXZQoarUEAABLZoaUasUEAABLZoaUarIE
AABLZoaUas8EAABLZoaUasQEAABLZoaUasEEAABLZoaUarMEAABLZoaUasMEAABLZoaUar8EAABL
ZoaUar0EAABLZoaUasAEAABLZoaUarsEAABLZoaUargEAABLZoaUatoEAABLZoaUasIEAABLZoaU
atgEAABLZoaUasYEAABLZoaUarQEAABLZoaUarwEAABLZoaUaroEAABLZoaUasoEAABLZoaUarkE
AABLZoaUat0EAABLZoaUatkEAABLZoaUaswEAABLZoaUatYEAABLZoaUarcEAABLZoaUatsEAABL
ZoaUatcEAABLZoaUatwEAABLZoaUatAEAABLZoaUassEAABLZoaUatMEAABLZoaUarYEAABLZoaU
ar4EAABLZoaUat4EAABLZoaUas4EAABLZoaUascEAABLZoaUasgEAABLZoaUat8EAABLZoaUatEE
AABLZoaUaskEAABLZoaUatIEAABLZoaUatQEAABLZoaUatUEAABLZoaUas0EAABLZoaUZUr9////
hpSMD3NlbGVjdGlvbk1ldGhvZJRLA0r+////hpRoEksDdWjbfZQoarIEAABLAmqzBAAASwJqtAQA
AEsCarUEAABLAmq2BAAASwJqtwQAAEsCargEAABLAmq5BAAASwJqugQAAEsCarsEAABLAmq8BAAA
SwJqvQQAAEsCar4EAABLAmq/BAAASwJqwAQAAEsCasEEAABLAmrCBAAASwJqwwQAAEsCasQEAABL
AmrFBAAASwJqxgQAAEsCascEAABLAmrIBAAASwJqyQQAAEsCasoEAABLAmrLBAAASwJqzAQAAEsC
as0EAABLAmrOBAAASwJqzwQAAEsCatAEAABLAmrRBAAASwJq0gQAAEsCatMEAABLAmrUBAAASwJq
1QQAAEsCatYEAABLAmrXBAAASwJq2AQAAEsCatkEAABLAmraBAAASwJq2wQAAEsCatwEAABLAmrd
BAAASwJq3gQAAEsCat8EAABLAmrgBAAASwF1ajoBAAB9lChq4gQAAEsDauMEAABLA2rkBAAASwNq
5QQAAEsDauYEAABLA2rnBAAASwNq6AQAAEsDaukEAABLA2rqBAAASwJq6wQAAEsBauwEAABLAWrt
BAAASwFq7gQAAEsBau8EAABLAWrwBAAASwJq8QQAAEsBavIEAABLAWrzBAAASwJq9AQAAEsBavUE
AABLAWr2BAAASwJq9wQAAEsBavgEAABLAWr5BAAASwJq+gQAAEsCavsEAABLAnV1YmV1Lg==
</properties>
		<properties format="pickle" node_id="6">gASVBU0AAAAAAAB9lCiMFGNvbXBhcmlzb25fY3JpdGVyaW9ulEsAjBJjb250cm9sQXJlYVZpc2li
bGWUiIwNY3Zfc3RyYXRpZmllZJSIjAduX2ZvbGRzlEsDjAluX3JlcGVhdHOUSwOMCnJlc2FtcGxp
bmeUSwOMBHJvcGWURz+5mZmZmZmajAtzYW1wbGVfc2l6ZZRLDIwTc2F2ZWRXaWRnZXRHZW9tZXRy
eZRDQgHZ0MsAAwAAAAALQwAAAAAAAA0HAAAB9QAAC0MAAAAWAAANBwAAAfUAAAABAAAAAA1wAAAL
QwAAABYAAA0HAAAB9ZSMEnNodWZmbGVfc3RyYXRpZmllZJSIjAh1c2Vfcm9wZZSJjAtzY29yZV90
YWJsZZR9lIwMc2hvd25fc2NvcmVzlI+UKIwCQ0GUjAlQcmVjaXNpb26UjANNU0WUjARSTVNFlIwD
TUFFlIwDQVVDlIwCRjGUjAZSZWNhbGyUjAJSMpSQc4wLX192ZXJzaW9uX1+USwOMEGNvbnRleHRf
c2V0dGluZ3OUXZQojBVvcmFuZ2V3aWRnZXQuc2V0dGluZ3OUjAdDb250ZXh0lJOUKYGUfZQojAZ2
YWx1ZXOUfZQojA9jbGFzc19zZWxlY3Rpb26UjBYoQXZlcmFnZSBvdmVyIGNsYXNzZXMplEr/////
hpSMDGZvbGRfZmVhdHVyZZSMCmV4cGVyaW1lbnSUS2WGlIwVZm9sZF9mZWF0dXJlX3NlbGVjdGVk
lIlK/v///4aUaA19lGgaSwN1jAphdHRyaWJ1dGVzlCiMCkctQ1NGIChENymUSwKGlIwLRy1DU0Yg
KEQxNCmUSwKGlIwXTXllbG9pZCBjZWxscyAoRlMpIChENymUSwKGlIwYTXllbG9pZCBjZWxscyAo
RlMpIChEMTQplEsChpSMEE5ldXRyb3BoaWxzIChENymUSwKGlIwRTmV1dHJvcGhpbHMgKEQxNCmU
SwKGlIwaQ0QxMWIrIEx5NkNfRy0gUEQtTDErIChENymUSwKGlIwbQ0QxMWIrIEx5NkNfRy0gUEQt
TDErIChEMTQplEsChpSMGUNEMTFiKyBMeTZDaW50IEx5NkctIChENymUSwKGlIwaQ0QxMWIrIEx5
NkNpbnQgTHk2Ry0gKEQxNCmUSwKGlIwKSUwtMTAgKEQ3KZRLAoaUjAtJTC0xMCAoRDE0KZRLAoaU
jA5DQ0wxNyAoMSkgKEQ3KZRLAoaUjA5DQ0wxNyAoMikgKEQ3KZRLAoaUjA9DQ0wxNyAoMSkgKEQx
NCmUSwKGlIwPQ0NMMTcgKDIpIChEMTQplEsChpSMC0NYQ0wxMCAoRDcplEsChpSMDENYQ0wxMCAo
RDE0KZRLAoaUjA5DWENMMSAoMikgKEQ3KZRLAoaUjA9DWENMMSAoMikgKEQxNCmUSwKGlIwLQ1hD
TDEzIChENymUSwKGlIwMQ1hDTDEzIChEMTQplEsChpSMCUlMLTYgKEQ3KZRLAoaUjApJTC02IChE
MTQplEsChpSMCUNDTDIgKEQ3KZRLAoaUjApDQ0wyIChEMTQplEsChpSMDEIgY2VsbHMgKEQ3KZRL
AoaUjA1CIGNlbGxzIChEMTQplEsChpSMDk1vbm9jeXRlcyAoRDcplEsChpSMDkNYQ0wxICgxKSAo
RDcplEsChpSMD0xldWtvY3l0ZXMgKEQ3KZRLAoaUjBVFb3Npbm9waGlscyAoRlMpIChENymUSwKG
lIwVTHltcGhvY3l0ZXMgKEZTKSAoRDcplEsChpSMEENENCBUIGNlbGxzIChENymUSwKGlIwQVHJl
Z3MgUEQtMSsgKEQ3KZRLAoaUjBBDRDggVCBjZWxscyAoRDcplEsChpSMFkNEOCBUIGNlbGxzIEx5
NkMrIChENymUSwKGlIwNTksgY2VsbHMgKEQ3KZRLAoaUjBNOSyBjZWxscyBMeTZDKyAoRDcplEsC
hpSMEEVvc2lub3BoaWxzIChENymUSwKGlIwPTWFjcm9waGFnZSAoRDcplEsChpSMB0RDIChENymU
SwKGlIwOREMgUEQtTDErIChENymUSwKGlIwLVEdGLWIxIChENymUSwKGlIwKSUwtMjMgKEQ3KZRL
AoaUjA5DQ0wyMiAoMSkgKEQ3KZRLAoaUjA1JTC0xMnA3MCAoRDcplEsChpSMClRORi1hIChENymU
SwKGlIwNSUwtMTJwNDAgKEQ3KZRLAoaUjApJTC0xYiAoRDcplEsChpSMCUNDTDUgKEQ3KZRLAoaU
jApDQ0wyMCAoRDcplEsChpSMCkNDTDExIChENymUSwKGlIwKQ1hDTDkgKEQ3KZRLAoaUjAlDQ0wz
IChENymUSwKGlIwJQ0NMNCAoRDcplEsChpSMCkNYQ0w1IChENymUSwKGlIwOQ0NMMjIgKDIpIChE
NymUSwKGlIwQTGV1a29jeXRlcyAoRDE0KZRLAoaUjBZFb3Npbm9waGlscyAoRlMpIChEMTQplEsC
hpSMFkx5bXBob2N5dGVzIChGUykgKEQxNCmUSwKGlIwRQ0Q0IFQgY2VsbHMgKEQxNCmUSwKGlIwR
VHJlZ3MgUEQtMSsgKEQxNCmUSwKGlIwRQ0Q4IFQgY2VsbHMgKEQxNCmUSwKGlIwXQ0Q4IFQgY2Vs
bHMgTHk2QysgKEQxNCmUSwKGlIwOTksgY2VsbHMgKEQxNCmUSwKGlIwUTksgY2VsbHMgTHk2Qysg
KEQxNCmUSwKGlIwRRW9zaW5vcGhpbHMgKEQxNCmUSwKGlIwQTWFjcm9waGFnZSAoRDE0KZRLAoaU
jAhEQyAoRDE0KZRLAoaUjA9EQyBQRC1MMSsgKEQxNCmUSwKGlIwUQ0QxMWIrIEx5NkNfRy0gKEQx
NCmUSwKGlIwPTW9ub2N5dGVzIChEMTQplEsChpSMD0NYQ0wxICgxKSAoRDE0KZRLAoaUjAxUR0Yt
YjEgKEQxNCmUSwKGlIwLSUwtMjMgKEQxNCmUSwKGlIwPQ0NMMjIgKDEpIChEMTQplEsChpSMDklM
LTEycDcwIChEMTQplEsChpSMC1RORi1hIChEMTQplEsChpSMDklMLTEycDQwIChEMTQplEsChpSM
C0lMLTFiIChEMTQplEsChpSMCkNDTDUgKEQxNCmUSwKGlIwLQ0NMMjAgKEQxNCmUSwKGlIwLQ0NM
MTEgKEQxNCmUSwKGlIwLQ1hDTDkgKEQxNCmUSwKGlIwKQ0NMMyAoRDE0KZRLAoaUjApDQ0w0IChE
MTQplEsChpSMC0NYQ0w1IChEMTQplEsChpSMD0NDTDIyICgyKSAoRDE0KZRLAoaUjBNDRDExYisg
THk2Q19HLSAoRDcplEsChpSMCklMLTE4IChENymUSwKGlIwLSUwtMTggKEQxNCmUSwKGlHSUjAVt
ZXRhc5QojAdTYW1wbGU6lEsDhpSMCmV4cGVyaW1lbnSUSwGGlIwbU2FtcGxlOiBOaWwgbm9ybSBj
ZWxscyAoRDcplEsDhpSMHVNhbXBsZSBOaWwgbm9ybWFsaXNlZCBMUCAoRDcplEsDhpSMA2RheZRL
AYaUjBdTYW1wbGUgUHJpbmZsYW0gTFAgKEQ3KZRLA4aUjAxTYW1wbGUgY2hlY2uUSwOGlIwZU2Ft
cGxlIG1ldGEgZGF0YSBhbmQgbWFzc5RLA4aUjA1TYW1wbGU6IChEMTQplEsDhpSMDlNhbXBsZSBj
aGVjayAylEsDhpSMHFNhbXBsZTogTmlsIG5vcm0gY2VsbHMgKEQxNCmUSwOGlIwOVHVtb3VyIChy
aWdodCmUSwGGlIweU2FtcGxlIE5pbCBub3JtYWxpc2VkIExQIChEMTQplEsDhpSMBGNhZ2WUSwGG
lIwYU2FtcGxlIFByaW5mbGFtIExQIChEMTQplEsDhpSMBGRhdGWUSwKGlIwOU2FtcGxlIGNoZWNr
IDOUSwOGlIwGc2FtcGxllEsChpSMBnR1bW91cpRLAYaUjAZ0aXNzdWWUSwGGlIwJdGVjaG5pcXVl
lEsBhpSMCVRyZWF0bWVudJRLAYaUjAZTdHJhaW6USwGGlIwGR2VuZGVylEsBhpSMC0FnZSAod2Vl
a3MplEsChpSMFFJpZ2h0X3R1bW91cl8obWcpIEQ4lEsChpSMD1NwbGVlbiAobWcpIEQxNZRLAoaU
jA5TcGxlZW4gKG1nKSBEOJRLAoaUjAl0cmVhdG1lbnSUSwGGlIwFQmVhZHOUSwKGlIwKQmVhZHMg
KEQ3KZRLAoaUjBVSaWdodCBUdW1vdXIgKG1nKSBEMTWUSwKGlIwLQmVhZHMgKEQxNCmUSwKGlHSU
jApjbGFzc192YXJzlIwMdHVtb3VyX21vZGVslEsBhpSFlHViaB8pgZR9lChoIn2UKIwPY2xhc3Nf
c2VsZWN0aW9ulIwWKEF2ZXJhZ2Ugb3ZlciBjbGFzc2VzKZRK/////4aUjAxmb2xkX2ZlYXR1cmWU
aOpLZYaUjBVmb2xkX2ZlYXR1cmVfc2VsZWN0ZWSUiUr+////hpSMC3Njb3JlX3RhYmxllH2UaBpL
A3VoLSiMCkctQ1NGIChENymUSwKGlIwLRy1DU0YgKEQxNCmUSwKGlIwXTXllbG9pZCBjZWxscyAo
RlMpIChENymUSwKGlIwYTXllbG9pZCBjZWxscyAoRlMpIChEMTQplEsChpSMEE5ldXRyb3BoaWxz
IChENymUSwKGlIwRTmV1dHJvcGhpbHMgKEQxNCmUSwKGlIwaQ0QxMWIrIEx5NkNfRy0gUEQtTDEr
IChENymUSwKGlIwbQ0QxMWIrIEx5NkNfRy0gUEQtTDErIChEMTQplEsChpSMGUNEMTFiKyBMeTZD
aW50IEx5NkctIChENymUSwKGlIwaQ0QxMWIrIEx5NkNpbnQgTHk2Ry0gKEQxNCmUSwKGlIwKSUwt
MTAgKEQ3KZRLAoaUjAtJTC0xMCAoRDE0KZRLAoaUjA5DQ0wxNyAoMSkgKEQ3KZRLAoaUjA5DQ0wx
NyAoMikgKEQ3KZRLAoaUjA9DQ0wxNyAoMSkgKEQxNCmUSwKGlIwPQ0NMMTcgKDIpIChEMTQplEsC
hpSMC0NYQ0wxMCAoRDcplEsChpSMDENYQ0wxMCAoRDE0KZRLAoaUjA5DWENMMSAoMikgKEQ3KZRL
AoaUjA9DWENMMSAoMikgKEQxNCmUSwKGlIwLQ1hDTDEzIChENymUSwKGlIwMQ1hDTDEzIChEMTQp
lEsChpSMCUlMLTYgKEQ3KZRLAoaUjApJTC02IChEMTQplEsChpSMCUNDTDIgKEQ3KZRLAoaUjApD
Q0wyIChEMTQplEsChpSMDEIgY2VsbHMgKEQ3KZRLAoaUjA1CIGNlbGxzIChEMTQplEsChpR0lGjn
KIwHU2FtcGxlOpRLA4aUjApleHBlcmltZW50lEsBhpSMG1NhbXBsZTogTmlsIG5vcm0gY2VsbHMg
KEQ3KZRLA4aUjB1TYW1wbGUgTmlsIG5vcm1hbGlzZWQgTFAgKEQ3KZRLA4aUjANkYXmUSwGGlIwX
U2FtcGxlIFByaW5mbGFtIExQIChENymUSwOGlIwMU2FtcGxlIGNoZWNrlEsDhpSMGVNhbXBsZSBt
ZXRhIGRhdGEgYW5kIG1hc3OUSwOGlIwNU2FtcGxlOiAoRDE0KZRLA4aUjA5TYW1wbGUgY2hlY2sg
MpRLA4aUjBxTYW1wbGU6IE5pbCBub3JtIGNlbGxzIChEMTQplEsDhpSMDlR1bW91ciAocmlnaHQp
lEsBhpSMHlNhbXBsZSBOaWwgbm9ybWFsaXNlZCBMUCAoRDE0KZRLA4aUjARjYWdllEsBhpSMGFNh
bXBsZSBQcmluZmxhbSBMUCAoRDE0KZRLA4aUjARkYXRllEsChpSMDlNhbXBsZSBjaGVjayAzlEsD
hpSMBnNhbXBsZZRLAoaUjAZ0dW1vdXKUSwGGlIwGdGlzc3VllEsBhpSMCXRlY2huaXF1ZZRLAYaU
jAlUcmVhdG1lbnSUSwGGlIwGU3RyYWlulEsBhpSMBkdlbmRlcpRLAYaUjAtBZ2UgKHdlZWtzKZRL
AoaUjBRSaWdodF90dW1vdXJfKG1nKSBEOJRLAoaUjA9TcGxlZW4gKG1nKSBEMTWUSwKGlIwOU3Bs
ZWVuIChtZykgRDiUSwKGlIwJdHJlYXRtZW50lEsBhpSMBUJlYWRzlEsChpSMCkJlYWRzIChENymU
SwKGlIwVUmlnaHQgVHVtb3VyIChtZykgRDE1lEsChpSMC0JlYWRzIChEMTQplEsChpR0lGorAQAA
jAx0dW1vdXJfbW9kZWyUSwGGlIWUdWJoHymBlH2UKGgifZQojA9jbGFzc19zZWxlY3Rpb26UjBYo
QXZlcmFnZSBvdmVyIGNsYXNzZXMplEr/////hpSMDGZvbGRfZmVhdHVyZZSMCmV4cGVyaW1lbnSU
S2WGlIwVZm9sZF9mZWF0dXJlX3NlbGVjdGVklIlK/v///4aUjAtzY29yZV90YWJsZZR9lGgaSwN1
aC0ojApHLUNTRiAoRDcplEsChpSMC0ctQ1NGIChEMTQplEsChpSMF015ZWxvaWQgY2VsbHMgKEZT
KSAoRDcplEsChpSMGE15ZWxvaWQgY2VsbHMgKEZTKSAoRDE0KZRLAoaUjBBOZXV0cm9waGlscyAo
RDcplEsChpSMEU5ldXRyb3BoaWxzIChEMTQplEsChpSMGkNEMTFiKyBMeTZDX0ctIFBELUwxKyAo
RDcplEsChpSMG0NEMTFiKyBMeTZDX0ctIFBELUwxKyAoRDE0KZRLAoaUjApJTC0xOCAoRDcplEsC
hpSMC0lMLTE4IChEMTQplEsChpSMGUNEMTFiKyBMeTZDaW50IEx5NkctIChENymUSwKGlIwaQ0Qx
MWIrIEx5NkNpbnQgTHk2Ry0gKEQxNCmUSwKGlIwKSUwtMTAgKEQ3KZRLAoaUjAtJTC0xMCAoRDE0
KZRLAoaUjA5DQ0wxNyAoMSkgKEQ3KZRLAoaUjA5DQ0wxNyAoMikgKEQ3KZRLAoaUjA9DQ0wxNyAo
MSkgKEQxNCmUSwKGlIwPQ0NMMTcgKDIpIChEMTQplEsChpSMC0NYQ0wxMCAoRDcplEsChpSMDENY
Q0wxMCAoRDE0KZRLAoaUjA5DWENMMSAoMikgKEQ3KZRLAoaUjA9DWENMMSAoMikgKEQxNCmUSwKG
lIwLQ1hDTDEzIChENymUSwKGlIwMQ1hDTDEzIChEMTQplEsChpSMCUlMLTYgKEQ3KZRLAoaUjApJ
TC02IChEMTQplEsChpSMCUNDTDIgKEQ3KZRLAoaUjApDQ0wyIChEMTQplEsChpSMDEIgY2VsbHMg
KEQ3KZRLAoaUjA1CIGNlbGxzIChEMTQplEsChpR0lGjnKIwHU2FtcGxlOpRLA4aUjApleHBlcmlt
ZW50lEsBhpSMG1NhbXBsZTogTmlsIG5vcm0gY2VsbHMgKEQ3KZRLA4aUjB1TYW1wbGUgTmlsIG5v
cm1hbGlzZWQgTFAgKEQ3KZRLA4aUjANkYXmUSwGGlIwXU2FtcGxlIFByaW5mbGFtIExQIChENymU
SwOGlIwMU2FtcGxlIGNoZWNrlEsDhpSMGVNhbXBsZSBtZXRhIGRhdGEgYW5kIG1hc3OUSwOGlIwN
U2FtcGxlOiAoRDE0KZRLA4aUjA5TYW1wbGUgY2hlY2sgMpRLA4aUjBxTYW1wbGU6IE5pbCBub3Jt
IGNlbGxzIChEMTQplEsDhpSMDlR1bW91ciAocmlnaHQplEsBhpSMHlNhbXBsZSBOaWwgbm9ybWFs
aXNlZCBMUCAoRDE0KZRLA4aUjARjYWdllEsBhpSMGFNhbXBsZSBQcmluZmxhbSBMUCAoRDE0KZRL
A4aUjARkYXRllEsChpSMDlNhbXBsZSBjaGVjayAzlEsDhpSMBnNhbXBsZZRLAoaUjAZ0dW1vdXKU
SwGGlIwGdGlzc3VllEsBhpSMCXRlY2huaXF1ZZRLAYaUjAlUcmVhdG1lbnSUSwGGlIwGU3RyYWlu
lEsBhpSMBkdlbmRlcpRLAYaUjAtBZ2UgKHdlZWtzKZRLAoaUjBRSaWdodF90dW1vdXJfKG1nKSBE
OJRLAoaUjA9TcGxlZW4gKG1nKSBEMTWUSwKGlIwOU3BsZWVuIChtZykgRDiUSwKGlIwJdHJlYXRt
ZW50lEsBhpSMBUJlYWRzlEsChpSMCkJlYWRzIChENymUSwKGlIwVUmlnaHQgVHVtb3VyIChtZykg
RDE1lEsChpSMC0JlYWRzIChEMTQplEsChpR0lGorAQAAjAx0dW1vdXJfbW9kZWyUSwGGlIWUdWJo
HymBlH2UKGgifZQojA9jbGFzc19zZWxlY3Rpb26UjBYoQXZlcmFnZSBvdmVyIGNsYXNzZXMplEr/
////hpSMDGZvbGRfZmVhdHVyZZRqBgIAAEtlhpSMFWZvbGRfZmVhdHVyZV9zZWxlY3RlZJSJSv7/
//+GlIwLc2NvcmVfdGFibGWUfZRoGksDdWgtKGrHAQAASwKGlGrJAQAASwKGlGrLAQAASwKGlGrN
AQAASwKGlGrPAQAASwKGlGrRAQAASwKGlGrTAQAASwKGlGrVAQAASwKGlGrXAQAASwKGlGrZAQAA
SwKGlGrbAQAASwKGlGrdAQAASwKGlGrfAQAASwKGlGrhAQAASwKGlGrjAQAASwKGlGrlAQAASwKG
lGrnAQAASwKGlGrpAQAASwKGlGrrAQAASwKGlGrtAQAASwKGlGrvAQAASwKGlGrxAQAASwKGlGrz
AQAASwKGlGr1AQAASwKGlGr3AQAASwKGlGr5AQAASwKGlHSUaOcoagQCAABLA4aUagYCAABLAYaU
aggCAABLA4aUagoCAABLA4aUagwCAABLAYaUag4CAABLA4aUahACAABLA4aUahICAABLA4aUahQC
AABLA4aUahYCAABLA4aUahgCAABLA4aUahoCAABLAYaUahwCAABLA4aUah4CAABLAYaUaiACAABL
A4aUaiICAABLAoaUaiQCAABLA4aUaiYCAABLAoaUaigCAABLAYaUaioCAABLAYaUaiwCAABLAYaU
ai4CAABLAYaUajACAABLAYaUajICAABLAYaUajQCAABLAoaUajYCAABLAoaUajgCAABLAoaUajoC
AABLAoaUajwCAABLAYaUaj4CAABLAoaUakACAABLAoaUakICAABLAoaUakQCAABLAoaUdJRqKwEA
AGpHAgAASwGGlIWUdWJoHymBlH2UKGgifZQoak0CAABqTgIAAEr/////hpRqUAIAAGoGAgAAS2WG
lGpSAgAAiUr+////hpRqVAIAAH2UaBpLA3VoLShqxwEAAEsChpRqzQEAAEsChpRq0QEAAEsChpRq
AQIAAEsChpR0lGjnKGoEAgAASwOGlGoGAgAASwGGlGoIAgAASwOGlGoKAgAASwOGlGoMAgAASwGG
lGoOAgAASwOGlGoQAgAASwOGlGoSAgAASwOGlGoUAgAASwOGlGoWAgAASwOGlGoYAgAASwOGlGoa
AgAASwGGlGocAgAASwOGlGoeAgAASwGGlGogAgAASwOGlGoiAgAASwKGlGokAgAASwOGlGomAgAA
SwKGlGooAgAASwGGlGoqAgAASwGGlGosAgAASwGGlGouAgAASwGGlGowAgAASwGGlGoyAgAASwGG
lGo0AgAASwKGlGo2AgAASwKGlGo4AgAASwKGlGo6AgAASwKGlGo8AgAASwGGlGo+AgAASwKGlGpA
AgAASwKGlGpCAgAASwKGlGpEAgAASwKGlHSUaisBAABqRwIAAEsBhpSFlHViaB8pgZR9lChoIn2U
KGpNAgAAak4CAABK/////4aUalACAABqBgIAAEtlhpRqUgIAAIlK/v///4aUalQCAAB9lGgaSwN1
aC0oascBAABLAoaUas0BAABLAoaUatEBAABLAoaUagECAABLAoaUatUBAABLAoaUatkBAABLAoaU
at0BAABLAoaUauEBAABLAoaUas8BAABLAoaUaukBAABLAoaUau0BAABLAoaUavEBAABLAoaUatMB
AABLAoaUatsBAABLAoaUat8BAABLAoaUaskBAABLAoaUavUBAABLAoaUavkBAABLAoaUaucBAABL
AoaUav8BAABLAoaUatcBAABLAoaUdJRo5yhqBAIAAEsDhpRqBgIAAEsBhpRqCAIAAEsDhpRqCgIA
AEsDhpRqDAIAAEsBhpRqDgIAAEsDhpRqEAIAAEsDhpRqEgIAAEsDhpRqFAIAAEsDhpRqFgIAAEsD
hpRqGAIAAEsDhpRqGgIAAEsBhpRqHAIAAEsDhpRqHgIAAEsBhpRqIAIAAEsDhpRqIgIAAEsChpRq
JAIAAEsDhpRqJgIAAEsChpRqKAIAAEsBhpRqKgIAAEsBhpRqLAIAAEsBhpRqLgIAAEsBhpRqMAIA
AEsBhpRqMgIAAEsBhpRqNAIAAEsChpRqNgIAAEsChpRqOAIAAEsChpRqOgIAAEsChpRqPAIAAEsB
hpRqPgIAAEsChpRqQAIAAEsChpRqQgIAAEsChpRqRAIAAEsChpR0lGorAQAAakcCAABLAYaUhZR1
YmgfKYGUfZQoaCJ9lChqTQIAAGpOAgAASv////+GlGpQAgAAagYCAABLZYaUalICAACJSv7///+G
lGpUAgAAfZRoGksDdWgtascBAABLAoaUhZRo5yhqBAIAAEsDhpRqBgIAAEsBhpRqCAIAAEsDhpRq
CgIAAEsDhpRqDAIAAEsBhpRqDgIAAEsDhpRqEAIAAEsDhpRqEgIAAEsDhpRqFAIAAEsDhpRqFgIA
AEsDhpRqGAIAAEsDhpRqGgIAAEsBhpRqHAIAAEsDhpRqHgIAAEsBhpRqIAIAAEsDhpRqIgIAAEsC
hpRqJAIAAEsDhpRqJgIAAEsChpRqKAIAAEsBhpRqKgIAAEsBhpRqLAIAAEsBhpRqLgIAAEsBhpRq
MAIAAEsBhpRqMgIAAEsBhpRqNAIAAEsChpRqNgIAAEsChpRqOAIAAEsChpRqOgIAAEsChpRqPAIA
AEsBhpRqPgIAAEsChpRqQAIAAEsChpRqQgIAAEsChpRqRAIAAEsChpR0lGorAQAAakcCAABLAYaU
hZR1YmgfKYGUfZQoaCJ9lChqTQIAAGpOAgAASv////+GlGpQAgAAagYCAABLZYaUalICAACJSv7/
//+GlGpUAgAAfZRoGksDdWgtKIwKRy1DU0YgKEQ3KZRLAoaUjBdNeWVsb2lkIGNlbGxzIChGUykg
KEQ3KZRLAoaUjAtDWENMMTMgKEQ3KZRLAoaUjAlJTC02IChENymUSwKGlIwLQ1hDTDEwIChENymU
SwKGlIwOQ0NMMTcgKDEpIChENymUSwKGlIwOQ0NMMTcgKDIpIChENymUSwKGlIwJQ0NMMiAoRDcp
lEsChpSMGE15ZWxvaWQgY2VsbHMgKEZTKSAoRDE0KZRLAoaUjBFOZXV0cm9waGlscyAoRDE0KZRL
AoaUjA1CIGNlbGxzIChEMTQplEsChpSMG0NEMTFiKyBMeTZDX0ctIFBELUwxKyAoRDE0KZRLAoaU
jAtJTC0xOCAoRDE0KZRLAoaUjBpDRDExYisgTHk2Q2ludCBMeTZHLSAoRDE0KZRLAoaUjAtJTC0x
MCAoRDE0KZRLAoaUjBBOZXV0cm9waGlscyAoRDcplEsChpSMD0NDTDE3ICgyKSAoRDE0KZRLAoaU
jAxDWENMMTAgKEQxNCmUSwKGlIwPQ1hDTDEgKDIpIChEMTQplEsChpSMGkNEMTFiKyBMeTZDX0ct
IFBELUwxKyAoRDcplEsChpSMGUNEMTFiKyBMeTZDaW50IEx5NkctIChENymUSwKGlIwKSUwtMTAg
KEQ3KZRLAoaUjAtHLUNTRiAoRDE0KZRLAoaUjAxDWENMMTMgKEQxNCmUSwKGlIwKSUwtNiAoRDE0
KZRLAoaUjA9DQ0wxNyAoMSkgKEQxNCmUSwKGlIwMQiBjZWxscyAoRDcplEsChpSMCklMLTE4IChE
NymUSwKGlHSUaOcojAdTYW1wbGU6lEsDhpSMCmV4cGVyaW1lbnSUSwGGlIwbU2FtcGxlOiBOaWwg
bm9ybSBjZWxscyAoRDcplEsDhpSMHVNhbXBsZSBOaWwgbm9ybWFsaXNlZCBMUCAoRDcplEsDhpSM
A2RheZRLAYaUjBdTYW1wbGUgUHJpbmZsYW0gTFAgKEQ3KZRLA4aUjAxTYW1wbGUgY2hlY2uUSwOG
lIwZU2FtcGxlIG1ldGEgZGF0YSBhbmQgbWFzc5RLA4aUjA1TYW1wbGU6IChEMTQplEsDhpSMDlNh
bXBsZSBjaGVjayAylEsDhpSMHFNhbXBsZTogTmlsIG5vcm0gY2VsbHMgKEQxNCmUSwOGlIwOVHVt
b3VyIChyaWdodCmUSwGGlIweU2FtcGxlIE5pbCBub3JtYWxpc2VkIExQIChEMTQplEsDhpSMBGNh
Z2WUSwGGlIwYU2FtcGxlIFByaW5mbGFtIExQIChEMTQplEsDhpSMBGRhdGWUSwKGlIwOU2FtcGxl
IGNoZWNrIDOUSwOGlIwGc2FtcGxllEsChpSMBnR1bW91cpRLAYaUjAZ0aXNzdWWUSwGGlIwJdGVj
aG5pcXVllEsBhpSMCVRyZWF0bWVudJRLAYaUjAZTdHJhaW6USwGGlIwGR2VuZGVylEsBhpSMC0Fn
ZSAod2Vla3MplEsChpSMFFJpZ2h0X3R1bW91cl8obWcpIEQ4lEsChpSMD1NwbGVlbiAobWcpIEQx
NZRLAoaUjA5TcGxlZW4gKG1nKSBEOJRLAoaUjAl0cmVhdG1lbnSUSwGGlIwFQmVhZHOUSwKGlIwK
QmVhZHMgKEQ3KZRLAoaUjBVSaWdodCBUdW1vdXIgKG1nKSBEMTWUSwKGlIwLQmVhZHMgKEQxNCmU
SwKGlHSUaisBAACMDHR1bW91cl9tb2RlbJRLAYaUhZR1YmgfKYGUfZQoaCJ9lCiMD2NsYXNzX3Nl
bGVjdGlvbpSMFihBdmVyYWdlIG92ZXIgY2xhc3NlcymUSv////+GlIwMZm9sZF9mZWF0dXJllGp1
AwAAS2WGlIwVZm9sZF9mZWF0dXJlX3NlbGVjdGVklIlK/v///4aUjAtzY29yZV90YWJsZZR9lGga
SwN1aC0oajoDAABLAoaUalgDAABLAoaUajwDAABLAoaUaj4DAABLAoaUakADAABLAoaUakIDAABL
AoaUakQDAABLAoaUakYDAABLAoaUakgDAABLAoaUakoDAABLAoaUakwDAABLAoaUak4DAABLAoaU
alADAABLAoaUalIDAABLAoaUalQDAABLAoaUalYDAABLAoaUdJRo5yhqcwMAAEsDhpRqdQMAAEsB
hpRqdwMAAEsDhpRqeQMAAEsDhpRqewMAAEsBhpRqfQMAAEsDhpRqfwMAAEsDhpRqgQMAAEsDhpRq
gwMAAEsDhpRqhQMAAEsDhpRqhwMAAEsDhpRqiQMAAEsBhpRqiwMAAEsDhpRqjQMAAEsBhpRqjwMA
AEsDhpRqkQMAAEsChpRqkwMAAEsDhpRqlQMAAEsChpRqlwMAAEsBhpRqmQMAAEsBhpRqmwMAAEsB
hpRqnQMAAEsBhpRqnwMAAEsBhpRqoQMAAEsBhpRqowMAAEsChpRqpQMAAEsChpRqpwMAAEsChpRq
qQMAAEsChpRqqwMAAEsBhpRqrQMAAEsChpRqrwMAAEsChpRqsQMAAEsChpRqswMAAEsChpR0lGor
AQAAarYDAABLAYaUhZR1YmgfKYGUfZQoaCJ9lChqvAMAAGq9AwAASv////+GlGq/AwAAanUDAABL
ZYaUasEDAACJSv7///+GlGrDAwAAfZRoGksDdWgtKGo6AwAASwKGlGpYAwAASwKGlIwTQ0QxMWIr
IEx5NkNfRy0gKEQ3KZRLAoaUajwDAABLAoaUamADAABLAoaUamIDAABLAoaUaj4DAABLAoaUdJRo
5yhqcwMAAEsDhpRqdQMAAEsBhpRqdwMAAEsDhpRqeQMAAEsDhpRqewMAAEsBhpRqfQMAAEsDhpRq
fwMAAEsDhpRqgQMAAEsDhpRqgwMAAEsDhpRqhQMAAEsDhpRqhwMAAEsDhpRqiQMAAEsBhpRqiwMA
AEsDhpRqjQMAAEsBhpRqjwMAAEsDhpRqkQMAAEsChpRqkwMAAEsDhpRqlQMAAEsChpRqlwMAAEsB
hpRqmQMAAEsBhpRqmwMAAEsBhpRqnQMAAEsBhpRqnwMAAEsBhpRqoQMAAEsBhpRqowMAAEsChpRq
pQMAAEsChpRqpwMAAEsChpRqqQMAAEsChpRqqwMAAEsBhpRqrQMAAEsChpRqrwMAAEsChpRqsQMA
AEsChpRqswMAAEsChpR0lGorAQAAarYDAABLAYaUhZR1YmgfKYGUfZQoaCJ9lChqvAMAAGq9AwAA
Sv////+GlGq/AwAAjApleHBlcmltZW50lEtlhpRqwQMAAIlK/v///4aUasMDAAB9lGgaSwN1aC2M
CkctQ1NGIChENymUSwKGlIWUaOcojAdTYW1wbGU6lEsDhpRqMgQAAEsBhpSMG1NhbXBsZTogTmls
IG5vcm0gY2VsbHMgKEQ3KZRLA4aUjB1TYW1wbGUgTmlsIG5vcm1hbGlzZWQgTFAgKEQ3KZRLA4aU
jANkYXmUSwGGlIwXU2FtcGxlIFByaW5mbGFtIExQIChENymUSwOGlIwMU2FtcGxlIGNoZWNrlEsD
hpSMGVNhbXBsZSBtZXRhIGRhdGEgYW5kIG1hc3OUSwOGlIwOU2FtcGxlIGNoZWNrIDKUSwOGlIwO
VHVtb3VyIChyaWdodCmUSwGGlIwEY2FnZZRLAYaUjARkYXRllEsChpSMBnNhbXBsZZRLAoaUjAZ0
dW1vdXKUSwGGlIwGdGlzc3VllEsBhpSMCXRlY2huaXF1ZZRLAYaUjAlUcmVhdG1lbnSUSwGGlIwG
U3RyYWlulEsBhpSMBkdlbmRlcpRLAYaUjAtBZ2UgKHdlZWtzKZRLAoaUjBRSaWdodF90dW1vdXJf
KG1nKSBEOJRLAoaUjA9TcGxlZW4gKG1nKSBEMTWUSwKGlIwOU3BsZWVuIChtZykgRDiUSwKGlIwJ
dHJlYXRtZW50lEsBhpSMBUJlYWRzlEsChpSMCkJlYWRzIChENymUSwKGlIwVUmlnaHQgVHVtb3Vy
IChtZykgRDE1lEsChpR0lGorAQAAjAx0dW1vdXJfbW9kZWyUSwGGlIWUdWJoHymBlH2UKGgifZQo
arwDAACMFihBdmVyYWdlIG92ZXIgY2xhc3NlcymUSv////+GlGq/AwAAajIEAABLZYaUasEDAACJ
Sv7///+GlGrDAwAAfZRoGksDdWgtKIwOTW9ub2N5dGVzIChENymUSwKGlIwKRy1DU0YgKEQ3KZRL
AoaUjBBOZXV0cm9waGlscyAoRDcplEsChpSME0NEMTFiKyBMeTZDX0ctIChENymUSwKGlIwOQ1hD
TDEgKDEpIChENymUSwKGlIwJSUwtNiAoRDcplEsChpSMD0xldWtvY3l0ZXMgKEQ3KZRLAoaUjBVF
b3Npbm9waGlscyAoRlMpIChENymUSwKGlIwVTHltcGhvY3l0ZXMgKEZTKSAoRDcplEsChpSMF015
ZWxvaWQgY2VsbHMgKEZTKSAoRDcplEsChpSMDEIgY2VsbHMgKEQ3KZRLAoaUjBBDRDQgVCBjZWxs
cyAoRDcplEsChpSMEFRyZWdzIFBELTErIChENymUSwKGlIwQQ0Q4IFQgY2VsbHMgKEQ3KZRLAoaU
jBZDRDggVCBjZWxscyBMeTZDKyAoRDcplEsChpSMDU5LIGNlbGxzIChENymUSwKGlIwTTksgY2Vs
bHMgTHk2QysgKEQ3KZRLAoaUjBBFb3Npbm9waGlscyAoRDcplEsChpSMD01hY3JvcGhhZ2UgKEQ3
KZRLAoaUjAdEQyAoRDcplEsChpSMDkRDIFBELUwxKyAoRDcplEsChpSMGkNEMTFiKyBMeTZDX0ct
IFBELUwxKyAoRDcplEsChpSMGUNEMTFiKyBMeTZDaW50IEx5NkctIChENymUSwKGlIwLVEdGLWIx
IChENymUSwKGlIwKSUwtMTggKEQ3KZRLAoaUjApJTC0yMyAoRDcplEsChpSMDkNDTDIyICgxKSAo
RDcplEsChpSMCklMLTEwIChENymUSwKGlIwNSUwtMTJwNzAgKEQ3KZRLAoaUjApUTkYtYSAoRDcp
lEsChpSMDkNDTDE3ICgxKSAoRDcplEsChpSMDUlMLTEycDQwIChENymUSwKGlIwKSUwtMWIgKEQ3
KZRLAoaUjAlDQ0w1IChENymUSwKGlIwKQ0NMMjAgKEQ3KZRLAoaUjApDQ0wxMSAoRDcplEsChpSM
DkNDTDE3ICgyKSAoRDcplEsChpSMDkNYQ0wxICgyKSAoRDcplEsChpSMCUNDTDIgKEQ3KZRLAoaU
jApDWENMOSAoRDcplEsChpSMC0NYQ0wxMCAoRDcplEsChpSMCUNDTDMgKEQ3KZRLAoaUjAlDQ0w0
IChENymUSwKGlIwLQ1hDTDEzIChENymUSwKGlIwKQ1hDTDUgKEQ3KZRLAoaUjA5DQ0wyMiAoMikg
KEQ3KZRLAoaUdJRo5yiMB1NhbXBsZTqUSwOGlIwKZXhwZXJpbWVudJRLAYaUjBtTYW1wbGU6IE5p
bCBub3JtIGNlbGxzIChENymUSwOGlIwdU2FtcGxlIE5pbCBub3JtYWxpc2VkIExQIChENymUSwOG
lIwDZGF5lEsBhpSMF1NhbXBsZSBQcmluZmxhbSBMUCAoRDcplEsDhpSMDFNhbXBsZSBjaGVja5RL
A4aUjBlTYW1wbGUgbWV0YSBkYXRhIGFuZCBtYXNzlEsDhpSMDlNhbXBsZSBjaGVjayAylEsDhpSM
DlR1bW91ciAocmlnaHQplEsBhpSMBGNhZ2WUSwGGlIwEZGF0ZZRLAoaUjAZzYW1wbGWUSwKGlIwG
dHVtb3VylEsBhpSMBnRpc3N1ZZRLAYaUjAl0ZWNobmlxdWWUSwGGlIwJVHJlYXRtZW50lEsBhpSM
BlN0cmFpbpRLAYaUjAZHZW5kZXKUSwGGlIwLQWdlICh3ZWVrcymUSwKGlIwUUmlnaHRfdHVtb3Vy
XyhtZykgRDiUSwKGlIwPU3BsZWVuIChtZykgRDE1lEsChpSMDlNwbGVlbiAobWcpIEQ4lEsChpSM
CXRyZWF0bWVudJRLAYaUjAVCZWFkc5RLAoaUjApCZWFkcyAoRDcplEsChpSMDHR1bW91cl9tb2Rl
bJRLAYaUdJRqKwEAAIwVUmlnaHQgVHVtb3VyIChtZykgRDE1lEsChpSFlHViaB8pgZR9lChoIn2U
KIwPY2xhc3Nfc2VsZWN0aW9ulIwWKEF2ZXJhZ2Ugb3ZlciBjbGFzc2VzKZRK/////4aUjAxmb2xk
X2ZlYXR1cmWUjApleHBlcmltZW50lEtlhpSMFWZvbGRfZmVhdHVyZV9zZWxlY3RlZJSJSv7///+G
lIwLc2NvcmVfdGFibGWUfZRoGksDdWgtKIwQTGV1a29jeXRlcyAoRDE0KZRLAoaUjBZFb3Npbm9w
aGlscyAoRlMpIChEMTQplEsChpSMFkx5bXBob2N5dGVzIChGUykgKEQxNCmUSwKGlIwYTXllbG9p
ZCBjZWxscyAoRlMpIChEMTQplEsChpSMDUIgY2VsbHMgKEQxNCmUSwKGlIwRQ0Q0IFQgY2VsbHMg
KEQxNCmUSwKGlIwRVHJlZ3MgUEQtMSsgKEQxNCmUSwKGlIwRQ0Q4IFQgY2VsbHMgKEQxNCmUSwKG
lIwXQ0Q4IFQgY2VsbHMgTHk2QysgKEQxNCmUSwKGlIwOTksgY2VsbHMgKEQxNCmUSwKGlIwUTksg
Y2VsbHMgTHk2QysgKEQxNCmUSwKGlIwRRW9zaW5vcGhpbHMgKEQxNCmUSwKGlIwQTWFjcm9waGFn
ZSAoRDE0KZRLAoaUjAhEQyAoRDE0KZRLAoaUjA9EQyBQRC1MMSsgKEQxNCmUSwKGlIwUQ0QxMWIr
IEx5NkNfRy0gKEQxNCmUSwKGlIwbQ0QxMWIrIEx5NkNfRy0gUEQtTDErIChEMTQplEsChpSMGkNE
MTFiKyBMeTZDaW50IEx5NkctIChEMTQplEsChpSMD01vbm9jeXRlcyAoRDE0KZRLAoaUjBFOZXV0
cm9waGlscyAoRDE0KZRLAoaUjA9DWENMMSAoMSkgKEQxNCmUSwKGlIwMVEdGLWIxIChEMTQplEsC
hpSMC0lMLTE4IChEMTQplEsChpSMC0lMLTIzIChEMTQplEsChpSMD0NDTDIyICgxKSAoRDE0KZRL
AoaUjAtJTC0xMCAoRDE0KZRLAoaUjA5JTC0xMnA3MCAoRDE0KZRLAoaUjApJTC02IChEMTQplEsC
hpSMC1RORi1hIChEMTQplEsChpSMC0ctQ1NGIChEMTQplEsChpSMD0NDTDE3ICgxKSAoRDE0KZRL
AoaUjA5JTC0xMnA0MCAoRDE0KZRLAoaUjAtJTC0xYiAoRDE0KZRLAoaUjApDQ0w1IChEMTQplEsC
hpSMC0NDTDIwIChEMTQplEsChpSMC0NDTDExIChEMTQplEsChpSMD0NDTDE3ICgyKSAoRDE0KZRL
AoaUjA9DWENMMSAoMikgKEQxNCmUSwKGlIwKQ0NMMiAoRDE0KZRLAoaUjAtDWENMOSAoRDE0KZRL
AoaUjAxDWENMMTAgKEQxNCmUSwKGlIwKQ0NMMyAoRDE0KZRLAoaUjApDQ0w0IChEMTQplEsChpSM
DENYQ0wxMyAoRDE0KZRLAoaUjAtDWENMNSAoRDE0KZRLAoaUjA9DQ0wyMiAoMikgKEQxNCmUSwKG
lHSUaOcojAdTYW1wbGU6lEsDhpSMG1NhbXBsZTogTmlsIG5vcm0gY2VsbHMgKEQ3KZRLA4aUjA5T
YW1wbGUgY2hlY2sgMpRLA4aUjA1TYW1wbGU6IChEMTQplEsDhpSMHFNhbXBsZTogTmlsIG5vcm0g
Y2VsbHMgKEQxNCmUSwOGlIweU2FtcGxlIE5pbCBub3JtYWxpc2VkIExQIChEMTQplEsDhpSMGFNh
bXBsZSBQcmluZmxhbSBMUCAoRDE0KZRLA4aUjA5TYW1wbGUgY2hlY2sgM5RLA4aUjARkYXRllEsC
hpSMCmV4cGVyaW1lbnSUSwGGlIwJdGVjaG5pcXVllEsBhpSMBnRpc3N1ZZRLAYaUjANkYXmUSwGG
lIwEY2FnZZRLAYaUjAZzYW1wbGWUSwKGlIwGdHVtb3VylEsBhpSMCXRyZWF0bWVudJRLAYaUjAVC
ZWFkc5RLAoaUjAZTdHJhaW6USwGGlIwGR2VuZGVylEsBhpSMC0FnZSAod2Vla3MplEsChpSMDlR1
bW91ciAocmlnaHQplEsBhpSMCVRyZWF0bWVudJRLAYaUjA9TcGxlZW4gKG1nKSBEMTWUSwKGlIwL
QmVhZHMgKEQxNCmUSwKGlIwMdHVtb3VyX21vZGVslEsBhpR0lGorAQAAjBVSaWdodCBUdW1vdXIg
KG1nKSBEMTWUSwKGlIWUdWJoHymBlH2UKGgifZQojA9jbGFzc19zZWxlY3Rpb26UahUFAABK////
/4aUjAxmb2xkX2ZlYXR1cmWUao0FAABLZYaUjBVmb2xkX2ZlYXR1cmVfc2VsZWN0ZWSUiUr+////
hpSMC3Njb3JlX3RhYmxllH2UaBpLA3VoLSiMEExldWtvY3l0ZXMgKEQxNCmUSwKGlIwWRW9zaW5v
cGhpbHMgKEZTKSAoRDE0KZRLAoaUjBZMeW1waG9jeXRlcyAoRlMpIChEMTQplEsChpSMGE15ZWxv
aWQgY2VsbHMgKEZTKSAoRDE0KZRLAoaUjA1CIGNlbGxzIChEMTQplEsChpSMEUNENCBUIGNlbGxz
IChEMTQplEsChpSMEVRyZWdzIFBELTErIChEMTQplEsChpSMEUNEOCBUIGNlbGxzIChEMTQplEsC
hpSMF0NEOCBUIGNlbGxzIEx5NkMrIChEMTQplEsChpSMDk5LIGNlbGxzIChEMTQplEsChpSMFE5L
IGNlbGxzIEx5NkMrIChEMTQplEsChpSMEUVvc2lub3BoaWxzIChEMTQplEsChpSMEE1hY3JvcGhh
Z2UgKEQxNCmUSwKGlIwIREMgKEQxNCmUSwKGlIwPREMgUEQtTDErIChEMTQplEsChpSMFENEMTFi
KyBMeTZDX0ctIChEMTQplEsChpSMG0NEMTFiKyBMeTZDX0ctIFBELUwxKyAoRDE0KZRLAoaUjBpD
RDExYisgTHk2Q2ludCBMeTZHLSAoRDE0KZRLAoaUjA9Nb25vY3l0ZXMgKEQxNCmUSwKGlIwRTmV1
dHJvcGhpbHMgKEQxNCmUSwKGlIwPQ1hDTDEgKDEpIChEMTQplEsChpSMDFRHRi1iMSAoRDE0KZRL
AoaUjAtJTC0xOCAoRDE0KZRLAoaUjAtJTC0yMyAoRDE0KZRLAoaUjA9DQ0wyMiAoMSkgKEQxNCmU
SwKGlIwLSUwtMTAgKEQxNCmUSwKGlIwOSUwtMTJwNzAgKEQxNCmUSwKGlIwKSUwtNiAoRDE0KZRL
AoaUjAtUTkYtYSAoRDE0KZRLAoaUjAtHLUNTRiAoRDE0KZRLAoaUjA9DQ0wxNyAoMSkgKEQxNCmU
SwKGlIwOSUwtMTJwNDAgKEQxNCmUSwKGlIwLSUwtMWIgKEQxNCmUSwKGlIwKQ0NMNSAoRDE0KZRL
AoaUjAtDQ0wyMCAoRDE0KZRLAoaUjAtDQ0wxMSAoRDE0KZRLAoaUjA9DQ0wxNyAoMikgKEQxNCmU
SwKGlIwPQ1hDTDEgKDIpIChEMTQplEsChpSMCkNDTDIgKEQxNCmUSwKGlIwLQ1hDTDkgKEQxNCmU
SwKGlIwMQ1hDTDEwIChEMTQplEsChpSMCkNDTDMgKEQxNCmUSwKGlIwKQ0NMNCAoRDE0KZRLAoaU
jAxDWENMMTMgKEQxNCmUSwKGlIwLQ1hDTDUgKEQxNCmUSwKGlIwPQ0NMMjIgKDIpIChEMTQplEsC
hpR0lGjnKIwHU2FtcGxlOpRLA4aUjBtTYW1wbGU6IE5pbCBub3JtIGNlbGxzIChENymUSwOGlIwO
U2FtcGxlIGNoZWNrIDKUSwOGlIwNU2FtcGxlOiAoRDE0KZRLA4aUjBxTYW1wbGU6IE5pbCBub3Jt
IGNlbGxzIChEMTQplEsDhpSMHlNhbXBsZSBOaWwgbm9ybWFsaXNlZCBMUCAoRDE0KZRLA4aUjBhT
YW1wbGUgUHJpbmZsYW0gTFAgKEQxNCmUSwOGlIwOU2FtcGxlIGNoZWNrIDOUSwOGlIwEZGF0ZZRL
AoaUjApleHBlcmltZW50lEsBhpSMCXRlY2huaXF1ZZRLAYaUjAZ0aXNzdWWUSwGGlIwDZGF5lEsB
hpSMBGNhZ2WUSwGGlIwGc2FtcGxllEsChpSMBnR1bW91cpRLAYaUjAl0cmVhdG1lbnSUSwGGlIwF
QmVhZHOUSwKGlIwGU3RyYWlulEsBhpSMBkdlbmRlcpRLAYaUjAtBZ2UgKHdlZWtzKZRLAoaUjA5U
dW1vdXIgKHJpZ2h0KZRLAYaUjAlUcmVhdG1lbnSUSwGGlIwPU3BsZWVuIChtZykgRDE1lEsChpSM
C0JlYWRzIChEMTQplEsChpR0lGorAQAAjBVSaWdodCBUdW1vdXIgKG1nKSBEMTWUSwKGlIWUdWJo
HymBlH2UKGgifZQojA9jbGFzc19zZWxlY3Rpb26UahUFAABK/////4aUjAxmb2xkX2ZlYXR1cmWU
ai0GAABLZYaUjBVmb2xkX2ZlYXR1cmVfc2VsZWN0ZWSUiUr+////hpSMC3Njb3JlX3RhYmxllH2U
aBpLA3VoLSiMEExldWtvY3l0ZXMgKEQxNCmUSwKGlIwWRW9zaW5vcGhpbHMgKEZTKSAoRDE0KZRL
AoaUjBZMeW1waG9jeXRlcyAoRlMpIChEMTQplEsChpSMGE15ZWxvaWQgY2VsbHMgKEZTKSAoRDE0
KZRLAoaUjA1CIGNlbGxzIChEMTQplEsChpSMEUNENCBUIGNlbGxzIChEMTQplEsChpSMEVRyZWdz
IFBELTErIChEMTQplEsChpSMEUNEOCBUIGNlbGxzIChEMTQplEsChpSMF0NEOCBUIGNlbGxzIEx5
NkMrIChEMTQplEsChpSMDk5LIGNlbGxzIChEMTQplEsChpSMFE5LIGNlbGxzIEx5NkMrIChEMTQp
lEsChpSMEUVvc2lub3BoaWxzIChEMTQplEsChpSMEE1hY3JvcGhhZ2UgKEQxNCmUSwKGlIwIREMg
KEQxNCmUSwKGlIwPREMgUEQtTDErIChEMTQplEsChpSMFENEMTFiKyBMeTZDX0ctIChEMTQplEsC
hpSMG0NEMTFiKyBMeTZDX0ctIFBELUwxKyAoRDE0KZRLAoaUjBpDRDExYisgTHk2Q2ludCBMeTZH
LSAoRDE0KZRLAoaUjA9Nb25vY3l0ZXMgKEQxNCmUSwKGlIwRTmV1dHJvcGhpbHMgKEQxNCmUSwKG
lIwPQ1hDTDEgKDEpIChEMTQplEsChpSMDFRHRi1iMSAoRDE0KZRLAoaUjAtJTC0xOCAoRDE0KZRL
AoaUjAtJTC0yMyAoRDE0KZRLAoaUjA9DQ0wyMiAoMSkgKEQxNCmUSwKGlIwLSUwtMTAgKEQxNCmU
SwKGlIwOSUwtMTJwNzAgKEQxNCmUSwKGlIwKSUwtNiAoRDE0KZRLAoaUjAtUTkYtYSAoRDE0KZRL
AoaUjAtHLUNTRiAoRDE0KZRLAoaUjA9DQ0wxNyAoMSkgKEQxNCmUSwKGlIwOSUwtMTJwNDAgKEQx
NCmUSwKGlIwLSUwtMWIgKEQxNCmUSwKGlIwKQ0NMNSAoRDE0KZRLAoaUjAtDQ0wyMCAoRDE0KZRL
AoaUjAtDQ0wxMSAoRDE0KZRLAoaUjA9DQ0wxNyAoMikgKEQxNCmUSwKGlIwPQ1hDTDEgKDIpIChE
MTQplEsChpSMCkNDTDIgKEQxNCmUSwKGlIwLQ1hDTDkgKEQxNCmUSwKGlIwMQ1hDTDEwIChEMTQp
lEsChpSMCkNDTDMgKEQxNCmUSwKGlIwKQ0NMNCAoRDE0KZRLAoaUjAxDWENMMTMgKEQxNCmUSwKG
lIwLQ1hDTDUgKEQxNCmUSwKGlIwPQ0NMMjIgKDIpIChEMTQplEsChpR0lGjnKIwHU2FtcGxlOpRL
A4aUjBtTYW1wbGU6IE5pbCBub3JtIGNlbGxzIChENymUSwOGlIwOU2FtcGxlIGNoZWNrIDKUSwOG
lIwNU2FtcGxlOiAoRDE0KZRLA4aUjBxTYW1wbGU6IE5pbCBub3JtIGNlbGxzIChEMTQplEsDhpSM
HlNhbXBsZSBOaWwgbm9ybWFsaXNlZCBMUCAoRDE0KZRLA4aUjBhTYW1wbGUgUHJpbmZsYW0gTFAg
KEQxNCmUSwOGlIwOU2FtcGxlIGNoZWNrIDOUSwOGlIwEZGF0ZZRLAoaUjApleHBlcmltZW50lEsB
hpSMCXRlY2huaXF1ZZRLAYaUjAZ0aXNzdWWUSwGGlIwDZGF5lEsBhpSMBGNhZ2WUSwGGlIwGc2Ft
cGxllEsChpSMBnR1bW91cpRLAYaUjAl0cmVhdG1lbnSUSwGGlIwFQmVhZHOUSwKGlIwGU3RyYWlu
lEsBhpSMBkdlbmRlcpRLAYaUjAtBZ2UgKHdlZWtzKZRLAoaUjA5UdW1vdXIgKHJpZ2h0KZRLAYaU
jAlUcmVhdG1lbnSUSwGGlIwPU3BsZWVuIChtZykgRDE1lEsChpSMC0JlYWRzIChEMTQplEsChpSM
FVJpZ2h0IFR1bW91ciAobWcpIEQxNZRLAoaUdJRqKwEAAIwMdHVtb3VyX21vZGVslEsBhpSFlHVi
aB8pgZR9lChoIn2UKIwPY2xhc3Nfc2VsZWN0aW9ulIwWKEF2ZXJhZ2Ugb3ZlciBjbGFzc2VzKZRK
/////4aUjAxmb2xkX2ZlYXR1cmWUjApleHBlcmltZW50lEtlhpSMFWZvbGRfZmVhdHVyZV9zZWxl
Y3RlZJSJSv7///+GlIwLc2NvcmVfdGFibGWUfZRoGksDdWgtKIwOTW9ub2N5dGVzIChENymUSwKG
lIwKRy1DU0YgKEQ3KZRLAoaUjBBOZXV0cm9waGlscyAoRDcplEsChpSME0NEMTFiKyBMeTZDX0ct
IChENymUSwKGlIwOQ1hDTDEgKDEpIChENymUSwKGlIwJSUwtNiAoRDcplEsChpSMD0xldWtvY3l0
ZXMgKEQ3KZRLAoaUjBVFb3Npbm9waGlscyAoRlMpIChENymUSwKGlIwVTHltcGhvY3l0ZXMgKEZT
KSAoRDcplEsChpSMF015ZWxvaWQgY2VsbHMgKEZTKSAoRDcplEsChpSMDEIgY2VsbHMgKEQ3KZRL
AoaUjBBDRDQgVCBjZWxscyAoRDcplEsChpSMEFRyZWdzIFBELTErIChENymUSwKGlIwQQ0Q4IFQg
Y2VsbHMgKEQ3KZRLAoaUjBZDRDggVCBjZWxscyBMeTZDKyAoRDcplEsChpSMDU5LIGNlbGxzIChE
NymUSwKGlIwTTksgY2VsbHMgTHk2QysgKEQ3KZRLAoaUjBBFb3Npbm9waGlscyAoRDcplEsChpSM
D01hY3JvcGhhZ2UgKEQ3KZRLAoaUjAdEQyAoRDcplEsChpSMDkRDIFBELUwxKyAoRDcplEsChpSM
GkNEMTFiKyBMeTZDX0ctIFBELUwxKyAoRDcplEsChpSMGUNEMTFiKyBMeTZDaW50IEx5NkctIChE
NymUSwKGlIwLVEdGLWIxIChENymUSwKGlIwKSUwtMTggKEQ3KZRLAoaUjApJTC0yMyAoRDcplEsC
hpSMDkNDTDIyICgxKSAoRDcplEsChpSMCklMLTEwIChENymUSwKGlIwNSUwtMTJwNzAgKEQ3KZRL
AoaUjApUTkYtYSAoRDcplEsChpSMDkNDTDE3ICgxKSAoRDcplEsChpSMDUlMLTEycDQwIChENymU
SwKGlIwKSUwtMWIgKEQ3KZRLAoaUjAlDQ0w1IChENymUSwKGlIwKQ0NMMjAgKEQ3KZRLAoaUjApD
Q0wxMSAoRDcplEsChpSMDkNDTDE3ICgyKSAoRDcplEsChpSMDkNYQ0wxICgyKSAoRDcplEsChpSM
CUNDTDIgKEQ3KZRLAoaUjApDWENMOSAoRDcplEsChpSMC0NYQ0wxMCAoRDcplEsChpSMCUNDTDMg
KEQ3KZRLAoaUjAlDQ0w0IChENymUSwKGlIwLQ1hDTDEzIChENymUSwKGlIwKQ1hDTDUgKEQ3KZRL
AoaUjA5DQ0wyMiAoMikgKEQ3KZRLAoaUdJRo5yiMB1NhbXBsZTqUSwOGlIwKZXhwZXJpbWVudJRL
AYaUjBtTYW1wbGU6IE5pbCBub3JtIGNlbGxzIChENymUSwOGlIwdU2FtcGxlIE5pbCBub3JtYWxp
c2VkIExQIChENymUSwOGlIwDZGF5lEsBhpSMF1NhbXBsZSBQcmluZmxhbSBMUCAoRDcplEsDhpSM
DFNhbXBsZSBjaGVja5RLA4aUjBlTYW1wbGUgbWV0YSBkYXRhIGFuZCBtYXNzlEsDhpSMDlNhbXBs
ZSBjaGVjayAylEsDhpSMDlR1bW91ciAocmlnaHQplEsBhpSMBGNhZ2WUSwGGlIwEZGF0ZZRLAoaU
jAZzYW1wbGWUSwKGlIwGdHVtb3VylEsBhpSMBnRpc3N1ZZRLAYaUjAl0ZWNobmlxdWWUSwGGlIwJ
VHJlYXRtZW50lEsBhpSMBlN0cmFpbpRLAYaUjAZHZW5kZXKUSwGGlIwLQWdlICh3ZWVrcymUSwKG
lIwUUmlnaHRfdHVtb3VyXyhtZykgRDiUSwKGlIwPU3BsZWVuIChtZykgRDE1lEsChpSMDlNwbGVl
biAobWcpIEQ4lEsChpSMCXRyZWF0bWVudJRLAYaUjAVCZWFkc5RLAoaUjApCZWFkcyAoRDcplEsC
hpSMFVJpZ2h0IFR1bW91ciAobWcpIEQxNZRLAoaUdJRqKwEAAIwMdHVtb3VyX21vZGVslEsBhpSF
lHViZXUu
</properties>
		<properties format="literal" node_id="7">{'auto_apply': True, 'class_weight': True, 'controlAreaVisible': True, 'index_output': 0, 'learner_name': 'RF top 10 features', 'max_depth': 3, 'max_features': 4, 'min_samples_split': 5, 'n_estimators': 500, 'savedWidgetGeometry': b'\x01\xd9\xd0\xcb\x00\x03\x00\x00\x00\x00\x031\x00\x00\x01U\x00\x00\x04\xcd\x00\x00\x02\xf7\x00\x00\x031\x00\x00\x01q\x00\x00\x04\xcd\x00\x00\x02\xf7\x00\x00\x00\x00\x02\x00\x00\x00\x08\x00\x00\x00\x031\x00\x00\x01q\x00\x00\x04\xcd\x00\x00\x02\xf7', 'use_max_depth': True, 'use_max_features': True, 'use_min_samples_split': True, 'use_random_state': False, '__version__': 1}</properties>
		<properties format="pickle" node_id="8">gASVe3QAAAAAAAB9lCiMFGNvbXBhcmlzb25fY3JpdGVyaW9ulEsAjBJjb250cm9sQXJlYVZpc2li
bGWUiIwNY3Zfc3RyYXRpZmllZJSIjAduX2ZvbGRzlEsDjAluX3JlcGVhdHOUSwOMCnJlc2FtcGxp
bmeUSwOMBHJvcGWURz+5mZmZmZmajAtzYW1wbGVfc2l6ZZRLDIwTc2F2ZWRXaWRnZXRHZW9tZXRy
eZRDQgHZ0MsAAwAAAAAONQAAAAAAAA/5AAAB9QAADjUAAAAWAAAP+QAAAfUAAAABAAAAAA1wAAAO
NQAAABYAAA/5AAAB9ZSMEnNodWZmbGVfc3RyYXRpZmllZJSIjAh1c2Vfcm9wZZSJjAtzY29yZV90
YWJsZZR9lIwMc2hvd25fc2NvcmVzlI+UKIwCQ0GUjAlQcmVjaXNpb26UjANNU0WUjARSTVNFlIwD
TUFFlIwDQVVDlIwCRjGUjAZSZWNhbGyUjAJSMpSQc4wLX192ZXJzaW9uX1+USwOMEGNvbnRleHRf
c2V0dGluZ3OUXZQojBVvcmFuZ2V3aWRnZXQuc2V0dGluZ3OUjAdDb250ZXh0lJOUKYGUfZQojAZ2
YWx1ZXOUfZQojA9jbGFzc19zZWxlY3Rpb26UjBYoQXZlcmFnZSBvdmVyIGNsYXNzZXMplEr/////
hpSMDGZvbGRfZmVhdHVyZZSMCmV4cGVyaW1lbnSUS2WGlIwVZm9sZF9mZWF0dXJlX3NlbGVjdGVk
lIlK/v///4aUaA19lGgaSwN1jAphdHRyaWJ1dGVzlCiMGE15ZWxvaWQgY2VsbHMgKEZTKSAoRDE0
KZRLAoaUjBBMZXVrb2N5dGVzIChEMTQplEsChpSMCkctQ1NGIChENymUSwKGlIwPTW9ub2N5dGVz
IChEMTQplEsChpSMFENEMTFiKyBMeTZDX0ctIChEMTQplEsChpSMEU5ldXRyb3BoaWxzIChEMTQp
lEsChpSMEE5ldXRyb3BoaWxzIChENymUSwKGlIwXTXllbG9pZCBjZWxscyAoRlMpIChENymUSwKG
lIwPREMgUEQtTDErIChEMTQplEsChpSMGkNEMTFiKyBMeTZDaW50IEx5NkctIChEMTQplEsChpR0
lIwFbWV0YXOUKIwHU2FtcGxlOpRLA4aUaChLAYaUjBtTYW1wbGU6IE5pbCBub3JtIGNlbGxzIChE
NymUSwOGlIwdU2FtcGxlIE5pbCBub3JtYWxpc2VkIExQIChENymUSwOGlIwDZGF5lEsBhpSMF1Nh
bXBsZSBQcmluZmxhbSBMUCAoRDcplEsDhpSMDFNhbXBsZSBjaGVja5RLA4aUjBlTYW1wbGUgbWV0
YSBkYXRhIGFuZCBtYXNzlEsDhpSMDVNhbXBsZTogKEQxNCmUSwOGlIwOU2FtcGxlIGNoZWNrIDKU
SwOGlIwcU2FtcGxlOiBOaWwgbm9ybSBjZWxscyAoRDE0KZRLA4aUjA5UdW1vdXIgKHJpZ2h0KZRL
AYaUjB5TYW1wbGUgTmlsIG5vcm1hbGlzZWQgTFAgKEQxNCmUSwOGlIwEY2FnZZRLAYaUjBhTYW1w
bGUgUHJpbmZsYW0gTFAgKEQxNCmUSwOGlIwEZGF0ZZRLAoaUjA5TYW1wbGUgY2hlY2sgM5RLA4aU
jAZzYW1wbGWUSwKGlIwGdHVtb3VylEsBhpSMBnRpc3N1ZZRLAYaUjAl0ZWNobmlxdWWUSwGGlIwJ
VHJlYXRtZW50lEsBhpSMBlN0cmFpbpRLAYaUjAZHZW5kZXKUSwGGlIwLQWdlICh3ZWVrcymUSwKG
lIwUUmlnaHRfdHVtb3VyXyhtZykgRDiUSwKGlIwPU3BsZWVuIChtZykgRDE1lEsChpSMDlNwbGVl
biAobWcpIEQ4lEsChpSMCXRyZWF0bWVudJRLAYaUjAVCZWFkc5RLAoaUjApCZWFkcyAoRDcplEsC
hpSMFVJpZ2h0IFR1bW91ciAobWcpIEQxNZRLAoaUjAtCZWFkcyAoRDE0KZRLAoaUdJSMCmNsYXNz
X3ZhcnOUjAx0dW1vdXJfbW9kZWyUSwGGlIWUdWJoHymBlH2UKGgifZQoaCRoJUr/////hpRoJ2go
S2WGlGgqiUr+////hpRoDX2UaBpLA3VoLShoOksChpRoLksChpRoMksChpRoOEsChpSMD0xldWtv
Y3l0ZXMgKEQ3KZRLAoaUjAtHLUNTRiAoRDE0KZRLAoaUjAhEQyAoRDE0KZRLAoaUaDxLAoaUaEBL
AoaUaDRLAoaUdJRoQyhoREsDhpRoKEsBhpRoR0sDhpRoSUsDhpRoS0sBhpRoTUsDhpRoT0sDhpRo
UUsDhpRoU0sDhpRoVUsDhpRoV0sDhpRoWUsBhpRoW0sDhpRoXUsBhpRoX0sDhpRoYUsChpRoY0sD
hpRoZUsChpRoZ0sBhpRoaUsBhpRoa0sBhpRobUsBhpRob0sBhpRocUsBhpRoc0sChpRodUsChpRo
d0sChpRoeUsChpRoe0sBhpRofUsChpRof0sChpRogUsChpRog0sChpR0lGiGaIdLAYaUhZR1Ymgf
KYGUfZQoaCJ9lChoJGglSv////+GlGgnaChLZYaUaCqJSv7///+GlGgNfZRoGksDdWgtKGgwSwKG
lGg0SwKGlGg4SwKGlGguSwKGlGg6SwKGlGiXSwKGlGg8SwKGlGg2SwKGlGgySwKGlGiZSwKGlHSU
aEMoaERLA4aUaChLAYaUaEdLA4aUaElLA4aUaEtLAYaUaE1LA4aUaE9LA4aUaFFLA4aUaFNLA4aU
aFVLA4aUaFdLA4aUaFlLAYaUaFtLA4aUaF1LAYaUaF9LA4aUaGFLAoaUaGNLA4aUaGVLAoaUaGdL
AYaUaGlLAYaUaGtLAYaUaG1LAYaUaG9LAYaUaHFLAYaUaHNLAoaUaHVLAoaUaHdLAoaUaHlLAoaU
aHtLAYaUaH1LAoaUaH9LAoaUaIFLAoaUaINLAoaUdJRohmiHSwGGlIWUdWJoHymBlH2UKGgifZQo
aCRoJUr/////hpRoJ2goS2WGlGgqiUr+////hpRoDX2UaBpLA3VoLShoOEsChpRoLksChpRol0sC
hpRoOksChpRoPEsChpRoMEsChpRoNEsChpRoNksChpRoMksChpRomUsChpR0lGhDKGhESwOGlGgo
SwGGlGhHSwOGlGhJSwOGlGhLSwGGlGhNSwOGlGhPSwOGlGhRSwOGlGhTSwOGlGhVSwOGlGhXSwOG
lGhZSwGGlGhbSwOGlGhdSwGGlGhfSwOGlGhhSwKGlGhjSwOGlGhlSwKGlGhnSwGGlGhpSwGGlGhr
SwGGlGhtSwGGlGhvSwGGlGhxSwGGlGhzSwKGlGh1SwKGlGh3SwKGlGh5SwKGlGh7SwGGlGh9SwKG
lGh/SwKGlGiBSwKGlGiDSwKGlHSUaIZoh0sBhpSFlHViaB8pgZR9lChoIn2UKIwPY2xhc3Nfc2Vs
ZWN0aW9ulIwWKEF2ZXJhZ2Ugb3ZlciBjbGFzc2VzKZRK/////4aUjAxmb2xkX2ZlYXR1cmWUjApl
eHBlcmltZW50lEtlhpSMFWZvbGRfZmVhdHVyZV9zZWxlY3RlZJSJSv7///+GlIwLc2NvcmVfdGFi
bGWUfZRoGksDdWgtKIwYTXllbG9pZCBjZWxscyAoRlMpIChEMTQplEsChpSMEU5ldXRyb3BoaWxz
IChEMTQplEsChpSMD01vbm9jeXRlcyAoRDE0KZRLAoaUjAtHLUNTRiAoRDE0KZRLAoaUjApHLUNT
RiAoRDcplEsChpSMEExldWtvY3l0ZXMgKEQxNCmUSwKGlIwQTmV1dHJvcGhpbHMgKEQ3KZRLAoaU
jBRDRDExYisgTHk2Q19HLSAoRDE0KZRLAoaUjAhEQyAoRDE0KZRLAoaUjA9EQyBQRC1MMSsgKEQx
NCmUSwKGlHSUaEMojAdTYW1wbGU6lEsDhpRqNgEAAEsBhpSMG1NhbXBsZTogTmlsIG5vcm0gY2Vs
bHMgKEQ3KZRLA4aUjB1TYW1wbGUgTmlsIG5vcm1hbGlzZWQgTFAgKEQ3KZRLA4aUjANkYXmUSwGG
lIwXU2FtcGxlIFByaW5mbGFtIExQIChENymUSwOGlIwMU2FtcGxlIGNoZWNrlEsDhpSMGVNhbXBs
ZSBtZXRhIGRhdGEgYW5kIG1hc3OUSwOGlIwNU2FtcGxlOiAoRDE0KZRLA4aUjA5TYW1wbGUgY2hl
Y2sgMpRLA4aUjBxTYW1wbGU6IE5pbCBub3JtIGNlbGxzIChEMTQplEsDhpSMDlR1bW91ciAocmln
aHQplEsBhpSMHlNhbXBsZSBOaWwgbm9ybWFsaXNlZCBMUCAoRDE0KZRLA4aUjARjYWdllEsBhpSM
GFNhbXBsZSBQcmluZmxhbSBMUCAoRDE0KZRLA4aUjARkYXRllEsChpSMDlNhbXBsZSBjaGVjayAz
lEsDhpSMBnNhbXBsZZRLAoaUjAZ0dW1vdXKUSwGGlIwGdGlzc3VllEsBhpSMCXRlY2huaXF1ZZRL
AYaUjAlUcmVhdG1lbnSUSwGGlIwGU3RyYWlulEsBhpSMBkdlbmRlcpRLAYaUjAtBZ2UgKHdlZWtz
KZRLAoaUjBRSaWdodF90dW1vdXJfKG1nKSBEOJRLAoaUjA9TcGxlZW4gKG1nKSBEMTWUSwKGlIwO
U3BsZWVuIChtZykgRDiUSwKGlIwJdHJlYXRtZW50lEsBhpSMBUJlYWRzlEsChpSMCkJlYWRzIChE
NymUSwKGlIwVUmlnaHQgVHVtb3VyIChtZykgRDE1lEsChpSMC0JlYWRzIChEMTQplEsChpR0lGiG
jAx0dW1vdXJfbW9kZWyUSwGGlIWUdWJoHymBlH2UKGgifZQoajIBAABqMwEAAEr/////hpRqNQEA
AGo2AQAAS2WGlGo4AQAAiUr+////hpRqOgEAAH2UaBpLA3VoLShqPgEAAEsChpRqPAEAAEsChpRq
RgEAAEsChpRqQgEAAEsChpRqRAEAAEsChpSMF015ZWxvaWQgY2VsbHMgKEZTKSAoRDcplEsChpRq
SAEAAEsChpRqQAEAAEsChpSMFkVvc2lub3BoaWxzIChGUykgKEQxNCmUSwKGlGpKAQAASwKGlHSU
aEMoalEBAABLA4aUajYBAABLAYaUalQBAABLA4aUalYBAABLA4aUalgBAABLAYaUaloBAABLA4aU
alwBAABLA4aUal4BAABLA4aUamABAABLA4aUamIBAABLA4aUamQBAABLA4aUamYBAABLAYaUamgB
AABLA4aUamoBAABLAYaUamwBAABLA4aUam4BAABLAoaUanABAABLA4aUanIBAABLAoaUanQBAABL
AYaUanYBAABLAYaUangBAABLAYaUanoBAABLAYaUanwBAABLAYaUan4BAABLAYaUaoABAABLAoaU
aoIBAABLAoaUaoQBAABLAoaUaoYBAABLAoaUaogBAABLAYaUaooBAABLAoaUaowBAABLAoaUao4B
AABLAoaUapABAABLAoaUdJRohmqTAQAASwGGlIWUdWJoHymBlH2UKGgifZQoajIBAABqMwEAAEr/
////hpRqNQEAAGo2AQAAS2WGlGo4AQAAiUr+////hpRqOgEAAH2UaBpLA3VoLShqPgEAAEsChpRq
SAEAAEsChpRqRAEAAEsChpRqQAEAAEsChpRqPAEAAEsChpRqRgEAAEsChpRqQgEAAEsChpRqogEA
AEsChpRqSgEAAEsChpSMGkNEMTFiKyBMeTZDaW50IEx5NkctIChEMTQplEsChpR0lGhDKGpRAQAA
SwOGlGo2AQAASwGGlGpUAQAASwOGlGpWAQAASwOGlGpYAQAASwGGlGpaAQAASwOGlGpcAQAASwOG
lGpeAQAASwOGlGpgAQAASwOGlGpiAQAASwOGlGpkAQAASwOGlGpmAQAASwGGlGpoAQAASwOGlGpq
AQAASwGGlGpsAQAASwOGlGpuAQAASwKGlGpwAQAASwOGlGpyAQAASwKGlGp0AQAASwGGlGp2AQAA
SwGGlGp4AQAASwGGlGp6AQAASwGGlGp8AQAASwGGlGp+AQAASwGGlGqAAQAASwKGlGqCAQAASwKG
lGqEAQAASwKGlGqGAQAASwKGlGqIAQAASwGGlGqKAQAASwKGlGqMAQAASwKGlGqOAQAASwKGlGqQ
AQAASwKGlHSUaIZqkwEAAEsBhpSFlHViaB8pgZR9lChoIn2UKIwPY2xhc3Nfc2VsZWN0aW9ulIwW
KEF2ZXJhZ2Ugb3ZlciBjbGFzc2VzKZRK/////4aUjAxmb2xkX2ZlYXR1cmWUjApleHBlcmltZW50
lEtlhpSMFWZvbGRfZmVhdHVyZV9zZWxlY3RlZJSJSv7///+GlIwLc2NvcmVfdGFibGWUfZRoGksD
dWgtKIwQTmV1dHJvcGhpbHMgKEQ3KZRLAoaUjBdNeWVsb2lkIGNlbGxzIChGUykgKEQ3KZRLAoaU
jApHLUNTRiAoRDcplEsChpSMEU5ldXRyb3BoaWxzIChEMTQplEsChpSMD01vbm9jeXRlcyAoRDE0
KZRLAoaUjAtHLUNTRiAoRDE0KZRLAoaUjBRDRDExYisgTHk2Q19HLSAoRDE0KZRLAoaUjBhNeWVs
b2lkIGNlbGxzIChGUykgKEQxNCmUSwKGlIwPTGV1a29jeXRlcyAoRDcplEsChpSMGkNEMTFiKyBM
eTZDX0ctIFBELUwxKyAoRDcplEsChpR0lGhDKIwHU2FtcGxlOpRLA4aUagwCAABLAYaUjBtTYW1w
bGU6IE5pbCBub3JtIGNlbGxzIChENymUSwOGlIwdU2FtcGxlIE5pbCBub3JtYWxpc2VkIExQIChE
NymUSwOGlIwDZGF5lEsBhpSMF1NhbXBsZSBQcmluZmxhbSBMUCAoRDcplEsDhpSMDFNhbXBsZSBj
aGVja5RLA4aUjBlTYW1wbGUgbWV0YSBkYXRhIGFuZCBtYXNzlEsDhpSMDVNhbXBsZTogKEQxNCmU
SwOGlIwOU2FtcGxlIGNoZWNrIDKUSwOGlIwcU2FtcGxlOiBOaWwgbm9ybSBjZWxscyAoRDE0KZRL
A4aUjA5UdW1vdXIgKHJpZ2h0KZRLAYaUjB5TYW1wbGUgTmlsIG5vcm1hbGlzZWQgTFAgKEQxNCmU
SwOGlIwEY2FnZZRLAYaUjBhTYW1wbGUgUHJpbmZsYW0gTFAgKEQxNCmUSwOGlIwEZGF0ZZRLAoaU
jA5TYW1wbGUgY2hlY2sgM5RLA4aUjAZzYW1wbGWUSwKGlIwGdHVtb3VylEsBhpSMBnRpc3N1ZZRL
AYaUjAl0ZWNobmlxdWWUSwGGlIwJVHJlYXRtZW50lEsBhpSMBlN0cmFpbpRLAYaUjAZHZW5kZXKU
SwGGlIwLQWdlICh3ZWVrcymUSwKGlIwUUmlnaHRfdHVtb3VyXyhtZykgRDiUSwKGlIwPU3BsZWVu
IChtZykgRDE1lEsChpSMDlNwbGVlbiAobWcpIEQ4lEsChpSMCXRyZWF0bWVudJRLAYaUjAVCZWFk
c5RLAoaUjApCZWFkcyAoRDcplEsChpSMFVJpZ2h0IFR1bW91ciAobWcpIEQxNZRLAoaUjAtCZWFk
cyAoRDE0KZRLAoaUdJRohowMdHVtb3VyX21vZGVslEsBhpSFlHViaB8pgZR9lChoIn2UKGoIAgAA
agkCAABK/////4aUagsCAABqDAIAAEtlhpRqDgIAAIlK/v///4aUahACAAB9lGgaSwN1aC0oahYC
AABLAoaUahQCAABLAoaUahICAABLAoaUaiACAABLAoaUahgCAABLAoaUahoCAABLAoaUahwCAABL
AoaUaiQCAABLAoaUjA5Nb25vY3l0ZXMgKEQ3KZRLAoaUaiICAABLAoaUdJRoQyhqJwIAAEsDhpRq
DAIAAEsBhpRqKgIAAEsDhpRqLAIAAEsDhpRqLgIAAEsBhpRqMAIAAEsDhpRqMgIAAEsDhpRqNAIA
AEsDhpRqNgIAAEsDhpRqOAIAAEsDhpRqOgIAAEsDhpRqPAIAAEsBhpRqPgIAAEsDhpRqQAIAAEsB
hpRqQgIAAEsDhpRqRAIAAEsChpRqRgIAAEsDhpRqSAIAAEsChpRqSgIAAEsBhpRqTAIAAEsBhpRq
TgIAAEsBhpRqUAIAAEsBhpRqUgIAAEsBhpRqVAIAAEsBhpRqVgIAAEsChpRqWAIAAEsChpRqWgIA
AEsChpRqXAIAAEsChpRqXgIAAEsBhpRqYAIAAEsChpRqYgIAAEsChpRqZAIAAEsChpRqZgIAAEsC
hpR0lGiGamkCAABLAYaUhZR1YmgfKYGUfZQoaCJ9lChqCAIAAGoJAgAASv////+GlGoLAgAAagwC
AABLZYaUag4CAACJSv7///+GlGoQAgAAfZRoGksDdWgtKGoWAgAASwKGlGoUAgAASwKGlGoSAgAA
SwKGlIwQTGV1a29jeXRlcyAoRDE0KZRLAoaUahgCAABLAoaUahwCAABLAoaUaiACAABLAoaUjBZF
b3Npbm9waGlscyAoRlMpIChEMTQplEsChpSMD0RDIFBELUwxKyAoRDE0KZRLAoaUjBNDRDExYisg
THk2Q19HLSAoRDcplEsChpR0lGhDKGonAgAASwOGlGoMAgAASwGGlGoqAgAASwOGlGosAgAASwOG
lGouAgAASwGGlGowAgAASwOGlGoyAgAASwOGlGo0AgAASwOGlGo2AgAASwOGlGo4AgAASwOGlGo6
AgAASwOGlGo8AgAASwGGlGo+AgAASwOGlGpAAgAASwGGlGpCAgAASwOGlGpEAgAASwKGlGpGAgAA
SwOGlGpIAgAASwKGlGpKAgAASwGGlGpMAgAASwGGlGpOAgAASwGGlGpQAgAASwGGlGpSAgAASwGG
lGpUAgAASwGGlGpWAgAASwKGlGpYAgAASwKGlGpaAgAASwKGlGpcAgAASwKGlGpeAgAASwGGlGpg
AgAASwKGlGpiAgAASwKGlGpkAgAASwKGlGpmAgAASwKGlHSUaIZqaQIAAEsBhpSFlHViaB8pgZR9
lChoIn2UKGoIAgAAagkCAABK/////4aUagsCAABqDAIAAEtlhpRqDgIAAIlK/v///4aUahACAAB9
lGgaSwN1aC0oahYCAABLAoaUahQCAABLAoaUaq0CAABLAoaUahwCAABLAoaUaiACAABLAoaUahgC
AABLAoaUahICAABLAoaUahoCAABLAoaUaiICAABLAoaUarQCAABLAoaUdJRoQyhqJwIAAEsDhpRq
DAIAAEsBhpRqKgIAAEsDhpRqLAIAAEsDhpRqLgIAAEsBhpRqMAIAAEsDhpRqMgIAAEsDhpRqNAIA
AEsDhpRqNgIAAEsDhpRqOAIAAEsDhpRqOgIAAEsDhpRqPAIAAEsBhpRqPgIAAEsDhpRqQAIAAEsB
hpRqQgIAAEsDhpRqRAIAAEsChpRqRgIAAEsDhpRqSAIAAEsChpRqSgIAAEsBhpRqTAIAAEsBhpRq
TgIAAEsBhpRqUAIAAEsBhpRqUgIAAEsBhpRqVAIAAEsBhpRqVgIAAEsChpRqWAIAAEsChpRqWgIA
AEsChpRqXAIAAEsChpRqXgIAAEsBhpRqYAIAAEsChpRqYgIAAEsChpRqZAIAAEsChpRqZgIAAEsC
hpR0lGiGamkCAABLAYaUhZR1YmgfKYGUfZQoaCJ9lCiMD2NsYXNzX3NlbGVjdGlvbpSMFihBdmVy
YWdlIG92ZXIgY2xhc3NlcymUSv////+GlIwMZm9sZF9mZWF0dXJllIwKZXhwZXJpbWVudJRLZYaU
jBVmb2xkX2ZlYXR1cmVfc2VsZWN0ZWSUiUr+////hpSMC3Njb3JlX3RhYmxllH2UaBpLA3VoLSiM
EE5ldXRyb3BoaWxzIChENymUSwKGlIwKRy1DU0YgKEQ3KZRLAoaUjBdNeWVsb2lkIGNlbGxzIChG
UykgKEQ3KZRLAoaUjBBMZXVrb2N5dGVzIChEMTQplEsChpSMEU5ldXRyb3BoaWxzIChEMTQplEsC
hpSMGE15ZWxvaWQgY2VsbHMgKEZTKSAoRDE0KZRLAoaUjA9MZXVrb2N5dGVzIChENymUSwKGlIwP
TW9ub2N5dGVzIChEMTQplEsChpSMC0ctQ1NGIChEMTQplEsChpSMGkNEMTFiKyBMeTZDaW50IEx5
NkctIChEMTQplEsChpR0lGhDKIwHU2FtcGxlOpRLA4aUahoDAABLAYaUjBtTYW1wbGU6IE5pbCBu
b3JtIGNlbGxzIChENymUSwOGlIwdU2FtcGxlIE5pbCBub3JtYWxpc2VkIExQIChENymUSwOGlIwD
ZGF5lEsBhpSMF1NhbXBsZSBQcmluZmxhbSBMUCAoRDcplEsDhpSMDFNhbXBsZSBjaGVja5RLA4aU
jBlTYW1wbGUgbWV0YSBkYXRhIGFuZCBtYXNzlEsDhpSMDVNhbXBsZTogKEQxNCmUSwOGlIwOU2Ft
cGxlIGNoZWNrIDKUSwOGlIwcU2FtcGxlOiBOaWwgbm9ybSBjZWxscyAoRDE0KZRLA4aUjA5UdW1v
dXIgKHJpZ2h0KZRLAYaUjB5TYW1wbGUgTmlsIG5vcm1hbGlzZWQgTFAgKEQxNCmUSwOGlIwEY2Fn
ZZRLAYaUjBhTYW1wbGUgUHJpbmZsYW0gTFAgKEQxNCmUSwOGlIwEZGF0ZZRLAoaUjA5TYW1wbGUg
Y2hlY2sgM5RLA4aUjAZzYW1wbGWUSwKGlIwGdHVtb3VylEsBhpSMBnRpc3N1ZZRLAYaUjAl0ZWNo
bmlxdWWUSwGGlIwJVHJlYXRtZW50lEsBhpSMBlN0cmFpbpRLAYaUjAZHZW5kZXKUSwGGlIwLQWdl
ICh3ZWVrcymUSwKGlIwUUmlnaHRfdHVtb3VyXyhtZykgRDiUSwKGlIwPU3BsZWVuIChtZykgRDE1
lEsChpSMDlNwbGVlbiAobWcpIEQ4lEsChpSMCXRyZWF0bWVudJRLAYaUjAVCZWFkc5RLAoaUjApC
ZWFkcyAoRDcplEsChpSMFVJpZ2h0IFR1bW91ciAobWcpIEQxNZRLAoaUjAtCZWFkcyAoRDE0KZRL
AoaUdJRohowMdHVtb3VyX21vZGVslEsBhpSFlHViaB8pgZR9lChoIn2UKGoWAwAAahcDAABK////
/4aUahkDAABqGgMAAEtlhpRqHAMAAIlK/v///4aUah4DAAB9lGgaSwN1aC0oaiADAABLAoaUaiQD
AABLAoaUaiIDAABLAoaUaioDAABLAoaUajADAABLAoaUai4DAABLAoaUjAhEQyAoRDE0KZRLAoaU
aiYDAABLAoaUaigDAABLAoaUaiwDAABLAoaUdJRoQyhqNQMAAEsDhpRqGgMAAEsBhpRqOAMAAEsD
hpRqOgMAAEsDhpRqPAMAAEsBhpRqPgMAAEsDhpRqQAMAAEsDhpRqQgMAAEsDhpRqRAMAAEsDhpRq
RgMAAEsDhpRqSAMAAEsDhpRqSgMAAEsBhpRqTAMAAEsDhpRqTgMAAEsBhpRqUAMAAEsDhpRqUgMA
AEsChpRqVAMAAEsDhpRqVgMAAEsChpRqWAMAAEsBhpRqWgMAAEsBhpRqXAMAAEsBhpRqXgMAAEsB
hpRqYAMAAEsBhpRqYgMAAEsBhpRqZAMAAEsChpRqZgMAAEsChpRqaAMAAEsChpRqagMAAEsChpRq
bAMAAEsBhpRqbgMAAEsChpRqcAMAAEsChpRqcgMAAEsChpRqdAMAAEsChpR0lGiGancDAABLAYaU
hZR1YmgfKYGUfZQoaCJ9lChqFgMAAGoXAwAASv////+GlGoZAwAAahoDAABLZYaUahwDAACJSv7/
//+GlGoeAwAAfZRoGksDdWgtKGogAwAASwKGlGoiAwAASwKGlGokAwAASwKGlGowAwAASwKGlGom
AwAASwKGlGouAwAASwKGlGooAwAASwKGlGoqAwAASwKGlGosAwAASwKGlIwUQ0QxMWIrIEx5NkNf
Ry0gKEQxNCmUSwKGlHSUaEMoajUDAABLA4aUahoDAABLAYaUajgDAABLA4aUajoDAABLA4aUajwD
AABLAYaUaj4DAABLA4aUakADAABLA4aUakIDAABLA4aUakQDAABLA4aUakYDAABLA4aUakgDAABL
A4aUakoDAABLAYaUakwDAABLA4aUak4DAABLAYaUalADAABLA4aUalIDAABLAoaUalQDAABLA4aU
alYDAABLAoaUalgDAABLAYaUaloDAABLAYaUalwDAABLAYaUal4DAABLAYaUamADAABLAYaUamID
AABLAYaUamQDAABLAoaUamYDAABLAoaUamgDAABLAoaUamoDAABLAoaUamwDAABLAYaUam4DAABL
AoaUanADAABLAoaUanIDAABLAoaUanQDAABLAoaUdJRohmp3AwAASwGGlIWUdWJoHymBlH2UKGgi
fZQoahYDAABqFwMAAEr/////hpRqGQMAAGoaAwAAS2WGlGocAwAAiUr+////hpRqHgMAAH2UaBpL
A3VoLShqIgMAAEsChpRqIAMAAEsChpRqJAMAAEsChpRqKAMAAEsChpRqLgMAAEsChpRqKgMAAEsC
hpRqMAMAAEsChpRqJgMAAEsChpRqhwMAAEsChpSMFkVvc2lub3BoaWxzIChGUykgKEQxNCmUSwKG
lHSUaEMoajUDAABLA4aUahoDAABLAYaUajgDAABLA4aUajoDAABLA4aUajwDAABLAYaUaj4DAABL
A4aUakADAABLA4aUakIDAABLA4aUakQDAABLA4aUakYDAABLA4aUakgDAABLA4aUakoDAABLAYaU
akwDAABLA4aUak4DAABLAYaUalADAABLA4aUalIDAABLAoaUalQDAABLA4aUalYDAABLAoaUalgD
AABLAYaUaloDAABLAYaUalwDAABLAYaUal4DAABLAYaUamADAABLAYaUamIDAABLAYaUamQDAABL
AoaUamYDAABLAoaUamgDAABLAoaUamoDAABLAoaUamwDAABLAYaUam4DAABLAoaUanADAABLAoaU
anIDAABLAoaUanQDAABLAoaUdJRohmp3AwAASwGGlIWUdWJoHymBlH2UKGgifZQojA9jbGFzc19z
ZWxlY3Rpb26UjBYoQXZlcmFnZSBvdmVyIGNsYXNzZXMplEr/////hpSMDGZvbGRfZmVhdHVyZZSM
CmV4cGVyaW1lbnSUS2WGlIwVZm9sZF9mZWF0dXJlX3NlbGVjdGVklIlK/v///4aUjAtzY29yZV90
YWJsZZR9lGgaSwN1aC0ojBhNeWVsb2lkIGNlbGxzIChGUykgKEQxNCmUSwKGlIwRTmV1dHJvcGhp
bHMgKEQxNCmUSwKGlIwKRy1DU0YgKEQ3KZRLAoaUjAtHLUNTRiAoRDE0KZRLAoaUjBdNeWVsb2lk
IGNlbGxzIChGUykgKEQ3KZRLAoaUjBBOZXV0cm9waGlscyAoRDcplEsChpSMCkNDTDIgKEQxNCmU
SwKGlIwaQ0QxMWIrIEx5NkNpbnQgTHk2Ry0gKEQxNCmUSwKGlIwMQ1hDTDEwIChEMTQplEsChpSM
DkNDTDE3ICgxKSAoRDcplEsChpR0lGhDKIwHU2FtcGxlOpRLA4aUaiYEAABLAYaUjBtTYW1wbGU6
IE5pbCBub3JtIGNlbGxzIChENymUSwOGlIwdU2FtcGxlIE5pbCBub3JtYWxpc2VkIExQIChENymU
SwOGlIwDZGF5lEsBhpSMF1NhbXBsZSBQcmluZmxhbSBMUCAoRDcplEsDhpSMDFNhbXBsZSBjaGVj
a5RLA4aUjBlTYW1wbGUgbWV0YSBkYXRhIGFuZCBtYXNzlEsDhpSMDVNhbXBsZTogKEQxNCmUSwOG
lIwOU2FtcGxlIGNoZWNrIDKUSwOGlIwcU2FtcGxlOiBOaWwgbm9ybSBjZWxscyAoRDE0KZRLA4aU
jA5UdW1vdXIgKHJpZ2h0KZRLAYaUjB5TYW1wbGUgTmlsIG5vcm1hbGlzZWQgTFAgKEQxNCmUSwOG
lIwEY2FnZZRLAYaUjBhTYW1wbGUgUHJpbmZsYW0gTFAgKEQxNCmUSwOGlIwEZGF0ZZRLAoaUjA5T
YW1wbGUgY2hlY2sgM5RLA4aUjAZzYW1wbGWUSwKGlIwGdHVtb3VylEsBhpSMBnRpc3N1ZZRLAYaU
jAl0ZWNobmlxdWWUSwGGlIwJVHJlYXRtZW50lEsBhpSMBlN0cmFpbpRLAYaUjAZHZW5kZXKUSwGG
lIwLQWdlICh3ZWVrcymUSwKGlIwUUmlnaHRfdHVtb3VyXyhtZykgRDiUSwKGlIwPU3BsZWVuICht
ZykgRDE1lEsChpSMDlNwbGVlbiAobWcpIEQ4lEsChpSMCXRyZWF0bWVudJRLAYaUjAVCZWFkc5RL
AoaUjApCZWFkcyAoRDcplEsChpSMFVJpZ2h0IFR1bW91ciAobWcpIEQxNZRLAoaUjAtCZWFkcyAo
RDE0KZRLAoaUdJRohowMdHVtb3VyX21vZGVslEsBhpSFlHViaB8pgZR9lChoIn2UKGoiBAAAaiME
AABK/////4aUaiUEAABqJgQAAEtlhpRqKAQAAIlK/v///4aUaioEAAB9lGgaSwN1aC0oaiwEAABL
AoaUai4EAABLAoaUajAEAABLAoaUajIEAABLAoaUajYEAABLAoaUajQEAABLAoaUajoEAABLAoaU
jBpDRDExYisgTHk2Q19HLSBQRC1MMSsgKEQ3KZRLAoaUjAtDWENMMTMgKEQ3KZRLAoaUjAlJTC02
IChENymUSwKGlHSUaEMoakEEAABLA4aUaiYEAABLAYaUakQEAABLA4aUakYEAABLA4aUakgEAABL
AYaUakoEAABLA4aUakwEAABLA4aUak4EAABLA4aUalAEAABLA4aUalIEAABLA4aUalQEAABLA4aU
alYEAABLAYaUalgEAABLA4aUaloEAABLAYaUalwEAABLA4aUal4EAABLAoaUamAEAABLA4aUamIE
AABLAoaUamQEAABLAYaUamYEAABLAYaUamgEAABLAYaUamoEAABLAYaUamwEAABLAYaUam4EAABL
AYaUanAEAABLAoaUanIEAABLAoaUanQEAABLAoaUanYEAABLAoaUangEAABLAYaUanoEAABLAoaU
anwEAABLAoaUan4EAABLAoaUaoAEAABLAoaUdJRohmqDBAAASwGGlIWUdWJoHymBlH2UKGgifZQo
jA9jbGFzc19zZWxlY3Rpb26UjBYoQXZlcmFnZSBvdmVyIGNsYXNzZXMplEr/////hpSMDGZvbGRf
ZmVhdHVyZZSMCmV4cGVyaW1lbnSUS2WGlIwVZm9sZF9mZWF0dXJlX3NlbGVjdGVklIlK/v///4aU
jAtzY29yZV90YWJsZZR9lGgaSwN1aC0ojBBOZXV0cm9waGlscyAoRDcplEsChpSMGE15ZWxvaWQg
Y2VsbHMgKEZTKSAoRDE0KZRLAoaUjBdNeWVsb2lkIGNlbGxzIChGUykgKEQ3KZRLAoaUjApHLUNT
RiAoRDcplEsChpSMEU5ldXRyb3BoaWxzIChEMTQplEsChpSMC0ctQ1NGIChEMTQplEsChpSMGkNE
MTFiKyBMeTZDaW50IEx5NkctIChEMTQplEsChpSMGkNEMTFiKyBMeTZDX0ctIFBELUwxKyAoRDcp
lEsChpSMG0NEMTFiKyBMeTZDX0ctIFBELUwxKyAoRDE0KZRLAoaUjA5DWENMMSAoMikgKEQ3KZRL
AoaUdJRoQyiMB1NhbXBsZTqUSwOGlGrGBAAASwGGlIwbU2FtcGxlOiBOaWwgbm9ybSBjZWxscyAo
RDcplEsDhpSMHVNhbXBsZSBOaWwgbm9ybWFsaXNlZCBMUCAoRDcplEsDhpSMA2RheZRLAYaUjBdT
YW1wbGUgUHJpbmZsYW0gTFAgKEQ3KZRLA4aUjAxTYW1wbGUgY2hlY2uUSwOGlIwZU2FtcGxlIG1l
dGEgZGF0YSBhbmQgbWFzc5RLA4aUjA1TYW1wbGU6IChEMTQplEsDhpSMDlNhbXBsZSBjaGVjayAy
lEsDhpSMHFNhbXBsZTogTmlsIG5vcm0gY2VsbHMgKEQxNCmUSwOGlIwOVHVtb3VyIChyaWdodCmU
SwGGlIweU2FtcGxlIE5pbCBub3JtYWxpc2VkIExQIChEMTQplEsDhpSMBGNhZ2WUSwGGlIwYU2Ft
cGxlIFByaW5mbGFtIExQIChEMTQplEsDhpSMBGRhdGWUSwKGlIwOU2FtcGxlIGNoZWNrIDOUSwOG
lIwGc2FtcGxllEsChpSMBnR1bW91cpRLAYaUjAZ0aXNzdWWUSwGGlIwJdGVjaG5pcXVllEsBhpSM
CVRyZWF0bWVudJRLAYaUjAZTdHJhaW6USwGGlIwGR2VuZGVylEsBhpSMC0FnZSAod2Vla3MplEsC
hpSMFFJpZ2h0X3R1bW91cl8obWcpIEQ4lEsChpSMD1NwbGVlbiAobWcpIEQxNZRLAoaUjA5TcGxl
ZW4gKG1nKSBEOJRLAoaUjAl0cmVhdG1lbnSUSwGGlIwFQmVhZHOUSwKGlIwKQmVhZHMgKEQ3KZRL
AoaUjBVSaWdodCBUdW1vdXIgKG1nKSBEMTWUSwKGlIwLQmVhZHMgKEQxNCmUSwKGlHSUaIaMDHR1
bW91cl9tb2RlbJRLAYaUhZR1YmgfKYGUfZQoaCJ9lChqwgQAAGrDBAAASv////+GlGrFBAAAasYE
AABLZYaUasgEAACJSv7///+GlGrKBAAAfZRoGksDdWgtKGrOBAAASwKGlGrUBAAASwKGlGrMBAAA
SwKGlGrSBAAASwKGlGrQBAAASwKGlGrWBAAASwKGlGrYBAAASwKGlGraBAAASwKGlGrcBAAASwKG
lIwMQ1hDTDEwIChEMTQplEsChpR0lGhDKGrhBAAASwOGlGrGBAAASwGGlGrkBAAASwOGlGrmBAAA
SwOGlGroBAAASwGGlGrqBAAASwOGlGrsBAAASwOGlGruBAAASwOGlGrwBAAASwOGlGryBAAASwOG
lGr0BAAASwOGlGr2BAAASwGGlGr4BAAASwOGlGr6BAAASwGGlGr8BAAASwOGlGr+BAAASwKGlGoA
BQAASwOGlGoCBQAASwKGlGoEBQAASwGGlGoGBQAASwGGlGoIBQAASwGGlGoKBQAASwGGlGoMBQAA
SwGGlGoOBQAASwGGlGoQBQAASwKGlGoSBQAASwKGlGoUBQAASwKGlGoWBQAASwKGlGoYBQAASwGG
lGoaBQAASwKGlGocBQAASwKGlGoeBQAASwKGlGogBQAASwKGlHSUaIZqIwUAAEsBhpSFlHViaB8p
gZR9lChoIn2UKIwPY2xhc3Nfc2VsZWN0aW9ulIwWKEF2ZXJhZ2Ugb3ZlciBjbGFzc2VzKZRK////
/4aUjAxmb2xkX2ZlYXR1cmWUjApleHBlcmltZW50lEtlhpSMFWZvbGRfZmVhdHVyZV9zZWxlY3Rl
ZJSJSv7///+GlIwLc2NvcmVfdGFibGWUfZRoGksDdWgtKIwKRy1DU0YgKEQ3KZRLAoaUjAlJTC02
IChENymUSwKGlIwLQ1hDTDEzIChENymUSwKGlIwOQ0NMMTcgKDEpIChENymUSwKGlIwKQ0NMMTEg
KEQ3KZRLAoaUjA5DQ0wyMiAoMikgKEQ3KZRLAoaUjApJTC0xMCAoRDcplEsChpSMDEIgY2VsbHMg
KEQ3KZRLAoaUjBNOSyBjZWxscyBMeTZDKyAoRDcplEsChpSMCklMLTFiIChENymUSwKGlHSUaEMo
jAdTYW1wbGU6lEsDhpRqZAUAAEsBhpSMG1NhbXBsZTogTmlsIG5vcm0gY2VsbHMgKEQ3KZRLA4aU
jB1TYW1wbGUgTmlsIG5vcm1hbGlzZWQgTFAgKEQ3KZRLA4aUjANkYXmUSwGGlIwXU2FtcGxlIFBy
aW5mbGFtIExQIChENymUSwOGlIwMU2FtcGxlIGNoZWNrlEsDhpSMGVNhbXBsZSBtZXRhIGRhdGEg
YW5kIG1hc3OUSwOGlIwOU2FtcGxlIGNoZWNrIDKUSwOGlIwOVHVtb3VyIChyaWdodCmUSwGGlIwE
Y2FnZZRLAYaUjARkYXRllEsChpSMBnNhbXBsZZRLAoaUjAZ0dW1vdXKUSwGGlIwGdGlzc3VllEsB
hpSMCXRlY2huaXF1ZZRLAYaUjAlUcmVhdG1lbnSUSwGGlIwGU3RyYWlulEsBhpSMBkdlbmRlcpRL
AYaUjAtBZ2UgKHdlZWtzKZRLAoaUjBRSaWdodF90dW1vdXJfKG1nKSBEOJRLAoaUjA9TcGxlZW4g
KG1nKSBEMTWUSwKGlIwOU3BsZWVuIChtZykgRDiUSwKGlIwJdHJlYXRtZW50lEsBhpSMBUJlYWRz
lEsChpSMCkJlYWRzIChENymUSwKGlIwMdHVtb3VyX21vZGVslEsBhpR0lGiGjBVSaWdodCBUdW1v
dXIgKG1nKSBEMTWUSwKGlIWUdWJoHymBlH2UKGgifZQojA9jbGFzc19zZWxlY3Rpb26UjBYoQXZl
cmFnZSBvdmVyIGNsYXNzZXMplEr/////hpSMDGZvbGRfZmVhdHVyZZSMCmV4cGVyaW1lbnSUS2WG
lIwVZm9sZF9mZWF0dXJlX3NlbGVjdGVklIlK/v///4aUjAtzY29yZV90YWJsZZR9lGgaSwN1aC0o
jBZDRDggVCBjZWxscyBMeTZDKyAoRDcplEsChpSMCkctQ1NGIChENymUSwKGlIwJSUwtNiAoRDcp
lEsChpSMC0NYQ0wxMyAoRDcplEsChpSMDkNYQ0wxICgyKSAoRDcplEsChpSMEENEOCBUIGNlbGxz
IChENymUSwKGlIwQQ0Q0IFQgY2VsbHMgKEQ3KZRLAoaUjApJTC0xYiAoRDcplEsChpSMCkNYQ0w1
IChENymUSwKGlIwJQ0NMNSAoRDcplEsChpR0lGhDKIwHU2FtcGxlOpRLA4aUar8FAABLAYaUjBtT
YW1wbGU6IE5pbCBub3JtIGNlbGxzIChENymUSwOGlIwdU2FtcGxlIE5pbCBub3JtYWxpc2VkIExQ
IChENymUSwOGlIwDZGF5lEsBhpSMF1NhbXBsZSBQcmluZmxhbSBMUCAoRDcplEsDhpSMDFNhbXBs
ZSBjaGVja5RLA4aUjBlTYW1wbGUgbWV0YSBkYXRhIGFuZCBtYXNzlEsDhpSMDlNhbXBsZSBjaGVj
ayAylEsDhpSMDlR1bW91ciAocmlnaHQplEsBhpSMBGNhZ2WUSwGGlIwEZGF0ZZRLAoaUjAZzYW1w
bGWUSwKGlIwGdHVtb3VylEsBhpSMBnRpc3N1ZZRLAYaUjAl0ZWNobmlxdWWUSwGGlIwJVHJlYXRt
ZW50lEsBhpSMBlN0cmFpbpRLAYaUjAZHZW5kZXKUSwGGlIwLQWdlICh3ZWVrcymUSwKGlIwUUmln
aHRfdHVtb3VyXyhtZykgRDiUSwKGlIwPU3BsZWVuIChtZykgRDE1lEsChpSMDlNwbGVlbiAobWcp
IEQ4lEsChpSMCXRyZWF0bWVudJRLAYaUjAVCZWFkc5RLAoaUjApCZWFkcyAoRDcplEsChpSMDHR1
bW91cl9tb2RlbJRLAYaUdJRohowVUmlnaHQgVHVtb3VyIChtZykgRDE1lEsChpSFlHViaB8pgZR9
lChoIn2UKIwPY2xhc3Nfc2VsZWN0aW9ulIwWKEF2ZXJhZ2Ugb3ZlciBjbGFzc2VzKZRK/////4aU
jAxmb2xkX2ZlYXR1cmWUjApleHBlcmltZW50lEtlhpSMFWZvbGRfZmVhdHVyZV9zZWxlY3RlZJSJ
Sv7///+GlIwLc2NvcmVfdGFibGWUfZRoGksDdWgtKIwKSUwtMWIgKEQ3KZRLAoaUjApHLUNTRiAo
RDcplEsChpSMDkNDTDE3ICgxKSAoRDcplEsChpSMF015ZWxvaWQgY2VsbHMgKEZTKSAoRDcplEsC
hpSMC0NYQ0wxMyAoRDcplEsChpSMCUNDTDMgKEQ3KZRLAoaUjAlJTC02IChENymUSwKGlIwLQ1hD
TDEwIChENymUSwKGlIwQTmV1dHJvcGhpbHMgKEQ3KZRLAoaUjAxCIGNlbGxzIChENymUSwKGlHSU
aEMojAdTYW1wbGU6lEsDhpRqGgYAAEsBhpSMG1NhbXBsZTogTmlsIG5vcm0gY2VsbHMgKEQ3KZRL
A4aUjB1TYW1wbGUgTmlsIG5vcm1hbGlzZWQgTFAgKEQ3KZRLA4aUjANkYXmUSwGGlIwXU2FtcGxl
IFByaW5mbGFtIExQIChENymUSwOGlIwMU2FtcGxlIGNoZWNrlEsDhpSMGVNhbXBsZSBtZXRhIGRh
dGEgYW5kIG1hc3OUSwOGlIwOU2FtcGxlIGNoZWNrIDKUSwOGlIwOVHVtb3VyIChyaWdodCmUSwGG
lIwEY2FnZZRLAYaUjARkYXRllEsChpSMBnNhbXBsZZRLAoaUjAZ0dW1vdXKUSwGGlIwGdGlzc3Vl
lEsBhpSMCXRlY2huaXF1ZZRLAYaUjAlUcmVhdG1lbnSUSwGGlIwGU3RyYWlulEsBhpSMBkdlbmRl
cpRLAYaUjAtBZ2UgKHdlZWtzKZRLAoaUjBRSaWdodF90dW1vdXJfKG1nKSBEOJRLAoaUjA9TcGxl
ZW4gKG1nKSBEMTWUSwKGlIwOU3BsZWVuIChtZykgRDiUSwKGlIwJdHJlYXRtZW50lEsBhpSMBUJl
YWRzlEsChpSMCkJlYWRzIChENymUSwKGlIwMdHVtb3VyX21vZGVslEsBhpR0lGiGjBVSaWdodCBU
dW1vdXIgKG1nKSBEMTWUSwKGlIWUdWJoHymBlH2UKGgifZQoahYGAABqFwYAAEr/////hpRqGQYA
AGoaBgAAS2WGlGocBgAAiUr+////hpRqHgYAAH2UaBpLA3VoLShqIgYAAEsChpRqKAYAAEsChpRq
LAYAAEsChpSMCkNYQ0w5IChENymUSwKGlIwKSUwtMjMgKEQ3KZRLAoaUjApDWENMNSAoRDcplEsC
hpRqLgYAAEsChpSMEENEOCBUIGNlbGxzIChENymUSwKGlIwNSUwtMTJwNDAgKEQ3KZRLAoaUjAlD
Q0w1IChENymUSwKGlHSUaEMoajUGAABLA4aUahoGAABLAYaUajgGAABLA4aUajoGAABLA4aUajwG
AABLAYaUaj4GAABLA4aUakAGAABLA4aUakIGAABLA4aUakQGAABLA4aUakYGAABLAYaUakgGAABL
AYaUakoGAABLAoaUakwGAABLAoaUak4GAABLAYaUalAGAABLAYaUalIGAABLAYaUalQGAABLAYaU
alYGAABLAYaUalgGAABLAYaUaloGAABLAoaUalwGAABLAoaUal4GAABLAoaUamAGAABLAoaUamIG
AABLAYaUamQGAABLAoaUamYGAABLAoaUamgGAABLAYaUdJRohmprBgAASwKGlIWUdWJoHymBlH2U
KGgifZQoahYGAABqFwYAAEr/////hpRqGQYAAGoaBgAAS2WGlGocBgAAiUr+////hpRqHgYAAH2U
aBpLA3VoLShqIgYAAEsChpRqLAYAAEsChpRqKAYAAEsChpRqJgYAAEsChpSMDkNYQ0wxICgyKSAo
RDcplEsChpRqIAYAAEsChpRqJAYAAEsChpRqegYAAEsChpRqLgYAAEsChpSMEEVvc2lub3BoaWxz
IChENymUSwKGlHSUaEMoajUGAABLA4aUahoGAABLAYaUajgGAABLA4aUajoGAABLA4aUajwGAABL
AYaUaj4GAABLA4aUakAGAABLA4aUakIGAABLA4aUakQGAABLA4aUakYGAABLAYaUakgGAABLAYaU
akoGAABLAoaUakwGAABLAoaUak4GAABLAYaUalAGAABLAYaUalIGAABLAYaUalQGAABLAYaUalYG
AABLAYaUalgGAABLAYaUaloGAABLAoaUalwGAABLAoaUal4GAABLAoaUamAGAABLAoaUamIGAABL
AYaUamQGAABLAoaUamYGAABLAoaUamgGAABLAYaUdJRohmprBgAASwKGlIWUdWJoHymBlH2UKGgi
fZQoahYGAABqFwYAAEr/////hpRqGQYAAGoaBgAAS2WGlGocBgAAiUr+////hpRqHgYAAH2UaBpL
A3VoLShqIgYAAEsChpRqIAYAAEsChpRqKAYAAEsChpRqJgYAAEsChpRqJAYAAEsChpRqgwYAAEsC
hpSMCkNDTDIwIChENymUSwKGlGosBgAASwKGlIwKQ0NMMTEgKEQ3KZRLAoaUai4GAABLAoaUdJRo
QyhqNQYAAEsDhpRqGgYAAEsBhpRqOAYAAEsDhpRqOgYAAEsDhpRqPAYAAEsBhpRqPgYAAEsDhpRq
QAYAAEsDhpRqQgYAAEsDhpRqRAYAAEsDhpRqRgYAAEsBhpRqSAYAAEsBhpRqSgYAAEsChpRqTAYA
AEsChpRqTgYAAEsBhpRqUAYAAEsBhpRqUgYAAEsBhpRqVAYAAEsBhpRqVgYAAEsBhpRqWAYAAEsB
hpRqWgYAAEsChpRqXAYAAEsChpRqXgYAAEsChpRqYAYAAEsChpRqYgYAAEsBhpRqZAYAAEsChpRq
ZgYAAEsChpRqaAYAAEsBhpR0lGiGamsGAABLAoaUhZR1YmgfKYGUfZQoaCJ9lChqFgYAAGoXBgAA
Sv////+GlGoZBgAAahoGAABLZYaUahwGAACJSv7///+GlGoeBgAAfZRoGksDdWgtKGoiBgAASwKG
lGosBgAASwKGlGooBgAASwKGlGomBgAASwKGlGokBgAASwKGlGqvBgAASwKGlGoqBgAASwKGlGog
BgAASwKGlGp/BgAASwKGlGp6BgAASwKGlHSUaEMoajUGAABLA4aUahoGAABLAYaUajgGAABLA4aU
ajoGAABLA4aUajwGAABLAYaUaj4GAABLA4aUakAGAABLA4aUakIGAABLA4aUakQGAABLA4aUakYG
AABLAYaUakgGAABLAYaUakoGAABLAoaUakwGAABLAoaUak4GAABLAYaUalAGAABLAYaUalIGAABL
AYaUalQGAABLAYaUalYGAABLAYaUalgGAABLAYaUaloGAABLAoaUalwGAABLAoaUal4GAABLAoaU
amAGAABLAoaUamIGAABLAYaUamQGAABLAoaUamYGAABLAoaUamgGAABLAYaUdJRohmprBgAASwKG
lIWUdWJoHymBlH2UKGgifZQoahYGAABqFwYAAEr/////hpRqGQYAAGoaBgAAS2WGlGocBgAAiUr+
////hpRqHgYAAH2UaBpLA3VoLShqIgYAAEsChpRqLAYAAEsChpRqKAYAAEsChpRqJAYAAEsChpRq
IAYAAEsChpRqLgYAAEsChpSMEENENCBUIGNlbGxzIChENymUSwKGlGomBgAASwKGlGp6BgAASwKG
lGqvBgAASwKGlHSUaEMoajUGAABLA4aUahoGAABLAYaUajgGAABLA4aUajoGAABLA4aUajwGAABL
AYaUaj4GAABLA4aUakAGAABLA4aUakIGAABLA4aUakQGAABLA4aUakYGAABLAYaUakgGAABLAYaU
akoGAABLAoaUakwGAABLAoaUak4GAABLAYaUalAGAABLAYaUalIGAABLAYaUalQGAABLAYaUalYG
AABLAYaUalgGAABLAYaUaloGAABLAoaUalwGAABLAoaUal4GAABLAoaUamAGAABLAoaUamIGAABL
AYaUamQGAABLAoaUamYGAABLAoaUamgGAABLAYaUdJRohmprBgAASwKGlIWUdWJoHymBlH2UKGgi
fZQoahYGAABqFwYAAEr/////hpRqGQYAAGoaBgAAS2WGlGocBgAAiUr+////hpRqHgYAAH2UaBpL
A3VoLShqIgYAAEsChpRqeAYAAEsChpRqegYAAEsChpRqLAYAAEsChpRqrwYAAEsChpSMFkNEOCBU
IGNlbGxzIEx5NkMrIChENymUSwKGlIwKSUwtMTggKEQ3KZRLAoaUan8GAABLAoaUjBVFb3Npbm9w
aGlscyAoRlMpIChENymUSwKGlGpFBwAASwKGlHSUaEMoajUGAABLA4aUahoGAABLAYaUajgGAABL
A4aUajoGAABLA4aUajwGAABLAYaUaj4GAABLA4aUakAGAABLA4aUakIGAABLA4aUakQGAABLA4aU
akYGAABLAYaUakgGAABLAYaUakoGAABLAoaUakwGAABLAoaUak4GAABLAYaUalAGAABLAYaUalIG
AABLAYaUalQGAABLAYaUalYGAABLAYaUalgGAABLAYaUaloGAABLAoaUalwGAABLAoaUal4GAABL
AoaUamAGAABLAoaUamIGAABLAYaUamQGAABLAoaUamYGAABLAoaUamgGAABLAYaUdJRohmprBgAA
SwKGlIWUdWJoHymBlH2UKGgifZQojA9jbGFzc19zZWxlY3Rpb26UjBYoQXZlcmFnZSBvdmVyIGNs
YXNzZXMplEr/////hpSMDGZvbGRfZmVhdHVyZZSMCmV4cGVyaW1lbnSUS2WGlIwVZm9sZF9mZWF0
dXJlX3NlbGVjdGVklIlK/v///4aUjAtzY29yZV90YWJsZZR9lGgaSwN1aC0ojApHLUNTRiAoRDcp
lEsChpSMCUlMLTYgKEQ3KZRLAoaUjAtDWENMMTMgKEQ3KZRLAoaUjA5DWENMMSAoMikgKEQ3KZRL
AoaUjBdNeWVsb2lkIGNlbGxzIChGUykgKEQ3KZRLAoaUjA5DQ0wxNyAoMSkgKEQ3KZRLAoaUjAlD
Q0wzIChENymUSwKGlIwKSUwtMWIgKEQ3KZRLAoaUjBBDRDQgVCBjZWxscyAoRDcplEsChpSMEENE
OCBUIGNlbGxzIChENymUSwKGlHSUaEMojAdTYW1wbGU6lEsDhpRqowcAAEsBhpSMG1NhbXBsZTog
TmlsIG5vcm0gY2VsbHMgKEQ3KZRLA4aUjB1TYW1wbGUgTmlsIG5vcm1hbGlzZWQgTFAgKEQ3KZRL
A4aUjANkYXmUSwGGlIwXU2FtcGxlIFByaW5mbGFtIExQIChENymUSwOGlIwMU2FtcGxlIGNoZWNr
lEsDhpSMGVNhbXBsZSBtZXRhIGRhdGEgYW5kIG1hc3OUSwOGlIwOU2FtcGxlIGNoZWNrIDKUSwOG
lIwOVHVtb3VyIChyaWdodCmUSwGGlIwEY2FnZZRLAYaUjARkYXRllEsChpSMBnNhbXBsZZRLAoaU
jAZ0dW1vdXKUSwGGlIwGdGlzc3VllEsBhpSMCXRlY2huaXF1ZZRLAYaUjAlUcmVhdG1lbnSUSwGG
lIwGU3RyYWlulEsBhpSMBkdlbmRlcpRLAYaUjAtBZ2UgKHdlZWtzKZRLAoaUjBRSaWdodF90dW1v
dXJfKG1nKSBEOJRLAoaUjA9TcGxlZW4gKG1nKSBEMTWUSwKGlIwOU3BsZWVuIChtZykgRDiUSwKG
lIwJdHJlYXRtZW50lEsBhpSMBUJlYWRzlEsChpSMCkJlYWRzIChENymUSwKGlIwMdHVtb3VyX21v
ZGVslEsBhpR0lGiGjBVSaWdodCBUdW1vdXIgKG1nKSBEMTWUSwKGlIWUdWJoHymBlH2UKGgifZQo
ap8HAABqoAcAAEr/////hpRqogcAAGqjBwAAS2WGlGqlBwAAiUr+////hpRqpwcAAH2UaBpLA3Vo
LShqqQcAAEsChpRqrQcAAEsChpRqqwcAAEsChpRqswcAAEsChpRqrwcAAEsChpRquQcAAEsChpRq
twcAAEsChpSMCUNDTDUgKEQ3KZRLAoaUjAtDWENMMTAgKEQ3KZRLAoaUjBBOZXV0cm9waGlscyAo
RDcplEsChpR0lGhDKGq+BwAASwOGlGqjBwAASwGGlGrBBwAASwOGlGrDBwAASwOGlGrFBwAASwGG
lGrHBwAASwOGlGrJBwAASwOGlGrLBwAASwOGlGrNBwAASwOGlGrPBwAASwGGlGrRBwAASwGGlGrT
BwAASwKGlGrVBwAASwKGlGrXBwAASwGGlGrZBwAASwGGlGrbBwAASwGGlGrdBwAASwGGlGrfBwAA
SwGGlGrhBwAASwGGlGrjBwAASwKGlGrlBwAASwKGlGrnBwAASwKGlGrpBwAASwKGlGrrBwAASwGG
lGrtBwAASwKGlGrvBwAASwKGlGrxBwAASwGGlHSUaIZq9AcAAEsChpSFlHViaB8pgZR9lChoIn2U
KGqfBwAAaqAHAABK/////4aUaqIHAABqowcAAEtlhpRqpQcAAIlK/v///4aUaqcHAAB9lGgaSwN1
aC0oaqkHAABLAoaUaq0HAABLAoaUaqsHAABLAoaUarEHAABLAoaUarcHAABLAoaUarMHAABLAoaU
agUIAABLAoaUjApJTC0yMyAoRDcplEsChpRqrwcAAEsChpSMDUlMLTEycDQwIChENymUSwKGlHSU
aEMoar4HAABLA4aUaqMHAABLAYaUasEHAABLA4aUasMHAABLA4aUasUHAABLAYaUascHAABLA4aU
askHAABLA4aUassHAABLA4aUas0HAABLA4aUas8HAABLAYaUatEHAABLAYaUatMHAABLAoaUatUH
AABLAoaUatcHAABLAYaUatkHAABLAYaUatsHAABLAYaUat0HAABLAYaUat8HAABLAYaUauEHAABL
AYaUauMHAABLAoaUauUHAABLAoaUaucHAABLAoaUaukHAABLAoaUausHAABLAYaUau0HAABLAoaU
au8HAABLAoaUavEHAABLAYaUdJRohmr0BwAASwKGlIWUdWJoHymBlH2UKGgifZQoap8HAABqoAcA
AEr/////hpRqogcAAGqjBwAAS2WGlGqlBwAAiUr+////hpRqpwcAAH2UaBpLA3VoLShqqQcAAEsC
hpRqrQcAAEsChpRqqwcAAEsChpRqswcAAEsChpRqtwcAAEsChpRqsQcAAEsChpRqrwcAAEsChpRq
BwgAAEsChpRqOAgAAEsChpRqBQgAAEsChpR0lGhDKGq+BwAASwOGlGqjBwAASwGGlGrBBwAASwOG
lGrDBwAASwOGlGrFBwAASwGGlGrHBwAASwOGlGrJBwAASwOGlGrLBwAASwOGlGrNBwAASwOGlGrP
BwAASwGGlGrRBwAASwGGlGrTBwAASwKGlGrVBwAASwKGlGrXBwAASwGGlGrZBwAASwGGlGrbBwAA
SwGGlGrdBwAASwGGlGrfBwAASwGGlGrhBwAASwGGlGrjBwAASwKGlGrlBwAASwKGlGrnBwAASwKG
lGrpBwAASwKGlGrrBwAASwGGlGrtBwAASwKGlGrvBwAASwKGlGrxBwAASwGGlHSUaIZq9AcAAEsC
hpSFlHViaB8pgZR9lChoIn2UKGqfBwAAaqAHAABK/////4aUaqIHAABqowcAAEtlhpRqpQcAAIlK
/v///4aUaqcHAAB9lGgaSwN1aC0oaqkHAABLAoaUaqsHAABLAoaUaq0HAABLAoaUarMHAABLAoaU
arcHAABLAoaUagcIAABLAoaUaq8HAABLAoaUarEHAABLAoaUjBBFb3Npbm9waGlscyAoRDcplEsC
hpRqOAgAAEsChpR0lGhDKGq+BwAASwOGlGqjBwAASwGGlGrBBwAASwOGlGrDBwAASwOGlGrFBwAA
SwGGlGrHBwAASwOGlGrJBwAASwOGlGrLBwAASwOGlGrNBwAASwOGlGrPBwAASwGGlGrRBwAASwGG
lGrTBwAASwKGlGrVBwAASwKGlGrXBwAASwGGlGrZBwAASwGGlGrbBwAASwGGlGrdBwAASwGGlGrf
BwAASwGGlGrhBwAASwGGlGrjBwAASwKGlGrlBwAASwKGlGrnBwAASwKGlGrpBwAASwKGlGrrBwAA
SwGGlGrtBwAASwKGlGrvBwAASwKGlGrxBwAASwGGlHSUaIZq9AcAAEsChpSFlHViaB8pgZR9lCho
In2UKGqfBwAAaqAHAABK/////4aUaqIHAABqowcAAEtlhpRqpQcAAIlK/v///4aUaqcHAAB9lGga
SwN1aC0oaqkHAABLAoaUaqsHAABLAoaUaq0HAABLAoaUarMHAABLAoaUarcHAABLAoaUarEHAABL
AoaUagcIAABLAoaUarUHAABLAoaUajsIAABLAoaUarkHAABLAoaUdJRoQyhqvgcAAEsDhpRqowcA
AEsBhpRqwQcAAEsDhpRqwwcAAEsDhpRqxQcAAEsBhpRqxwcAAEsDhpRqyQcAAEsDhpRqywcAAEsD
hpRqzQcAAEsDhpRqzwcAAEsBhpRq0QcAAEsBhpRq0wcAAEsChpRq1QcAAEsChpRq1wcAAEsBhpRq
2QcAAEsBhpRq2wcAAEsBhpRq3QcAAEsBhpRq3wcAAEsBhpRq4QcAAEsBhpRq4wcAAEsChpRq5QcA
AEsChpRq5wcAAEsChpRq6QcAAEsChpRq6wcAAEsBhpRq7QcAAEsChpRq7wcAAEsChpRq8QcAAEsB
hpR0lGiGavQHAABLAoaUhZR1YmgfKYGUfZQoaCJ9lChqnwcAAGqgBwAASv////+GlGqiBwAAaqMH
AABLZYaUaqUHAACJSv7///+GlGqnBwAAfZRoGksDdWgtKGqpBwAASwKGlGqrBwAASwKGlGqtBwAA
SwKGlGqzBwAASwKGlGqxBwAASwKGlGq3BwAASwKGlGo4CAAASwKGlGqvBwAASwKGlGoHCAAASwKG
lGoFCAAASwKGlHSUaEMoar4HAABLA4aUaqMHAABLAYaUasEHAABLA4aUasMHAABLA4aUasUHAABL
AYaUascHAABLA4aUaskHAABLA4aUassHAABLA4aUas0HAABLA4aUas8HAABLAYaUatEHAABLAYaU
atMHAABLAoaUatUHAABLAoaUatcHAABLAYaUatkHAABLAYaUatsHAABLAYaUat0HAABLAYaUat8H
AABLAYaUauEHAABLAYaUauMHAABLAoaUauUHAABLAoaUaucHAABLAoaUaukHAABLAoaUausHAABL
AYaUau0HAABLAoaUau8HAABLAoaUavEHAABLAYaUdJRohmr0BwAASwKGlIWUdWJoHymBlH2UKGgi
fZQoap8HAABqoAcAAEr/////hpRqogcAAGqjBwAAS2WGlGqlBwAAiUr+////hpRqpwcAAH2UaBpL
A3VoLShqqQcAAEsChpRqrQcAAEsChpRqqwcAAEsChpRqsQcAAEsChpRqtwcAAEsChpRqswcAAEsC
hpRqtQcAAEsChpRqCQgAAEsChpRqrwcAAEsChpSMCkNDTDExIChENymUSwKGlHSUaEMoar4HAABL
A4aUaqMHAABLAYaUasEHAABLA4aUasMHAABLA4aUasUHAABLAYaUascHAABLA4aUaskHAABLA4aU
assHAABLA4aUas0HAABLA4aUas8HAABLAYaUatEHAABLAYaUatMHAABLAoaUatUHAABLAoaUatcH
AABLAYaUatkHAABLAYaUatsHAABLAYaUat0HAABLAYaUat8HAABLAYaUauEHAABLAYaUauMHAABL
AoaUauUHAABLAoaUaucHAABLAoaUaukHAABLAoaUausHAABLAYaUau0HAABLAoaUau8HAABLAoaU
avEHAABLAYaUdJRohmr0BwAASwKGlIWUdWJoHymBlH2UKGgifZQoap8HAABqoAcAAEr/////hpRq
ogcAAGqjBwAAS2WGlGqlBwAAiUr+////hpRqpwcAAH2UaBpLA3VoLShqqQcAAEsChpRqqwcAAEsC
hpRqrQcAAEsChpRqtwcAAEsChpRqsQcAAEsChpRqswcAAEsChpRqOwgAAEsChpSMCkNYQ0w5IChE
NymUSwKGlGo4CAAASwKGlGoJCAAASwKGlHSUaEMoar4HAABLA4aUaqMHAABLAYaUasEHAABLA4aU
asMHAABLA4aUasUHAABLAYaUascHAABLA4aUaskHAABLA4aUassHAABLA4aUas0HAABLA4aUas8H
AABLAYaUatEHAABLAYaUatMHAABLAoaUatUHAABLAoaUatcHAABLAYaUatkHAABLAYaUatsHAABL
AYaUat0HAABLAYaUat8HAABLAYaUauEHAABLAYaUauMHAABLAoaUauUHAABLAoaUaucHAABLAoaU
aukHAABLAoaUausHAABLAYaUau0HAABLAoaUau8HAABLAoaUavEHAABLAYaUdJRohmr0BwAASwKG
lIWUdWJoHymBlH2UKGgifZQojA9jbGFzc19zZWxlY3Rpb26UjBYoQXZlcmFnZSBvdmVyIGNsYXNz
ZXMplEr/////hpSMDGZvbGRfZmVhdHVyZZSMCmV4cGVyaW1lbnSUS2WGlIwVZm9sZF9mZWF0dXJl
X3NlbGVjdGVklIlK/v///4aUjAtzY29yZV90YWJsZZR9lGgaSwN1aC0ojApHLUNTRiAoRDcplEsC
hpSMCUlMLTYgKEQ3KZRLAoaUjAtDWENMMTMgKEQ3KZRLAoaUjA5DQ0wxNyAoMSkgKEQ3KZRLAoaU
jBdNeWVsb2lkIGNlbGxzIChGUykgKEQ3KZRLAoaUjApJTC0xYiAoRDcplEsChpSMCklMLTIzIChE
NymUSwKGlIwLQ1hDTDEwIChENymUSwKGlIwQTmV1dHJvcGhpbHMgKEQ3KZRLAoaUjA1JTC0xMnA0
MCAoRDcplEsChpR0lGhDKIwHU2FtcGxlOpRLA4aUaoYJAABLAYaUjBtTYW1wbGU6IE5pbCBub3Jt
IGNlbGxzIChENymUSwOGlIwdU2FtcGxlIE5pbCBub3JtYWxpc2VkIExQIChENymUSwOGlIwDZGF5
lEsBhpSMF1NhbXBsZSBQcmluZmxhbSBMUCAoRDcplEsDhpSMDFNhbXBsZSBjaGVja5RLA4aUjBlT
YW1wbGUgbWV0YSBkYXRhIGFuZCBtYXNzlEsDhpSMDlNhbXBsZSBjaGVjayAylEsDhpSMDlR1bW91
ciAocmlnaHQplEsBhpSMBGNhZ2WUSwGGlIwEZGF0ZZRLAoaUjAZzYW1wbGWUSwKGlIwGdHVtb3Vy
lEsBhpSMBnRpc3N1ZZRLAYaUjAl0ZWNobmlxdWWUSwGGlIwJVHJlYXRtZW50lEsBhpSMBlN0cmFp
bpRLAYaUjAZHZW5kZXKUSwGGlIwLQWdlICh3ZWVrcymUSwKGlIwUUmlnaHRfdHVtb3VyXyhtZykg
RDiUSwKGlIwPU3BsZWVuIChtZykgRDE1lEsChpSMDlNwbGVlbiAobWcpIEQ4lEsChpSMCXRyZWF0
bWVudJRLAYaUjAVCZWFkc5RLAoaUjApCZWFkcyAoRDcplEsChpSMDHR1bW91cl9tb2RlbJRLAYaU
dJRohowVUmlnaHQgVHVtb3VyIChtZykgRDE1lEsChpSFlHViaB8pgZR9lChoIn2UKGqCCQAAaoMJ
AABK/////4aUaoUJAACMCmV4cGVyaW1lbnSUS2WGlGqICQAAiUr+////hpRqigkAAH2UaBpLA3Vo
LSiMGE15ZWxvaWQgY2VsbHMgKEZTKSAoRDE0KZRLAoaUjApDQ0wyIChEMTQplEsChpSMEU5ldXRy
b3BoaWxzIChEMTQplEsChpSMD01vbm9jeXRlcyAoRDE0KZRLAoaUjBpDRDExYisgTHk2Q2ludCBM
eTZHLSAoRDE0KZRLAoaUjA1CIGNlbGxzIChEMTQplEsChpSMFENEMTFiKyBMeTZDX0ctIChEMTQp
lEsChpSMC0NYQ0w1IChEMTQplEsChpSMDFRHRi1iMSAoRDE0KZRLAoaUjA5JTC0xMnA0MCAoRDE0
KZRLAoaUdJRoQyiMB1NhbXBsZTqUSwOGlIwbU2FtcGxlOiBOaWwgbm9ybSBjZWxscyAoRDcplEsD
hpSMDlNhbXBsZSBjaGVjayAylEsDhpSMDVNhbXBsZTogKEQxNCmUSwOGlIwcU2FtcGxlOiBOaWwg
bm9ybSBjZWxscyAoRDE0KZRLA4aUjB5TYW1wbGUgTmlsIG5vcm1hbGlzZWQgTFAgKEQxNCmUSwOG
lIwYU2FtcGxlIFByaW5mbGFtIExQIChEMTQplEsDhpSMDlNhbXBsZSBjaGVjayAzlEsDhpSMBGRh
dGWUSwKGlGreCQAASwGGlIwJdGVjaG5pcXVllEsBhpSMBnRpc3N1ZZRLAYaUjANkYXmUSwGGlIwE
Y2FnZZRLAYaUjAZzYW1wbGWUSwKGlIwGdHVtb3VylEsBhpSMCXRyZWF0bWVudJRLAYaUjAVCZWFk
c5RLAoaUjAZTdHJhaW6USwGGlIwGR2VuZGVylEsBhpSMC0FnZSAod2Vla3MplEsChpSMDlR1bW91
ciAocmlnaHQplEsBhpSMCVRyZWF0bWVudJRLAYaUjA9TcGxlZW4gKG1nKSBEMTWUSwKGlIwLQmVh
ZHMgKEQxNCmUSwKGlIwMdHVtb3VyX21vZGVslEsBhpR0lGiGjBVSaWdodCBUdW1vdXIgKG1nKSBE
MTWUSwKGlIWUdWJoHymBlH2UKGgifZQojA9jbGFzc19zZWxlY3Rpb26UjBYoQXZlcmFnZSBvdmVy
IGNsYXNzZXMplEr/////hpSMDGZvbGRfZmVhdHVyZZSMCmV4cGVyaW1lbnSUS2WGlIwVZm9sZF9m
ZWF0dXJlX3NlbGVjdGVklIlK/v///4aUjAtzY29yZV90YWJsZZR9lGgaSwN1aC0ojBhNeWVsb2lk
IGNlbGxzIChGUykgKEQxNCmUSwKGlIwRTmV1dHJvcGhpbHMgKEQxNCmUSwKGlIwRRW9zaW5vcGhp
bHMgKEQxNCmUSwKGlIwWRW9zaW5vcGhpbHMgKEZTKSAoRDE0KZRLAoaUjBpDRDExYisgTHk2Q2lu
dCBMeTZHLSAoRDE0KZRLAoaUjBZMeW1waG9jeXRlcyAoRlMpIChEMTQplEsChpSMDklMLTEycDQw
IChEMTQplEsChpSMDUIgY2VsbHMgKEQxNCmUSwKGlIwbQ0QxMWIrIEx5NkNfRy0gUEQtTDErIChE
MTQplEsChpSMC0lMLTE4IChEMTQplEsChpR0lGhDKIwHU2FtcGxlOpRLA4aUjBtTYW1wbGU6IE5p
bCBub3JtIGNlbGxzIChENymUSwOGlIwOU2FtcGxlIGNoZWNrIDKUSwOGlIwNU2FtcGxlOiAoRDE0
KZRLA4aUjBxTYW1wbGU6IE5pbCBub3JtIGNlbGxzIChEMTQplEsDhpSMHlNhbXBsZSBOaWwgbm9y
bWFsaXNlZCBMUCAoRDE0KZRLA4aUjBhTYW1wbGUgUHJpbmZsYW0gTFAgKEQxNCmUSwOGlIwOU2Ft
cGxlIGNoZWNrIDOUSwOGlIwEZGF0ZZRLAoaUajUKAABLAYaUjAl0ZWNobmlxdWWUSwGGlIwGdGlz
c3VllEsBhpSMA2RheZRLAYaUjARjYWdllEsBhpSMBnNhbXBsZZRLAoaUjAZ0dW1vdXKUSwGGlIwJ
dHJlYXRtZW50lEsBhpSMBUJlYWRzlEsChpSMBlN0cmFpbpRLAYaUjAZHZW5kZXKUSwGGlIwLQWdl
ICh3ZWVrcymUSwKGlIwOVHVtb3VyIChyaWdodCmUSwGGlIwJVHJlYXRtZW50lEsBhpSMD1NwbGVl
biAobWcpIEQxNZRLAoaUjAtCZWFkcyAoRDE0KZRLAoaUjAx0dW1vdXJfbW9kZWyUSwGGlHSUaIaM
FVJpZ2h0IFR1bW91ciAobWcpIEQxNZRLAoaUhZR1YmgfKYGUfZQoaCJ9lChqMQoAAGoyCgAASv//
//+GlGo0CgAAajUKAABLZYaUajcKAACJSv7///+GlGo5CgAAfZRoGksDdWgtKGo7CgAASwKGlGpH
CgAASwKGlGpNCgAASwKGlGpLCgAASwKGlGpJCgAASwKGlGo9CgAASwKGlGpFCgAASwKGlGpBCgAA
SwKGlIwLSUwtMTAgKEQxNCmUSwKGlIwIREMgKEQxNCmUSwKGlHSUaEMoalAKAABLA4aUalIKAABL
A4aUalQKAABLA4aUalYKAABLA4aUalgKAABLA4aUaloKAABLA4aUalwKAABLA4aUal4KAABLA4aU
amAKAABLAoaUajUKAABLAYaUamMKAABLAYaUamUKAABLAYaUamcKAABLAYaUamkKAABLAYaUamsK
AABLAoaUam0KAABLAYaUam8KAABLAYaUanEKAABLAoaUanMKAABLAYaUanUKAABLAYaUancKAABL
AoaUankKAABLAYaUansKAABLAYaUan0KAABLAoaUan8KAABLAoaUaoEKAABLAYaUdJRohmqECgAA
SwKGlIWUdWJoHymBlH2UKGgifZQoajEKAABqMgoAAEr/////hpRqNAoAAGo1CgAAS2WGlGo3CgAA
iUr+////hpRqOQoAAH2UaBpLA3VoLShqOwoAAEsChpRqSQoAAEsChpRqSwoAAEsChpRqPQoAAEsC
hpRqQwoAAEsChpRqTQoAAEsChpRqQQoAAEsChpRqRwoAAEsChpRqPwoAAEsChpSMC0NDTDIwIChE
MTQplEsChpR0lGhDKGpQCgAASwOGlGpSCgAASwOGlGpUCgAASwOGlGpWCgAASwOGlGpYCgAASwOG
lGpaCgAASwOGlGpcCgAASwOGlGpeCgAASwOGlGpgCgAASwKGlGo1CgAASwGGlGpjCgAASwGGlGpl
CgAASwGGlGpnCgAASwGGlGppCgAASwGGlGprCgAASwKGlGptCgAASwGGlGpvCgAASwGGlGpxCgAA
SwKGlGpzCgAASwGGlGp1CgAASwGGlGp3CgAASwKGlGp5CgAASwGGlGp7CgAASwGGlGp9CgAASwKG
lGp/CgAASwKGlGqBCgAASwGGlHSUaIZqhAoAAEsChpSFlHViaB8pgZR9lChoIn2UKGoxCgAAajIK
AABK/////4aUajQKAABqNQoAAEtlhpRqNwoAAIlK/v///4aUajkKAAB9lGgaSwN1aC0oajsKAABL
AoaUaj0KAABLAoaUakkKAABLAoaUjApDQ0wyIChEMTQplEsChpSMD0NYQ0wxICgyKSAoRDE0KZRL
AoaUakMKAABLAoaUakcKAABLAoaUak0KAABLAoaUjA5OSyBjZWxscyAoRDE0KZRLAoaUakUKAABL
AoaUdJRoQyhqUAoAAEsDhpRqUgoAAEsDhpRqVAoAAEsDhpRqVgoAAEsDhpRqWAoAAEsDhpRqWgoA
AEsDhpRqXAoAAEsDhpRqXgoAAEsDhpRqYAoAAEsChpRqNQoAAEsBhpRqYwoAAEsBhpRqZQoAAEsB
hpRqZwoAAEsBhpRqaQoAAEsBhpRqawoAAEsChpRqbQoAAEsBhpRqbwoAAEsBhpRqcQoAAEsChpRq
cwoAAEsBhpRqdQoAAEsBhpRqdwoAAEsChpRqeQoAAEsBhpRqewoAAEsBhpRqfQoAAEsChpRqfwoA
AEsChpRqgQoAAEsBhpR0lGiGaoQKAABLAoaUhZR1YmgfKYGUfZQoaCJ9lChqMQoAAGoyCgAASv//
//+GlGo0CgAAajUKAABLZYaUajcKAACJSv7///+GlGo5CgAAfZRoGksDdWgtKGpHCgAASwKGlGpL
CgAASwKGlGo7CgAASwKGlIwMVEdGLWIxIChEMTQplEsChpRqPQoAAEsChpRqTQoAAEsChpRqSQoA
AEsChpRqlgoAAEsChpSMD0NDTDE3ICgxKSAoRDE0KZRLAoaUakMKAABLAoaUdJRoQyhqUAoAAEsD
hpRqUgoAAEsDhpRqVAoAAEsDhpRqVgoAAEsDhpRqWAoAAEsDhpRqWgoAAEsDhpRqXAoAAEsDhpRq
XgoAAEsDhpRqYAoAAEsChpRqNQoAAEsBhpRqYwoAAEsBhpRqZQoAAEsBhpRqZwoAAEsBhpRqaQoA
AEsBhpRqawoAAEsChpRqbQoAAEsBhpRqbwoAAEsBhpRqcQoAAEsChpRqcwoAAEsBhpRqdQoAAEsB
hpRqdwoAAEsChpRqeQoAAEsBhpRqewoAAEsBhpRqfQoAAEsChpRqfwoAAEsChpRqgQoAAEsBhpR0
lGiGaoQKAABLAoaUhZR1YmgfKYGUfZQoaCJ9lChqMQoAAGoyCgAASv////+GlGo0CgAAajUKAABL
ZYaUajcKAACJSv7///+GlGo5CgAAfZRoGksDdWgtKGo7CgAASwKGlGpLCgAASwKGlGpJCgAASwKG
lGpNCgAASwKGlGo9CgAASwKGlGpDCgAASwKGlGpHCgAASwKGlGpBCgAASwKGlGpFCgAASwKGlGo/
CgAASwKGlHSUaEMoalAKAABLA4aUalIKAABLA4aUalQKAABLA4aUalYKAABLA4aUalgKAABLA4aU
aloKAABLA4aUalwKAABLA4aUal4KAABLA4aUamAKAABLAoaUajUKAABLAYaUamMKAABLAYaUamUK
AABLAYaUamcKAABLAYaUamkKAABLAYaUamsKAABLAoaUam0KAABLAYaUam8KAABLAYaUanEKAABL
AoaUanMKAABLAYaUanUKAABLAYaUancKAABLAoaUankKAABLAYaUansKAABLAYaUan0KAABLAoaU
an8KAABLAoaUaoEKAABLAYaUdJRohmqECgAASwKGlIWUdWJoHymBlH2UKGgifZQoajEKAABqMgoA
AEr/////hpRqNAoAAGo1CgAAS2WGlGo3CgAAiUr+////hpRqOQoAAH2UaBpLA3VoLShqQwoAAEsC
hpRqPwoAAEsChpRqRwoAAEsChpRqyAoAAEsChpRqQQoAAEsChpRqOwoAAEsChpRqKgsAAEsChpRq
SQoAAEsChpSMCklMLTYgKEQxNCmUSwKGlIwPQ1hDTDEgKDEpIChEMTQplEsChpR0lGhDKGpQCgAA
SwOGlGpSCgAASwOGlGpUCgAASwOGlGpWCgAASwOGlGpYCgAASwOGlGpaCgAASwOGlGpcCgAASwOG
lGpeCgAASwOGlGpgCgAASwKGlGo1CgAASwGGlGpjCgAASwGGlGplCgAASwGGlGpnCgAASwGGlGpp
CgAASwGGlGprCgAASwKGlGptCgAASwGGlGpvCgAASwGGlGpxCgAASwKGlGpzCgAASwGGlGp1CgAA
SwGGlGp3CgAASwKGlGp5CgAASwGGlGp7CgAASwGGlGp9CgAASwKGlGp/CgAASwKGlGqBCgAASwGG
lHSUaIZqhAoAAEsChpSFlHViaB8pgZR9lChoIn2UKGoxCgAAajIKAABK/////4aUajQKAABqNQoA
AEtlhpRqNwoAAIlK/v///4aUajkKAAB9lGgaSwN1aC0oajsKAABLAoaUaj0KAABLAoaUaksKAABL
AoaUaj8KAABLAoaUakEKAABLAoaUaiQLAABLAoaUjAtDWENMOSAoRDE0KZRLAoaUjAtHLUNTRiAo
RDE0KZRLAoaUakMKAABLAoaUjBRDRDExYisgTHk2Q19HLSAoRDE0KZRLAoaUdJRoQyhqUAoAAEsD
hpRqUgoAAEsDhpRqVAoAAEsDhpRqVgoAAEsDhpRqWAoAAEsDhpRqWgoAAEsDhpRqXAoAAEsDhpRq
XgoAAEsDhpRqYAoAAEsChpRqNQoAAEsBhpRqYwoAAEsBhpRqZQoAAEsBhpRqZwoAAEsBhpRqaQoA
AEsBhpRqawoAAEsChpRqbQoAAEsBhpRqbwoAAEsBhpRqcQoAAEsChpRqcwoAAEsBhpRqdQoAAEsB
hpRqdwoAAEsChpRqeQoAAEsBhpRqewoAAEsBhpRqfQoAAEsChpRqfwoAAEsChpRqgQoAAEsBhpR0
lGiGaoQKAABLAoaUhZR1YmgfKYGUfZQoaCJ9lChqMQoAAGoyCgAASv////+GlGo0CgAAajUKAABL
ZYaUajcKAACJSv7///+GlGo5CgAAfZRoGksDdWgtKGpHCgAASwKGlGpJCgAASwKGlGpLCgAASwKG
lGqYCgAASwKGlGpNCgAASwKGlGpBCgAASwKGlGqWCgAASwKGlGoqCwAASwKGlGo7CgAASwKGlGrI
CgAASwKGlHSUaEMoalAKAABLA4aUalIKAABLA4aUalQKAABLA4aUalYKAABLA4aUalgKAABLA4aU
aloKAABLA4aUalwKAABLA4aUal4KAABLA4aUamAKAABLAoaUajUKAABLAYaUamMKAABLAYaUamUK
AABLAYaUamcKAABLAYaUamkKAABLAYaUamsKAABLAoaUam0KAABLAYaUam8KAABLAYaUanEKAABL
AoaUanMKAABLAYaUanUKAABLAYaUancKAABLAoaUankKAABLAYaUansKAABLAYaUan0KAABLAoaU
an8KAABLAoaUaoEKAABLAYaUdJRohmqECgAASwKGlIWUdWJoHymBlH2UKGgifZQoajEKAABqMgoA
AEr/////hpRqNAoAAGo1CgAAS2WGlGo3CgAAiUr+////hpRqOQoAAH2UaBpLA3VoLShqQwoAAEsC
hpRqSQoAAEsChpRqTQoAAEsChpRqOwoAAEsChpRqPQoAAEsChpRqRwoAAEsChpRqQQoAAEsChpRq
+QoAAEsChpRqyAoAAEsChpRqRQoAAEsChpR0lGhDKGpQCgAASwOGlGpSCgAASwOGlGpUCgAASwOG
lGpWCgAASwOGlGpYCgAASwOGlGpaCgAASwOGlGpcCgAASwOGlGpeCgAASwOGlGpgCgAASwKGlGo1
CgAASwGGlGpjCgAASwGGlGplCgAASwGGlGpnCgAASwGGlGppCgAASwGGlGprCgAASwKGlGptCgAA
SwGGlGpvCgAASwGGlGpxCgAASwKGlGpzCgAASwGGlGp1CgAASwGGlGp3CgAASwKGlGp5CgAASwGG
lGp7CgAASwGGlGp9CgAASwKGlGp/CgAASwKGlGqBCgAASwGGlHSUaIZqhAoAAEsChpSFlHViaB8p
gZR9lChoIn2UKGoxCgAAajIKAABK/////4aUajQKAABqNQoAAEtlhpRqNwoAAIlK/v///4aUajkK
AAB9lGgaSwN1aC0oajsKAABLAoaUakkKAABLAoaUaj0KAABLAoaUakcKAABLAoaUaksKAABLAoaU
ak0KAABLAoaUakMKAABLAoaUakEKAABLAoaUaj8KAABLAoaUaiQLAABLAoaUdJRoQyhqUAoAAEsD
hpRqUgoAAEsDhpRqVAoAAEsDhpRqVgoAAEsDhpRqWAoAAEsDhpRqWgoAAEsDhpRqXAoAAEsDhpRq
XgoAAEsDhpRqYAoAAEsChpRqNQoAAEsBhpRqYwoAAEsBhpRqZQoAAEsBhpRqZwoAAEsBhpRqaQoA
AEsBhpRqawoAAEsChpRqbQoAAEsBhpRqbwoAAEsBhpRqcQoAAEsChpRqcwoAAEsBhpRqdQoAAEsB
hpRqdwoAAEsChpRqeQoAAEsBhpRqewoAAEsBhpRqfQoAAEsChpRqfwoAAEsChpRqgQoAAEsBhpR0
lGiGaoQKAABLAoaUhZR1YmV1Lg==
</properties>
		<properties format="pickle" node_id="9">gASVKFkAAAAAAAB9lCiMCmF1dG9fYXBwbHmUiIwSY29udHJvbEFyZWFWaXNpYmxllIiME3NhdmVk
V2lkZ2V0R2VvbWV0cnmUQ0IB2dDLAAMAAP//9Q8AAABE///7GwAAAj////UPAAAAYP//+xsAAAI/
AAAAAQAAAAAUAP//9Q8AAABg///7GwAAAj+UjBBzZWxlY3RlZF9tZXRob2RzlI+UKIwFQU5PVkGU
jAdSZWxpZWZGlIwEz4fCspSMFVVuaXZhcmlhdGUgUmVncmVzc2lvbpSMCFJSZWxpZWZGlIwNR2lu
aSBEZWNyZWFzZZSMEEluZm9ybWF0aW9uIEdhaW6UjBZJbmZvcm1hdGlvbiBHYWluIFJhdGlvlIwE
RkNCRpSQjAdzb3J0aW5nlEsHjANzaXCUjA5fdW5waWNrbGVfZW51bZSTlIwMUHlRdDUuUXRDb3Jl
lIwJU29ydE9yZGVylEsBh5RSlIaUjAtfX3ZlcnNpb25fX5RLA4wQY29udGV4dF9zZXR0aW5nc5Rd
lCiMFW9yYW5nZXdpZGdldC5zZXR0aW5nc5SMB0NvbnRleHSUk5QpgZR9lCiMBnZhbHVlc5R9lCiM
CW5TZWxlY3RlZJRLFEr+////hpSMDnNlbGVjdGVkX2F0dHJzlF2UKIwYTXllbG9pZCBjZWxscyAo
RlMpIChEMTQplEtmhpSMD01vbm9jeXRlcyAoRDE0KZRLZoaUjBBMZXVrb2N5dGVzIChEMTQplEtm
hpSMF015ZWxvaWQgY2VsbHMgKEZTKSAoRDcplEtmhpSMEU5ldXRyb3BoaWxzIChEMTQplEtmhpSM
C0ctQ1NGIChEMTQplEtmhpSMFENEMTFiKyBMeTZDX0ctIChEMTQplEtmhpSMEE5ldXRyb3BoaWxz
IChENymUS2aGlIwKRy1DU0YgKEQ3KZRLZoaUjBpDRDExYisgTHk2Q2ludCBMeTZHLSAoRDE0KZRL
ZoaUjAhEQyAoRDE0KZRLZoaUjA9EQyBQRC1MMSsgKEQxNCmUS2aGlIwPTGV1a29jeXRlcyAoRDcp
lEtmhpSMEUVvc2lub3BoaWxzIChEMTQplEtmhpSMDk1vbm9jeXRlcyAoRDcplEtmhpSME0NEMTFi
KyBMeTZDX0ctIChENymUS2aGlIwJSUwtNiAoRDcplEtmhpSMFkVvc2lub3BoaWxzIChGUykgKEQx
NCmUS2aGlIwLQ1hDTDEzIChENymUS2aGlIwMQ1hDTDEwIChEMTQplEtmhpRlSv3///+GlIwPc2Vs
ZWN0aW9uTWV0aG9klEsDSv7///+GlGgZSwN1jAphdHRyaWJ1dGVzlH2UKIwKRy1DU0YgKEQ3KZRL
AowLRy1DU0YgKEQxNCmUSwKMF015ZWxvaWQgY2VsbHMgKEZTKSAoRDcplEsCjBhNeWVsb2lkIGNl
bGxzIChGUykgKEQxNCmUSwKMEE5ldXRyb3BoaWxzIChENymUSwKMEU5ldXRyb3BoaWxzIChEMTQp
lEsCjBpDRDExYisgTHk2Q19HLSBQRC1MMSsgKEQ3KZRLAowbQ0QxMWIrIEx5NkNfRy0gUEQtTDEr
IChEMTQplEsCjBlDRDExYisgTHk2Q2ludCBMeTZHLSAoRDcplEsCjBpDRDExYisgTHk2Q2ludCBM
eTZHLSAoRDE0KZRLAowKSUwtMTAgKEQ3KZRLAowLSUwtMTAgKEQxNCmUSwKMDkNDTDE3ICgxKSAo
RDcplEsCjA5DQ0wxNyAoMikgKEQ3KZRLAowPQ0NMMTcgKDEpIChEMTQplEsCjA9DQ0wxNyAoMikg
KEQxNCmUSwKMC0NYQ0wxMCAoRDcplEsCjAxDWENMMTAgKEQxNCmUSwKMDkNYQ0wxICgyKSAoRDcp
lEsCjA9DWENMMSAoMikgKEQxNCmUSwKMC0NYQ0wxMyAoRDcplEsCjAxDWENMMTMgKEQxNCmUSwKM
CUlMLTYgKEQ3KZRLAowKSUwtNiAoRDE0KZRLAowJQ0NMMiAoRDcplEsCjApDQ0wyIChEMTQplEsC
jAxCIGNlbGxzIChENymUSwKMDUIgY2VsbHMgKEQxNCmUSwKMDk1vbm9jeXRlcyAoRDcplEsCjA5D
WENMMSAoMSkgKEQ3KZRLAowPTGV1a29jeXRlcyAoRDcplEsCjBVFb3Npbm9waGlscyAoRlMpIChE
NymUSwKMFUx5bXBob2N5dGVzIChGUykgKEQ3KZRLAowQQ0Q0IFQgY2VsbHMgKEQ3KZRLAowQVHJl
Z3MgUEQtMSsgKEQ3KZRLAowQQ0Q4IFQgY2VsbHMgKEQ3KZRLAowWQ0Q4IFQgY2VsbHMgTHk2Qysg
KEQ3KZRLAowNTksgY2VsbHMgKEQ3KZRLAowTTksgY2VsbHMgTHk2QysgKEQ3KZRLAowQRW9zaW5v
cGhpbHMgKEQ3KZRLAowPTWFjcm9waGFnZSAoRDcplEsCjAdEQyAoRDcplEsCjA5EQyBQRC1MMSsg
KEQ3KZRLAowLVEdGLWIxIChENymUSwKMCklMLTIzIChENymUSwKMDkNDTDIyICgxKSAoRDcplEsC
jA1JTC0xMnA3MCAoRDcplEsCjApUTkYtYSAoRDcplEsCjA1JTC0xMnA0MCAoRDcplEsCjApJTC0x
YiAoRDcplEsCjAlDQ0w1IChENymUSwKMCkNDTDIwIChENymUSwKMCkNDTDExIChENymUSwKMCkNY
Q0w5IChENymUSwKMCUNDTDMgKEQ3KZRLAowJQ0NMNCAoRDcplEsCjApDWENMNSAoRDcplEsCjA5D
Q0wyMiAoMikgKEQ3KZRLAowQTGV1a29jeXRlcyAoRDE0KZRLAowWRW9zaW5vcGhpbHMgKEZTKSAo
RDE0KZRLAowWTHltcGhvY3l0ZXMgKEZTKSAoRDE0KZRLAowRQ0Q0IFQgY2VsbHMgKEQxNCmUSwKM
EVRyZWdzIFBELTErIChEMTQplEsCjBFDRDggVCBjZWxscyAoRDE0KZRLAowXQ0Q4IFQgY2VsbHMg
THk2QysgKEQxNCmUSwKMDk5LIGNlbGxzIChEMTQplEsCjBROSyBjZWxscyBMeTZDKyAoRDE0KZRL
AowRRW9zaW5vcGhpbHMgKEQxNCmUSwKMEE1hY3JvcGhhZ2UgKEQxNCmUSwKMCERDIChEMTQplEsC
jA9EQyBQRC1MMSsgKEQxNCmUSwKMFENEMTFiKyBMeTZDX0ctIChEMTQplEsCjA9Nb25vY3l0ZXMg
KEQxNCmUSwKMD0NYQ0wxICgxKSAoRDE0KZRLAowMVEdGLWIxIChEMTQplEsCjAtJTC0yMyAoRDE0
KZRLAowPQ0NMMjIgKDEpIChEMTQplEsCjA5JTC0xMnA3MCAoRDE0KZRLAowLVE5GLWEgKEQxNCmU
SwKMDklMLTEycDQwIChEMTQplEsCjAtJTC0xYiAoRDE0KZRLAowKQ0NMNSAoRDE0KZRLAowLQ0NM
MjAgKEQxNCmUSwKMC0NDTDExIChEMTQplEsCjAtDWENMOSAoRDE0KZRLAowKQ0NMMyAoRDE0KZRL
AowKQ0NMNCAoRDE0KZRLAowLQ1hDTDUgKEQxNCmUSwKMD0NDTDIyICgyKSAoRDE0KZRLAowTQ0Qx
MWIrIEx5NkNfRy0gKEQ3KZRLAowKSUwtMTggKEQ3KZRLAowLSUwtMTggKEQxNCmUSwKMDHR1bW91
cl9tb2RlbJRLAXWMBW1ldGFzlH2UKIwHU2FtcGxlOpRLA4wKZXhwZXJpbWVudJRLAYwbU2FtcGxl
OiBOaWwgbm9ybSBjZWxscyAoRDcplEsDjB1TYW1wbGUgTmlsIG5vcm1hbGlzZWQgTFAgKEQ3KZRL
A4wDZGF5lEsBjBdTYW1wbGUgUHJpbmZsYW0gTFAgKEQ3KZRLA4wMU2FtcGxlIGNoZWNrlEsDjBlT
YW1wbGUgbWV0YSBkYXRhIGFuZCBtYXNzlEsDjA1TYW1wbGU6IChEMTQplEsDjA5TYW1wbGUgY2hl
Y2sgMpRLA4wcU2FtcGxlOiBOaWwgbm9ybSBjZWxscyAoRDE0KZRLA4wOVHVtb3VyIChyaWdodCmU
SwGMHlNhbXBsZSBOaWwgbm9ybWFsaXNlZCBMUCAoRDE0KZRLA4wEY2FnZZRLAYwYU2FtcGxlIFBy
aW5mbGFtIExQIChEMTQplEsDjARkYXRllEsCjA5TYW1wbGUgY2hlY2sgM5RLA4wGc2FtcGxllEsC
jAZ0dW1vdXKUSwGMBnRpc3N1ZZRLAYwJdGVjaG5pcXVllEsBjAlUcmVhdG1lbnSUSwGMBlN0cmFp
bpRLAYwGR2VuZGVylEsBjAtBZ2UgKHdlZWtzKZRLAowUUmlnaHRfdHVtb3VyXyhtZykgRDiUSwKM
D1NwbGVlbiAobWcpIEQxNZRLAowOU3BsZWVuIChtZykgRDiUSwKMCXRyZWF0bWVudJRLAYwFQmVh
ZHOUSwKMCkJlYWRzIChENymUSwKMFVJpZ2h0IFR1bW91ciAobWcpIEQxNZRLAowLQmVhZHMgKEQx
NCmUSwJ1dWJoHimBlH2UKGghfZQojAluU2VsZWN0ZWSUSxRK/v///4aUjA5zZWxlY3RlZF9hdHRy
c5RdlCiMEU5ldXRyb3BoaWxzIChEMTQplEtmhpSMGE15ZWxvaWQgY2VsbHMgKEZTKSAoRDE0KZRL
ZoaUjApHLUNTRiAoRDcplEtmhpSMEE5ldXRyb3BoaWxzIChENymUS2aGlIwLRy1DU0YgKEQxNCmU
S2aGlIwXTXllbG9pZCBjZWxscyAoRlMpIChENymUS2aGlIwaQ0QxMWIrIEx5NkNpbnQgTHk2Ry0g
KEQxNCmUS2aGlIwKQ0NMMiAoRDE0KZRLZoaUjA5DQ0wxNyAoMSkgKEQ3KZRLZoaUjAxDWENMMTAg
KEQxNCmUS2aGlIwaQ0QxMWIrIEx5NkNfRy0gUEQtTDErIChENymUS2aGlIwLQ1hDTDEzIChENymU
S2aGlIwPQ0NMMTcgKDIpIChEMTQplEtmhpSMG0NEMTFiKyBMeTZDX0ctIFBELUwxKyAoRDE0KZRL
ZoaUjA5DWENMMSAoMikgKEQ3KZRLZoaUjAxDWENMMTMgKEQxNCmUS2aGlIwJSUwtNiAoRDcplEtm
hpSMC0NYQ0wxMCAoRDcplEtmhpSMDUIgY2VsbHMgKEQxNCmUS2aGlIwPQ1hDTDEgKDIpIChEMTQp
lEtmhpRlSv3///+GlIwPc2VsZWN0aW9uTWV0aG9klEsDSv7///+GlGgZSwN1aFJ9lCho30sCaONL
AmjlSwJo3UsCaOFLAmjbSwJo70sCaPVLAowZQ0QxMWIrIEx5NkNpbnQgTHk2Ry0gKEQ3KZRLAmjn
SwKMCklMLTEwIChENymUSwKMC0lMLTEwIChEMTQplEsCaOtLAowOQ0NMMTcgKDIpIChENymUSwKM
D0NDTDE3ICgxKSAoRDE0KZRLAmjzSwJo/UsCaO1LAmj3SwJqAQEAAEsCaPFLAmj5SwJo+0sCjApJ
TC02IChEMTQplEsCjAlDQ0wyIChENymUSwJo6UsCjAxCIGNlbGxzIChENymUSwJo/0sCjAx0dW1v
dXJfbW9kZWyUSwF1aLF9lCiMB1NhbXBsZTqUSwOMCmV4cGVyaW1lbnSUSwGMG1NhbXBsZTogTmls
IG5vcm0gY2VsbHMgKEQ3KZRLA4wdU2FtcGxlIE5pbCBub3JtYWxpc2VkIExQIChENymUSwOMA2Rh
eZRLAYwXU2FtcGxlIFByaW5mbGFtIExQIChENymUSwOMDFNhbXBsZSBjaGVja5RLA4wZU2FtcGxl
IG1ldGEgZGF0YSBhbmQgbWFzc5RLA4wNU2FtcGxlOiAoRDE0KZRLA4wOU2FtcGxlIGNoZWNrIDKU
SwOMHFNhbXBsZTogTmlsIG5vcm0gY2VsbHMgKEQxNCmUSwOMDlR1bW91ciAocmlnaHQplEsBjB5T
YW1wbGUgTmlsIG5vcm1hbGlzZWQgTFAgKEQxNCmUSwOMBGNhZ2WUSwGMGFNhbXBsZSBQcmluZmxh
bSBMUCAoRDE0KZRLA4wEZGF0ZZRLAowOU2FtcGxlIGNoZWNrIDOUSwOMBnNhbXBsZZRLAowGdHVt
b3VylEsBjAZ0aXNzdWWUSwGMCXRlY2huaXF1ZZRLAYwJVHJlYXRtZW50lEsBjAZTdHJhaW6USwGM
BkdlbmRlcpRLAYwLQWdlICh3ZWVrcymUSwKMFFJpZ2h0X3R1bW91cl8obWcpIEQ4lEsCjA9TcGxl
ZW4gKG1nKSBEMTWUSwKMDlNwbGVlbiAobWcpIEQ4lEsCjAl0cmVhdG1lbnSUSwGMBUJlYWRzlEsC
jApCZWFkcyAoRDcplEsCjBVSaWdodCBUdW1vdXIgKG1nKSBEMTWUSwKMC0JlYWRzIChEMTQplEsC
dXViaB4pgZR9lChoIX2UKIwJblNlbGVjdGVklEsUSv7///+GlIwOc2VsZWN0ZWRfYXR0cnOUXZQo
jBBOZXV0cm9waGlscyAoRDcplEtmhpSMGE15ZWxvaWQgY2VsbHMgKEZTKSAoRDE0KZRLZoaUjBdN
eWVsb2lkIGNlbGxzIChGUykgKEQ3KZRLZoaUjApHLUNTRiAoRDcplEtmhpSMEU5ldXRyb3BoaWxz
IChEMTQplEtmhpSMC0ctQ1NGIChEMTQplEtmhpSMGkNEMTFiKyBMeTZDaW50IEx5NkctIChEMTQp
lEtmhpSMGkNEMTFiKyBMeTZDX0ctIFBELUwxKyAoRDcplEtmhpSMG0NEMTFiKyBMeTZDX0ctIFBE
LUwxKyAoRDE0KZRLZoaUjA5DWENMMSAoMikgKEQ3KZRLZoaUjA5DQ0wxNyAoMSkgKEQ3KZRLZoaU
jAxDWENMMTAgKEQxNCmUS2aGlIwLSUwtMTAgKEQxNCmUS2aGlIwMQ1hDTDEzIChEMTQplEtmhpSM
D0NYQ0wxICgyKSAoRDE0KZRLZoaUjAlJTC02IChENymUS2aGlIwLQ1hDTDEzIChENymUS2aGlIwP
Q0NMMTcgKDIpIChEMTQplEtmhpSMC0NYQ0wxMCAoRDcplEtmhpSMCkNDTDIgKEQxNCmUS2aGlGVK
/f///4aUjA9zZWxlY3Rpb25NZXRob2SUSwNK/v///4aUaBlLA3VoUn2UKGo/AQAASwJqQwEAAEsC
aj0BAABLAmo7AQAASwJqOQEAAEsCakEBAABLAmpHAQAASwJqSQEAAEsCjApJTC0xOCAoRDcplEsC
jAtJTC0xOCAoRDE0KZRLAowZQ0QxMWIrIEx5NkNpbnQgTHk2Ry0gKEQ3KZRLAmpFAQAASwKMCklM
LTEwIChENymUSwJqUQEAAEsCak0BAABLAowOQ0NMMTcgKDIpIChENymUSwKMD0NDTDE3ICgxKSAo
RDE0KZRLAmpbAQAASwJqXQEAAEsCak8BAABLAmpLAQAASwJqVQEAAEsCalkBAABLAmpTAQAASwJq
VwEAAEsCjApJTC02IChEMTQplEsCjAlDQ0wyIChENymUSwJqXwEAAEsCjAxCIGNlbGxzIChENymU
SwKMDUIgY2VsbHMgKEQxNCmUSwKMDHR1bW91cl9tb2RlbJRLAXVosX2UKIwHU2FtcGxlOpRLA4wK
ZXhwZXJpbWVudJRLAYwbU2FtcGxlOiBOaWwgbm9ybSBjZWxscyAoRDcplEsDjB1TYW1wbGUgTmls
IG5vcm1hbGlzZWQgTFAgKEQ3KZRLA4wDZGF5lEsBjBdTYW1wbGUgUHJpbmZsYW0gTFAgKEQ3KZRL
A4wMU2FtcGxlIGNoZWNrlEsDjBlTYW1wbGUgbWV0YSBkYXRhIGFuZCBtYXNzlEsDjA1TYW1wbGU6
IChEMTQplEsDjA5TYW1wbGUgY2hlY2sgMpRLA4wcU2FtcGxlOiBOaWwgbm9ybSBjZWxscyAoRDE0
KZRLA4wOVHVtb3VyIChyaWdodCmUSwGMHlNhbXBsZSBOaWwgbm9ybWFsaXNlZCBMUCAoRDE0KZRL
A4wEY2FnZZRLAYwYU2FtcGxlIFByaW5mbGFtIExQIChEMTQplEsDjARkYXRllEsCjA5TYW1wbGUg
Y2hlY2sgM5RLA4wGc2FtcGxllEsCjAZ0dW1vdXKUSwGMBnRpc3N1ZZRLAYwJdGVjaG5pcXVllEsB
jAlUcmVhdG1lbnSUSwGMBlN0cmFpbpRLAYwGR2VuZGVylEsBjAtBZ2UgKHdlZWtzKZRLAowUUmln
aHRfdHVtb3VyXyhtZykgRDiUSwKMD1NwbGVlbiAobWcpIEQxNZRLAowOU3BsZWVuIChtZykgRDiU
SwKMCXRyZWF0bWVudJRLAYwFQmVhZHOUSwKMCkJlYWRzIChENymUSwKMFVJpZ2h0IFR1bW91ciAo
bWcpIEQxNZRLAowLQmVhZHMgKEQxNCmUSwJ1dWJoHimBlH2UKGghfZQoajUBAABLA0r+////hpRq
NwEAAF2UKGo7AQAAS2aGlGpBAQAAS2aGlGo5AQAAS2aGlGVK/f///4aUamIBAABLA0r+////hpRo
GUsDdWhSfZQoaj8BAABLAmpDAQAASwJqPQEAAEsCajsBAABLAmo5AQAASwJqQQEAAEsCakcBAABL
AmpJAQAASwJqZQEAAEsCamYBAABLAmpnAQAASwJqRQEAAEsCamgBAABLAmpRAQAASwJqTQEAAEsC
amkBAABLAmpqAQAASwJqWwEAAEsCal0BAABLAmpPAQAASwJqbwEAAEsBdWixfZQoanEBAABLA2py
AQAASwFqcwEAAEsDanQBAABLA2p1AQAASwFqdgEAAEsDancBAABLA2p4AQAASwNqeQEAAEsDanoB
AABLA2p7AQAASwNqfAEAAEsBan0BAABLA2p+AQAASwFqfwEAAEsDaoABAABLAmqBAQAASwNqggEA
AEsCaoMBAABLAWqEAQAASwFqhQEAAEsBaoYBAABLAWqHAQAASwFqiAEAAEsBaokBAABLAmqKAQAA
SwJqiwEAAEsCaowBAABLAmqNAQAASwFqjgEAAEsCao8BAABLAmqQAQAASwJqkQEAAEsCdXViaB4p
gZR9lChoIX2UKGo1AQAASwNK/v///4aUajcBAABdlChqOwEAAEtmhpRqQQEAAEtmhpRqOQEAAEtm
hpRlSv3///+GlGpiAQAASwNK/v///4aUaBlLA3VoUn2UKGo/AQAASwJqOwEAAEsCakEBAABLAmpu
AQAASwJqSQEAAEsCamYBAABLAmpFAQAASwJqUQEAAEsCajkBAABLAmpbAQAASwJqTwEAAEsCalUB
AABLAmpHAQAASwJqZwEAAEsCamgBAABLAmpDAQAASwJqUwEAAEsCamsBAABLAmpqAQAASwJqbQEA
AEsCamUBAABLAmpvAQAASwF1aLF9lChqcQEAAEsDanIBAABLAWpzAQAASwNqdAEAAEsDanUBAABL
AWp2AQAASwNqdwEAAEsDangBAABLA2p5AQAASwNqegEAAEsDansBAABLA2p8AQAASwFqfQEAAEsD
an4BAABLAWp/AQAASwNqgAEAAEsCaoEBAABLA2qCAQAASwJqgwEAAEsBaoQBAABLAWqFAQAASwFq
hgEAAEsBaocBAABLAWqIAQAASwFqiQEAAEsCaooBAABLAmqLAQAASwJqjAEAAEsCao0BAABLAWqO
AQAASwJqjwEAAEsCapABAABLAmqRAQAASwJ1dWJoHimBlH2UKGghfZQojAluU2VsZWN0ZWSUSwNK
/v///4aUjA5zZWxlY3RlZF9hdHRyc5RdlIwKRy1DU0YgKEQ3KZRLZoaUYUr9////hpSMD3NlbGVj
dGlvbk1ldGhvZJRLA0r+////hpRoGUsDdWhSfZQoarEBAABLAowMdHVtb3VyX21vZGVslEsBdWix
fZQojAdTYW1wbGU6lEsDjApleHBlcmltZW50lEsBjBtTYW1wbGU6IE5pbCBub3JtIGNlbGxzIChE
NymUSwOMHVNhbXBsZSBOaWwgbm9ybWFsaXNlZCBMUCAoRDcplEsDjANkYXmUSwGMF1NhbXBsZSBQ
cmluZmxhbSBMUCAoRDcplEsDjAxTYW1wbGUgY2hlY2uUSwOMGVNhbXBsZSBtZXRhIGRhdGEgYW5k
IG1hc3OUSwOMDlNhbXBsZSBjaGVjayAylEsDjA5UdW1vdXIgKHJpZ2h0KZRLAYwEY2FnZZRLAYwE
ZGF0ZZRLAowGc2FtcGxllEsCjAZ0dW1vdXKUSwGMBnRpc3N1ZZRLAYwJdGVjaG5pcXVllEsBjAlU
cmVhdG1lbnSUSwGMBlN0cmFpbpRLAYwGR2VuZGVylEsBjAtBZ2UgKHdlZWtzKZRLAowUUmlnaHRf
dHVtb3VyXyhtZykgRDiUSwKMD1NwbGVlbiAobWcpIEQxNZRLAowOU3BsZWVuIChtZykgRDiUSwKM
CXRyZWF0bWVudJRLAYwFQmVhZHOUSwKMCkJlYWRzIChENymUSwKMFVJpZ2h0IFR1bW91ciAobWcp
IEQxNZRLAnV1YmgeKYGUfZQoaCF9lChqNQEAAEsUSv7///+GlGo3AQAAXZQoajsBAABLZoaUakEB
AABLZoaUakMBAABLZoaUajkBAABLZoaUaj0BAABLZoaUaj8BAABLZoaUakUBAABLZoaUakcBAABL
ZoaUakkBAABLZoaUalUBAABLZoaUalcBAABLZoaUak8BAABLZoaUalMBAABLZoaUalsBAABLZoaU
ak0BAABLZoaUalkBAABLZoaUamoBAABLZoaUam0BAABLZoaUamsBAABLZoaUam4BAABLZoaUZUr9
////hpRqYgEAAEsDSv7///+GlGgZSwN1aFJ9lCiMCkctQ1NGIChENymUSwKMF015ZWxvaWQgY2Vs
bHMgKEZTKSAoRDcplEsCjAtDWENMMTMgKEQ3KZRLAowJSUwtNiAoRDcplEsCjAtDWENMMTAgKEQ3
KZRLAowOQ0NMMTcgKDEpIChENymUSwKMDkNDTDE3ICgyKSAoRDcplEsCjAlDQ0wyIChENymUSwKM
GE15ZWxvaWQgY2VsbHMgKEZTKSAoRDE0KZRLAowRTmV1dHJvcGhpbHMgKEQxNCmUSwKMDUIgY2Vs
bHMgKEQxNCmUSwKMG0NEMTFiKyBMeTZDX0ctIFBELUwxKyAoRDE0KZRLAowLSUwtMTggKEQxNCmU
SwKMGkNEMTFiKyBMeTZDaW50IEx5NkctIChEMTQplEsCjAtJTC0xMCAoRDE0KZRLAowQTmV1dHJv
cGhpbHMgKEQ3KZRLAowPQ0NMMTcgKDIpIChEMTQplEsCjAxDWENMMTAgKEQxNCmUSwKMD0NYQ0wx
ICgyKSAoRDE0KZRLAowaQ0QxMWIrIEx5NkNfRy0gUEQtTDErIChENymUSwKMGUNEMTFiKyBMeTZD
aW50IEx5NkctIChENymUSwKMCklMLTEwIChENymUSwKMC0ctQ1NGIChEMTQplEsCjAxDWENMMTMg
KEQxNCmUSwKMCklMLTYgKEQxNCmUSwKMD0NDTDE3ICgxKSAoRDE0KZRLAowMQiBjZWxscyAoRDcp
lEsCjApJTC0xOCAoRDcplEsCjAx0dW1vdXJfbW9kZWyUSwF1aLF9lCiMB1NhbXBsZTqUSwOMCmV4
cGVyaW1lbnSUSwGMG1NhbXBsZTogTmlsIG5vcm0gY2VsbHMgKEQ3KZRLA4wdU2FtcGxlIE5pbCBu
b3JtYWxpc2VkIExQIChENymUSwOMA2RheZRLAYwXU2FtcGxlIFByaW5mbGFtIExQIChENymUSwOM
DFNhbXBsZSBjaGVja5RLA4wZU2FtcGxlIG1ldGEgZGF0YSBhbmQgbWFzc5RLA4wNU2FtcGxlOiAo
RDE0KZRLA4wOU2FtcGxlIGNoZWNrIDKUSwOMHFNhbXBsZTogTmlsIG5vcm0gY2VsbHMgKEQxNCmU
SwOMDlR1bW91ciAocmlnaHQplEsBjB5TYW1wbGUgTmlsIG5vcm1hbGlzZWQgTFAgKEQxNCmUSwOM
BGNhZ2WUSwGMGFNhbXBsZSBQcmluZmxhbSBMUCAoRDE0KZRLA4wEZGF0ZZRLAowOU2FtcGxlIGNo
ZWNrIDOUSwOMBnNhbXBsZZRLAowGdHVtb3VylEsBjAZ0aXNzdWWUSwGMCXRlY2huaXF1ZZRLAYwJ
VHJlYXRtZW50lEsBjAZTdHJhaW6USwGMBkdlbmRlcpRLAYwLQWdlICh3ZWVrcymUSwKMFFJpZ2h0
X3R1bW91cl8obWcpIEQ4lEsCjA9TcGxlZW4gKG1nKSBEMTWUSwKMDlNwbGVlbiAobWcpIEQ4lEsC
jAl0cmVhdG1lbnSUSwGMBUJlYWRzlEsCjApCZWFkcyAoRDcplEsCjBVSaWdodCBUdW1vdXIgKG1n
KSBEMTWUSwKMC0JlYWRzIChEMTQplEsCdXViaB4pgZR9lChoIX2UKGqtAQAASwNK/v///4aUaq8B
AABdlChq8AEAAEtmhpRq8QEAAEtmhpRq/wEAAEtmhpRlSv3///+GlGq0AQAASwNK/v///4aUaBlL
A3VoUn2UKGrwAQAASwJq/wEAAEsCavEBAABLAmryAQAASwJq8wEAAEsCavQBAABLAmr1AQAASwJq
9gEAAEsCavcBAABLAmr4AQAASwJq+QEAAEsCavoBAABLAmr7AQAASwJq/AEAAEsCav0BAABLAmr+
AQAASwJqDAIAAEsBdWixfZQoag4CAABLA2oPAgAASwFqEAIAAEsDahECAABLA2oSAgAASwFqEwIA
AEsDahQCAABLA2oVAgAASwNqFgIAAEsDahcCAABLA2oYAgAASwNqGQIAAEsBahoCAABLA2obAgAA
SwFqHAIAAEsDah0CAABLAmoeAgAASwNqHwIAAEsCaiACAABLAWohAgAASwFqIgIAAEsBaiMCAABL
AWokAgAASwFqJQIAAEsBaiYCAABLAmonAgAASwJqKAIAAEsCaikCAABLAmoqAgAASwFqKwIAAEsC
aiwCAABLAmotAgAASwJqLgIAAEsCdXViaB4pgZR9lChoIX2UKGqtAQAASxRK/v///4aUaq8BAABd
lChqsQEAAEtmhpSMC0NYQ0wxMyAoRDcplEtmhpSMCUlMLTYgKEQ3KZRLZoaUjA5DQ0wxNyAoMSkg
KEQ3KZRLZoaUjApDQ0wxMSAoRDcplEtmhpSMCklMLTEwIChENymUS2aGlIwTTksgY2VsbHMgTHk2
QysgKEQ3KZRLZoaUjApJTC0xYiAoRDcplEtmhpSMDkNDTDIyICgyKSAoRDcplEtmhpSMDkNYQ0wx
ICgyKSAoRDcplEtmhpSMDkNDTDE3ICgyKSAoRDcplEtmhpSMCUNDTDIgKEQ3KZRLZoaUjAxCIGNl
bGxzIChENymUS2aGlIwNTksgY2VsbHMgKEQ3KZRLZoaUjAlDQ0w1IChENymUS2aGlIwQVHJlZ3Mg
UEQtMSsgKEQ3KZRLZoaUjApJTC0yMyAoRDcplEtmhpSMDkNDTDIyICgxKSAoRDcplEtmhpSMCUND
TDQgKEQ3KZRLZoaUjAtDWENMMTAgKEQ3KZRLZoaUZUr9////hpRqtAEAAEsDSv7///+GlGgZSwN1
aFJ9lCiMDk1vbm9jeXRlcyAoRDcplEsCjApHLUNTRiAoRDcplEsCjBBOZXV0cm9waGlscyAoRDcp
lEsCjBNDRDExYisgTHk2Q19HLSAoRDcplEsCjA5DWENMMSAoMSkgKEQ3KZRLAowJSUwtNiAoRDcp
lEsCjA9MZXVrb2N5dGVzIChENymUSwKMFUVvc2lub3BoaWxzIChGUykgKEQ3KZRLAowVTHltcGhv
Y3l0ZXMgKEZTKSAoRDcplEsCjBdNeWVsb2lkIGNlbGxzIChGUykgKEQ3KZRLAowMQiBjZWxscyAo
RDcplEsCjBBDRDQgVCBjZWxscyAoRDcplEsCjBBUcmVncyBQRC0xKyAoRDcplEsCjBBDRDggVCBj
ZWxscyAoRDcplEsCjBZDRDggVCBjZWxscyBMeTZDKyAoRDcplEsCjA1OSyBjZWxscyAoRDcplEsC
jBNOSyBjZWxscyBMeTZDKyAoRDcplEsCjBBFb3Npbm9waGlscyAoRDcplEsCjA9NYWNyb3BoYWdl
IChENymUSwKMB0RDIChENymUSwKMDkRDIFBELUwxKyAoRDcplEsCjBpDRDExYisgTHk2Q19HLSBQ
RC1MMSsgKEQ3KZRLAowZQ0QxMWIrIEx5NkNpbnQgTHk2Ry0gKEQ3KZRLAowLVEdGLWIxIChENymU
SwKMCklMLTE4IChENymUSwKMCklMLTIzIChENymUSwKMDkNDTDIyICgxKSAoRDcplEsCjApJTC0x
MCAoRDcplEsCjA1JTC0xMnA3MCAoRDcplEsCjApUTkYtYSAoRDcplEsCjA5DQ0wxNyAoMSkgKEQ3
KZRLAowNSUwtMTJwNDAgKEQ3KZRLAowKSUwtMWIgKEQ3KZRLAowJQ0NMNSAoRDcplEsCjApDQ0wy
MCAoRDcplEsCjApDQ0wxMSAoRDcplEsCjA5DQ0wxNyAoMikgKEQ3KZRLAowOQ1hDTDEgKDIpIChE
NymUSwKMCUNDTDIgKEQ3KZRLAowKQ1hDTDkgKEQ3KZRLAowLQ1hDTDEwIChENymUSwKMCUNDTDMg
KEQ3KZRLAowJQ0NMNCAoRDcplEsCjAtDWENMMTMgKEQ3KZRLAowKQ1hDTDUgKEQ3KZRLAowOQ0NM
MjIgKDIpIChENymUSwKMFVJpZ2h0IFR1bW91ciAobWcpIEQxNZRLAnVosX2UKIwHU2FtcGxlOpRL
A4wKZXhwZXJpbWVudJRLAYwbU2FtcGxlOiBOaWwgbm9ybSBjZWxscyAoRDcplEsDjB1TYW1wbGUg
TmlsIG5vcm1hbGlzZWQgTFAgKEQ3KZRLA4wDZGF5lEsBjBdTYW1wbGUgUHJpbmZsYW0gTFAgKEQ3
KZRLA4wMU2FtcGxlIGNoZWNrlEsDjBlTYW1wbGUgbWV0YSBkYXRhIGFuZCBtYXNzlEsDjA5TYW1w
bGUgY2hlY2sgMpRLA4wOVHVtb3VyIChyaWdodCmUSwGMBGNhZ2WUSwGMBGRhdGWUSwKMBnNhbXBs
ZZRLAowGdHVtb3VylEsBjAZ0aXNzdWWUSwGMCXRlY2huaXF1ZZRLAYwJVHJlYXRtZW50lEsBjAZT
dHJhaW6USwGMBkdlbmRlcpRLAYwLQWdlICh3ZWVrcymUSwKMFFJpZ2h0X3R1bW91cl8obWcpIEQ4
lEsCjA9TcGxlZW4gKG1nKSBEMTWUSwKMDlNwbGVlbiAobWcpIEQ4lEsCjAl0cmVhdG1lbnSUSwGM
BUJlYWRzlEsCjApCZWFkcyAoRDcplEsCjAx0dW1vdXJfbW9kZWyUSwF1dWJoHimBlH2UKGghfZQo
jAluU2VsZWN0ZWSUSxRK/v///4aUjA5zZWxlY3RlZF9hdHRyc5RdlCiMGE15ZWxvaWQgY2VsbHMg
KEZTKSAoRDE0KZRLZoaUjApDQ0wyIChEMTQplEtmhpSMEU5ldXRyb3BoaWxzIChEMTQplEtmhpSM
D01vbm9jeXRlcyAoRDE0KZRLZoaUjBpDRDExYisgTHk2Q2ludCBMeTZHLSAoRDE0KZRLZoaUjA1C
IGNlbGxzIChEMTQplEtmhpSMFENEMTFiKyBMeTZDX0ctIChEMTQplEtmhpSMC0NYQ0w1IChEMTQp
lEtmhpSMDFRHRi1iMSAoRDE0KZRLZoaUjA5JTC0xMnA0MCAoRDE0KZRLZoaUjAhEQyAoRDE0KZRL
ZoaUjBZMeW1waG9jeXRlcyAoRlMpIChEMTQplEtmhpSMDk5LIGNlbGxzIChEMTQplEtmhpSMD0ND
TDE3ICgxKSAoRDE0KZRLZoaUjBZFb3Npbm9waGlscyAoRlMpIChEMTQplEtmhpSMC0lMLTE4IChE
MTQplEtmhpSMCkNDTDQgKEQxNCmUS2aGlIwRRW9zaW5vcGhpbHMgKEQxNCmUS2aGlIwUTksgY2Vs
bHMgTHk2QysgKEQxNCmUS2aGlIwPQ0NMMjIgKDEpIChEMTQplEtmhpRlSv3///+GlIwPc2VsZWN0
aW9uTWV0aG9klEsDSv7///+GlGgZSwN1aFJ9lCiMEExldWtvY3l0ZXMgKEQxNCmUSwKMFkVvc2lu
b3BoaWxzIChGUykgKEQxNCmUSwKMFkx5bXBob2N5dGVzIChGUykgKEQxNCmUSwKMGE15ZWxvaWQg
Y2VsbHMgKEZTKSAoRDE0KZRLAowNQiBjZWxscyAoRDE0KZRLAowRQ0Q0IFQgY2VsbHMgKEQxNCmU
SwKMEVRyZWdzIFBELTErIChEMTQplEsCjBFDRDggVCBjZWxscyAoRDE0KZRLAowXQ0Q4IFQgY2Vs
bHMgTHk2QysgKEQxNCmUSwKMDk5LIGNlbGxzIChEMTQplEsCjBROSyBjZWxscyBMeTZDKyAoRDE0
KZRLAowRRW9zaW5vcGhpbHMgKEQxNCmUSwKMEE1hY3JvcGhhZ2UgKEQxNCmUSwKMCERDIChEMTQp
lEsCjA9EQyBQRC1MMSsgKEQxNCmUSwKMFENEMTFiKyBMeTZDX0ctIChEMTQplEsCjBtDRDExYisg
THk2Q19HLSBQRC1MMSsgKEQxNCmUSwKMGkNEMTFiKyBMeTZDaW50IEx5NkctIChEMTQplEsCjA9N
b25vY3l0ZXMgKEQxNCmUSwKMEU5ldXRyb3BoaWxzIChEMTQplEsCjA9DWENMMSAoMSkgKEQxNCmU
SwKMDFRHRi1iMSAoRDE0KZRLAowLSUwtMTggKEQxNCmUSwKMC0lMLTIzIChEMTQplEsCjA9DQ0wy
MiAoMSkgKEQxNCmUSwKMC0lMLTEwIChEMTQplEsCjA5JTC0xMnA3MCAoRDE0KZRLAowKSUwtNiAo
RDE0KZRLAowLVE5GLWEgKEQxNCmUSwKMC0ctQ1NGIChEMTQplEsCjA9DQ0wxNyAoMSkgKEQxNCmU
SwKMDklMLTEycDQwIChEMTQplEsCjAtJTC0xYiAoRDE0KZRLAowKQ0NMNSAoRDE0KZRLAowLQ0NM
MjAgKEQxNCmUSwKMC0NDTDExIChEMTQplEsCjA9DQ0wxNyAoMikgKEQxNCmUSwKMD0NYQ0wxICgy
KSAoRDE0KZRLAowKQ0NMMiAoRDE0KZRLAowLQ1hDTDkgKEQxNCmUSwKMDENYQ0wxMCAoRDE0KZRL
AowKQ0NMMyAoRDE0KZRLAowKQ0NMNCAoRDE0KZRLAowMQ1hDTDEzIChEMTQplEsCjAtDWENMNSAo
RDE0KZRLAowPQ0NMMjIgKDIpIChEMTQplEsCjBVSaWdodCBUdW1vdXIgKG1nKSBEMTWUSwJ1aLF9
lCiMB1NhbXBsZTqUSwOMG1NhbXBsZTogTmlsIG5vcm0gY2VsbHMgKEQ3KZRLA4wOU2FtcGxlIGNo
ZWNrIDKUSwOMDVNhbXBsZTogKEQxNCmUSwOMHFNhbXBsZTogTmlsIG5vcm0gY2VsbHMgKEQxNCmU
SwOMHlNhbXBsZSBOaWwgbm9ybWFsaXNlZCBMUCAoRDE0KZRLA4wYU2FtcGxlIFByaW5mbGFtIExQ
IChEMTQplEsDjA5TYW1wbGUgY2hlY2sgM5RLA4wEZGF0ZZRLAowKZXhwZXJpbWVudJRLAYwJdGVj
aG5pcXVllEsBjAZ0aXNzdWWUSwGMA2RheZRLAYwEY2FnZZRLAYwGc2FtcGxllEsCjAZ0dW1vdXKU
SwGMCXRyZWF0bWVudJRLAYwFQmVhZHOUSwKMBlN0cmFpbpRLAYwGR2VuZGVylEsBjAtBZ2UgKHdl
ZWtzKZRLAowOVHVtb3VyIChyaWdodCmUSwGMCVRyZWF0bWVudJRLAYwPU3BsZWVuIChtZykgRDE1
lEsCjAtCZWFkcyAoRDE0KZRLAowMdHVtb3VyX21vZGVslEsBdXViaB4pgZR9lChoIX2UKIwJblNl
bGVjdGVklEsUSv7///+GlIwOc2VsZWN0ZWRfYXR0cnOUXZQoavgCAABLZoaUavUCAABLZoaUavcC
AABLZoaUavkCAABLZoaUagMDAABLZoaUagcDAABLZoaUausCAABLZoaUagADAABLZoaUavoCAABL
ZoaUavYCAABLZoaUahUDAABLZoaUavsCAABLZoaUavwCAABLZoaUag0DAABLZoaUag4DAABLZoaU
avICAABLZoaUagYDAABLZoaUahEDAABLZoaUagsDAABLZoaUaugCAABLZoaUZUr9////hpSMD3Nl
bGVjdGlvbk1ldGhvZJRLA0r+////hpRoGUsDdWhSfZQojBBMZXVrb2N5dGVzIChEMTQplEsCjBZF
b3Npbm9waGlscyAoRlMpIChEMTQplEsCjBZMeW1waG9jeXRlcyAoRlMpIChEMTQplEsCjBhNeWVs
b2lkIGNlbGxzIChGUykgKEQxNCmUSwKMDUIgY2VsbHMgKEQxNCmUSwKMEUNENCBUIGNlbGxzIChE
MTQplEsCjBFUcmVncyBQRC0xKyAoRDE0KZRLAowRQ0Q4IFQgY2VsbHMgKEQxNCmUSwKMF0NEOCBU
IGNlbGxzIEx5NkMrIChEMTQplEsCjA5OSyBjZWxscyAoRDE0KZRLAowUTksgY2VsbHMgTHk2Qysg
KEQxNCmUSwKMEUVvc2lub3BoaWxzIChEMTQplEsCjBBNYWNyb3BoYWdlIChEMTQplEsCjAhEQyAo
RDE0KZRLAowPREMgUEQtTDErIChEMTQplEsCjBRDRDExYisgTHk2Q19HLSAoRDE0KZRLAowbQ0Qx
MWIrIEx5NkNfRy0gUEQtTDErIChEMTQplEsCjBpDRDExYisgTHk2Q2ludCBMeTZHLSAoRDE0KZRL
AowPTW9ub2N5dGVzIChEMTQplEsCjBFOZXV0cm9waGlscyAoRDE0KZRLAowPQ1hDTDEgKDEpIChE
MTQplEsCjAxUR0YtYjEgKEQxNCmUSwKMC0lMLTE4IChEMTQplEsCjAtJTC0yMyAoRDE0KZRLAowP
Q0NMMjIgKDEpIChEMTQplEsCjAtJTC0xMCAoRDE0KZRLAowOSUwtMTJwNzAgKEQxNCmUSwKMCklM
LTYgKEQxNCmUSwKMC1RORi1hIChEMTQplEsCjAtHLUNTRiAoRDE0KZRLAowPQ0NMMTcgKDEpIChE
MTQplEsCjA5JTC0xMnA0MCAoRDE0KZRLAowLSUwtMWIgKEQxNCmUSwKMCkNDTDUgKEQxNCmUSwKM
C0NDTDIwIChEMTQplEsCjAtDQ0wxMSAoRDE0KZRLAowPQ0NMMTcgKDIpIChEMTQplEsCjA9DWENM
MSAoMikgKEQxNCmUSwKMCkNDTDIgKEQxNCmUSwKMC0NYQ0w5IChEMTQplEsCjAxDWENMMTAgKEQx
NCmUSwKMCkNDTDMgKEQxNCmUSwKMCkNDTDQgKEQxNCmUSwKMDENYQ0wxMyAoRDE0KZRLAowLQ1hD
TDUgKEQxNCmUSwKMD0NDTDIyICgyKSAoRDE0KZRLAowVUmlnaHQgVHVtb3VyIChtZykgRDE1lEsC
dWixfZQojAdTYW1wbGU6lEsDjBtTYW1wbGU6IE5pbCBub3JtIGNlbGxzIChENymUSwOMDlNhbXBs
ZSBjaGVjayAylEsDjA1TYW1wbGU6IChEMTQplEsDjBxTYW1wbGU6IE5pbCBub3JtIGNlbGxzIChE
MTQplEsDjB5TYW1wbGUgTmlsIG5vcm1hbGlzZWQgTFAgKEQxNCmUSwOMGFNhbXBsZSBQcmluZmxh
bSBMUCAoRDE0KZRLA4wOU2FtcGxlIGNoZWNrIDOUSwOMBGRhdGWUSwKMCmV4cGVyaW1lbnSUSwGM
CXRlY2huaXF1ZZRLAYwGdGlzc3VllEsBjANkYXmUSwGMBGNhZ2WUSwGMBnNhbXBsZZRLAowGdHVt
b3VylEsBjAl0cmVhdG1lbnSUSwGMBUJlYWRzlEsCjAZTdHJhaW6USwGMBkdlbmRlcpRLAYwLQWdl
ICh3ZWVrcymUSwKMDlR1bW91ciAocmlnaHQplEsBjAlUcmVhdG1lbnSUSwGMD1NwbGVlbiAobWcp
IEQxNZRLAowLQmVhZHMgKEQxNCmUSwJ1dWJoHimBlH2UKGghfZQojAluU2VsZWN0ZWSUSxRK/v//
/4aUjA5zZWxlY3RlZF9hdHRyc5RdlChqUQMAAEtmhpRqUgMAAEtmhpRqUwMAAEtmhpRqVAMAAEtm
hpRqVQMAAEtmhpRqVgMAAEtmhpRqVwMAAEtmhpRqWAMAAEtmhpRqWQMAAEtmhpRqWgMAAEtmhpRq
WwMAAEtmhpRqXAMAAEtmhpRqXQMAAEtmhpRqXgMAAEtmhpRqXwMAAEtmhpRqYAMAAEtmhpRqYQMA
AEtmhpRqYgMAAEtmhpRqYwMAAEtmhpRqZAMAAEtmhpRlSv3///+GlIwPc2VsZWN0aW9uTWV0aG9k
lEsDSv7///+GlGgZSwN1aFJ9lChqUQMAAEsCalIDAABLAmpTAwAASwJqVAMAAEsCalUDAABLAmpW
AwAASwJqVwMAAEsCalgDAABLAmpZAwAASwJqWgMAAEsCalsDAABLAmpcAwAASwJqXQMAAEsCal4D
AABLAmpfAwAASwJqYAMAAEsCamEDAABLAmpiAwAASwJqYwMAAEsCamQDAABLAmplAwAASwJqZgMA
AEsCamcDAABLAmpoAwAASwJqaQMAAEsCamoDAABLAmprAwAASwJqbAMAAEsCam0DAABLAmpuAwAA
SwJqbwMAAEsCanADAABLAmpxAwAASwJqcgMAAEsCanMDAABLAmp0AwAASwJqdQMAAEsCanYDAABL
Amp3AwAASwJqeAMAAEsCankDAABLAmp6AwAASwJqewMAAEsCanwDAABLAmp9AwAASwJqfgMAAEsC
dWixfZQoaoEDAABLA2qCAwAASwNqgwMAAEsDaoQDAABLA2qFAwAASwNqhgMAAEsDaocDAABLA2qI
AwAASwNqiQMAAEsCaooDAABLAWqLAwAASwFqjAMAAEsBao0DAABLAWqOAwAASwFqjwMAAEsCapAD
AABLAWqRAwAASwFqkgMAAEsCapMDAABLAWqUAwAASwFqlQMAAEsCapYDAABLAWqXAwAASwFqmAMA
AEsCapkDAABLAnV1YmgeKYGUfZQoaCF9lChqnQMAAEsUSv7///+GlGqfAwAAXZQoalEDAABLZoaU
alIDAABLZoaUalMDAABLZoaUalQDAABLZoaUalUDAABLZoaUalYDAABLZoaUalcDAABLZoaUalgD
AABLZoaUalkDAABLZoaUaloDAABLZoaUalsDAABLZoaUalwDAABLZoaUal0DAABLZoaUal4DAABL
ZoaUal8DAABLZoaUamADAABLZoaUamEDAABLZoaUamIDAABLZoaUamMDAABLZoaUamQDAABLZoaU
ZUr9////hpRqtgMAAEsDSv7///+GlGgZSwN1aFJ9lChqUQMAAEsCalIDAABLAmpTAwAASwJqVAMA
AEsCalUDAABLAmpWAwAASwJqVwMAAEsCalgDAABLAmpZAwAASwJqWgMAAEsCalsDAABLAmpcAwAA
SwJqXQMAAEsCal4DAABLAmpfAwAASwJqYAMAAEsCamEDAABLAmpiAwAASwJqYwMAAEsCamQDAABL
AmplAwAASwJqZgMAAEsCamcDAABLAmpoAwAASwJqaQMAAEsCamoDAABLAmprAwAASwJqbAMAAEsC
am0DAABLAmpuAwAASwJqbwMAAEsCanADAABLAmpxAwAASwJqcgMAAEsCanMDAABLAmp0AwAASwJq
dQMAAEsCanYDAABLAmp3AwAASwJqeAMAAEsCankDAABLAmp6AwAASwJqewMAAEsCanwDAABLAmp9
AwAASwJqfgMAAEsCdWixfZQoaoEDAABLA2qCAwAASwNqgwMAAEsDaoQDAABLA2qFAwAASwNqhgMA
AEsDaocDAABLA2qIAwAASwNqiQMAAEsCaooDAABLAWqLAwAASwFqjAMAAEsBao0DAABLAWqOAwAA
SwFqjwMAAEsCapADAABLAWqRAwAASwFqkgMAAEsCapMDAABLAWqUAwAASwFqlQMAAEsCapYDAABL
AWqXAwAASwFqmAMAAEsCapkDAABLAmp/AwAASwJ1dWJoHimBlH2UKGghfZQoap0DAABLFEr+////
hpRqnwMAAF2UKGp+AwAAS2aGlGp9AwAAS2aGlGp8AwAAS2aGlGp7AwAAS2aGlGp6AwAAS2aGlGp5
AwAAS2aGlGp4AwAAS2aGlGp3AwAAS2aGlGp2AwAAS2aGlGp1AwAAS2aGlGp0AwAAS2aGlGpzAwAA
S2aGlGpyAwAAS2aGlGpxAwAAS2aGlGpwAwAAS2aGlGpvAwAAS2aGlGpuAwAAS2aGlGptAwAAS2aG
lGpsAwAAS2aGlGprAwAAS2aGlGVK/f///4aUarYDAABLA0r+////hpRoGUsDdWhSfZQojBBMZXVr
b2N5dGVzIChEMTQplEsCjBZFb3Npbm9waGlscyAoRlMpIChEMTQplEsCjBZMeW1waG9jeXRlcyAo
RlMpIChEMTQplEsCjBhNeWVsb2lkIGNlbGxzIChGUykgKEQxNCmUSwKMDUIgY2VsbHMgKEQxNCmU
SwKMEUNENCBUIGNlbGxzIChEMTQplEsCjBFUcmVncyBQRC0xKyAoRDE0KZRLAowRQ0Q4IFQgY2Vs
bHMgKEQxNCmUSwKMF0NEOCBUIGNlbGxzIEx5NkMrIChEMTQplEsCjA5OSyBjZWxscyAoRDE0KZRL
AowUTksgY2VsbHMgTHk2QysgKEQxNCmUSwKMEUVvc2lub3BoaWxzIChEMTQplEsCjBBNYWNyb3Bo
YWdlIChEMTQplEsCjAhEQyAoRDE0KZRLAowPREMgUEQtTDErIChEMTQplEsCjBRDRDExYisgTHk2
Q19HLSAoRDE0KZRLAowbQ0QxMWIrIEx5NkNfRy0gUEQtTDErIChEMTQplEsCjBpDRDExYisgTHk2
Q2ludCBMeTZHLSAoRDE0KZRLAowPTW9ub2N5dGVzIChEMTQplEsCjBFOZXV0cm9waGlscyAoRDE0
KZRLAowPQ1hDTDEgKDEpIChEMTQplEsCjAxUR0YtYjEgKEQxNCmUSwKMC0lMLTE4IChEMTQplEsC
jAtJTC0yMyAoRDE0KZRLAowPQ0NMMjIgKDEpIChEMTQplEsCjAtJTC0xMCAoRDE0KZRLAowOSUwt
MTJwNzAgKEQxNCmUSwKMCklMLTYgKEQxNCmUSwKMC1RORi1hIChEMTQplEsCjAtHLUNTRiAoRDE0
KZRLAowPQ0NMMTcgKDEpIChEMTQplEsCjA5JTC0xMnA0MCAoRDE0KZRLAowLSUwtMWIgKEQxNCmU
SwKMCkNDTDUgKEQxNCmUSwKMC0NDTDIwIChEMTQplEsCjAtDQ0wxMSAoRDE0KZRLAowPQ0NMMTcg
KDIpIChEMTQplEsCjA9DWENMMSAoMikgKEQxNCmUSwKMCkNDTDIgKEQxNCmUSwKMC0NYQ0w5IChE
MTQplEsCjAxDWENMMTAgKEQxNCmUSwKMCkNDTDMgKEQxNCmUSwKMCkNDTDQgKEQxNCmUSwKMDENY
Q0wxMyAoRDE0KZRLAowLQ1hDTDUgKEQxNCmUSwKMD0NDTDIyICgyKSAoRDE0KZRLAowMdHVtb3Vy
X21vZGVslEsBdWixfZQojAdTYW1wbGU6lEsDjBtTYW1wbGU6IE5pbCBub3JtIGNlbGxzIChENymU
SwOMDlNhbXBsZSBjaGVjayAylEsDjA1TYW1wbGU6IChEMTQplEsDjBxTYW1wbGU6IE5pbCBub3Jt
IGNlbGxzIChEMTQplEsDjB5TYW1wbGUgTmlsIG5vcm1hbGlzZWQgTFAgKEQxNCmUSwOMGFNhbXBs
ZSBQcmluZmxhbSBMUCAoRDE0KZRLA4wOU2FtcGxlIGNoZWNrIDOUSwOMBGRhdGWUSwKMCmV4cGVy
aW1lbnSUSwGMCXRlY2huaXF1ZZRLAYwGdGlzc3VllEsBjANkYXmUSwGMBGNhZ2WUSwGMBnNhbXBs
ZZRLAowGdHVtb3VylEsBjAl0cmVhdG1lbnSUSwGMBUJlYWRzlEsCjAZTdHJhaW6USwGMBkdlbmRl
cpRLAYwLQWdlICh3ZWVrcymUSwKMDlR1bW91ciAocmlnaHQplEsBjAlUcmVhdG1lbnSUSwGMD1Nw
bGVlbiAobWcpIEQxNZRLAowLQmVhZHMgKEQxNCmUSwKMFVJpZ2h0IFR1bW91ciAobWcpIEQxNZRL
AnV1YmgeKYGUfZQoaCF9lCiMCW5TZWxlY3RlZJRLFEr+////hpSMDnNlbGVjdGVkX2F0dHJzlF2U
KGpqAgAAS2aGlGprAgAAS2aGlGpsAgAAS2aGlGptAgAAS2aGlGpuAgAAS2aGlGpvAgAAS2aGlGpw
AgAAS2aGlGpxAgAAS2aGlGpyAgAAS2aGlGpzAgAAS2aGlGp0AgAAS2aGlGp1AgAAS2aGlGp2AgAA
S2aGlGp3AgAAS2aGlGp4AgAAS2aGlGp5AgAAS2aGlGp6AgAAS2aGlGp7AgAAS2aGlGp8AgAAS2aG
lGp9AgAAS2aGlGVK/f///4aUjA9zZWxlY3Rpb25NZXRob2SUSwNK/v///4aUaBlLA3VoUn2UKGpq
AgAASwJqawIAAEsCamwCAABLAmptAgAASwJqbgIAAEsCam8CAABLAmpwAgAASwJqcQIAAEsCanIC
AABLAmpzAgAASwJqdAIAAEsCanUCAABLAmp2AgAASwJqdwIAAEsCangCAABLAmp5AgAASwJqegIA
AEsCansCAABLAmp8AgAASwJqfQIAAEsCan4CAABLAmp/AgAASwJqgAIAAEsCaoECAABLAmqCAgAA
SwJqgwIAAEsCaoQCAABLAmqFAgAASwJqhgIAAEsCaocCAABLAmqIAgAASwJqiQIAAEsCaooCAABL
AmqLAgAASwJqjAIAAEsCao0CAABLAmqOAgAASwJqjwIAAEsCapACAABLAmqRAgAASwJqkgIAAEsC
apMCAABLAmqUAgAASwJqlQIAAEsCapYCAABLAmqXAgAASwJ1aLF9lChqmgIAAEsDapsCAABLAWqc
AgAASwNqnQIAAEsDap4CAABLAWqfAgAASwNqoAIAAEsDaqECAABLA2qiAgAASwNqowIAAEsBaqQC
AABLAWqlAgAASwJqpgIAAEsCaqcCAABLAWqoAgAASwFqqQIAAEsBaqoCAABLAWqrAgAASwFqrAIA
AEsBaq0CAABLAmquAgAASwJqrwIAAEsCarACAABLAmqxAgAASwFqsgIAAEsCarMCAABLAmq0AgAA
SwF1dWJoHimBlH2UKGghfZQoakAEAABLFEr+////hpRqQgQAAF2UKGpqAgAAS2aGlGprAgAAS2aG
lGpsAgAAS2aGlGptAgAAS2aGlGpuAgAAS2aGlGpvAgAAS2aGlGpwAgAAS2aGlGpxAgAAS2aGlGpy
AgAAS2aGlGpzAgAAS2aGlGp0AgAAS2aGlGp1AgAAS2aGlGp2AgAAS2aGlGp3AgAAS2aGlGp4AgAA
S2aGlGp5AgAAS2aGlGp6AgAAS2aGlGp7AgAAS2aGlGp8AgAAS2aGlGp9AgAAS2aGlGVK/f///4aU
alkEAABLA0r+////hpRoGUsDdWhSfZQoamoCAABLAmprAgAASwJqbAIAAEsCam0CAABLAmpuAgAA
SwJqbwIAAEsCanACAABLAmpxAgAASwJqcgIAAEsCanMCAABLAmp0AgAASwJqdQIAAEsCanYCAABL
Amp3AgAASwJqeAIAAEsCankCAABLAmp6AgAASwJqewIAAEsCanwCAABLAmp9AgAASwJqfgIAAEsC
an8CAABLAmqAAgAASwJqgQIAAEsCaoICAABLAmqDAgAASwJqhAIAAEsCaoUCAABLAmqGAgAASwJq
hwIAAEsCaogCAABLAmqJAgAASwJqigIAAEsCaosCAABLAmqMAgAASwJqjQIAAEsCao4CAABLAmqP
AgAASwJqkAIAAEsCapECAABLAmqSAgAASwJqkwIAAEsCapQCAABLAmqVAgAASwJqlgIAAEsCapcC
AABLAnVosX2UKGqaAgAASwNqmwIAAEsBapwCAABLA2qdAgAASwNqngIAAEsBap8CAABLA2qgAgAA
SwNqoQIAAEsDaqICAABLA2qjAgAASwFqpAIAAEsBaqUCAABLAmqmAgAASwJqpwIAAEsBaqgCAABL
AWqpAgAASwFqqgIAAEsBaqsCAABLAWqsAgAASwFqrQIAAEsCaq4CAABLAmqvAgAASwJqsAIAAEsC
arECAABLAWqyAgAASwJqswIAAEsCapgCAABLAmq0AgAASwF1dWJoHimBlH2UKGghfZQojAluU2Vs
ZWN0ZWSUSxRK/v///4aUjA5zZWxlY3RlZF9hdHRyc5RdlCiMCkctQ1NGIChENymUS2aGlIwQTmV1
dHJvcGhpbHMgKEQ3KZRLZoaUjBdNeWVsb2lkIGNlbGxzIChGUykgKEQ3KZRLZoaUjBNDRDExYisg
THk2Q19HLSAoRDcplEtmhpSMD0xldWtvY3l0ZXMgKEQ3KZRLZoaUjA5Nb25vY3l0ZXMgKEQ3KZRL
ZoaUjBpDRDExYisgTHk2Q19HLSBQRC1MMSsgKEQ3KZRLZoaUjA5DWENMMSAoMSkgKEQ3KZRLZoaU
jAlJTC02IChENymUS2aGlIwOQ1hDTDEgKDIpIChENymUS2aGlIwOQ0NMMTcgKDEpIChENymUS2aG
lIwKVE5GLWEgKEQ3KZRLZoaUjAtDWENMMTMgKEQ3KZRLZoaUjA5EQyBQRC1MMSsgKEQ3KZRLZoaU
jAdEQyAoRDcplEtmhpSMDUlMLTEycDQwIChENymUS2aGlIwKQ1hDTDkgKEQ3KZRLZoaUjBBDRDQg
VCBjZWxscyAoRDcplEtmhpSMDkNDTDIyICgxKSAoRDcplEtmhpSMCkNYQ0w1IChENymUS2aGlGVK
/f///4aUjA9zZWxlY3Rpb25NZXRob2SUSwNK/v///4aUaBlLA3VoUn2UKIwOTW9ub2N5dGVzIChE
NymUSwKMCkctQ1NGIChENymUSwKMEE5ldXRyb3BoaWxzIChENymUSwKME0NEMTFiKyBMeTZDX0ct
IChENymUSwKMDkNYQ0wxICgxKSAoRDcplEsCjAlJTC02IChENymUSwKMD0xldWtvY3l0ZXMgKEQ3
KZRLAowVRW9zaW5vcGhpbHMgKEZTKSAoRDcplEsCjBVMeW1waG9jeXRlcyAoRlMpIChENymUSwKM
F015ZWxvaWQgY2VsbHMgKEZTKSAoRDcplEsCjAxCIGNlbGxzIChENymUSwKMEENENCBUIGNlbGxz
IChENymUSwKMEFRyZWdzIFBELTErIChENymUSwKMEENEOCBUIGNlbGxzIChENymUSwKMFkNEOCBU
IGNlbGxzIEx5NkMrIChENymUSwKMDU5LIGNlbGxzIChENymUSwKME05LIGNlbGxzIEx5NkMrIChE
NymUSwKMEEVvc2lub3BoaWxzIChENymUSwKMD01hY3JvcGhhZ2UgKEQ3KZRLAowHREMgKEQ3KZRL
AowOREMgUEQtTDErIChENymUSwKMGkNEMTFiKyBMeTZDX0ctIFBELUwxKyAoRDcplEsCjBlDRDEx
YisgTHk2Q2ludCBMeTZHLSAoRDcplEsCjAtUR0YtYjEgKEQ3KZRLAowKSUwtMTggKEQ3KZRLAowK
SUwtMjMgKEQ3KZRLAowOQ0NMMjIgKDEpIChENymUSwKMCklMLTEwIChENymUSwKMDUlMLTEycDcw
IChENymUSwKMClRORi1hIChENymUSwKMDkNDTDE3ICgxKSAoRDcplEsCjA1JTC0xMnA0MCAoRDcp
lEsCjApJTC0xYiAoRDcplEsCjAlDQ0w1IChENymUSwKMCkNDTDIwIChENymUSwKMCkNDTDExIChE
NymUSwKMDkNDTDE3ICgyKSAoRDcplEsCjA5DWENMMSAoMikgKEQ3KZRLAowJQ0NMMiAoRDcplEsC
jApDWENMOSAoRDcplEsCjAtDWENMMTAgKEQ3KZRLAowJQ0NMMyAoRDcplEsCjAlDQ0w0IChENymU
SwKMC0NYQ0wxMyAoRDcplEsCjApDWENMNSAoRDcplEsCjA5DQ0wyMiAoMikgKEQ3KZRLAowMdHVt
b3VyX21vZGVslEsBdWixfZQojAdTYW1wbGU6lEsDjApleHBlcmltZW50lEsBjBtTYW1wbGU6IE5p
bCBub3JtIGNlbGxzIChENymUSwOMHVNhbXBsZSBOaWwgbm9ybWFsaXNlZCBMUCAoRDcplEsDjANk
YXmUSwGMF1NhbXBsZSBQcmluZmxhbSBMUCAoRDcplEsDjAxTYW1wbGUgY2hlY2uUSwOMGVNhbXBs
ZSBtZXRhIGRhdGEgYW5kIG1hc3OUSwOMDlNhbXBsZSBjaGVjayAylEsDjA5UdW1vdXIgKHJpZ2h0
KZRLAYwEY2FnZZRLAYwEZGF0ZZRLAowGc2FtcGxllEsCjAZ0dW1vdXKUSwGMBnRpc3N1ZZRLAYwJ
dGVjaG5pcXVllEsBjAlUcmVhdG1lbnSUSwGMBlN0cmFpbpRLAYwGR2VuZGVylEsBjAtBZ2UgKHdl
ZWtzKZRLAowUUmlnaHRfdHVtb3VyXyhtZykgRDiUSwKMD1NwbGVlbiAobWcpIEQxNZRLAowOU3Bs
ZWVuIChtZykgRDiUSwKMCXRyZWF0bWVudJRLAYwFQmVhZHOUSwKMCkJlYWRzIChENymUSwKMFVJp
Z2h0IFR1bW91ciAobWcpIEQxNZRLAnV1YmgeKYGUfZQoaCF9lCiMCW5TZWxlY3RlZJRLMkr+////
hpSMDnNlbGVjdGVkX2F0dHJzlF2UKGr2AwAAS2aGlGoGBAAAS2aGlGrzAwAAS2aGlGoQBAAAS2aG
lGoFBAAAS2aGlGoCBAAAS2aGlGr0AwAAS2aGlGoEBAAAS2aGlGoABAAAS2aGlGr+AwAAS2aGlGoB
BAAAS2aGlGr8AwAAS2aGlGr5AwAAS2aGlGobBAAAS2aGlGoDBAAAS2aGlGoZBAAAS2aGlGoHBAAA
S2aGlGr1AwAAS2aGlGr9AwAAS2aGlGr7AwAAS2aGlGoLBAAAS2aGlGr6AwAAS2aGlGoeBAAAS2aG
lGoaBAAAS2aGlGoNBAAAS2aGlGoXBAAAS2aGlGr4AwAAS2aGlGocBAAAS2aGlGoYBAAAS2aGlGod
BAAAS2aGlGoRBAAAS2aGlGoMBAAAS2aGlGoUBAAAS2aGlGr3AwAAS2aGlGr/AwAAS2aGlGofBAAA
S2aGlGoPBAAAS2aGlGoIBAAAS2aGlGoJBAAAS2aGlGogBAAAS2aGlGoSBAAAS2aGlGoKBAAAS2aG
lGoTBAAAS2aGlGoVBAAAS2aGlGoWBAAAS2aGlGoOBAAAS2aGlGVK/f///4aUjA9zZWxlY3Rpb25N
ZXRob2SUSwNK/v///4aUaBlLA3VoUn2UKGrzAwAASwJq9AMAAEsCavUDAABLAmr2AwAASwJq9wMA
AEsCavgDAABLAmr5AwAASwJq+gMAAEsCavsDAABLAmr8AwAASwJq/QMAAEsCav4DAABLAmr/AwAA
SwJqAAQAAEsCagEEAABLAmoCBAAASwJqAwQAAEsCagQEAABLAmoFBAAASwJqBgQAAEsCagcEAABL
AmoIBAAASwJqCQQAAEsCagoEAABLAmoLBAAASwJqDAQAAEsCag0EAABLAmoOBAAASwJqDwQAAEsC
ahAEAABLAmoRBAAASwJqEgQAAEsCahMEAABLAmoUBAAASwJqFQQAAEsCahYEAABLAmoXBAAASwJq
GAQAAEsCahkEAABLAmoaBAAASwJqGwQAAEsCahwEAABLAmodBAAASwJqHgQAAEsCah8EAABLAmog
BAAASwJqIQQAAEsBdWixfZQoaiMEAABLA2okBAAASwNqJQQAAEsDaiYEAABLA2onBAAASwNqKAQA
AEsDaikEAABLA2oqBAAASwNqKwQAAEsCaiwEAABLAWotBAAASwFqLgQAAEsBai8EAABLAWowBAAA
SwFqMQQAAEsCajIEAABLAWozBAAASwFqNAQAAEsCajUEAABLAWo2BAAASwFqNwQAAEsCajgEAABL
AWo5BAAASwFqOgQAAEsCajsEAABLAmo8BAAASwJ1dWJldS4=
</properties>
		<properties format="pickle" node_id="10">gASVp4wAAAAAAAB9lCiMFGNvbXBhcmlzb25fY3JpdGVyaW9ulEsAjBJjb250cm9sQXJlYVZpc2li
bGWUiIwNY3Zfc3RyYXRpZmllZJSIjAduX2ZvbGRzlEsDjAluX3JlcGVhdHOUSwOMCnJlc2FtcGxp
bmeUSwOMBHJvcGWURz+5mZmZmZmajAtzYW1wbGVfc2l6ZZRLDIwTc2F2ZWRXaWRnZXRHZW9tZXRy
eZRDQgHZ0MsAAwAAAAANPAAAAAAAAA8AAAAB9QAADTwAAAAWAAAPAAAAAfUAAAABAAAAAA1wAAAN
PAAAABYAAA8AAAAB9ZSMEnNodWZmbGVfc3RyYXRpZmllZJSIjAh1c2Vfcm9wZZSJjAtzY29yZV90
YWJsZZR9lIwMc2hvd25fc2NvcmVzlI+UKIwCQ0GUjAlQcmVjaXNpb26UjANNU0WUjARSTVNFlIwD
TUFFlIwDQVVDlIwCRjGUjAZSZWNhbGyUjAJSMpSQc4wLX192ZXJzaW9uX1+USwOMEGNvbnRleHRf
c2V0dGluZ3OUXZQojBVvcmFuZ2V3aWRnZXQuc2V0dGluZ3OUjAdDb250ZXh0lJOUKYGUfZQojAZ2
YWx1ZXOUfZQojA9jbGFzc19zZWxlY3Rpb26UjBYoQXZlcmFnZSBvdmVyIGNsYXNzZXMplEr/////
hpSMDGZvbGRfZmVhdHVyZZSMCmV4cGVyaW1lbnSUS2WGlIwVZm9sZF9mZWF0dXJlX3NlbGVjdGVk
lIlK/v///4aUaA19lGgaSwN1jAphdHRyaWJ1dGVzlCiMGE15ZWxvaWQgY2VsbHMgKEZTKSAoRDE0
KZRLAoaUjA9Nb25vY3l0ZXMgKEQxNCmUSwKGlIwQTGV1a29jeXRlcyAoRDE0KZRLAoaUjBdNeWVs
b2lkIGNlbGxzIChGUykgKEQ3KZRLAoaUjBFOZXV0cm9waGlscyAoRDE0KZRLAoaUjAtHLUNTRiAo
RDE0KZRLAoaUjBRDRDExYisgTHk2Q19HLSAoRDE0KZRLAoaUjBBOZXV0cm9waGlscyAoRDcplEsC
hpSMCkctQ1NGIChENymUSwKGlIwaQ0QxMWIrIEx5NkNpbnQgTHk2Ry0gKEQxNCmUSwKGlIwIREMg
KEQxNCmUSwKGlIwPREMgUEQtTDErIChEMTQplEsChpSMD0xldWtvY3l0ZXMgKEQ3KZRLAoaUjBFF
b3Npbm9waGlscyAoRDE0KZRLAoaUjA5Nb25vY3l0ZXMgKEQ3KZRLAoaUjBNDRDExYisgTHk2Q19H
LSAoRDcplEsChpSMCUlMLTYgKEQ3KZRLAoaUjBZFb3Npbm9waGlscyAoRlMpIChEMTQplEsChpSM
C0NYQ0wxMyAoRDcplEsChpSMDENYQ0wxMCAoRDE0KZRLAoaUdJSMBW1ldGFzlCiMB1NhbXBsZTqU
SwOGlGgoSwGGlIwbU2FtcGxlOiBOaWwgbm9ybSBjZWxscyAoRDcplEsDhpSMHVNhbXBsZSBOaWwg
bm9ybWFsaXNlZCBMUCAoRDcplEsDhpSMA2RheZRLAYaUjBdTYW1wbGUgUHJpbmZsYW0gTFAgKEQ3
KZRLA4aUjAxTYW1wbGUgY2hlY2uUSwOGlIwZU2FtcGxlIG1ldGEgZGF0YSBhbmQgbWFzc5RLA4aU
jA1TYW1wbGU6IChEMTQplEsDhpSMDlNhbXBsZSBjaGVjayAylEsDhpSMHFNhbXBsZTogTmlsIG5v
cm0gY2VsbHMgKEQxNCmUSwOGlIwOVHVtb3VyIChyaWdodCmUSwGGlIweU2FtcGxlIE5pbCBub3Jt
YWxpc2VkIExQIChEMTQplEsDhpSMBGNhZ2WUSwGGlIwYU2FtcGxlIFByaW5mbGFtIExQIChEMTQp
lEsDhpSMBGRhdGWUSwKGlIwOU2FtcGxlIGNoZWNrIDOUSwOGlIwGc2FtcGxllEsChpSMBnR1bW91
cpRLAYaUjAZ0aXNzdWWUSwGGlIwJdGVjaG5pcXVllEsBhpSMCVRyZWF0bWVudJRLAYaUjAZTdHJh
aW6USwGGlIwGR2VuZGVylEsBhpSMC0FnZSAod2Vla3MplEsChpSMFFJpZ2h0X3R1bW91cl8obWcp
IEQ4lEsChpSMD1NwbGVlbiAobWcpIEQxNZRLAoaUjA5TcGxlZW4gKG1nKSBEOJRLAoaUjAl0cmVh
dG1lbnSUSwGGlIwFQmVhZHOUSwKGlIwKQmVhZHMgKEQ3KZRLAoaUjBVSaWdodCBUdW1vdXIgKG1n
KSBEMTWUSwKGlIwLQmVhZHMgKEQxNCmUSwKGlHSUjApjbGFzc192YXJzlIwMdHVtb3VyX21vZGVs
lEsBhpSFlHViaB8pgZR9lChoIn2UKGgkaCVK/////4aUaCdoKEtlhpRoKolK/v///4aUaA19lGga
SwN1aC0oaDhLAoaUaDZLAoaUaFBLAoaUaDJLAoaUaDBLAoaUaDxLAoaUaC5LAoaUaD5LAoaUaEJL
AoaUaDRLAoaUaDpLAoaUaERLAoaUaEBLAoaUaFJLAoaUaExLAoaUaEZLAoaUaEhLAoaUaEpLAoaU
jBZMeW1waG9jeXRlcyAoRlMpIChEMTQplEsChpSMCkNDTDIgKEQxNCmUSwKGlHSUaFcoaFhLA4aU
aChLAYaUaFtLA4aUaF1LA4aUaF9LAYaUaGFLA4aUaGNLA4aUaGVLA4aUaGdLA4aUaGlLA4aUaGtL
A4aUaG1LAYaUaG9LA4aUaHFLAYaUaHNLA4aUaHVLAoaUaHdLA4aUaHlLAoaUaHtLAYaUaH1LAYaU
aH9LAYaUaIFLAYaUaINLAYaUaIVLAYaUaIdLAoaUaIlLAoaUaItLAoaUaI1LAoaUaI9LAYaUaJFL
AoaUaJNLAoaUaJVLAoaUaJdLAoaUdJRommibSwGGlIWUdWJoHymBlH2UKGgifZQoaCRoJUr/////
hpRoJ2goS2WGlGgqiUr+////hpRoDX2UaBpLA3VoLShoLksChpRoMEsChpRoNEsChpRoPEsChpRo
OksChpRoNksChpRoMksChpRoPksChpRoOEsChpRoQEsChpRoQksChpRoRksChpRoREsChpRoUEsC
hpRoSEsChpSMEVRyZWdzIFBELTErIChEMTQplEsChpRoTEsChpRoVEsChpRouUsChpRoUksChpR0
lGhXKGhYSwOGlGgoSwGGlGhbSwOGlGhdSwOGlGhfSwGGlGhhSwOGlGhjSwOGlGhlSwOGlGhnSwOG
lGhpSwOGlGhrSwOGlGhtSwGGlGhvSwOGlGhxSwGGlGhzSwOGlGh1SwKGlGh3SwOGlGh5SwKGlGh7
SwGGlGh9SwGGlGh/SwGGlGiBSwGGlGiDSwGGlGiFSwGGlGiHSwKGlGiJSwKGlGiLSwKGlGiNSwKG
lGiPSwGGlGiRSwKGlGiTSwKGlGiVSwKGlGiXSwKGlHSUaJpom0sBhpSFlHViaB8pgZR9lChoIn2U
KGgkaCVK/////4aUaCdoKEtlhpRoKolK/v///4aUaA19lGgaSwN1aC0oaC5LAoaUaDBLAoaUaDJL
AoaUaD5LAoaUaDZLAoaUaDhLAoaUaDxLAoaUaDRLAoaUaDpLAoaUaERLAoaUaEZLAoaUaEBLAoaU
aEJLAoaUaExLAoaUaPZLAoaUjBpDRDExYisgTHk2Q19HLSBQRC1MMSsgKEQ3KZRLAoaUjA5DWENM
MSAoMSkgKEQ3KZRLAoaUaFJLAoaUaFBLAoaUaEpLAoaUdJRoVyhoWEsDhpRoKEsBhpRoW0sDhpRo
XUsDhpRoX0sBhpRoYUsDhpRoY0sDhpRoZUsDhpRoZ0sDhpRoaUsDhpRoa0sDhpRobUsBhpRob0sD
hpRocUsBhpRoc0sDhpRodUsChpRod0sDhpRoeUsChpRoe0sBhpRofUsBhpRof0sBhpRogUsBhpRo
g0sBhpRohUsBhpRoh0sChpRoiUsChpRoi0sChpRojUsChpRoj0sBhpRokUsChpRok0sChpRolUsC
hpRol0sChpR0lGiaaJtLAYaUhZR1YmgfKYGUfZQoaCJ9lCiMD2NsYXNzX3NlbGVjdGlvbpSMFihB
dmVyYWdlIG92ZXIgY2xhc3NlcymUSv////+GlIwMZm9sZF9mZWF0dXJllIwKZXhwZXJpbWVudJRL
ZYaUjBVmb2xkX2ZlYXR1cmVfc2VsZWN0ZWSUiUr+////hpSMC3Njb3JlX3RhYmxllH2UaBpLA3Vo
LSiMEU5ldXRyb3BoaWxzIChEMTQplEsChpSMGE15ZWxvaWQgY2VsbHMgKEZTKSAoRDE0KZRLAoaU
jApHLUNTRiAoRDcplEsChpSMEExldWtvY3l0ZXMgKEQxNCmUSwKGlIwLRy1DU0YgKEQxNCmUSwKG
lIwQTmV1dHJvcGhpbHMgKEQ3KZRLAoaUjA9Nb25vY3l0ZXMgKEQxNCmUSwKGlIwIREMgKEQxNCmU
SwKGlIwPREMgUEQtTDErIChEMTQplEsChpSMFkVvc2lub3BoaWxzIChGUykgKEQxNCmUSwKGlIwU
Q0QxMWIrIEx5NkNfRy0gKEQxNCmUSwKGlIwXTXllbG9pZCBjZWxscyAoRlMpIChENymUSwKGlIwP
TGV1a29jeXRlcyAoRDcplEsChpSMGkNEMTFiKyBMeTZDaW50IEx5NkctIChEMTQplEsChpSME0NE
MTFiKyBMeTZDX0ctIChENymUSwKGlIwOTW9ub2N5dGVzIChENymUSwKGlIwRRW9zaW5vcGhpbHMg
KEQxNCmUSwKGlIwbQ0QxMWIrIEx5NkNfRy0gUEQtTDErIChEMTQplEsChpSMDkNYQ0wxICgxKSAo
RDcplEsChpSMGkNEMTFiKyBMeTZDX0ctIFBELUwxKyAoRDcplEsChpR0lGhXKIwHU2FtcGxlOpRL
A4aUamoBAABLAYaUjBtTYW1wbGU6IE5pbCBub3JtIGNlbGxzIChENymUSwOGlIwdU2FtcGxlIE5p
bCBub3JtYWxpc2VkIExQIChENymUSwOGlIwDZGF5lEsBhpSMF1NhbXBsZSBQcmluZmxhbSBMUCAo
RDcplEsDhpSMDFNhbXBsZSBjaGVja5RLA4aUjBlTYW1wbGUgbWV0YSBkYXRhIGFuZCBtYXNzlEsD
hpSMDVNhbXBsZTogKEQxNCmUSwOGlIwOU2FtcGxlIGNoZWNrIDKUSwOGlIwcU2FtcGxlOiBOaWwg
bm9ybSBjZWxscyAoRDE0KZRLA4aUjA5UdW1vdXIgKHJpZ2h0KZRLAYaUjB5TYW1wbGUgTmlsIG5v
cm1hbGlzZWQgTFAgKEQxNCmUSwOGlIwEY2FnZZRLAYaUjBhTYW1wbGUgUHJpbmZsYW0gTFAgKEQx
NCmUSwOGlIwEZGF0ZZRLAoaUjA5TYW1wbGUgY2hlY2sgM5RLA4aUjAZzYW1wbGWUSwKGlIwGdHVt
b3VylEsBhpSMBnRpc3N1ZZRLAYaUjAl0ZWNobmlxdWWUSwGGlIwJVHJlYXRtZW50lEsBhpSMBlN0
cmFpbpRLAYaUjAZHZW5kZXKUSwGGlIwLQWdlICh3ZWVrcymUSwKGlIwUUmlnaHRfdHVtb3VyXyht
ZykgRDiUSwKGlIwPU3BsZWVuIChtZykgRDE1lEsChpSMDlNwbGVlbiAobWcpIEQ4lEsChpSMCXRy
ZWF0bWVudJRLAYaUjAVCZWFkc5RLAoaUjApCZWFkcyAoRDcplEsChpSMFVJpZ2h0IFR1bW91ciAo
bWcpIEQxNZRLAoaUjAtCZWFkcyAoRDE0KZRLAoaUdJRomowMdHVtb3VyX21vZGVslEsBhpSFlHVi
aB8pgZR9lChoIn2UKGpmAQAAamcBAABK/////4aUamkBAABqagEAAEtlhpRqbAEAAIlK/v///4aU
am4BAAB9lGgaSwN1aC0oanIBAABLAoaUanABAABLAoaUaoYBAABLAoaUanoBAABLAoaUanwBAABL
AoaUaoQBAABLAoaUanQBAABLAoaUangBAABLAoaUanYBAABLAoaUaooBAABLAoaUan4BAABLAoaU
aoABAABLAoaUaowBAABLAoaUaoIBAABLAoaUapABAABLAoaUao4BAABLAoaUjApDQ0wyIChEMTQp
lEsChpSMC0NYQ0wxMyAoRDcplEsChpRqiAEAAEsChpRqlgEAAEsChpR0lGhXKGqZAQAASwOGlGpq
AQAASwGGlGqcAQAASwOGlGqeAQAASwOGlGqgAQAASwGGlGqiAQAASwOGlGqkAQAASwOGlGqmAQAA
SwOGlGqoAQAASwOGlGqqAQAASwOGlGqsAQAASwOGlGquAQAASwGGlGqwAQAASwOGlGqyAQAASwGG
lGq0AQAASwOGlGq2AQAASwKGlGq4AQAASwOGlGq6AQAASwKGlGq8AQAASwGGlGq+AQAASwGGlGrA
AQAASwGGlGrCAQAASwGGlGrEAQAASwGGlGrGAQAASwGGlGrIAQAASwKGlGrKAQAASwKGlGrMAQAA
SwKGlGrOAQAASwKGlGrQAQAASwGGlGrSAQAASwKGlGrUAQAASwKGlGrWAQAASwKGlGrYAQAASwKG
lHSUaJpq2wEAAEsBhpSFlHViaB8pgZR9lChoIn2UKGpmAQAAamcBAABK/////4aUamkBAABqagEA
AEtlhpRqbAEAAIlK/v///4aUam4BAAB9lGgaSwN1aC0oanYBAABLAoaUanIBAABLAoaUanQBAABL
AoaUanABAABLAoaUanwBAABLAoaUaoYBAABLAoaUanoBAABLAoaUangBAABLAoaUan4BAABLAoaU
aooBAABLAoaUaoQBAABLAoaUaowBAABLAoaUaoABAABLAoaUaogBAABLAoaUapABAABLAoaUjBFU
cmVncyBQRC0xKyAoRDE0KZRLAoaUapYBAABLAoaUaoIBAABLAoaUapQBAABLAoaUavUBAABLAoaU
dJRoVyhqmQEAAEsDhpRqagEAAEsBhpRqnAEAAEsDhpRqngEAAEsDhpRqoAEAAEsBhpRqogEAAEsD
hpRqpAEAAEsDhpRqpgEAAEsDhpRqqAEAAEsDhpRqqgEAAEsDhpRqrAEAAEsDhpRqrgEAAEsBhpRq
sAEAAEsDhpRqsgEAAEsBhpRqtAEAAEsDhpRqtgEAAEsChpRquAEAAEsDhpRqugEAAEsChpRqvAEA
AEsBhpRqvgEAAEsBhpRqwAEAAEsBhpRqwgEAAEsBhpRqxAEAAEsBhpRqxgEAAEsBhpRqyAEAAEsC
hpRqygEAAEsChpRqzAEAAEsChpRqzgEAAEsChpRq0AEAAEsBhpRq0gEAAEsChpRq1AEAAEsChpRq
1gEAAEsChpRq2AEAAEsChpR0lGiaatsBAABLAYaUhZR1YmgfKYGUfZQoaCJ9lCiMD2NsYXNzX3Nl
bGVjdGlvbpSMFihBdmVyYWdlIG92ZXIgY2xhc3NlcymUSv////+GlIwMZm9sZF9mZWF0dXJllIwK
ZXhwZXJpbWVudJRLZYaUjBVmb2xkX2ZlYXR1cmVfc2VsZWN0ZWSUiUr+////hpSMC3Njb3JlX3Rh
YmxllH2UaBpLA3VoLSiMCkctQ1NGIChENymUSwKGlIwQTmV1dHJvcGhpbHMgKEQ3KZRLAoaUjBdN
eWVsb2lkIGNlbGxzIChGUykgKEQ3KZRLAoaUjBFOZXV0cm9waGlscyAoRDE0KZRLAoaUjBhNeWVs
b2lkIGNlbGxzIChGUykgKEQxNCmUSwKGlIwPTW9ub2N5dGVzIChEMTQplEsChpSMEVRyZWdzIFBE
LTErIChEMTQplEsChpSMFENEMTFiKyBMeTZDX0ctIChEMTQplEsChpSMDk5LIGNlbGxzIChEMTQp
lEsChpSMC0ctQ1NGIChEMTQplEsChpSME0NEMTFiKyBMeTZDX0ctIChENymUSwKGlIwPTGV1a29j
eXRlcyAoRDcplEsChpSMEExldWtvY3l0ZXMgKEQxNCmUSwKGlIwaQ0QxMWIrIEx5NkNfRy0gUEQt
TDErIChENymUSwKGlIwOQ1hDTDEgKDEpIChENymUSwKGlIwWRW9zaW5vcGhpbHMgKEZTKSAoRDE0
KZRLAoaUjBpDRDExYisgTHk2Q2ludCBMeTZHLSAoRDE0KZRLAoaUjApDQ0wyIChEMTQplEsChpSM
EUVvc2lub3BoaWxzIChEMTQplEsChpSMFkx5bXBob2N5dGVzIChGUykgKEQxNCmUSwKGlHSUaFco
jAdTYW1wbGU6lEsDhpRqaAIAAEsBhpSMG1NhbXBsZTogTmlsIG5vcm0gY2VsbHMgKEQ3KZRLA4aU
jB1TYW1wbGUgTmlsIG5vcm1hbGlzZWQgTFAgKEQ3KZRLA4aUjANkYXmUSwGGlIwXU2FtcGxlIFBy
aW5mbGFtIExQIChENymUSwOGlIwMU2FtcGxlIGNoZWNrlEsDhpSMGVNhbXBsZSBtZXRhIGRhdGEg
YW5kIG1hc3OUSwOGlIwNU2FtcGxlOiAoRDE0KZRLA4aUjA5TYW1wbGUgY2hlY2sgMpRLA4aUjBxT
YW1wbGU6IE5pbCBub3JtIGNlbGxzIChEMTQplEsDhpSMDlR1bW91ciAocmlnaHQplEsBhpSMHlNh
bXBsZSBOaWwgbm9ybWFsaXNlZCBMUCAoRDE0KZRLA4aUjARjYWdllEsBhpSMGFNhbXBsZSBQcmlu
ZmxhbSBMUCAoRDE0KZRLA4aUjARkYXRllEsChpSMDlNhbXBsZSBjaGVjayAzlEsDhpSMBnNhbXBs
ZZRLAoaUjAZ0dW1vdXKUSwGGlIwGdGlzc3VllEsBhpSMCXRlY2huaXF1ZZRLAYaUjAlUcmVhdG1l
bnSUSwGGlIwGU3RyYWlulEsBhpSMBkdlbmRlcpRLAYaUjAtBZ2UgKHdlZWtzKZRLAoaUjBRSaWdo
dF90dW1vdXJfKG1nKSBEOJRLAoaUjA9TcGxlZW4gKG1nKSBEMTWUSwKGlIwOU3BsZWVuIChtZykg
RDiUSwKGlIwJdHJlYXRtZW50lEsBhpSMBUJlYWRzlEsChpSMCkJlYWRzIChENymUSwKGlIwVUmln
aHQgVHVtb3VyIChtZykgRDE1lEsChpSMC0JlYWRzIChEMTQplEsChpR0lGiajAx0dW1vdXJfbW9k
ZWyUSwGGlIWUdWJoHymBlH2UKGgifZQoamQCAABqZQIAAEr/////hpRqZwIAAGpoAgAAS2WGlGpq
AgAAiUr+////hpRqbAIAAH2UaBpLA3VoLShqcgIAAEsChpRqbgIAAEsChpRqcAIAAEsChpRqdAIA
AEsChpRqgAIAAEsChpRqiAIAAEsChpRqdgIAAEsChpRqhgIAAEsChpRqhAIAAEsChpRqeAIAAEsC
hpRqggIAAEsChpRqjAIAAEsChpRqfAIAAEsChpSMCERDIChEMTQplEsChpSMDk1vbm9jeXRlcyAo
RDcplEsChpRqfgIAAEsChpSMD0RDIFBELUwxKyAoRDE0KZRLAoaUao4CAABLAoaUapICAABLAoaU
jA5DWENMMSAoMikgKEQ3KZRLAoaUdJRoVyhqlwIAAEsDhpRqaAIAAEsBhpRqmgIAAEsDhpRqnAIA
AEsDhpRqngIAAEsBhpRqoAIAAEsDhpRqogIAAEsDhpRqpAIAAEsDhpRqpgIAAEsDhpRqqAIAAEsD
hpRqqgIAAEsDhpRqrAIAAEsBhpRqrgIAAEsDhpRqsAIAAEsBhpRqsgIAAEsDhpRqtAIAAEsChpRq
tgIAAEsDhpRquAIAAEsChpRqugIAAEsBhpRqvAIAAEsBhpRqvgIAAEsBhpRqwAIAAEsBhpRqwgIA
AEsBhpRqxAIAAEsBhpRqxgIAAEsChpRqyAIAAEsChpRqygIAAEsChpRqzAIAAEsChpRqzgIAAEsB
hpRq0AIAAEsChpRq0gIAAEsChpRq1AIAAEsChpRq1gIAAEsChpR0lGiaatkCAABLAYaUhZR1Ymgf
KYGUfZQoaCJ9lChqZAIAAGplAgAASv////+GlGpnAgAAamgCAABLZYaUamoCAACJSv7///+GlGps
AgAAfZRoGksDdWgtKGpyAgAASwKGlGpuAgAASwKGlGpwAgAASwKGlGqGAgAASwKGlGp0AgAASwKG
lGp2AgAASwKGlGqAAgAASwKGlGp8AgAASwKGlGr1AgAASwKGlGp4AgAASwKGlGqIAgAASwKGlGqM
AgAASwKGlGqCAgAASwKGlGqEAgAASwKGlGrwAgAASwKGlGryAgAASwKGlGp6AgAASwKGlGqSAgAA
SwKGlGqOAgAASwKGlGp+AgAASwKGlHSUaFcoapcCAABLA4aUamgCAABLAYaUapoCAABLA4aUapwC
AABLA4aUap4CAABLAYaUaqACAABLA4aUaqICAABLA4aUaqQCAABLA4aUaqYCAABLA4aUaqgCAABL
A4aUaqoCAABLA4aUaqwCAABLAYaUaq4CAABLA4aUarACAABLAYaUarICAABLA4aUarQCAABLAoaU
arYCAABLA4aUargCAABLAoaUaroCAABLAYaUarwCAABLAYaUar4CAABLAYaUasACAABLAYaUasIC
AABLAYaUasQCAABLAYaUasYCAABLAoaUasgCAABLAoaUasoCAABLAoaUaswCAABLAoaUas4CAABL
AYaUatACAABLAoaUatICAABLAoaUatQCAABLAoaUatYCAABLAoaUdJRommrZAgAASwGGlIWUdWJo
HymBlH2UKGgifZQoamQCAABqZQIAAEr/////hpRqZwIAAGpoAgAAS2WGlGpqAgAAiUr+////hpRq
bAIAAH2UaBpLA3VoLShqcAIAAEsChpRqbgIAAEsChpRqcgIAAEsChpRqdgIAAEsChpRqdAIAAEsC
hpRqhgIAAEsChpRqggIAAEsChpRqeAIAAEsChpRqgAIAAEsChpRqfgIAAEsChpRqhAIAAEsChpRq
kgIAAEsChpRq9QIAAEsChpRqjAIAAEsChpRqkAIAAEsChpRqfAIAAEsChpRq8AIAAEsChpRq8gIA
AEsChpRqiAIAAEsChpSMDUlMLTEycDQwIChENymUSwKGlHSUaFcoapcCAABLA4aUamgCAABLAYaU
apoCAABLA4aUapwCAABLA4aUap4CAABLAYaUaqACAABLA4aUaqICAABLA4aUaqQCAABLA4aUaqYC
AABLA4aUaqgCAABLA4aUaqoCAABLA4aUaqwCAABLAYaUaq4CAABLA4aUarACAABLAYaUarICAABL
A4aUarQCAABLAoaUarYCAABLA4aUargCAABLAoaUaroCAABLAYaUarwCAABLAYaUar4CAABLAYaU
asACAABLAYaUasICAABLAYaUasQCAABLAYaUasYCAABLAoaUasgCAABLAoaUasoCAABLAoaUaswC
AABLAoaUas4CAABLAYaUatACAABLAoaUatICAABLAoaUatQCAABLAoaUatYCAABLAoaUdJRommrZ
AgAASwGGlIWUdWJoHymBlH2UKGgifZQojA9jbGFzc19zZWxlY3Rpb26UjBYoQXZlcmFnZSBvdmVy
IGNsYXNzZXMplEr/////hpSMDGZvbGRfZmVhdHVyZZSMCmV4cGVyaW1lbnSUS2WGlIwVZm9sZF9m
ZWF0dXJlX3NlbGVjdGVklIlK/v///4aUjAtzY29yZV90YWJsZZR9lGgaSwN1aC0ojBBOZXV0cm9w
aGlscyAoRDcplEsChpSMF015ZWxvaWQgY2VsbHMgKEZTKSAoRDcplEsChpSMCkctQ1NGIChENymU
SwKGlIwRTmV1dHJvcGhpbHMgKEQxNCmUSwKGlIwPTGV1a29jeXRlcyAoRDcplEsChpSMEExldWtv
Y3l0ZXMgKEQxNCmUSwKGlIwPTW9ub2N5dGVzIChEMTQplEsChpSMFkVvc2lub3BoaWxzIChGUykg
KEQxNCmUSwKGlIwTQ0QxMWIrIEx5NkNfRy0gKEQ3KZRLAoaUjBRDRDExYisgTHk2Q19HLSAoRDE0
KZRLAoaUjBhNeWVsb2lkIGNlbGxzIChGUykgKEQxNCmUSwKGlIwIREMgKEQxNCmUSwKGlIwOTksg
Y2VsbHMgKEQxNCmUSwKGlIwLRy1DU0YgKEQxNCmUSwKGlIwPREMgUEQtTDErIChEMTQplEsChpSM
GkNEMTFiKyBMeTZDX0ctIFBELUwxKyAoRDcplEsChpSMDk1vbm9jeXRlcyAoRDcplEsChpSMGkNE
MTFiKyBMeTZDaW50IEx5NkctIChEMTQplEsChpSMC0NYQ0wxMyAoRDcplEsChpSMEVRyZWdzIFBE
LTErIChEMTQplEsChpR0lGhXKIwHU2FtcGxlOpRLA4aUaqgDAABLAYaUjBtTYW1wbGU6IE5pbCBu
b3JtIGNlbGxzIChENymUSwOGlIwdU2FtcGxlIE5pbCBub3JtYWxpc2VkIExQIChENymUSwOGlIwD
ZGF5lEsBhpSMF1NhbXBsZSBQcmluZmxhbSBMUCAoRDcplEsDhpSMDFNhbXBsZSBjaGVja5RLA4aU
jBlTYW1wbGUgbWV0YSBkYXRhIGFuZCBtYXNzlEsDhpSMDVNhbXBsZTogKEQxNCmUSwOGlIwOU2Ft
cGxlIGNoZWNrIDKUSwOGlIwcU2FtcGxlOiBOaWwgbm9ybSBjZWxscyAoRDE0KZRLA4aUjA5UdW1v
dXIgKHJpZ2h0KZRLAYaUjB5TYW1wbGUgTmlsIG5vcm1hbGlzZWQgTFAgKEQxNCmUSwOGlIwEY2Fn
ZZRLAYaUjBhTYW1wbGUgUHJpbmZsYW0gTFAgKEQxNCmUSwOGlIwEZGF0ZZRLAoaUjA5TYW1wbGUg
Y2hlY2sgM5RLA4aUjAZzYW1wbGWUSwKGlIwGdHVtb3VylEsBhpSMBnRpc3N1ZZRLAYaUjAl0ZWNo
bmlxdWWUSwGGlIwJVHJlYXRtZW50lEsBhpSMBlN0cmFpbpRLAYaUjAZHZW5kZXKUSwGGlIwLQWdl
ICh3ZWVrcymUSwKGlIwUUmlnaHRfdHVtb3VyXyhtZykgRDiUSwKGlIwPU3BsZWVuIChtZykgRDE1
lEsChpSMDlNwbGVlbiAobWcpIEQ4lEsChpSMCXRyZWF0bWVudJRLAYaUjAVCZWFkc5RLAoaUjApC
ZWFkcyAoRDcplEsChpSMFVJpZ2h0IFR1bW91ciAobWcpIEQxNZRLAoaUjAtCZWFkcyAoRDE0KZRL
AoaUdJRomowMdHVtb3VyX21vZGVslEsBhpSFlHViaB8pgZR9lChoIn2UKGqkAwAAaqUDAABK////
/4aUaqcDAABqqAMAAEtlhpRqqgMAAIlK/v///4aUaqwDAAB9lGgaSwN1aC0oaq4DAABLAoaUasID
AABLAoaUarADAABLAoaUarIDAABLAoaUarQDAABLAoaUasoDAABLAoaUaroDAABLAoaUasQDAABL
AoaUasgDAABLAoaUargDAABLAoaUaswDAABLAoaUar4DAABLAoaUas4DAABLAoaUarYDAABLAoaU
atADAABLAoaUasADAABLAoaUarwDAABLAoaUasYDAABLAoaUjBFFb3Npbm9waGlscyAoRDE0KZRL
AoaUjAdEQyAoRDcplEsChpR0lGhXKGrXAwAASwOGlGqoAwAASwGGlGraAwAASwOGlGrcAwAASwOG
lGreAwAASwGGlGrgAwAASwOGlGriAwAASwOGlGrkAwAASwOGlGrmAwAASwOGlGroAwAASwOGlGrq
AwAASwOGlGrsAwAASwGGlGruAwAASwOGlGrwAwAASwGGlGryAwAASwOGlGr0AwAASwKGlGr2AwAA
SwOGlGr4AwAASwKGlGr6AwAASwGGlGr8AwAASwGGlGr+AwAASwGGlGoABAAASwGGlGoCBAAASwGG
lGoEBAAASwGGlGoGBAAASwKGlGoIBAAASwKGlGoKBAAASwKGlGoMBAAASwKGlGoOBAAASwGGlGoQ
BAAASwKGlGoSBAAASwKGlGoUBAAASwKGlGoWBAAASwKGlHSUaJpqGQQAAEsBhpSFlHViaB8pgZR9
lChoIn2UKGqkAwAAaqUDAABK/////4aUaqcDAABqqAMAAEtlhpRqqgMAAIlK/v///4aUaqwDAAB9
lGgaSwN1aC0oaq4DAABLAoaUarIDAABLAoaUarADAABLAoaUarQDAABLAoaUasIDAABLAoaUaroD
AABLAoaUasQDAABLAoaUargDAABLAoaUatQDAABLAoaUaswDAABLAoaUarwDAABLAoaUarYDAABL
AoaUasADAABLAoaUas4DAABLAoaUasoDAABLAoaUar4DAABLAoaUasYDAABLAoaUasgDAABLAoaU
atADAABLAoaUjA5DWENMMSAoMSkgKEQ3KZRLAoaUdJRoVyhq1wMAAEsDhpRqqAMAAEsBhpRq2gMA
AEsDhpRq3AMAAEsDhpRq3gMAAEsBhpRq4AMAAEsDhpRq4gMAAEsDhpRq5AMAAEsDhpRq5gMAAEsD
hpRq6AMAAEsDhpRq6gMAAEsDhpRq7AMAAEsBhpRq7gMAAEsDhpRq8AMAAEsBhpRq8gMAAEsDhpRq
9AMAAEsChpRq9gMAAEsDhpRq+AMAAEsChpRq+gMAAEsBhpRq/AMAAEsBhpRq/gMAAEsBhpRqAAQA
AEsBhpRqAgQAAEsBhpRqBAQAAEsBhpRqBgQAAEsChpRqCAQAAEsChpRqCgQAAEsChpRqDAQAAEsC
hpRqDgQAAEsBhpRqEAQAAEsChpRqEgQAAEsChpRqFAQAAEsChpRqFgQAAEsChpR0lGiaahkEAABL
AYaUhZR1YmgfKYGUfZQoaCJ9lChqpAMAAGqlAwAASv////+GlGqnAwAAaqgDAABLZYaUaqoDAACJ
Sv7///+GlGqsAwAAfZRoGksDdWgtKGqwAwAASwKGlGquAwAASwKGlGqyAwAASwKGlGrCAwAASwKG
lGq6AwAASwKGlGq4AwAASwKGlGq0AwAASwKGlGrGAwAASwKGlGrEAwAASwKGlGrIAwAASwKGlGrO
AwAASwKGlGq+AwAASwKGlGrAAwAASwKGlGq8AwAASwKGlGo1BAAASwKGlGrKAwAASwKGlGrMAwAA
SwKGlGq2AwAASwKGlGrUAwAASwKGlIwOQ0NMMTcgKDEpIChENymUSwKGlHSUaFcoatcDAABLA4aU
aqgDAABLAYaUatoDAABLA4aUatwDAABLA4aUat4DAABLAYaUauADAABLA4aUauIDAABLA4aUauQD
AABLA4aUauYDAABLA4aUaugDAABLA4aUauoDAABLA4aUauwDAABLAYaUau4DAABLA4aUavADAABL
AYaUavIDAABLA4aUavQDAABLAoaUavYDAABLA4aUavgDAABLAoaUavoDAABLAYaUavwDAABLAYaU
av4DAABLAYaUagAEAABLAYaUagIEAABLAYaUagQEAABLAYaUagYEAABLAoaUaggEAABLAoaUagoE
AABLAoaUagwEAABLAoaUag4EAABLAYaUahAEAABLAoaUahIEAABLAoaUahQEAABLAoaUahYEAABL
AoaUdJRommoZBAAASwGGlIWUdWJoHymBlH2UKGgifZQojA9jbGFzc19zZWxlY3Rpb26UjBYoQXZl
cmFnZSBvdmVyIGNsYXNzZXMplEr/////hpSMDGZvbGRfZmVhdHVyZZSMCmV4cGVyaW1lbnSUS2WG
lIwVZm9sZF9mZWF0dXJlX3NlbGVjdGVklIlK/v///4aUjAtzY29yZV90YWJsZZR9lGgaSwN1aC0o
jBFOZXV0cm9waGlscyAoRDE0KZRLAoaUjBhNeWVsb2lkIGNlbGxzIChGUykgKEQxNCmUSwKGlIwK
Ry1DU0YgKEQ3KZRLAoaUjBBOZXV0cm9waGlscyAoRDcplEsChpSMC0ctQ1NGIChEMTQplEsChpSM
F015ZWxvaWQgY2VsbHMgKEZTKSAoRDcplEsChpSMGkNEMTFiKyBMeTZDaW50IEx5NkctIChEMTQp
lEsChpSMCkNDTDIgKEQxNCmUSwKGlIwOQ0NMMTcgKDEpIChENymUSwKGlIwMQ1hDTDEwIChEMTQp
lEsChpSMGkNEMTFiKyBMeTZDX0ctIFBELUwxKyAoRDcplEsChpSMC0NYQ0wxMyAoRDcplEsChpSM
D0NDTDE3ICgyKSAoRDE0KZRLAoaUjBtDRDExYisgTHk2Q19HLSBQRC1MMSsgKEQxNCmUSwKGlIwO
Q1hDTDEgKDIpIChENymUSwKGlIwMQ1hDTDEzIChEMTQplEsChpSMCUlMLTYgKEQ3KZRLAoaUjAtD
WENMMTAgKEQ3KZRLAoaUjA1CIGNlbGxzIChEMTQplEsChpSMD0NYQ0wxICgyKSAoRDE0KZRLAoaU
dJRoVyiMB1NhbXBsZTqUSwOGlGrnBAAASwGGlIwbU2FtcGxlOiBOaWwgbm9ybSBjZWxscyAoRDcp
lEsDhpSMHVNhbXBsZSBOaWwgbm9ybWFsaXNlZCBMUCAoRDcplEsDhpSMA2RheZRLAYaUjBdTYW1w
bGUgUHJpbmZsYW0gTFAgKEQ3KZRLA4aUjAxTYW1wbGUgY2hlY2uUSwOGlIwZU2FtcGxlIG1ldGEg
ZGF0YSBhbmQgbWFzc5RLA4aUjA1TYW1wbGU6IChEMTQplEsDhpSMDlNhbXBsZSBjaGVjayAylEsD
hpSMHFNhbXBsZTogTmlsIG5vcm0gY2VsbHMgKEQxNCmUSwOGlIwOVHVtb3VyIChyaWdodCmUSwGG
lIweU2FtcGxlIE5pbCBub3JtYWxpc2VkIExQIChEMTQplEsDhpSMBGNhZ2WUSwGGlIwYU2FtcGxl
IFByaW5mbGFtIExQIChEMTQplEsDhpSMBGRhdGWUSwKGlIwOU2FtcGxlIGNoZWNrIDOUSwOGlIwG
c2FtcGxllEsChpSMBnR1bW91cpRLAYaUjAZ0aXNzdWWUSwGGlIwJdGVjaG5pcXVllEsBhpSMCVRy
ZWF0bWVudJRLAYaUjAZTdHJhaW6USwGGlIwGR2VuZGVylEsBhpSMC0FnZSAod2Vla3MplEsChpSM
FFJpZ2h0X3R1bW91cl8obWcpIEQ4lEsChpSMD1NwbGVlbiAobWcpIEQxNZRLAoaUjA5TcGxlZW4g
KG1nKSBEOJRLAoaUjAl0cmVhdG1lbnSUSwGGlIwFQmVhZHOUSwKGlIwKQmVhZHMgKEQ3KZRLAoaU
jBVSaWdodCBUdW1vdXIgKG1nKSBEMTWUSwKGlIwLQmVhZHMgKEQxNCmUSwKGlHSUaJqMDHR1bW91
cl9tb2RlbJRLAYaUhZR1YmgfKYGUfZQoaCJ9lChq4wQAAGrkBAAASv////+GlGrmBAAAaucEAABL
ZYaUaukEAACJSv7///+GlGrrBAAAfZRoGksDdWgtKGrvBAAASwKGlGrtBAAASwKGlGrxBAAASwKG
lGr1BAAASwKGlGrzBAAASwKGlGr3BAAASwKGlGr5BAAASwKGlGoBBQAASwKGlGoDBQAASwKGlGoN
BQAASwKGlGoHBQAASwKGlGr9BAAASwKGlGr/BAAASwKGlGoLBQAASwKGlIwJQ0NMMiAoRDcplEsC
hpRqCQUAAEsChpRqEwUAAEsChpSMD0NDTDE3ICgxKSAoRDE0KZRLAoaUavsEAABLAoaUjA5DQ0wx
NyAoMikgKEQ3KZRLAoaUdJRoVyhqFgUAAEsDhpRq5wQAAEsBhpRqGQUAAEsDhpRqGwUAAEsDhpRq
HQUAAEsBhpRqHwUAAEsDhpRqIQUAAEsDhpRqIwUAAEsDhpRqJQUAAEsDhpRqJwUAAEsDhpRqKQUA
AEsDhpRqKwUAAEsBhpRqLQUAAEsDhpRqLwUAAEsBhpRqMQUAAEsDhpRqMwUAAEsChpRqNQUAAEsD
hpRqNwUAAEsChpRqOQUAAEsBhpRqOwUAAEsBhpRqPQUAAEsBhpRqPwUAAEsBhpRqQQUAAEsBhpRq
QwUAAEsBhpRqRQUAAEsChpRqRwUAAEsChpRqSQUAAEsChpRqSwUAAEsChpRqTQUAAEsBhpRqTwUA
AEsChpRqUQUAAEsChpRqUwUAAEsChpRqVQUAAEsChpR0lGiaalgFAABLAYaUhZR1YmgfKYGUfZQo
aCJ9lCiMD2NsYXNzX3NlbGVjdGlvbpSMFihBdmVyYWdlIG92ZXIgY2xhc3NlcymUSv////+GlIwM
Zm9sZF9mZWF0dXJllIwKZXhwZXJpbWVudJRLZYaUjBVmb2xkX2ZlYXR1cmVfc2VsZWN0ZWSUiUr+
////hpSMC3Njb3JlX3RhYmxllH2UaBpLA3VoLSiMEE5ldXRyb3BoaWxzIChENymUSwKGlIwYTXll
bG9pZCBjZWxscyAoRlMpIChEMTQplEsChpSMF015ZWxvaWQgY2VsbHMgKEZTKSAoRDcplEsChpSM
CkctQ1NGIChENymUSwKGlIwRTmV1dHJvcGhpbHMgKEQxNCmUSwKGlIwLRy1DU0YgKEQxNCmUSwKG
lIwaQ0QxMWIrIEx5NkNpbnQgTHk2Ry0gKEQxNCmUSwKGlIwaQ0QxMWIrIEx5NkNfRy0gUEQtTDEr
IChENymUSwKGlIwbQ0QxMWIrIEx5NkNfRy0gUEQtTDErIChEMTQplEsChpSMDkNYQ0wxICgyKSAo
RDcplEsChpSMDkNDTDE3ICgxKSAoRDcplEsChpSMDENYQ0wxMCAoRDE0KZRLAoaUjAtJTC0xMCAo
RDE0KZRLAoaUjAxDWENMMTMgKEQxNCmUSwKGlIwPQ1hDTDEgKDIpIChEMTQplEsChpSMCUlMLTYg
KEQ3KZRLAoaUjAtDWENMMTMgKEQ3KZRLAoaUjA9DQ0wxNyAoMikgKEQxNCmUSwKGlIwLQ1hDTDEw
IChENymUSwKGlIwKQ0NMMiAoRDE0KZRLAoaUdJRoVyiMB1NhbXBsZTqUSwOGlGqlBQAASwGGlIwb
U2FtcGxlOiBOaWwgbm9ybSBjZWxscyAoRDcplEsDhpSMHVNhbXBsZSBOaWwgbm9ybWFsaXNlZCBM
UCAoRDcplEsDhpSMA2RheZRLAYaUjBdTYW1wbGUgUHJpbmZsYW0gTFAgKEQ3KZRLA4aUjAxTYW1w
bGUgY2hlY2uUSwOGlIwZU2FtcGxlIG1ldGEgZGF0YSBhbmQgbWFzc5RLA4aUjA1TYW1wbGU6IChE
MTQplEsDhpSMDlNhbXBsZSBjaGVjayAylEsDhpSMHFNhbXBsZTogTmlsIG5vcm0gY2VsbHMgKEQx
NCmUSwOGlIwOVHVtb3VyIChyaWdodCmUSwGGlIweU2FtcGxlIE5pbCBub3JtYWxpc2VkIExQIChE
MTQplEsDhpSMBGNhZ2WUSwGGlIwYU2FtcGxlIFByaW5mbGFtIExQIChEMTQplEsDhpSMBGRhdGWU
SwKGlIwOU2FtcGxlIGNoZWNrIDOUSwOGlIwGc2FtcGxllEsChpSMBnR1bW91cpRLAYaUjAZ0aXNz
dWWUSwGGlIwJdGVjaG5pcXVllEsBhpSMCVRyZWF0bWVudJRLAYaUjAZTdHJhaW6USwGGlIwGR2Vu
ZGVylEsBhpSMC0FnZSAod2Vla3MplEsChpSMFFJpZ2h0X3R1bW91cl8obWcpIEQ4lEsChpSMD1Nw
bGVlbiAobWcpIEQxNZRLAoaUjA5TcGxlZW4gKG1nKSBEOJRLAoaUjAl0cmVhdG1lbnSUSwGGlIwF
QmVhZHOUSwKGlIwKQmVhZHMgKEQ3KZRLAoaUjBVSaWdodCBUdW1vdXIgKG1nKSBEMTWUSwKGlIwL
QmVhZHMgKEQxNCmUSwKGlHSUaJqMDHR1bW91cl9tb2RlbJRLAYaUhZR1YmgfKYGUfZQoaCJ9lChq
oQUAAGqiBQAASv////+GlGqkBQAAaqUFAABLZYaUaqcFAACJSv7///+GlGqpBQAAfZRoGksDdWgt
KGqtBQAASwKGlGqzBQAASwKGlGqrBQAASwKGlGqxBQAASwKGlGqvBQAASwKGlGq1BQAASwKGlGq3
BQAASwKGlGq5BQAASwKGlGq7BQAASwKGlGrBBQAASwKGlGq9BQAASwKGlGrJBQAASwKGlGrFBQAA
SwKGlGrLBQAASwKGlGq/BQAASwKGlGrHBQAASwKGlIwPQ0NMMTcgKDEpIChEMTQplEsChpRq0QUA
AEsChpRqzQUAAEsChpSMDkNDTDE3ICgyKSAoRDcplEsChpR0lGhXKGrUBQAASwOGlGqlBQAASwGG
lGrXBQAASwOGlGrZBQAASwOGlGrbBQAASwGGlGrdBQAASwOGlGrfBQAASwOGlGrhBQAASwOGlGrj
BQAASwOGlGrlBQAASwOGlGrnBQAASwOGlGrpBQAASwGGlGrrBQAASwOGlGrtBQAASwGGlGrvBQAA
SwOGlGrxBQAASwKGlGrzBQAASwOGlGr1BQAASwKGlGr3BQAASwGGlGr5BQAASwGGlGr7BQAASwGG
lGr9BQAASwGGlGr/BQAASwGGlGoBBgAASwGGlGoDBgAASwKGlGoFBgAASwKGlGoHBgAASwKGlGoJ
BgAASwKGlGoLBgAASwGGlGoNBgAASwKGlGoPBgAASwKGlGoRBgAASwKGlGoTBgAASwKGlHSUaJpq
FgYAAEsBhpSFlHViaB8pgZR9lChoIn2UKGqhBQAAaqIFAABK/////4aUaqQFAABqpQUAAEtlhpRq
pwUAAIlK/v///4aUaqkFAAB9lGgaSwN1aC1qrQUAAEsChpRqswUAAEsChpRqqwUAAEsChpSHlGhX
KGrUBQAASwOGlGqlBQAASwGGlGrXBQAASwOGlGrZBQAASwOGlGrbBQAASwGGlGrdBQAASwOGlGrf
BQAASwOGlGrhBQAASwOGlGrjBQAASwOGlGrlBQAASwOGlGrnBQAASwOGlGrpBQAASwGGlGrrBQAA
SwOGlGrtBQAASwGGlGrvBQAASwOGlGrxBQAASwKGlGrzBQAASwOGlGr1BQAASwKGlGr3BQAASwGG
lGr5BQAASwGGlGr7BQAASwGGlGr9BQAASwGGlGr/BQAASwGGlGoBBgAASwGGlGoDBgAASwKGlGoF
BgAASwKGlGoHBgAASwKGlGoJBgAASwKGlGoLBgAASwGGlGoNBgAASwKGlGoPBgAASwKGlGoRBgAA
SwKGlGoTBgAASwKGlHSUaJpqFgYAAEsBhpSFlHViaB8pgZR9lChoIn2UKGqhBQAAaqIFAABK////
/4aUaqQFAABqpQUAAEtlhpRqpwUAAIlK/v///4aUaqkFAAB9lGgaSwN1aC1qrQUAAEsChpRqswUA
AEsChpRqtQUAAEsChpSHlGhXKGrUBQAASwOGlGqlBQAASwGGlGrXBQAASwOGlGrZBQAASwOGlGrb
BQAASwGGlGrdBQAASwOGlGrfBQAASwOGlGrhBQAASwOGlGrjBQAASwOGlGrlBQAASwOGlGrnBQAA
SwOGlGrpBQAASwGGlGrrBQAASwOGlGrtBQAASwGGlGrvBQAASwOGlGrxBQAASwKGlGrzBQAASwOG
lGr1BQAASwKGlGr3BQAASwGGlGr5BQAASwGGlGr7BQAASwGGlGr9BQAASwGGlGr/BQAASwGGlGoB
BgAASwGGlGoDBgAASwKGlGoFBgAASwKGlGoHBgAASwKGlGoJBgAASwKGlGoLBgAASwGGlGoNBgAA
SwKGlGoPBgAASwKGlGoRBgAASwKGlGoTBgAASwKGlHSUaJpqFgYAAEsBhpSFlHViaB8pgZR9lCho
In2UKIwPY2xhc3Nfc2VsZWN0aW9ulIwWKEF2ZXJhZ2Ugb3ZlciBjbGFzc2VzKZRK/////4aUjAxm
b2xkX2ZlYXR1cmWUjApleHBlcmltZW50lEtlhpSMFWZvbGRfZmVhdHVyZV9zZWxlY3RlZJSJSv7/
//+GlIwLc2NvcmVfdGFibGWUfZRoGksDdWgtjBFOZXV0cm9waGlscyAoRDE0KZRLAoaUjBhNeWVs
b2lkIGNlbGxzIChGUykgKEQxNCmUSwKGlIwLRy1DU0YgKEQxNCmUSwKGlIeUaFcojAdTYW1wbGU6
lEsDhpRqwAYAAEsBhpSMG1NhbXBsZTogTmlsIG5vcm0gY2VsbHMgKEQ3KZRLA4aUjB1TYW1wbGUg
TmlsIG5vcm1hbGlzZWQgTFAgKEQ3KZRLA4aUjANkYXmUSwGGlIwXU2FtcGxlIFByaW5mbGFtIExQ
IChENymUSwOGlIwMU2FtcGxlIGNoZWNrlEsDhpSMGVNhbXBsZSBtZXRhIGRhdGEgYW5kIG1hc3OU
SwOGlIwNU2FtcGxlOiAoRDE0KZRLA4aUjA5TYW1wbGUgY2hlY2sgMpRLA4aUjBxTYW1wbGU6IE5p
bCBub3JtIGNlbGxzIChEMTQplEsDhpSMDlR1bW91ciAocmlnaHQplEsBhpSMHlNhbXBsZSBOaWwg
bm9ybWFsaXNlZCBMUCAoRDE0KZRLA4aUjARjYWdllEsBhpSMGFNhbXBsZSBQcmluZmxhbSBMUCAo
RDE0KZRLA4aUjARkYXRllEsChpSMDlNhbXBsZSBjaGVjayAzlEsDhpSMBnNhbXBsZZRLAoaUjAZ0
dW1vdXKUSwGGlIwGdGlzc3VllEsBhpSMCXRlY2huaXF1ZZRLAYaUjAlUcmVhdG1lbnSUSwGGlIwG
U3RyYWlulEsBhpSMBkdlbmRlcpRLAYaUjAtBZ2UgKHdlZWtzKZRLAoaUjBRSaWdodF90dW1vdXJf
KG1nKSBEOJRLAoaUjA9TcGxlZW4gKG1nKSBEMTWUSwKGlIwOU3BsZWVuIChtZykgRDiUSwKGlIwJ
dHJlYXRtZW50lEsBhpSMBUJlYWRzlEsChpSMCkJlYWRzIChENymUSwKGlIwVUmlnaHQgVHVtb3Vy
IChtZykgRDE1lEsChpSMC0JlYWRzIChEMTQplEsChpR0lGiajAx0dW1vdXJfbW9kZWyUSwGGlIWU
dWJoHymBlH2UKGgifZQoarwGAABqvQYAAEr/////hpRqvwYAAIwKZXhwZXJpbWVudJRLZYaUasIG
AACJSv7///+GlGrEBgAAfZRoGksDdWgtjApHLUNTRiAoRDcplEsChpSFlGhXKIwHU2FtcGxlOpRL
A4aUahYHAABLAYaUjBtTYW1wbGU6IE5pbCBub3JtIGNlbGxzIChENymUSwOGlIwdU2FtcGxlIE5p
bCBub3JtYWxpc2VkIExQIChENymUSwOGlIwDZGF5lEsBhpSMF1NhbXBsZSBQcmluZmxhbSBMUCAo
RDcplEsDhpSMDFNhbXBsZSBjaGVja5RLA4aUjBlTYW1wbGUgbWV0YSBkYXRhIGFuZCBtYXNzlEsD
hpSMDlNhbXBsZSBjaGVjayAylEsDhpSMDlR1bW91ciAocmlnaHQplEsBhpSMBGNhZ2WUSwGGlIwE
ZGF0ZZRLAoaUjAZzYW1wbGWUSwKGlIwGdHVtb3VylEsBhpSMBnRpc3N1ZZRLAYaUjAl0ZWNobmlx
dWWUSwGGlIwJVHJlYXRtZW50lEsBhpSMBlN0cmFpbpRLAYaUjAZHZW5kZXKUSwGGlIwLQWdlICh3
ZWVrcymUSwKGlIwUUmlnaHRfdHVtb3VyXyhtZykgRDiUSwKGlIwPU3BsZWVuIChtZykgRDE1lEsC
hpSMDlNwbGVlbiAobWcpIEQ4lEsChpSMCXRyZWF0bWVudJRLAYaUjAVCZWFkc5RLAoaUjApCZWFk
cyAoRDcplEsChpSMFVJpZ2h0IFR1bW91ciAobWcpIEQxNZRLAoaUdJRomowMdHVtb3VyX21vZGVs
lEsBhpSFlHViaB8pgZR9lChoIn2UKGq8BgAAar0GAABK/////4aUar8GAABqFgcAAEtlhpRqwgYA
AIlK/v///4aUasQGAAB9lGgaSwN1aC0oahoHAABLAoaUjAtDWENMMTMgKEQ3KZRLAoaUjAlJTC02
IChENymUSwKGlIwOQ0NMMTcgKDEpIChENymUSwKGlIwKQ0NMMTEgKEQ3KZRLAoaUjApJTC0xMCAo
RDcplEsChpSME05LIGNlbGxzIEx5NkMrIChENymUSwKGlIwKSUwtMWIgKEQ3KZRLAoaUjA5DQ0wy
MiAoMikgKEQ3KZRLAoaUjA5DWENMMSAoMikgKEQ3KZRLAoaUjA5DQ0wxNyAoMikgKEQ3KZRLAoaU
jAlDQ0wyIChENymUSwKGlIwMQiBjZWxscyAoRDcplEsChpSMDU5LIGNlbGxzIChENymUSwKGlIwJ
Q0NMNSAoRDcplEsChpSMEFRyZWdzIFBELTErIChENymUSwKGlIwKSUwtMjMgKEQ3KZRLAoaUjA5D
Q0wyMiAoMSkgKEQ3KZRLAoaUjAlDQ0w0IChENymUSwKGlIwLQ1hDTDEwIChENymUSwKGlHSUaFco
ah0HAABLA4aUahYHAABLAYaUaiAHAABLA4aUaiIHAABLA4aUaiQHAABLAYaUaiYHAABLA4aUaigH
AABLA4aUaioHAABLA4aUaiwHAABLA4aUai4HAABLAYaUajAHAABLAYaUajIHAABLAoaUajQHAABL
AoaUajYHAABLAYaUajgHAABLAYaUajoHAABLAYaUajwHAABLAYaUaj4HAABLAYaUakAHAABLAYaU
akIHAABLAoaUakQHAABLAoaUakYHAABLAoaUakgHAABLAoaUakoHAABLAYaUakwHAABLAoaUak4H
AABLAoaUalMHAABLAYaUdJRommpQBwAASwKGlIWUdWJoHymBlH2UKGgifZQojA9jbGFzc19zZWxl
Y3Rpb26UjBYoQXZlcmFnZSBvdmVyIGNsYXNzZXMplEr/////hpSMDGZvbGRfZmVhdHVyZZSMCmV4
cGVyaW1lbnSUS2WGlIwVZm9sZF9mZWF0dXJlX3NlbGVjdGVklIlK/v///4aUjAtzY29yZV90YWJs
ZZR9lGgaSwN1aC0ojApHLUNTRiAoRDcplEsChpSMCUlMLTYgKEQ3KZRLAoaUjBZDRDggVCBjZWxs
cyBMeTZDKyAoRDcplEsChpSMDkNYQ0wxICgyKSAoRDcplEsChpSMC0NYQ0wxMyAoRDcplEsChpSM
EENEOCBUIGNlbGxzIChENymUSwKGlIwKSUwtMWIgKEQ3KZRLAoaUjA9MZXVrb2N5dGVzIChENymU
SwKGlIwKSUwtMTAgKEQ3KZRLAoaUjBBDRDQgVCBjZWxscyAoRDcplEsChpSMFUx5bXBob2N5dGVz
IChGUykgKEQ3KZRLAoaUjAxCIGNlbGxzIChENymUSwKGlIwOQ0NMMTcgKDEpIChENymUSwKGlIwJ
Q0NMNSAoRDcplEsChpSMClRORi1hIChENymUSwKGlIwOREMgUEQtTDErIChENymUSwKGlIwNSUwt
MTJwNDAgKEQ3KZRLAoaUjAtUR0YtYjEgKEQ3KZRLAoaUjBBUcmVncyBQRC0xKyAoRDcplEsChpSM
DkNDTDE3ICgyKSAoRDcplEsChpR0lGhXKIwHU2FtcGxlOpRLA4aUaqoHAABLAYaUjBtTYW1wbGU6
IE5pbCBub3JtIGNlbGxzIChENymUSwOGlIwdU2FtcGxlIE5pbCBub3JtYWxpc2VkIExQIChENymU
SwOGlIwDZGF5lEsBhpSMF1NhbXBsZSBQcmluZmxhbSBMUCAoRDcplEsDhpSMDFNhbXBsZSBjaGVj
a5RLA4aUjBlTYW1wbGUgbWV0YSBkYXRhIGFuZCBtYXNzlEsDhpSMDlNhbXBsZSBjaGVjayAylEsD
hpSMDlR1bW91ciAocmlnaHQplEsBhpSMBGNhZ2WUSwGGlIwEZGF0ZZRLAoaUjAZzYW1wbGWUSwKG
lIwGdHVtb3VylEsBhpSMBnRpc3N1ZZRLAYaUjAl0ZWNobmlxdWWUSwGGlIwJVHJlYXRtZW50lEsB
hpSMBlN0cmFpbpRLAYaUjAZHZW5kZXKUSwGGlIwLQWdlICh3ZWVrcymUSwKGlIwUUmlnaHRfdHVt
b3VyXyhtZykgRDiUSwKGlIwPU3BsZWVuIChtZykgRDE1lEsChpSMDlNwbGVlbiAobWcpIEQ4lEsC
hpSMCXRyZWF0bWVudJRLAYaUjAVCZWFkc5RLAoaUjApCZWFkcyAoRDcplEsChpSMDHR1bW91cl9t
b2RlbJRLAYaUdJRomowVUmlnaHQgVHVtb3VyIChtZykgRDE1lEsChpSFlHViaB8pgZR9lChoIn2U
KIwPY2xhc3Nfc2VsZWN0aW9ulIwWKEF2ZXJhZ2Ugb3ZlciBjbGFzc2VzKZRK/////4aUjAxmb2xk
X2ZlYXR1cmWUjApleHBlcmltZW50lEtlhpSMFWZvbGRfZmVhdHVyZV9zZWxlY3RlZJSJSv7///+G
lIwLc2NvcmVfdGFibGWUfZRoGksDdWgtKIwKRy1DU0YgKEQ3KZRLAoaUjApJTC0xYiAoRDcplEsC
hpSMF015ZWxvaWQgY2VsbHMgKEZTKSAoRDcplEsChpSMC0NYQ0wxMyAoRDcplEsChpSMDkNDTDE3
ICgxKSAoRDcplEsChpSMCUNDTDMgKEQ3KZRLAoaUjBBOZXV0cm9waGlscyAoRDcplEsChpSMCUlM
LTYgKEQ3KZRLAoaUjAxCIGNlbGxzIChENymUSwKGlIwOQ1hDTDEgKDIpIChENymUSwKGlIwaQ0Qx
MWIrIEx5NkNfRy0gUEQtTDErIChENymUSwKGlIwLQ1hDTDEwIChENymUSwKGlIwKQ0NMMTEgKEQ3
KZRLAoaUjA5DQ0wyMiAoMSkgKEQ3KZRLAoaUjAlDQ0w1IChENymUSwKGlIwNTksgY2VsbHMgKEQ3
KZRLAoaUjA5Nb25vY3l0ZXMgKEQ3KZRLAoaUjApJTC0yMyAoRDcplEsChpSMD01hY3JvcGhhZ2Ug
KEQ3KZRLAoaUjA1JTC0xMnA3MCAoRDcplEsChpR0lGhXKIwHU2FtcGxlOpRLA4aUahkIAABLAYaU
jBtTYW1wbGU6IE5pbCBub3JtIGNlbGxzIChENymUSwOGlIwdU2FtcGxlIE5pbCBub3JtYWxpc2Vk
IExQIChENymUSwOGlIwDZGF5lEsBhpSMF1NhbXBsZSBQcmluZmxhbSBMUCAoRDcplEsDhpSMDFNh
bXBsZSBjaGVja5RLA4aUjBlTYW1wbGUgbWV0YSBkYXRhIGFuZCBtYXNzlEsDhpSMDlNhbXBsZSBj
aGVjayAylEsDhpSMDlR1bW91ciAocmlnaHQplEsBhpSMBGNhZ2WUSwGGlIwEZGF0ZZRLAoaUjAZz
YW1wbGWUSwKGlIwGdHVtb3VylEsBhpSMBnRpc3N1ZZRLAYaUjAl0ZWNobmlxdWWUSwGGlIwJVHJl
YXRtZW50lEsBhpSMBlN0cmFpbpRLAYaUjAZHZW5kZXKUSwGGlIwLQWdlICh3ZWVrcymUSwKGlIwU
UmlnaHRfdHVtb3VyXyhtZykgRDiUSwKGlIwPU3BsZWVuIChtZykgRDE1lEsChpSMDlNwbGVlbiAo
bWcpIEQ4lEsChpSMCXRyZWF0bWVudJRLAYaUjAVCZWFkc5RLAoaUjApCZWFkcyAoRDcplEsChpSM
DHR1bW91cl9tb2RlbJRLAYaUdJRomowVUmlnaHQgVHVtb3VyIChtZykgRDE1lEsChpSFlHViaB8p
gZR9lChoIn2UKGoVCAAAahYIAABK/////4aUahgIAABqGQgAAEtlhpRqGwgAAIlK/v///4aUah0I
AAB9lGgaSwN1aC0oah8IAABLAoaUaiUIAABLAoaUjApDWENMOSAoRDcplEsChpRqLQgAAEsChpRq
QQgAAEsChpSMCkNYQ0w1IChENymUSwKGlIwNSUwtMTJwNDAgKEQ3KZRLAoaUajUIAABLAoaUjBZD
RDggVCBjZWxscyBMeTZDKyAoRDcplEsChpSMClRORi1hIChENymUSwKGlIwQQ0Q4IFQgY2VsbHMg
KEQ3KZRLAoaUajEIAABLAoaUaicIAABLAoaUjBBDRDQgVCBjZWxscyAoRDcplEsChpRqOwgAAEsC
hpSMEEVvc2lub3BoaWxzIChENymUSwKGlIwKSUwtMTAgKEQ3KZRLAoaUjApJTC0xOCAoRDcplEsC
hpSMCUNDTDIgKEQ3KZRLAoaUjA9MZXVrb2N5dGVzIChENymUSwKGlHSUaFcoakgIAABLA4aUahkI
AABLAYaUaksIAABLA4aUak0IAABLA4aUak8IAABLAYaUalEIAABLA4aUalMIAABLA4aUalUIAABL
A4aUalcIAABLA4aUalkIAABLAYaUalsIAABLAYaUal0IAABLAoaUal8IAABLAoaUamEIAABLAYaU
amMIAABLAYaUamUIAABLAYaUamcIAABLAYaUamkIAABLAYaUamsIAABLAYaUam0IAABLAoaUam8I
AABLAoaUanEIAABLAoaUanMIAABLAoaUanUIAABLAYaUancIAABLAoaUankIAABLAoaUansIAABL
AYaUdJRommp+CAAASwKGlIWUdWJoHymBlH2UKGgifZQoahUIAABqFggAAEr/////hpRqGAgAAGoZ
CAAAS2WGlGobCAAAiUr+////hpRqHQgAAH2UaBpLA3VoLShqHwgAAEsChpRqLQgAAEsChpRqJQgA
AEsChpRqJwgAAEsChpRqIQgAAEsChpRqNQgAAEsChpRqIwgAAEsChpRqiggAAEsChpRqMQgAAEsC
hpRqOwgAAEsChpRqQQgAAEsChpRqkAgAAEsChpRqKQgAAEsChpRqnggAAEsChpSMCkNDTDIwIChE
NymUSwKGlGqOCAAASwKGlGpDCAAASwKGlGorCAAASwKGlGqbCAAASwKGlGqXCAAASwKGlHSUaFco
akgIAABLA4aUahkIAABLAYaUaksIAABLA4aUak0IAABLA4aUak8IAABLAYaUalEIAABLA4aUalMI
AABLA4aUalUIAABLA4aUalcIAABLA4aUalkIAABLAYaUalsIAABLAYaUal0IAABLAoaUal8IAABL
AoaUamEIAABLAYaUamMIAABLAYaUamUIAABLAYaUamcIAABLAYaUamkIAABLAYaUamsIAABLAYaU
am0IAABLAoaUam8IAABLAoaUanEIAABLAoaUanMIAABLAoaUanUIAABLAYaUancIAABLAoaUankI
AABLAoaUansIAABLAYaUdJRommp+CAAASwKGlIWUdWJoHymBlH2UKGgifZQoahUIAABqFggAAEr/
////hpRqGAgAAGoZCAAAS2WGlGobCAAAiUr+////hpRqHQgAAH2UaBpLA3VoLShqHwgAAEsChpRq
IQgAAEsChpRqJQgAAEsChpRqLQgAAEsChpRqOwgAAEsChpRqKQgAAEsChpRqIwgAAEsChpRq3AgA
AEsChpRqJwgAAEsChpRqQwgAAEsChpRqMQgAAEsChpRqQQgAAEsChpRqRQgAAEsChpRqPQgAAEsC
hpRqLwgAAEsChpRqKwgAAEsChpRqNwgAAEsChpSMC1RHRi1iMSAoRDcplEsChpRqNQgAAEsChpSM
E05LIGNlbGxzIEx5NkMrIChENymUSwKGlHSUaFcoakgIAABLA4aUahkIAABLAYaUaksIAABLA4aU
ak0IAABLA4aUak8IAABLAYaUalEIAABLA4aUalMIAABLA4aUalUIAABLA4aUalcIAABLA4aUalkI
AABLAYaUalsIAABLAYaUal0IAABLAoaUal8IAABLAoaUamEIAABLAYaUamMIAABLAYaUamUIAABL
AYaUamcIAABLAYaUamkIAABLAYaUamsIAABLAYaUam0IAABLAoaUam8IAABLAoaUanEIAABLAoaU
anMIAABLAoaUanUIAABLAYaUancIAABLAoaUankIAABLAoaUansIAABLAYaUdJRommp+CAAASwKG
lIWUdWJoHymBlH2UKGgifZQoahUIAABqFggAAEr/////hpRqGAgAAGoZCAAAS2WGlGobCAAAiUr+
////hpRqHQgAAH2UaBpLA3VoLShqHwgAAEsChpRqJQgAAEsChpRqLQgAAEsChpRqIwgAAEsChpRq
JwgAAEsChpRqIQgAAEsChpRqKQgAAEsChpRqiggAAEsChpRqMQgAAEsChpRqOwgAAEsChpRqnggA
AEsChpRqmwgAAEsChpRqNwgAAEsChpRqNQgAAEsChpRqoggAAEsChpRqkwgAAEsChpRqjggAAEsC
hpRqlwgAAEsChpRqkAgAAEsChpRqQQgAAEsChpR0lGhXKGpICAAASwOGlGoZCAAASwGGlGpLCAAA
SwOGlGpNCAAASwOGlGpPCAAASwGGlGpRCAAASwOGlGpTCAAASwOGlGpVCAAASwOGlGpXCAAASwOG
lGpZCAAASwGGlGpbCAAASwGGlGpdCAAASwKGlGpfCAAASwKGlGphCAAASwGGlGpjCAAASwGGlGpl
CAAASwGGlGpnCAAASwGGlGppCAAASwGGlGprCAAASwGGlGptCAAASwKGlGpvCAAASwKGlGpxCAAA
SwKGlGpzCAAASwKGlGp1CAAASwGGlGp3CAAASwKGlGp5CAAASwKGlGp7CAAASwGGlHSUaJpqfggA
AEsChpSFlHViaB8pgZR9lChoIn2UKGoVCAAAahYIAABK/////4aUahgIAABqGQgAAEtlhpRqGwgA
AIlK/v///4aUah0IAAB9lGgaSwN1aC0oah8IAABLAoaUaiUIAABLAoaUai0IAABLAoaUaiMIAABL
AoaUaiEIAABLAoaUajEIAABLAoaUajsIAABLAoaUaicIAABLAoaUajUIAABLAoaUaikIAABLAoaU
apsIAABLAoaUapMIAABLAoaUapAIAABLAoaUakEIAABLAoaUap4IAABLAoaUao4IAABLAoaUaqII
AABLAoaUaooIAABLAoaUapcIAABLAoaUajcIAABLAoaUdJRoVyhqSAgAAEsDhpRqGQgAAEsBhpRq
SwgAAEsDhpRqTQgAAEsDhpRqTwgAAEsBhpRqUQgAAEsDhpRqUwgAAEsDhpRqVQgAAEsDhpRqVwgA
AEsDhpRqWQgAAEsBhpRqWwgAAEsBhpRqXQgAAEsChpRqXwgAAEsChpRqYQgAAEsBhpRqYwgAAEsB
hpRqZQgAAEsBhpRqZwgAAEsBhpRqaQgAAEsBhpRqawgAAEsBhpRqbQgAAEsChpRqbwgAAEsChpRq
cQgAAEsChpRqcwgAAEsChpRqdQgAAEsBhpRqdwgAAEsChpRqeQgAAEsChpRqewgAAEsBhpR0lGia
an4IAABLAoaUhZR1YmgfKYGUfZQoaCJ9lChqFQgAAGoWCAAASv////+GlGoYCAAAahkIAABLZYaU
ahsIAACJSv7///+GlGodCAAAfZRoGksDdWgtKGofCAAASwKGlGotCAAASwKGlGpBCAAASwKGlGox
CAAASwKGlGqKCAAASwKGlGqXCAAASwKGlGqTCAAASwKGlGqiCAAASwKGlIwVTHltcGhvY3l0ZXMg
KEZTKSAoRDcplEsChpRqJQgAAEsChpRqkAgAAEsChpRqmwgAAEsChpRqOQgAAEsChpSMFUVvc2lu
b3BoaWxzIChGUykgKEQ3KZRLAoaUaiMIAABLAoaUajUIAABLAoaUaqYIAABLAoaUapUIAABLAoaU
jBNDRDExYisgTHk2Q19HLSAoRDcplEsChpRqLwgAAEsChpR0lGhXKGpICAAASwOGlGoZCAAASwGG
lGpLCAAASwOGlGpNCAAASwOGlGpPCAAASwGGlGpRCAAASwOGlGpTCAAASwOGlGpVCAAASwOGlGpX
CAAASwOGlGpZCAAASwGGlGpbCAAASwGGlGpdCAAASwKGlGpfCAAASwKGlGphCAAASwGGlGpjCAAA
SwGGlGplCAAASwGGlGpnCAAASwGGlGppCAAASwGGlGprCAAASwGGlGptCAAASwKGlGpvCAAASwKG
lGpxCAAASwKGlGpzCAAASwKGlGp1CAAASwGGlGp3CAAASwKGlGp5CAAASwKGlGp7CAAASwGGlHSU
aJpqfggAAEsChpSFlHViaB8pgZR9lChoIn2UKIwPY2xhc3Nfc2VsZWN0aW9ulIwWKEF2ZXJhZ2Ug
b3ZlciBjbGFzc2VzKZRK/////4aUjAxmb2xkX2ZlYXR1cmWUjApleHBlcmltZW50lEtlhpSMFWZv
bGRfZmVhdHVyZV9zZWxlY3RlZJSJSv7///+GlIwLc2NvcmVfdGFibGWUfZRoGksDdWgtKIwKRy1D
U0YgKEQ3KZRLAoaUjAlJTC02IChENymUSwKGlIwLQ1hDTDEzIChENymUSwKGlIwOQ0NMMTcgKDEp
IChENymUSwKGlIwOQ1hDTDEgKDIpIChENymUSwKGlIwKSUwtMWIgKEQ3KZRLAoaUjBdNeWVsb2lk
IGNlbGxzIChGUykgKEQ3KZRLAoaUjBZDRDggVCBjZWxscyBMeTZDKyAoRDcplEsChpSMEE5ldXRy
b3BoaWxzIChENymUSwKGlIwQQ0Q4IFQgY2VsbHMgKEQ3KZRLAoaUjAlDQ0wzIChENymUSwKGlIwO
Q0NMMjIgKDEpIChENymUSwKGlIwQQ0Q0IFQgY2VsbHMgKEQ3KZRLAoaUjBBFb3Npbm9waGlscyAo
RDcplEsChpSMCUNDTDIgKEQ3KZRLAoaUjApDWENMNSAoRDcplEsChpSMDUlMLTEycDQwIChENymU
SwKGlIwPTGV1a29jeXRlcyAoRDcplEsChpSMCkNDTDExIChENymUSwKGlIwKSUwtMjMgKEQ3KZRL
AoaUdJRoVyiMB1NhbXBsZTqUSwOGlGr2CQAASwGGlIwbU2FtcGxlOiBOaWwgbm9ybSBjZWxscyAo
RDcplEsDhpSMHVNhbXBsZSBOaWwgbm9ybWFsaXNlZCBMUCAoRDcplEsDhpSMA2RheZRLAYaUjBdT
YW1wbGUgUHJpbmZsYW0gTFAgKEQ3KZRLA4aUjAxTYW1wbGUgY2hlY2uUSwOGlIwZU2FtcGxlIG1l
dGEgZGF0YSBhbmQgbWFzc5RLA4aUjA5TYW1wbGUgY2hlY2sgMpRLA4aUjA5UdW1vdXIgKHJpZ2h0
KZRLAYaUjARjYWdllEsBhpSMBGRhdGWUSwKGlIwGc2FtcGxllEsChpSMBnR1bW91cpRLAYaUjAZ0
aXNzdWWUSwGGlIwJdGVjaG5pcXVllEsBhpSMCVRyZWF0bWVudJRLAYaUjAZTdHJhaW6USwGGlIwG
R2VuZGVylEsBhpSMC0FnZSAod2Vla3MplEsChpSMFFJpZ2h0X3R1bW91cl8obWcpIEQ4lEsChpSM
D1NwbGVlbiAobWcpIEQxNZRLAoaUjA5TcGxlZW4gKG1nKSBEOJRLAoaUjAl0cmVhdG1lbnSUSwGG
lIwFQmVhZHOUSwKGlIwKQmVhZHMgKEQ3KZRLAoaUjAx0dW1vdXJfbW9kZWyUSwGGlHSUaJqMFVJp
Z2h0IFR1bW91ciAobWcpIEQxNZRLAoaUhZR1YmgfKYGUfZQoaCJ9lChq8gkAAGrzCQAASv////+G
lGr1CQAAavYJAABLZYaUavgJAACJSv7///+GlGr6CQAAfZRoGksDdWgtKGr8CQAASwKGlGoACgAA
SwKGlGoGCgAASwKGlGr+CQAASwKGlGoQCgAASwKGlGoCCgAASwKGlGoECgAASwKGlIwLQ1hDTDEw
IChENymUSwKGlGoICgAASwKGlGoUCgAASwKGlIwJQ0NMNSAoRDcplEsChpRqGgoAAEsChpSMD01h
Y3JvcGhhZ2UgKEQ3KZRLAoaUaiIKAABLAoaUagwKAABLAoaUah4KAABLAoaUahYKAABLAoaUjA1O
SyBjZWxscyAoRDcplEsChpSME05LIGNlbGxzIEx5NkMrIChENymUSwKGlIwVTHltcGhvY3l0ZXMg
KEZTKSAoRDcplEsChpR0lGhXKGolCgAASwOGlGr2CQAASwGGlGooCgAASwOGlGoqCgAASwOGlGos
CgAASwGGlGouCgAASwOGlGowCgAASwOGlGoyCgAASwOGlGo0CgAASwOGlGo2CgAASwGGlGo4CgAA
SwGGlGo6CgAASwKGlGo8CgAASwKGlGo+CgAASwGGlGpACgAASwGGlGpCCgAASwGGlGpECgAASwGG
lGpGCgAASwGGlGpICgAASwGGlGpKCgAASwKGlGpMCgAASwKGlGpOCgAASwKGlGpQCgAASwKGlGpS
CgAASwGGlGpUCgAASwKGlGpWCgAASwKGlGpYCgAASwGGlHSUaJpqWwoAAEsChpSFlHViaB8pgZR9
lChoIn2UKGryCQAAavMJAABK/////4aUavUJAABq9gkAAEtlhpRq+AkAAIlK/v///4aUavoJAAB9
lGgaSwN1aC0oavwJAABLAoaUav4JAABLAoaUagAKAABLAoaUagIKAABLAoaUaggKAABLAoaUagQK
AABLAoaUagYKAABLAoaUamwKAABLAoaUahAKAABLAoaUanAKAABLAoaUaiIKAABLAoaUahoKAABL
AoaUahYKAABLAoaUahwKAABLAoaUahQKAABLAoaUagoKAABLAoaUaiAKAABLAoaUagwKAABLAoaU
jApDWENMOSAoRDcplEsChpRqEgoAAEsChpR0lGhXKGolCgAASwOGlGr2CQAASwGGlGooCgAASwOG
lGoqCgAASwOGlGosCgAASwGGlGouCgAASwOGlGowCgAASwOGlGoyCgAASwOGlGo0CgAASwOGlGo2
CgAASwGGlGo4CgAASwGGlGo6CgAASwKGlGo8CgAASwKGlGo+CgAASwGGlGpACgAASwGGlGpCCgAA
SwGGlGpECgAASwGGlGpGCgAASwGGlGpICgAASwGGlGpKCgAASwKGlGpMCgAASwKGlGpOCgAASwKG
lGpQCgAASwKGlGpSCgAASwGGlGpUCgAASwKGlGpWCgAASwKGlGpYCgAASwGGlHSUaJpqWwoAAEsC
hpSFlHViaB8pgZR9lChoIn2UKGryCQAAavMJAABK/////4aUavUJAABq9gkAAEtlhpRq+AkAAIlK
/v///4aUavoJAAB9lGgaSwN1aC0oavwJAABLAoaUagAKAABLAoaUav4JAABLAoaUagIKAABLAoaU
agYKAABLAoaUagQKAABLAoaUaggKAABLAoaUanAKAABLAoaUamwKAABLAoaUaiIKAABLAoaUahYK
AABLAoaUahoKAABLAoaUahwKAABLAoaUahAKAABLAoaUahQKAABLAoaUagoKAABLAoaUarcKAABL
AoaUaiAKAABLAoaUagwKAABLAoaUjApJTC0xOCAoRDcplEsChpR0lGhXKGolCgAASwOGlGr2CQAA
SwGGlGooCgAASwOGlGoqCgAASwOGlGosCgAASwGGlGouCgAASwOGlGowCgAASwOGlGoyCgAASwOG
lGo0CgAASwOGlGo2CgAASwGGlGo4CgAASwGGlGo6CgAASwKGlGo8CgAASwKGlGo+CgAASwGGlGpA
CgAASwGGlGpCCgAASwGGlGpECgAASwGGlGpGCgAASwGGlGpICgAASwGGlGpKCgAASwKGlGpMCgAA
SwKGlGpOCgAASwKGlGpQCgAASwKGlGpSCgAASwGGlGpUCgAASwKGlGpWCgAASwKGlGpYCgAASwGG
lHSUaJpqWwoAAEsChpSFlHViaB8pgZR9lChoIn2UKGryCQAAavMJAABK/////4aUavUJAABq9gkA
AEtlhpRq+AkAAIlK/v///4aUavoJAAB9lGgaSwN1aC0oavwJAABLAoaUav4JAABLAoaUagAKAABL
AoaUagIKAABLAoaUaggKAABLAoaUagYKAABLAoaUamwKAABLAoaUagQKAABLAoaUanAKAABLAoaU
ahwKAABLAoaUahAKAABLAoaUaiIKAABLAoaUarcKAABLAoaUahQKAABLAoaUahoKAABLAoaUjApD
Q0wyMCAoRDcplEsChpRqCgoAAEsChpSMDEIgY2VsbHMgKEQ3KZRLAoaUaiAKAABLAoaUag4KAABL
AoaUdJRoVyhqJQoAAEsDhpRq9gkAAEsBhpRqKAoAAEsDhpRqKgoAAEsDhpRqLAoAAEsBhpRqLgoA
AEsDhpRqMAoAAEsDhpRqMgoAAEsDhpRqNAoAAEsDhpRqNgoAAEsBhpRqOAoAAEsBhpRqOgoAAEsC
hpRqPAoAAEsChpRqPgoAAEsBhpRqQAoAAEsBhpRqQgoAAEsBhpRqRAoAAEsBhpRqRgoAAEsBhpRq
SAoAAEsBhpRqSgoAAEsChpRqTAoAAEsChpRqTgoAAEsChpRqUAoAAEsChpRqUgoAAEsBhpRqVAoA
AEsChpRqVgoAAEsChpRqWAoAAEsBhpR0lGiaalsKAABLAoaUhZR1YmgfKYGUfZQoaCJ9lChq8gkA
AGrzCQAASv////+GlGr1CQAAavYJAABLZYaUavgJAACJSv7///+GlGr6CQAAfZRoGksDdWgtKGr8
CQAASwKGlGr+CQAASwKGlGoACgAASwKGlGoCCgAASwKGlGoGCgAASwKGlGoICgAASwKGlGpsCgAA
SwKGlGoQCgAASwKGlGocCgAASwKGlGoUCgAASwKGlGoECgAASwKGlGoiCgAASwKGlGq3CgAASwKG
lGoWCgAASwKGlGoOCgAASwKGlGpwCgAASwKGlGogCgAASwKGlGoKCgAASwKGlGrzCgAASwKGlGoM
CgAASwKGlHSUaFcoaiUKAABLA4aUavYJAABLAYaUaigKAABLA4aUaioKAABLA4aUaiwKAABLAYaU
ai4KAABLA4aUajAKAABLA4aUajIKAABLA4aUajQKAABLA4aUajYKAABLAYaUajgKAABLAYaUajoK
AABLAoaUajwKAABLAoaUaj4KAABLAYaUakAKAABLAYaUakIKAABLAYaUakQKAABLAYaUakYKAABL
AYaUakgKAABLAYaUakoKAABLAoaUakwKAABLAoaUak4KAABLAoaUalAKAABLAoaUalIKAABLAYaU
alQKAABLAoaUalYKAABLAoaUalgKAABLAYaUdJRommpbCgAASwKGlIWUdWJoHymBlH2UKGgifZQo
avIJAABq8wkAAEr/////hpRq9QkAAGr2CQAAS2WGlGr4CQAAiUr+////hpRq+gkAAH2UaBpLA3Vo
LShq/AkAAEsChpRq/gkAAEsChpRqAAoAAEsChpRqAgoAAEsChpRqBgoAAEsChpRqCAoAAEsChpRq
BAoAAEsChpRqbAoAAEsChpRqIgoAAEsChpRqFAoAAEsChpRqDgoAAEsChpRqcAoAAEsChpRqIAoA
AEsChpRqEAoAAEsChpRqFgoAAEsChpRqCgoAAEsChpRqGgoAAEsChpRqDAoAAEsChpRqtwoAAEsC
hpRqHAoAAEsChpR0lGhXKGolCgAASwOGlGr2CQAASwGGlGooCgAASwOGlGoqCgAASwOGlGosCgAA
SwGGlGouCgAASwOGlGowCgAASwOGlGoyCgAASwOGlGo0CgAASwOGlGo2CgAASwGGlGo4CgAASwGG
lGo6CgAASwKGlGo8CgAASwKGlGo+CgAASwGGlGpACgAASwGGlGpCCgAASwGGlGpECgAASwGGlGpG
CgAASwGGlGpICgAASwGGlGpKCgAASwKGlGpMCgAASwKGlGpOCgAASwKGlGpQCgAASwKGlGpSCgAA
SwGGlGpUCgAASwKGlGpWCgAASwKGlGpYCgAASwGGlHSUaJpqWwoAAEsChpSFlHViaB8pgZR9lCho
In2UKGryCQAAavMJAABK/////4aUavUJAABq9gkAAEtlhpRq+AkAAIlK/v///4aUavoJAAB9lGga
SwN1aC0oavwJAABLAoaUagAKAABLAoaUav4JAABLAoaUagYKAABLAoaUagIKAABLAoaUaggKAABL
AoaUamwKAABLAoaUaiIKAABLAoaUagQKAABLAoaUahQKAABLAoaUanAKAABLAoaUahYKAABLAoaU
ahIKAABLAoaUag4KAABLAoaUarcKAABLAoaUahoKAABLAoaUjA5Nb25vY3l0ZXMgKEQ3KZRLAoaU
agoKAABLAoaUjAtUR0YtYjEgKEQ3KZRLAoaUavMKAABLAoaUdJRoVyhqJQoAAEsDhpRq9gkAAEsB
hpRqKAoAAEsDhpRqKgoAAEsDhpRqLAoAAEsBhpRqLgoAAEsDhpRqMAoAAEsDhpRqMgoAAEsDhpRq
NAoAAEsDhpRqNgoAAEsBhpRqOAoAAEsBhpRqOgoAAEsChpRqPAoAAEsChpRqPgoAAEsBhpRqQAoA
AEsBhpRqQgoAAEsBhpRqRAoAAEsBhpRqRgoAAEsBhpRqSAoAAEsBhpRqSgoAAEsChpRqTAoAAEsC
hpRqTgoAAEsChpRqUAoAAEsChpRqUgoAAEsBhpRqVAoAAEsChpRqVgoAAEsChpRqWAoAAEsBhpR0
lGiaalsKAABLAoaUhZR1YmgfKYGUfZQoaCJ9lChq8gkAAGrzCQAASv////+GlGr1CQAAavYJAABL
ZYaUavgJAACJSv7///+GlGr6CQAAfZRoGksDdWgtKGr8CQAASwKGlGr+CQAASwKGlGoACgAASwKG
lGoGCgAASwKGlGoICgAASwKGlGoCCgAASwKGlGoQCgAASwKGlGq3CgAASwKGlGoiCgAASwKGlGoE
CgAASwKGlGogCgAASwKGlGrzCgAASwKGlGpsCgAASwKGlGocCgAASwKGlGp5CgAASwKGlGoUCgAA
SwKGlGpwCgAASwKGlGoMCgAASwKGlGoqCwAASwKGlGotCwAASwKGlHSUaFcoaiUKAABLA4aUavYJ
AABLAYaUaigKAABLA4aUaioKAABLA4aUaiwKAABLAYaUai4KAABLA4aUajAKAABLA4aUajIKAABL
A4aUajQKAABLA4aUajYKAABLAYaUajgKAABLAYaUajoKAABLAoaUajwKAABLAoaUaj4KAABLAYaU
akAKAABLAYaUakIKAABLAYaUakQKAABLAYaUakYKAABLAYaUakgKAABLAYaUakoKAABLAoaUakwK
AABLAoaUak4KAABLAoaUalAKAABLAoaUalIKAABLAYaUalQKAABLAoaUalYKAABLAoaUalgKAABL
AYaUdJRommpbCgAASwKGlIWUdWJoHymBlH2UKGgifZQoavIJAABq8wkAAEr/////hpRq9QkAAGr2
CQAAS2WGlGr4CQAAiUr+////hpRq+gkAAH2UaBpLA3VoLShq/AkAAEsChpRq/gkAAEsChpRqAAoA
AEsChpRqBgoAAEsChpRqCAoAAEsChpRqAgoAAEsChpRqHAoAAEsChpRqtwoAAEsChpRqIgoAAEsC
hpRqDAoAAEsChpRqBAoAAEsChpRqIAoAAEsChpRqEAoAAEsChpRqFAoAAEsChpRqKgsAAEsChpRq
bAoAAEsChpRq8woAAEsChpRqDgoAAEsChpRqCgoAAEsChpRqewoAAEsChpR0lGhXKGolCgAASwOG
lGr2CQAASwGGlGooCgAASwOGlGoqCgAASwOGlGosCgAASwGGlGouCgAASwOGlGowCgAASwOGlGoy
CgAASwOGlGo0CgAASwOGlGo2CgAASwGGlGo4CgAASwGGlGo6CgAASwKGlGo8CgAASwKGlGo+CgAA
SwGGlGpACgAASwGGlGpCCgAASwGGlGpECgAASwGGlGpGCgAASwGGlGpICgAASwGGlGpKCgAASwKG
lGpMCgAASwKGlGpOCgAASwKGlGpQCgAASwKGlGpSCgAASwGGlGpUCgAASwKGlGpWCgAASwKGlGpY
CgAASwGGlHSUaJpqWwoAAEsChpSFlHViaB8pgZR9lChoIn2UKIwPY2xhc3Nfc2VsZWN0aW9ulIwW
KEF2ZXJhZ2Ugb3ZlciBjbGFzc2VzKZRK/////4aUjAxmb2xkX2ZlYXR1cmWUjApleHBlcmltZW50
lEtlhpSMFWZvbGRfZmVhdHVyZV9zZWxlY3RlZJSJSv7///+GlIwLc2NvcmVfdGFibGWUfZRoGksD
dWgtKIwKRy1DU0YgKEQ3KZRLAoaUjAlJTC02IChENymUSwKGlIwLQ1hDTDEzIChENymUSwKGlIwO
Q0NMMTcgKDEpIChENymUSwKGlIwXTXllbG9pZCBjZWxscyAoRlMpIChENymUSwKGlIwKSUwtMWIg
KEQ3KZRLAoaUjApJTC0yMyAoRDcplEsChpSMC0NYQ0wxMCAoRDcplEsChpSMEE5ldXRyb3BoaWxz
IChENymUSwKGlIwNSUwtMTJwNDAgKEQ3KZRLAoaUjApDQ0wxMSAoRDcplEsChpSMCUNDTDUgKEQ3
KZRLAoaUjBBDRDggVCBjZWxscyAoRDcplEsChpSMDkNYQ0wxICgyKSAoRDcplEsChpSMCUNDTDMg
KEQ3KZRLAoaUjBZDRDggVCBjZWxscyBMeTZDKyAoRDcplEsChpSMDkNDTDIyICgxKSAoRDcplEsC
hpSMD0xldWtvY3l0ZXMgKEQ3KZRLAoaUjBBDRDQgVCBjZWxscyAoRDcplEsChpSMDk1vbm9jeXRl
cyAoRDcplEsChpR0lGhXKIwHU2FtcGxlOpRLA4aUansMAABLAYaUjBtTYW1wbGU6IE5pbCBub3Jt
IGNlbGxzIChENymUSwOGlIwdU2FtcGxlIE5pbCBub3JtYWxpc2VkIExQIChENymUSwOGlIwDZGF5
lEsBhpSMF1NhbXBsZSBQcmluZmxhbSBMUCAoRDcplEsDhpSMDFNhbXBsZSBjaGVja5RLA4aUjBlT
YW1wbGUgbWV0YSBkYXRhIGFuZCBtYXNzlEsDhpSMDlNhbXBsZSBjaGVjayAylEsDhpSMDlR1bW91
ciAocmlnaHQplEsBhpSMBGNhZ2WUSwGGlIwEZGF0ZZRLAoaUjAZzYW1wbGWUSwKGlIwGdHVtb3Vy
lEsBhpSMBnRpc3N1ZZRLAYaUjAl0ZWNobmlxdWWUSwGGlIwJVHJlYXRtZW50lEsBhpSMBlN0cmFp
bpRLAYaUjAZHZW5kZXKUSwGGlIwLQWdlICh3ZWVrcymUSwKGlIwUUmlnaHRfdHVtb3VyXyhtZykg
RDiUSwKGlIwPU3BsZWVuIChtZykgRDE1lEsChpSMDlNwbGVlbiAobWcpIEQ4lEsChpSMCXRyZWF0
bWVudJRLAYaUjAVCZWFkc5RLAoaUjApCZWFkcyAoRDcplEsChpSMDHR1bW91cl9tb2RlbJRLAYaU
dJRomowVUmlnaHQgVHVtb3VyIChtZykgRDE1lEsChpSFlHViaB8pgZR9lChoIn2UKGp3DAAAangM
AABK/////4aUanoMAACMCmV4cGVyaW1lbnSUS2WGlGp9DAAAiUr+////hpRqfwwAAH2UaBpLA3Vo
LSiMGE15ZWxvaWQgY2VsbHMgKEZTKSAoRDE0KZRLAoaUjApDQ0wyIChEMTQplEsChpSMEU5ldXRy
b3BoaWxzIChEMTQplEsChpSMD01vbm9jeXRlcyAoRDE0KZRLAoaUjBpDRDExYisgTHk2Q2ludCBM
eTZHLSAoRDE0KZRLAoaUjA1CIGNlbGxzIChEMTQplEsChpSMFENEMTFiKyBMeTZDX0ctIChEMTQp
lEsChpSMC0NYQ0w1IChEMTQplEsChpSMDFRHRi1iMSAoRDE0KZRLAoaUjA5JTC0xMnA0MCAoRDE0
KZRLAoaUjAhEQyAoRDE0KZRLAoaUjBZMeW1waG9jeXRlcyAoRlMpIChEMTQplEsChpSMDk5LIGNl
bGxzIChEMTQplEsChpSMD0NDTDE3ICgxKSAoRDE0KZRLAoaUjBZFb3Npbm9waGlscyAoRlMpIChE
MTQplEsChpSMC0lMLTE4IChEMTQplEsChpSMCkNDTDQgKEQxNCmUSwKGlIwRRW9zaW5vcGhpbHMg
KEQxNCmUSwKGlIwUTksgY2VsbHMgTHk2QysgKEQxNCmUSwKGlIwPQ0NMMjIgKDEpIChEMTQplEsC
hpR0lGhXKIwHU2FtcGxlOpRLA4aUjBtTYW1wbGU6IE5pbCBub3JtIGNlbGxzIChENymUSwOGlIwO
U2FtcGxlIGNoZWNrIDKUSwOGlIwNU2FtcGxlOiAoRDE0KZRLA4aUjBxTYW1wbGU6IE5pbCBub3Jt
IGNlbGxzIChEMTQplEsDhpSMHlNhbXBsZSBOaWwgbm9ybWFsaXNlZCBMUCAoRDE0KZRLA4aUjBhT
YW1wbGUgUHJpbmZsYW0gTFAgKEQxNCmUSwOGlIwOU2FtcGxlIGNoZWNrIDOUSwOGlIwEZGF0ZZRL
AoaUaucMAABLAYaUjAl0ZWNobmlxdWWUSwGGlIwGdGlzc3VllEsBhpSMA2RheZRLAYaUjARjYWdl
lEsBhpSMBnNhbXBsZZRLAoaUjAZ0dW1vdXKUSwGGlIwJdHJlYXRtZW50lEsBhpSMBUJlYWRzlEsC
hpSMBlN0cmFpbpRLAYaUjAZHZW5kZXKUSwGGlIwLQWdlICh3ZWVrcymUSwKGlIwOVHVtb3VyIChy
aWdodCmUSwGGlIwJVHJlYXRtZW50lEsBhpSMD1NwbGVlbiAobWcpIEQxNZRLAoaUjAtCZWFkcyAo
RDE0KZRLAoaUjAx0dW1vdXJfbW9kZWyUSwGGlHSUaJqMFVJpZ2h0IFR1bW91ciAobWcpIEQxNZRL
AoaUhZR1YmgfKYGUfZQoaCJ9lCiMD2NsYXNzX3NlbGVjdGlvbpSMFihBdmVyYWdlIG92ZXIgY2xh
c3NlcymUSv////+GlIwMZm9sZF9mZWF0dXJllIwKZXhwZXJpbWVudJRLZYaUjBVmb2xkX2ZlYXR1
cmVfc2VsZWN0ZWSUiUr+////hpSMC3Njb3JlX3RhYmxllH2UaBpLA3VoLSiMGE15ZWxvaWQgY2Vs
bHMgKEZTKSAoRDE0KZRLAoaUjBFOZXV0cm9waGlscyAoRDE0KZRLAoaUjBFFb3Npbm9waGlscyAo
RDE0KZRLAoaUjBZFb3Npbm9waGlscyAoRlMpIChEMTQplEsChpSMGkNEMTFiKyBMeTZDaW50IEx5
NkctIChEMTQplEsChpSMFkx5bXBob2N5dGVzIChGUykgKEQxNCmUSwKGlIwOSUwtMTJwNDAgKEQx
NCmUSwKGlIwNQiBjZWxscyAoRDE0KZRLAoaUjBtDRDExYisgTHk2Q19HLSBQRC1MMSsgKEQxNCmU
SwKGlIwLSUwtMTggKEQxNCmUSwKGlIwKQ0NMMiAoRDE0KZRLAoaUjA9Nb25vY3l0ZXMgKEQxNCmU
SwKGlIwMVEdGLWIxIChEMTQplEsChpSMCERDIChEMTQplEsChpSMEE1hY3JvcGhhZ2UgKEQxNCmU
SwKGlIwLQ0NMMTEgKEQxNCmUSwKGlIwLSUwtMjMgKEQxNCmUSwKGlIwLVE5GLWEgKEQxNCmUSwKG
lIwLQ0NMMjAgKEQxNCmUSwKGlIwPQ0NMMTcgKDEpIChEMTQplEsChpR0lGhXKIwHU2FtcGxlOpRL
A4aUjBtTYW1wbGU6IE5pbCBub3JtIGNlbGxzIChENymUSwOGlIwOU2FtcGxlIGNoZWNrIDKUSwOG
lIwNU2FtcGxlOiAoRDE0KZRLA4aUjBxTYW1wbGU6IE5pbCBub3JtIGNlbGxzIChEMTQplEsDhpSM
HlNhbXBsZSBOaWwgbm9ybWFsaXNlZCBMUCAoRDE0KZRLA4aUjBhTYW1wbGUgUHJpbmZsYW0gTFAg
KEQxNCmUSwOGlIwOU2FtcGxlIGNoZWNrIDOUSwOGlIwEZGF0ZZRLAoaUalINAABLAYaUjAl0ZWNo
bmlxdWWUSwGGlIwGdGlzc3VllEsBhpSMA2RheZRLAYaUjARjYWdllEsBhpSMBnNhbXBsZZRLAoaU
jAZ0dW1vdXKUSwGGlIwJdHJlYXRtZW50lEsBhpSMBUJlYWRzlEsChpSMBlN0cmFpbpRLAYaUjAZH
ZW5kZXKUSwGGlIwLQWdlICh3ZWVrcymUSwKGlIwOVHVtb3VyIChyaWdodCmUSwGGlIwJVHJlYXRt
ZW50lEsBhpSMD1NwbGVlbiAobWcpIEQxNZRLAoaUjAtCZWFkcyAoRDE0KZRLAoaUjAx0dW1vdXJf
bW9kZWyUSwGGlHSUaJqMFVJpZ2h0IFR1bW91ciAobWcpIEQxNZRLAoaUhZR1YmgfKYGUfZQoaCJ9
lChqTg0AAGpPDQAASv////+GlGpRDQAAalINAABLZYaUalQNAACJSv7///+GlGpWDQAAfZRoGksD
dWgtKGpYDQAASwKGlGpkDQAASwKGlGpqDQAASwKGlGpoDQAASwKGlGpmDQAASwKGlGpaDQAASwKG
lGpiDQAASwKGlGpeDQAASwKGlIwLSUwtMTAgKEQxNCmUSwKGlGpyDQAASwKGlGp+DQAASwKGlGpc
DQAASwKGlGpgDQAASwKGlGpwDQAASwKGlIwPQ1hDTDEgKDIpIChEMTQplEsChpSMC0NYQ0w1IChE
MTQplEsChpRqdA0AAEsChpRqeA0AAEsChpSMC0lMLTFiIChEMTQplEsChpSMDk5LIGNlbGxzIChE
MTQplEsChpR0lGhXKGqBDQAASwOGlGqDDQAASwOGlGqFDQAASwOGlGqHDQAASwOGlGqJDQAASwOG
lGqLDQAASwOGlGqNDQAASwOGlGqPDQAASwOGlGqRDQAASwKGlGpSDQAASwGGlGqUDQAASwGGlGqW
DQAASwGGlGqYDQAASwGGlGqaDQAASwGGlGqcDQAASwKGlGqeDQAASwGGlGqgDQAASwGGlGqiDQAA
SwKGlGqkDQAASwGGlGqmDQAASwGGlGqoDQAASwKGlGqqDQAASwGGlGqsDQAASwGGlGquDQAASwKG
lGqwDQAASwKGlGqyDQAASwGGlHSUaJpqtQ0AAEsChpSFlHViaB8pgZR9lChoIn2UKGpODQAAak8N
AABK/////4aUalENAABqUg0AAEtlhpRqVA0AAIlK/v///4aUalYNAAB9lGgaSwN1aC0oalgNAABL
AoaUamYNAABLAoaUamgNAABLAoaUaloNAABLAoaUamANAABLAoaUamoNAABLAoaUal4NAABLAoaU
amQNAABLAoaUalwNAABLAoaUanwNAABLAoaUanANAABLAoaUamINAABLAoaUascNAABLAoaUan4N
AABLAoaUjBBMZXVrb2N5dGVzIChEMTQplEsChpRqbA0AAEsChpRqeg0AAEsChpRqeA0AAEsChpRq
cg0AAEsChpSMFENEMTFiKyBMeTZDX0ctIChEMTQplEsChpR0lGhXKGqBDQAASwOGlGqDDQAASwOG
lGqFDQAASwOGlGqHDQAASwOGlGqJDQAASwOGlGqLDQAASwOGlGqNDQAASwOGlGqPDQAASwOGlGqR
DQAASwKGlGpSDQAASwGGlGqUDQAASwGGlGqWDQAASwGGlGqYDQAASwGGlGqaDQAASwGGlGqcDQAA
SwKGlGqeDQAASwGGlGqgDQAASwGGlGqiDQAASwKGlGqkDQAASwGGlGqmDQAASwGGlGqoDQAASwKG
lGqqDQAASwGGlGqsDQAASwGGlGquDQAASwKGlGqwDQAASwKGlGqyDQAASwGGlHSUaJpqtQ0AAEsC
hpSFlHViaB8pgZR9lChoIn2UKGpODQAAak8NAABK/////4aUalENAABqUg0AAEtlhpRqVA0AAIlK
/v///4aUalYNAAB9lGgaSwN1aC0oalgNAABLAoaUaloNAABLAoaUamYNAABLAoaUamwNAABLAoaU
as4NAABLAoaUamANAABLAoaUamQNAABLAoaUamoNAABLAoaUatYNAABLAoaUamINAABLAoaUagsO
AABLAoaUjA9DQ0wyMiAoMikgKEQxNCmUSwKGlGp8DQAASwKGlIwUTksgY2VsbHMgTHk2QysgKEQx
NCmUSwKGlGpoDQAASwKGlGoRDgAASwKGlGrQDQAASwKGlGpwDQAASwKGlGp+DQAASwKGlGrHDQAA
SwKGlHSUaFcoaoENAABLA4aUaoMNAABLA4aUaoUNAABLA4aUaocNAABLA4aUaokNAABLA4aUaosN
AABLA4aUao0NAABLA4aUao8NAABLA4aUapENAABLAoaUalINAABLAYaUapQNAABLAYaUapYNAABL
AYaUapgNAABLAYaUapoNAABLAYaUapwNAABLAoaUap4NAABLAYaUaqANAABLAYaUaqINAABLAoaU
aqQNAABLAYaUaqYNAABLAYaUaqgNAABLAoaUaqoNAABLAYaUaqwNAABLAYaUaq4NAABLAoaUarAN
AABLAoaUarINAABLAYaUdJRommq1DQAASwKGlIWUdWJoHymBlH2UKGgifZQoak4NAABqTw0AAEr/
////hpRqUQ0AAGpSDQAAS2WGlGpUDQAAiUr+////hpRqVg0AAH2UaBpLA3VoLShqZA0AAEsChpRq
aA0AAEsChpRqWA0AAEsChpRqcA0AAEsChpRqWg0AAEsChpRqag0AAEsChpRqZg0AAEsChpRqxw0A
AEsChpRqfg0AAEsChpRqYA0AAEsChpRqXA0AAEsChpRqXg0AAEsChpSMD0NDTDIyICgxKSAoRDE0
KZRLAoaUatANAABLAoaUanINAABLAoaUagsOAABLAoaUatQNAABLAoaUamwNAABLAoaUanoNAABL
AoaUjA9DWENMMSAoMSkgKEQxNCmUSwKGlHSUaFcoaoENAABLA4aUaoMNAABLA4aUaoUNAABLA4aU
aocNAABLA4aUaokNAABLA4aUaosNAABLA4aUao0NAABLA4aUao8NAABLA4aUapENAABLAoaUalIN
AABLAYaUapQNAABLAYaUapYNAABLAYaUapgNAABLAYaUapoNAABLAYaUapwNAABLAoaUap4NAABL
AYaUaqANAABLAYaUaqINAABLAoaUaqQNAABLAYaUaqYNAABLAYaUaqgNAABLAoaUaqoNAABLAYaU
aqwNAABLAYaUaq4NAABLAoaUarANAABLAoaUarINAABLAYaUdJRommq1DQAASwKGlIWUdWJoHymB
lH2UKGgifZQoak4NAABqTw0AAEr/////hpRqUQ0AAGpSDQAAS2WGlGpUDQAAiUr+////hpRqVg0A
AH2UaBpLA3VoLShqWA0AAEsChpRqaA0AAEsChpRqZg0AAEsChpRqag0AAEsChpRqWg0AAEsChpRq
YA0AAEsChpRqZA0AAEsChpRqXg0AAEsChpRqYg0AAEsChpRqXA0AAEsChpRqfA0AAEsChpRqxw0A
AEsChpRqcA0AAEsChpRqeA0AAEsChpRqfg0AAEsChpRqcg0AAEsChpRqbg0AAEsChpRqbA0AAEsC
hpRqCw4AAEsChpRqzg0AAEsChpR0lGhXKGqBDQAASwOGlGqDDQAASwOGlGqFDQAASwOGlGqHDQAA
SwOGlGqJDQAASwOGlGqLDQAASwOGlGqNDQAASwOGlGqPDQAASwOGlGqRDQAASwKGlGpSDQAASwGG
lGqUDQAASwGGlGqWDQAASwGGlGqYDQAASwGGlGqaDQAASwGGlGqcDQAASwKGlGqeDQAASwGGlGqg
DQAASwGGlGqiDQAASwKGlGqkDQAASwGGlGqmDQAASwGGlGqoDQAASwKGlGqqDQAASwGGlGqsDQAA
SwGGlGquDQAASwKGlGqwDQAASwKGlGqyDQAASwGGlHSUaJpqtQ0AAEsChpSFlHViZXUu
</properties>
		<properties format="literal" node_id="11">{'auto_apply': True, 'class_weight': True, 'controlAreaVisible': True, 'index_output': 0, 'learner_name': 'RF top 20 features', 'max_depth': 3, 'max_features': 4, 'min_samples_split': 5, 'n_estimators': 500, 'savedWidgetGeometry': b'\x01\xd9\xd0\xcb\x00\x03\x00\x00\x00\x00\x031\x00\x00\x01U\x00\x00\x04\xcd\x00\x00\x02\xf7\x00\x00\x031\x00\x00\x01q\x00\x00\x04\xcd\x00\x00\x02\xf7\x00\x00\x00\x00\x02\x00\x00\x00\x08\x00\x00\x00\x031\x00\x00\x01q\x00\x00\x04\xcd\x00\x00\x02\xf7', 'use_max_depth': True, 'use_max_features': True, 'use_min_samples_split': True, 'use_random_state': False, '__version__': 1}</properties>
		<properties format="pickle" node_id="12">gASV4F8AAAAAAAB9lCiMCmF1dG9fYXBwbHmUiIwSY29udHJvbEFyZWFWaXNpYmxllIiME3NhdmVk
V2lkZ2V0R2VvbWV0cnmUQ0IB2dDLAAMAAP//9QwAAABH///7LgAAAkL///UMAAAAY///+y4AAAJC
AAAAAQAAAAAUAP//9QwAAABj///7LgAAAkKUjBBzZWxlY3RlZF9tZXRob2RzlI+UKIwFQU5PVkGU
jAdSZWxpZWZGlIwEz4fCspSMFVVuaXZhcmlhdGUgUmVncmVzc2lvbpSMCFJSZWxpZWZGlIwNR2lu
aSBEZWNyZWFzZZSMEEluZm9ybWF0aW9uIEdhaW6UjBZJbmZvcm1hdGlvbiBHYWluIFJhdGlvlIwE
RkNCRpSQjAdzb3J0aW5nlEsHjANzaXCUjA5fdW5waWNrbGVfZW51bZSTlIwMUHlRdDUuUXRDb3Jl
lIwJU29ydE9yZGVylEsBh5RSlIaUjAtfX3ZlcnNpb25fX5RLA4wQY29udGV4dF9zZXR0aW5nc5Rd
lCiMFW9yYW5nZXdpZGdldC5zZXR0aW5nc5SMB0NvbnRleHSUk5QpgZR9lCiMBnZhbHVlc5R9lCiM
CW5TZWxlY3RlZJRLHkr+////hpSMDnNlbGVjdGVkX2F0dHJzlF2UKIwYTXllbG9pZCBjZWxscyAo
RlMpIChEMTQplEtmhpSMCkctQ1NGIChENymUS2aGlIwLRy1DU0YgKEQxNCmUS2aGlIwQTGV1a29j
eXRlcyAoRDE0KZRLZoaUjBFOZXV0cm9waGlscyAoRDE0KZRLZoaUjA9Nb25vY3l0ZXMgKEQxNCmU
S2aGlIwQTmV1dHJvcGhpbHMgKEQ3KZRLZoaUjAhEQyAoRDE0KZRLZoaUjBdNeWVsb2lkIGNlbGxz
IChGUykgKEQ3KZRLZoaUjBZFb3Npbm9waGlscyAoRlMpIChEMTQplEtmhpSMEUVvc2lub3BoaWxz
IChEMTQplEtmhpSMD0RDIFBELUwxKyAoRDE0KZRLZoaUjBpDRDExYisgTHk2Q2ludCBMeTZHLSAo
RDE0KZRLZoaUjBRDRDExYisgTHk2Q19HLSAoRDE0KZRLZoaUjBNDRDExYisgTHk2Q19HLSAoRDcp
lEtmhpSMD0xldWtvY3l0ZXMgKEQ3KZRLZoaUjBpDRDExYisgTHk2Q19HLSBQRC1MMSsgKEQ3KZRL
ZoaUjA5Nb25vY3l0ZXMgKEQ3KZRLZoaUjAxDWENMMTAgKEQxNCmUS2aGlIwKQ0NMMiAoRDE0KZRL
ZoaUjAdEQyAoRDcplEtmhpSMCUlMLTYgKEQ3KZRLZoaUjA5DQ0wxNyAoMSkgKEQ3KZRLZoaUjAtD
WENMMTMgKEQ3KZRLZoaUjBtDRDExYisgTHk2Q19HLSBQRC1MMSsgKEQxNCmUS2aGlIwOTksgY2Vs
bHMgKEQxNCmUS2aGlIwPQ1hDTDEgKDEpIChEMTQplEtmhpSMCkNDTDQgKEQxNCmUS2aGlIwWTHlt
cGhvY3l0ZXMgKEZTKSAoRDE0KZRLZoaUjA9DQ0wxNyAoMikgKEQxNCmUS2aGlGVK/f///4aUjA9z
ZWxlY3Rpb25NZXRob2SUSwNK/v///4aUaBlLA3WMCmF0dHJpYnV0ZXOUfZQojApHLUNTRiAoRDcp
lEsCjAtHLUNTRiAoRDE0KZRLAowXTXllbG9pZCBjZWxscyAoRlMpIChENymUSwKMGE15ZWxvaWQg
Y2VsbHMgKEZTKSAoRDE0KZRLAowQTmV1dHJvcGhpbHMgKEQ3KZRLAowRTmV1dHJvcGhpbHMgKEQx
NCmUSwKMGkNEMTFiKyBMeTZDX0ctIFBELUwxKyAoRDcplEsCjBtDRDExYisgTHk2Q19HLSBQRC1M
MSsgKEQxNCmUSwKMGUNEMTFiKyBMeTZDaW50IEx5NkctIChENymUSwKMGkNEMTFiKyBMeTZDaW50
IEx5NkctIChEMTQplEsCjApJTC0xMCAoRDcplEsCjAtJTC0xMCAoRDE0KZRLAowOQ0NMMTcgKDEp
IChENymUSwKMDkNDTDE3ICgyKSAoRDcplEsCjA9DQ0wxNyAoMSkgKEQxNCmUSwKMD0NDTDE3ICgy
KSAoRDE0KZRLAowLQ1hDTDEwIChENymUSwKMDENYQ0wxMCAoRDE0KZRLAowOQ1hDTDEgKDIpIChE
NymUSwKMD0NYQ0wxICgyKSAoRDE0KZRLAowLQ1hDTDEzIChENymUSwKMDENYQ0wxMyAoRDE0KZRL
AowJSUwtNiAoRDcplEsCjApJTC02IChEMTQplEsCjAlDQ0wyIChENymUSwKMCkNDTDIgKEQxNCmU
SwKMDEIgY2VsbHMgKEQ3KZRLAowNQiBjZWxscyAoRDE0KZRLAowOTW9ub2N5dGVzIChENymUSwKM
DkNYQ0wxICgxKSAoRDcplEsCjA9MZXVrb2N5dGVzIChENymUSwKMFUVvc2lub3BoaWxzIChGUykg
KEQ3KZRLAowVTHltcGhvY3l0ZXMgKEZTKSAoRDcplEsCjBBDRDQgVCBjZWxscyAoRDcplEsCjBBU
cmVncyBQRC0xKyAoRDcplEsCjBBDRDggVCBjZWxscyAoRDcplEsCjBZDRDggVCBjZWxscyBMeTZD
KyAoRDcplEsCjA1OSyBjZWxscyAoRDcplEsCjBNOSyBjZWxscyBMeTZDKyAoRDcplEsCjBBFb3Np
bm9waGlscyAoRDcplEsCjA9NYWNyb3BoYWdlIChENymUSwKMB0RDIChENymUSwKMDkRDIFBELUwx
KyAoRDcplEsCjAtUR0YtYjEgKEQ3KZRLAowKSUwtMjMgKEQ3KZRLAowOQ0NMMjIgKDEpIChENymU
SwKMDUlMLTEycDcwIChENymUSwKMClRORi1hIChENymUSwKMDUlMLTEycDQwIChENymUSwKMCklM
LTFiIChENymUSwKMCUNDTDUgKEQ3KZRLAowKQ0NMMjAgKEQ3KZRLAowKQ0NMMTEgKEQ3KZRLAowK
Q1hDTDkgKEQ3KZRLAowJQ0NMMyAoRDcplEsCjAlDQ0w0IChENymUSwKMCkNYQ0w1IChENymUSwKM
DkNDTDIyICgyKSAoRDcplEsCjBBMZXVrb2N5dGVzIChEMTQplEsCjBZFb3Npbm9waGlscyAoRlMp
IChEMTQplEsCjBZMeW1waG9jeXRlcyAoRlMpIChEMTQplEsCjBFDRDQgVCBjZWxscyAoRDE0KZRL
AowRVHJlZ3MgUEQtMSsgKEQxNCmUSwKMEUNEOCBUIGNlbGxzIChEMTQplEsCjBdDRDggVCBjZWxs
cyBMeTZDKyAoRDE0KZRLAowOTksgY2VsbHMgKEQxNCmUSwKMFE5LIGNlbGxzIEx5NkMrIChEMTQp
lEsCjBFFb3Npbm9waGlscyAoRDE0KZRLAowQTWFjcm9waGFnZSAoRDE0KZRLAowIREMgKEQxNCmU
SwKMD0RDIFBELUwxKyAoRDE0KZRLAowUQ0QxMWIrIEx5NkNfRy0gKEQxNCmUSwKMD01vbm9jeXRl
cyAoRDE0KZRLAowPQ1hDTDEgKDEpIChEMTQplEsCjAxUR0YtYjEgKEQxNCmUSwKMC0lMLTIzIChE
MTQplEsCjA9DQ0wyMiAoMSkgKEQxNCmUSwKMDklMLTEycDcwIChEMTQplEsCjAtUTkYtYSAoRDE0
KZRLAowOSUwtMTJwNDAgKEQxNCmUSwKMC0lMLTFiIChEMTQplEsCjApDQ0w1IChEMTQplEsCjAtD
Q0wyMCAoRDE0KZRLAowLQ0NMMTEgKEQxNCmUSwKMC0NYQ0w5IChEMTQplEsCjApDQ0wzIChEMTQp
lEsCjApDQ0w0IChEMTQplEsCjAtDWENMNSAoRDE0KZRLAowPQ0NMMjIgKDIpIChEMTQplEsCjBND
RDExYisgTHk2Q19HLSAoRDcplEsCjApJTC0xOCAoRDcplEsCjAtJTC0xOCAoRDE0KZRLAowMdHVt
b3VyX21vZGVslEsBdYwFbWV0YXOUfZQojAdTYW1wbGU6lEsDjApleHBlcmltZW50lEsBjBtTYW1w
bGU6IE5pbCBub3JtIGNlbGxzIChENymUSwOMHVNhbXBsZSBOaWwgbm9ybWFsaXNlZCBMUCAoRDcp
lEsDjANkYXmUSwGMF1NhbXBsZSBQcmluZmxhbSBMUCAoRDcplEsDjAxTYW1wbGUgY2hlY2uUSwOM
GVNhbXBsZSBtZXRhIGRhdGEgYW5kIG1hc3OUSwOMDVNhbXBsZTogKEQxNCmUSwOMDlNhbXBsZSBj
aGVjayAylEsDjBxTYW1wbGU6IE5pbCBub3JtIGNlbGxzIChEMTQplEsDjA5UdW1vdXIgKHJpZ2h0
KZRLAYweU2FtcGxlIE5pbCBub3JtYWxpc2VkIExQIChEMTQplEsDjARjYWdllEsBjBhTYW1wbGUg
UHJpbmZsYW0gTFAgKEQxNCmUSwOMBGRhdGWUSwKMDlNhbXBsZSBjaGVjayAzlEsDjAZzYW1wbGWU
SwKMBnR1bW91cpRLAYwGdGlzc3VllEsBjAl0ZWNobmlxdWWUSwGMCVRyZWF0bWVudJRLAYwGU3Ry
YWlulEsBjAZHZW5kZXKUSwGMC0FnZSAod2Vla3MplEsCjBRSaWdodF90dW1vdXJfKG1nKSBEOJRL
AowPU3BsZWVuIChtZykgRDE1lEsCjA5TcGxlZW4gKG1nKSBEOJRLAowJdHJlYXRtZW50lEsBjAVC
ZWFkc5RLAowKQmVhZHMgKEQ3KZRLAowVUmlnaHQgVHVtb3VyIChtZykgRDE1lEsCjAtCZWFkcyAo
RDE0KZRLAnV1YmgeKYGUfZQoaCF9lCiMCW5TZWxlY3RlZJRLHEr+////hpSMDnNlbGVjdGVkX2F0
dHJzlF2UKIwYTXllbG9pZCBjZWxscyAoRlMpIChEMTQplEtmhpSMEU5ldXRyb3BoaWxzIChEMTQp
lEtmhpSMCkctQ1NGIChENymUS2aGlIwLRy1DU0YgKEQxNCmUS2aGlIwQTmV1dHJvcGhpbHMgKEQ3
KZRLZoaUjBdNeWVsb2lkIGNlbGxzIChGUykgKEQ3KZRLZoaUjBpDRDExYisgTHk2Q2ludCBMeTZH
LSAoRDE0KZRLZoaUjBpDRDExYisgTHk2Q19HLSBQRC1MMSsgKEQ3KZRLZoaUjAtDWENMMTMgKEQ3
KZRLZoaUjAlJTC02IChENymUS2aGlIwbQ0QxMWIrIEx5NkNfRy0gUEQtTDErIChEMTQplEtmhpSM
DkNDTDE3ICgxKSAoRDcplEtmhpSMDENYQ0wxMCAoRDE0KZRLZoaUjAxDWENMMTMgKEQxNCmUS2aG
lIwJQ0NMMiAoRDcplEtmhpSMDkNYQ0wxICgyKSAoRDcplEtmhpSMD0NYQ0wxICgyKSAoRDE0KZRL
ZoaUjA9DQ0wxNyAoMSkgKEQxNCmUS2aGlIwKQ0NMMiAoRDE0KZRLZoaUjA5DQ0wxNyAoMikgKEQ3
KZRLZoaUjAxCIGNlbGxzIChENymUS2aGlIwZQ0QxMWIrIEx5NkNpbnQgTHk2Ry0gKEQ3KZRLZoaU
jA9DQ0wxNyAoMikgKEQxNCmUS2aGlIwLQ1hDTDEwIChENymUS2aGlIwLSUwtMTAgKEQxNCmUS2aG
lIwKSUwtMTAgKEQ3KZRLZoaUjApJTC02IChEMTQplEtmhpSMDUIgY2VsbHMgKEQxNCmUS2aGlGVK
/f///4aUjA9zZWxlY3Rpb25NZXRob2SUSwNK/v///4aUaBlLA3VoZn2UKGjzSwJo9UsCaPlLAmjv
SwJo90sCaPFLAmj9SwJqAwEAAEsCahkBAABLAmj7SwJqIQEAAEsCah8BAABLAmoFAQAASwJqFQEA
AEsCahEBAABLAmobAQAASwJqHQEAAEsCagcBAABLAmoNAQAASwJqDwEAAEsCaP9LAmoJAQAASwJq
AQEAAEsCaiMBAABLAmoLAQAASwJqEwEAAEsCahcBAABLAmolAQAASwKMDHR1bW91cl9tb2RlbJRL
AXVoxX2UKIwHU2FtcGxlOpRLA4wKZXhwZXJpbWVudJRLAYwbU2FtcGxlOiBOaWwgbm9ybSBjZWxs
cyAoRDcplEsDjB1TYW1wbGUgTmlsIG5vcm1hbGlzZWQgTFAgKEQ3KZRLA4wDZGF5lEsBjBdTYW1w
bGUgUHJpbmZsYW0gTFAgKEQ3KZRLA4wMU2FtcGxlIGNoZWNrlEsDjBlTYW1wbGUgbWV0YSBkYXRh
IGFuZCBtYXNzlEsDjA1TYW1wbGU6IChEMTQplEsDjA5TYW1wbGUgY2hlY2sgMpRLA4wcU2FtcGxl
OiBOaWwgbm9ybSBjZWxscyAoRDE0KZRLA4wOVHVtb3VyIChyaWdodCmUSwGMHlNhbXBsZSBOaWwg
bm9ybWFsaXNlZCBMUCAoRDE0KZRLA4wEY2FnZZRLAYwYU2FtcGxlIFByaW5mbGFtIExQIChEMTQp
lEsDjARkYXRllEsCjA5TYW1wbGUgY2hlY2sgM5RLA4wGc2FtcGxllEsCjAZ0dW1vdXKUSwGMBnRp
c3N1ZZRLAYwJdGVjaG5pcXVllEsBjAlUcmVhdG1lbnSUSwGMBlN0cmFpbpRLAYwGR2VuZGVylEsB
jAtBZ2UgKHdlZWtzKZRLAowUUmlnaHRfdHVtb3VyXyhtZykgRDiUSwKMD1NwbGVlbiAobWcpIEQx
NZRLAowOU3BsZWVuIChtZykgRDiUSwKMCXRyZWF0bWVudJRLAYwFQmVhZHOUSwKMCkJlYWRzIChE
NymUSwKMFVJpZ2h0IFR1bW91ciAobWcpIEQxNZRLAowLQmVhZHMgKEQxNCmUSwJ1dWJoHimBlH2U
KGghfZQojAluU2VsZWN0ZWSUSwNK/v///4aUjA5zZWxlY3RlZF9hdHRyc5RdlCiMGE15ZWxvaWQg
Y2VsbHMgKEZTKSAoRDE0KZRLZoaUjBFOZXV0cm9waGlscyAoRDE0KZRLZoaUjBBOZXV0cm9waGls
cyAoRDcplEtmhpRlSv3///+GlIwPc2VsZWN0aW9uTWV0aG9klEsDSv7///+GlGgZSwN1aGZ9lCiM
CkctQ1NGIChENymUSwKMC0ctQ1NGIChEMTQplEsCjBdNeWVsb2lkIGNlbGxzIChGUykgKEQ3KZRL
AmpVAQAASwJqWQEAAEsCalcBAABLAowaQ0QxMWIrIEx5NkNfRy0gUEQtTDErIChENymUSwKMG0NE
MTFiKyBMeTZDX0ctIFBELUwxKyAoRDE0KZRLAowKSUwtMTggKEQ3KZRLAowLSUwtMTggKEQxNCmU
SwKMGUNEMTFiKyBMeTZDaW50IEx5NkctIChENymUSwKMGkNEMTFiKyBMeTZDaW50IEx5NkctIChE
MTQplEsCjApJTC0xMCAoRDcplEsCjAtJTC0xMCAoRDE0KZRLAowOQ0NMMTcgKDEpIChENymUSwKM
DkNDTDE3ICgyKSAoRDcplEsCjA9DQ0wxNyAoMSkgKEQxNCmUSwKMD0NDTDE3ICgyKSAoRDE0KZRL
AowLQ1hDTDEwIChENymUSwKMDENYQ0wxMCAoRDE0KZRLAowOQ1hDTDEgKDIpIChENymUSwKMD0NY
Q0wxICgyKSAoRDE0KZRLAowLQ1hDTDEzIChENymUSwKMDENYQ0wxMyAoRDE0KZRLAowJSUwtNiAo
RDcplEsCjApJTC02IChEMTQplEsCjAx0dW1vdXJfbW9kZWyUSwF1aMV9lCiMB1NhbXBsZTqUSwOM
CmV4cGVyaW1lbnSUSwGMG1NhbXBsZTogTmlsIG5vcm0gY2VsbHMgKEQ3KZRLA4wdU2FtcGxlIE5p
bCBub3JtYWxpc2VkIExQIChENymUSwOMA2RheZRLAYwXU2FtcGxlIFByaW5mbGFtIExQIChENymU
SwOMDFNhbXBsZSBjaGVja5RLA4wZU2FtcGxlIG1ldGEgZGF0YSBhbmQgbWFzc5RLA4wNU2FtcGxl
OiAoRDE0KZRLA4wOU2FtcGxlIGNoZWNrIDKUSwOMHFNhbXBsZTogTmlsIG5vcm0gY2VsbHMgKEQx
NCmUSwOMDlR1bW91ciAocmlnaHQplEsBjB5TYW1wbGUgTmlsIG5vcm1hbGlzZWQgTFAgKEQxNCmU
SwOMBGNhZ2WUSwGMGFNhbXBsZSBQcmluZmxhbSBMUCAoRDE0KZRLA4wEZGF0ZZRLAowOU2FtcGxl
IGNoZWNrIDOUSwOMBnNhbXBsZZRLAowGdHVtb3VylEsBjAZ0aXNzdWWUSwGMCXRlY2huaXF1ZZRL
AYwJVHJlYXRtZW50lEsBjAZTdHJhaW6USwGMBkdlbmRlcpRLAYwLQWdlICh3ZWVrcymUSwKMFFJp
Z2h0X3R1bW91cl8obWcpIEQ4lEsCjA9TcGxlZW4gKG1nKSBEMTWUSwKMDlNwbGVlbiAobWcpIEQ4
lEsCjAl0cmVhdG1lbnSUSwGMBUJlYWRzlEsCjApCZWFkcyAoRDcplEsCjBVSaWdodCBUdW1vdXIg
KG1nKSBEMTWUSwKMC0JlYWRzIChEMTQplEsCdXViaB4pgZR9lChoIX2UKGpRAQAASx5K/v///4aU
alMBAABdlChqWQEAAEtmhpRqVQEAAEtmhpRqYQEAAEtmhpRqXwEAAEtmhpRqVwEAAEtmhpRqYAEA
AEtmhpRqZwEAAEtmhpRqYgEAAEtmhpRqYwEAAEtmhpRqcAEAAEtmhpRqagEAAEtmhpRqbwEAAEtm
hpRqaQEAAEtmhpRqcwEAAEtmhpRqcQEAAEtmhpRqdAEAAEtmhpRqcgEAAEtmhpRqbQEAAEtmhpRq
bgEAAEtmhpSMCkNDTDIgKEQxNCmUS2aGlGpsAQAAS2aGlIwNQiBjZWxscyAoRDE0KZRLZoaUjAxC
IGNlbGxzIChENymUS2aGlGplAQAAS2aGlIwJQ0NMMiAoRDcplEtmhpRqdQEAAEtmhpRqawEAAEtm
hpRqZAEAAEtmhpRqZgEAAEtmhpRqaAEAAEtmhpRlSv3///+GlGpcAQAASwNK/v///4aUaBlLA3Vo
Zn2UKGpfAQAASwJqYAEAAEsCamEBAABLAmpVAQAASwJqWQEAAEsCalcBAABLAmpiAQAASwJqYwEA
AEsCamQBAABLAmplAQAASwJqZgEAAEsCamcBAABLAmpoAQAASwJqaQEAAEsCamoBAABLAmprAQAA
SwJqbAEAAEsCam0BAABLAmpuAQAASwJqbwEAAEsCanABAABLAmpxAQAASwJqcgEAAEsCanMBAABL
Amp0AQAASwJqdQEAAEsCarkBAABLAmqxAQAASwJqtgEAAEsCarQBAABLAmp2AQAASwF1aMV9lChq
eAEAAEsDankBAABLAWp6AQAASwNqewEAAEsDanwBAABLAWp9AQAASwNqfgEAAEsDan8BAABLA2qA
AQAASwNqgQEAAEsDaoIBAABLA2qDAQAASwFqhAEAAEsDaoUBAABLAWqGAQAASwNqhwEAAEsCaogB
AABLA2qJAQAASwJqigEAAEsBaosBAABLAWqMAQAASwFqjQEAAEsBao4BAABLAWqPAQAASwFqkAEA
AEsCapEBAABLAmqSAQAASwJqkwEAAEsCapQBAABLAWqVAQAASwJqlgEAAEsCapcBAABLAmqYAQAA
SwJ1dWJoHimBlH2UKGghfZQoalEBAABLA0r+////hpRqUwEAAF2UKGpVAQAAS2aGlGpXAQAAS2aG
lGpZAQAAS2aGlGVK/f///4aUalwBAABLA0r+////hpRoGUsDdWhmfZQoal8BAABLAmpVAQAASwJq
VwEAAEsCarQBAABLAmpjAQAASwJqZQEAAEsCamcBAABLAmppAQAASwJqWQEAAEsCam0BAABLAmpv
AQAASwJqcQEAAEsCamIBAABLAmpmAQAASwJqaAEAAEsCamABAABLAmpzAQAASwJqdQEAAEsCamwB
AABLAmq2AQAASwJqZAEAAEsCanYBAABLAXVoxX2UKGp4AQAASwNqeQEAAEsBanoBAABLA2p7AQAA
SwNqfAEAAEsBan0BAABLA2p+AQAASwNqfwEAAEsDaoABAABLA2qBAQAASwNqggEAAEsDaoMBAABL
AWqEAQAASwNqhQEAAEsBaoYBAABLA2qHAQAASwJqiAEAAEsDaokBAABLAmqKAQAASwFqiwEAAEsB
aowBAABLAWqNAQAASwFqjgEAAEsBao8BAABLAWqQAQAASwJqkQEAAEsCapIBAABLAmqTAQAASwJq
lAEAAEsBapUBAABLAmqWAQAASwJqlwEAAEsCapgBAABLAnV1YmgeKYGUfZQoaCF9lCiMCW5TZWxl
Y3RlZJRLA0r+////hpSMDnNlbGVjdGVkX2F0dHJzlF2UjApHLUNTRiAoRDcplEtmhpRhSv3///+G
lIwPc2VsZWN0aW9uTWV0aG9klEsDSv7///+GlGgZSwN1aGZ9lChq1wEAAEsCjAx0dW1vdXJfbW9k
ZWyUSwF1aMV9lCiMB1NhbXBsZTqUSwOMCmV4cGVyaW1lbnSUSwGMG1NhbXBsZTogTmlsIG5vcm0g
Y2VsbHMgKEQ3KZRLA4wdU2FtcGxlIE5pbCBub3JtYWxpc2VkIExQIChENymUSwOMA2RheZRLAYwX
U2FtcGxlIFByaW5mbGFtIExQIChENymUSwOMDFNhbXBsZSBjaGVja5RLA4wZU2FtcGxlIG1ldGEg
ZGF0YSBhbmQgbWFzc5RLA4wOU2FtcGxlIGNoZWNrIDKUSwOMDlR1bW91ciAocmlnaHQplEsBjARj
YWdllEsBjARkYXRllEsCjAZzYW1wbGWUSwKMBnR1bW91cpRLAYwGdGlzc3VllEsBjAl0ZWNobmlx
dWWUSwGMCVRyZWF0bWVudJRLAYwGU3RyYWlulEsBjAZHZW5kZXKUSwGMC0FnZSAod2Vla3MplEsC
jBRSaWdodF90dW1vdXJfKG1nKSBEOJRLAowPU3BsZWVuIChtZykgRDE1lEsCjA5TcGxlZW4gKG1n
KSBEOJRLAowJdHJlYXRtZW50lEsBjAVCZWFkc5RLAowKQmVhZHMgKEQ3KZRLAowVUmlnaHQgVHVt
b3VyIChtZykgRDE1lEsCdXViaB4pgZR9lChoIX2UKGpRAQAASx5K/v///4aUalMBAABdlChqVQEA
AEtmhpRqVwEAAEtmhpRqYAEAAEtmhpRqWQEAAEtmhpRqYQEAAEtmhpRqXwEAAEtmhpRqZwEAAEtm
hpRqYgEAAEtmhpRqYwEAAEtmhpRqcQEAAEtmhpRqdAEAAEtmhpRqbwEAAEtmhpRqcwEAAEtmhpRq
bQEAAEtmhpRqagEAAEtmhpRqcgEAAEtmhpRqbAEAAEtmhpRqtgEAAEtmhpRqdQEAAEtmhpRqtAEA
AEtmhpRqaQEAAEtmhpRquQEAAEtmhpRqaAEAAEtmhpRqZQEAAEtmhpRqbgEAAEtmhpRqawEAAEtm
hpRqZgEAAEtmhpRqZAEAAEtmhpRlSv3///+GlGpcAQAASwNK/v///4aUaBlLA3VoZn2UKIwKRy1D
U0YgKEQ3KZRLAowXTXllbG9pZCBjZWxscyAoRlMpIChENymUSwKMC0NYQ0wxMyAoRDcplEsCjAlJ
TC02IChENymUSwKMC0NYQ0wxMCAoRDcplEsCjA5DQ0wxNyAoMSkgKEQ3KZRLAowOQ0NMMTcgKDIp
IChENymUSwKMCUNDTDIgKEQ3KZRLAowYTXllbG9pZCBjZWxscyAoRlMpIChEMTQplEsCjBFOZXV0
cm9waGlscyAoRDE0KZRLAowNQiBjZWxscyAoRDE0KZRLAowbQ0QxMWIrIEx5NkNfRy0gUEQtTDEr
IChEMTQplEsCjAtJTC0xOCAoRDE0KZRLAowaQ0QxMWIrIEx5NkNpbnQgTHk2Ry0gKEQxNCmUSwKM
C0lMLTEwIChEMTQplEsCjBBOZXV0cm9waGlscyAoRDcplEsCjA9DQ0wxNyAoMikgKEQxNCmUSwKM
DENYQ0wxMCAoRDE0KZRLAowPQ1hDTDEgKDIpIChEMTQplEsCjBpDRDExYisgTHk2Q19HLSBQRC1M
MSsgKEQ3KZRLAowZQ0QxMWIrIEx5NkNpbnQgTHk2Ry0gKEQ3KZRLAowKSUwtMTAgKEQ3KZRLAowL
Ry1DU0YgKEQxNCmUSwKMDENYQ0wxMyAoRDE0KZRLAowKSUwtNiAoRDE0KZRLAowPQ0NMMTcgKDEp
IChEMTQplEsCjAxCIGNlbGxzIChENymUSwKMCklMLTE4IChENymUSwKMDHR1bW91cl9tb2RlbJRL
AXVoxX2UKIwHU2FtcGxlOpRLA4wKZXhwZXJpbWVudJRLAYwbU2FtcGxlOiBOaWwgbm9ybSBjZWxs
cyAoRDcplEsDjB1TYW1wbGUgTmlsIG5vcm1hbGlzZWQgTFAgKEQ3KZRLA4wDZGF5lEsBjBdTYW1w
bGUgUHJpbmZsYW0gTFAgKEQ3KZRLA4wMU2FtcGxlIGNoZWNrlEsDjBlTYW1wbGUgbWV0YSBkYXRh
IGFuZCBtYXNzlEsDjA1TYW1wbGU6IChEMTQplEsDjA5TYW1wbGUgY2hlY2sgMpRLA4wcU2FtcGxl
OiBOaWwgbm9ybSBjZWxscyAoRDE0KZRLA4wOVHVtb3VyIChyaWdodCmUSwGMHlNhbXBsZSBOaWwg
bm9ybWFsaXNlZCBMUCAoRDE0KZRLA4wEY2FnZZRLAYwYU2FtcGxlIFByaW5mbGFtIExQIChEMTQp
lEsDjARkYXRllEsCjA5TYW1wbGUgY2hlY2sgM5RLA4wGc2FtcGxllEsCjAZ0dW1vdXKUSwGMBnRp
c3N1ZZRLAYwJdGVjaG5pcXVllEsBjAlUcmVhdG1lbnSUSwGMBlN0cmFpbpRLAYwGR2VuZGVylEsB
jAtBZ2UgKHdlZWtzKZRLAowUUmlnaHRfdHVtb3VyXyhtZykgRDiUSwKMD1NwbGVlbiAobWcpIEQx
NZRLAowOU3BsZWVuIChtZykgRDiUSwKMCXRyZWF0bWVudJRLAYwFQmVhZHOUSwKMCkJlYWRzIChE
NymUSwKMFVJpZ2h0IFR1bW91ciAobWcpIEQxNZRLAowLQmVhZHMgKEQxNCmUSwJ1dWJoHimBlH2U
KGghfZQoatMBAABLA0r+////hpRq1QEAAF2UKGoeAgAAS2aGlGofAgAAS2aGlGotAgAAS2aGlGVK
/f///4aUatoBAABLA0r+////hpRoGUsDdWhmfZQoah4CAABLAmotAgAASwJqHwIAAEsCaiACAABL
AmohAgAASwJqIgIAAEsCaiMCAABLAmokAgAASwJqJQIAAEsCaiYCAABLAmonAgAASwJqKAIAAEsC
aikCAABLAmoqAgAASwJqKwIAAEsCaiwCAABLAmo6AgAASwF1aMV9lChqPAIAAEsDaj0CAABLAWo+
AgAASwNqPwIAAEsDakACAABLAWpBAgAASwNqQgIAAEsDakMCAABLA2pEAgAASwNqRQIAAEsDakYC
AABLA2pHAgAASwFqSAIAAEsDakkCAABLAWpKAgAASwNqSwIAAEsCakwCAABLA2pNAgAASwJqTgIA
AEsBak8CAABLAWpQAgAASwFqUQIAAEsBalICAABLAWpTAgAASwFqVAIAAEsCalUCAABLAmpWAgAA
SwJqVwIAAEsCalgCAABLAWpZAgAASwJqWgIAAEsCalsCAABLAmpcAgAASwJ1dWJoHimBlH2UKGgh
fZQoatMBAABLHkr+////hpRq1QEAAF2UKGrXAQAAS2aGlIwJSUwtNiAoRDcplEtmhpSMC0NYQ0wx
MyAoRDcplEtmhpSMDkNDTDE3ICgxKSAoRDcplEtmhpSMCklMLTEwIChENymUS2aGlIwOQ0NMMjIg
KDIpIChENymUS2aGlIwOQ1hDTDEgKDIpIChENymUS2aGlIwTTksgY2VsbHMgTHk2QysgKEQ3KZRL
ZoaUjApDQ0wxMSAoRDcplEtmhpSMCUNDTDIgKEQ3KZRLZoaUjA5DQ0wxNyAoMikgKEQ3KZRLZoaU
jAxCIGNlbGxzIChENymUS2aGlIwKSUwtMWIgKEQ3KZRLZoaUjA1OSyBjZWxscyAoRDcplEtmhpSM
CklMLTIzIChENymUS2aGlIwVRW9zaW5vcGhpbHMgKEZTKSAoRDcplEtmhpSMCUNDTDMgKEQ3KZRL
ZoaUjBBUcmVncyBQRC0xKyAoRDcplEtmhpSMEEVvc2lub3BoaWxzIChENymUS2aGlIwKSUwtMTgg
KEQ3KZRLZoaUjAlDQ0w0IChENymUS2aGlIwJQ0NMNSAoRDcplEtmhpSMC0NYQ0wxMCAoRDcplEtm
hpSMClRORi1hIChENymUS2aGlIwOQ0NMMjIgKDEpIChENymUS2aGlIwOQ1hDTDEgKDEpIChENymU
S2aGlIwKQ1hDTDUgKEQ3KZRLZoaUjBVMeW1waG9jeXRlcyAoRlMpIChENymUS2aGlIwXTXllbG9p
ZCBjZWxscyAoRlMpIChENymUS2aGlIwNSUwtMTJwNzAgKEQ3KZRLZoaUZUr9////hpRq2gEAAEsD
Sv7///+GlGgZSwN1aGZ9lCiMDk1vbm9jeXRlcyAoRDcplEsCjApHLUNTRiAoRDcplEsCjBBOZXV0
cm9waGlscyAoRDcplEsCjBNDRDExYisgTHk2Q19HLSAoRDcplEsCjA5DWENMMSAoMSkgKEQ3KZRL
AowJSUwtNiAoRDcplEsCjA9MZXVrb2N5dGVzIChENymUSwKMFUVvc2lub3BoaWxzIChGUykgKEQ3
KZRLAowVTHltcGhvY3l0ZXMgKEZTKSAoRDcplEsCjBdNeWVsb2lkIGNlbGxzIChGUykgKEQ3KZRL
AowMQiBjZWxscyAoRDcplEsCjBBDRDQgVCBjZWxscyAoRDcplEsCjBBUcmVncyBQRC0xKyAoRDcp
lEsCjBBDRDggVCBjZWxscyAoRDcplEsCjBZDRDggVCBjZWxscyBMeTZDKyAoRDcplEsCjA1OSyBj
ZWxscyAoRDcplEsCjBNOSyBjZWxscyBMeTZDKyAoRDcplEsCjBBFb3Npbm9waGlscyAoRDcplEsC
jA9NYWNyb3BoYWdlIChENymUSwKMB0RDIChENymUSwKMDkRDIFBELUwxKyAoRDcplEsCjBpDRDEx
YisgTHk2Q19HLSBQRC1MMSsgKEQ3KZRLAowZQ0QxMWIrIEx5NkNpbnQgTHk2Ry0gKEQ3KZRLAowL
VEdGLWIxIChENymUSwKMCklMLTE4IChENymUSwKMCklMLTIzIChENymUSwKMDkNDTDIyICgxKSAo
RDcplEsCjApJTC0xMCAoRDcplEsCjA1JTC0xMnA3MCAoRDcplEsCjApUTkYtYSAoRDcplEsCjA5D
Q0wxNyAoMSkgKEQ3KZRLAowNSUwtMTJwNDAgKEQ3KZRLAowKSUwtMWIgKEQ3KZRLAowJQ0NMNSAo
RDcplEsCjApDQ0wyMCAoRDcplEsCjApDQ0wxMSAoRDcplEsCjA5DQ0wxNyAoMikgKEQ3KZRLAowO
Q1hDTDEgKDIpIChENymUSwKMCUNDTDIgKEQ3KZRLAowKQ1hDTDkgKEQ3KZRLAowLQ1hDTDEwIChE
NymUSwKMCUNDTDMgKEQ3KZRLAowJQ0NMNCAoRDcplEsCjAtDWENMMTMgKEQ3KZRLAowKQ1hDTDUg
KEQ3KZRLAowOQ0NMMjIgKDIpIChENymUSwKMFVJpZ2h0IFR1bW91ciAobWcpIEQxNZRLAnVoxX2U
KIwHU2FtcGxlOpRLA4wKZXhwZXJpbWVudJRLAYwbU2FtcGxlOiBOaWwgbm9ybSBjZWxscyAoRDcp
lEsDjB1TYW1wbGUgTmlsIG5vcm1hbGlzZWQgTFAgKEQ3KZRLA4wDZGF5lEsBjBdTYW1wbGUgUHJp
bmZsYW0gTFAgKEQ3KZRLA4wMU2FtcGxlIGNoZWNrlEsDjBlTYW1wbGUgbWV0YSBkYXRhIGFuZCBt
YXNzlEsDjA5TYW1wbGUgY2hlY2sgMpRLA4wOVHVtb3VyIChyaWdodCmUSwGMBGNhZ2WUSwGMBGRh
dGWUSwKMBnNhbXBsZZRLAowGdHVtb3VylEsBjAZ0aXNzdWWUSwGMCXRlY2huaXF1ZZRLAYwJVHJl
YXRtZW50lEsBjAZTdHJhaW6USwGMBkdlbmRlcpRLAYwLQWdlICh3ZWVrcymUSwKMFFJpZ2h0X3R1
bW91cl8obWcpIEQ4lEsCjA9TcGxlZW4gKG1nKSBEMTWUSwKMDlNwbGVlbiAobWcpIEQ4lEsCjAl0
cmVhdG1lbnSUSwGMBUJlYWRzlEsCjApCZWFkcyAoRDcplEsCjAx0dW1vdXJfbW9kZWyUSwF1dWJo
HimBlH2UKGghfZQojAluU2VsZWN0ZWSUSx5K/v///4aUjA5zZWxlY3RlZF9hdHRyc5RdlCiMGE15
ZWxvaWQgY2VsbHMgKEZTKSAoRDE0KZRLZoaUjApDQ0wyIChEMTQplEtmhpSMEU5ldXRyb3BoaWxz
IChEMTQplEtmhpSMD01vbm9jeXRlcyAoRDE0KZRLZoaUjBpDRDExYisgTHk2Q2ludCBMeTZHLSAo
RDE0KZRLZoaUjA1CIGNlbGxzIChEMTQplEtmhpSMFENEMTFiKyBMeTZDX0ctIChEMTQplEtmhpSM
C0NYQ0w1IChEMTQplEtmhpSMDFRHRi1iMSAoRDE0KZRLZoaUjA5JTC0xMnA0MCAoRDE0KZRLZoaU
jAhEQyAoRDE0KZRLZoaUjBZMeW1waG9jeXRlcyAoRlMpIChEMTQplEtmhpSMDk5LIGNlbGxzIChE
MTQplEtmhpSMD0NDTDE3ICgxKSAoRDE0KZRLZoaUjBZFb3Npbm9waGlscyAoRlMpIChEMTQplEtm
hpSMC0lMLTE4IChEMTQplEtmhpSMCkNDTDQgKEQxNCmUS2aGlIwRRW9zaW5vcGhpbHMgKEQxNCmU
S2aGlIwUTksgY2VsbHMgTHk2QysgKEQxNCmUS2aGlIwPQ0NMMjIgKDEpIChEMTQplEtmhpSMCkND
TDMgKEQxNCmUS2aGlIwLRy1DU0YgKEQxNCmUS2aGlIwQTGV1a29jeXRlcyAoRDE0KZRLZoaUjBFD
RDQgVCBjZWxscyAoRDE0KZRLZoaUjA9DQ0wyMiAoMikgKEQxNCmUS2aGlIwLSUwtMWIgKEQxNCmU
S2aGlIwLQ0NMMjAgKEQxNCmUS2aGlIwLSUwtMTAgKEQxNCmUS2aGlIwPQ1hDTDEgKDIpIChEMTQp
lEtmhpSMG0NEMTFiKyBMeTZDX0ctIFBELUwxKyAoRDE0KZRLZoaUZUr9////hpSMD3NlbGVjdGlv
bk1ldGhvZJRLA0r+////hpRoGUsDdWhmfZQojBBMZXVrb2N5dGVzIChEMTQplEsCjBZFb3Npbm9w
aGlscyAoRlMpIChEMTQplEsCjBZMeW1waG9jeXRlcyAoRlMpIChEMTQplEsCjBhNeWVsb2lkIGNl
bGxzIChGUykgKEQxNCmUSwKMDUIgY2VsbHMgKEQxNCmUSwKMEUNENCBUIGNlbGxzIChEMTQplEsC
jBFUcmVncyBQRC0xKyAoRDE0KZRLAowRQ0Q4IFQgY2VsbHMgKEQxNCmUSwKMF0NEOCBUIGNlbGxz
IEx5NkMrIChEMTQplEsCjA5OSyBjZWxscyAoRDE0KZRLAowUTksgY2VsbHMgTHk2QysgKEQxNCmU
SwKMEUVvc2lub3BoaWxzIChEMTQplEsCjBBNYWNyb3BoYWdlIChEMTQplEsCjAhEQyAoRDE0KZRL
AowPREMgUEQtTDErIChEMTQplEsCjBRDRDExYisgTHk2Q19HLSAoRDE0KZRLAowbQ0QxMWIrIEx5
NkNfRy0gUEQtTDErIChEMTQplEsCjBpDRDExYisgTHk2Q2ludCBMeTZHLSAoRDE0KZRLAowPTW9u
b2N5dGVzIChEMTQplEsCjBFOZXV0cm9waGlscyAoRDE0KZRLAowPQ1hDTDEgKDEpIChEMTQplEsC
jAxUR0YtYjEgKEQxNCmUSwKMC0lMLTE4IChEMTQplEsCjAtJTC0yMyAoRDE0KZRLAowPQ0NMMjIg
KDEpIChEMTQplEsCjAtJTC0xMCAoRDE0KZRLAowOSUwtMTJwNzAgKEQxNCmUSwKMCklMLTYgKEQx
NCmUSwKMC1RORi1hIChEMTQplEsCjAtHLUNTRiAoRDE0KZRLAowPQ0NMMTcgKDEpIChEMTQplEsC
jA5JTC0xMnA0MCAoRDE0KZRLAowLSUwtMWIgKEQxNCmUSwKMCkNDTDUgKEQxNCmUSwKMC0NDTDIw
IChEMTQplEsCjAtDQ0wxMSAoRDE0KZRLAowPQ0NMMTcgKDIpIChEMTQplEsCjA9DWENMMSAoMikg
KEQxNCmUSwKMCkNDTDIgKEQxNCmUSwKMC0NYQ0w5IChEMTQplEsCjAxDWENMMTAgKEQxNCmUSwKM
CkNDTDMgKEQxNCmUSwKMCkNDTDQgKEQxNCmUSwKMDENYQ0wxMyAoRDE0KZRLAowLQ1hDTDUgKEQx
NCmUSwKMD0NDTDIyICgyKSAoRDE0KZRLAowVUmlnaHQgVHVtb3VyIChtZykgRDE1lEsCdWjFfZQo
jAdTYW1wbGU6lEsDjBtTYW1wbGU6IE5pbCBub3JtIGNlbGxzIChENymUSwOMDlNhbXBsZSBjaGVj
ayAylEsDjA1TYW1wbGU6IChEMTQplEsDjBxTYW1wbGU6IE5pbCBub3JtIGNlbGxzIChEMTQplEsD
jB5TYW1wbGUgTmlsIG5vcm1hbGlzZWQgTFAgKEQxNCmUSwOMGFNhbXBsZSBQcmluZmxhbSBMUCAo
RDE0KZRLA4wOU2FtcGxlIGNoZWNrIDOUSwOMBGRhdGWUSwKMCmV4cGVyaW1lbnSUSwGMCXRlY2hu
aXF1ZZRLAYwGdGlzc3VllEsBjANkYXmUSwGMBGNhZ2WUSwGMBnNhbXBsZZRLAowGdHVtb3VylEsB
jAl0cmVhdG1lbnSUSwGMBUJlYWRzlEsCjAZTdHJhaW6USwGMBkdlbmRlcpRLAYwLQWdlICh3ZWVr
cymUSwKMDlR1bW91ciAocmlnaHQplEsBjAlUcmVhdG1lbnSUSwGMD1NwbGVlbiAobWcpIEQxNZRL
AowLQmVhZHMgKEQxNCmUSwKMDHR1bW91cl9tb2RlbJRLAXV1YmgeKYGUfZQoaCF9lCiMCW5TZWxl
Y3RlZJRLHkr+////hpSMDnNlbGVjdGVkX2F0dHJzlF2UKGpOAwAAS2aGlGpLAwAAS2aGlGpNAwAA
S2aGlGpPAwAAS2aGlGpZAwAAS2aGlGpdAwAAS2aGlGpBAwAAS2aGlGpWAwAAS2aGlGpQAwAAS2aG
lGpMAwAAS2aGlGprAwAAS2aGlGpRAwAAS2aGlGpSAwAAS2aGlGpjAwAAS2aGlGpkAwAAS2aGlGpI
AwAAS2aGlGpcAwAAS2aGlGpnAwAAS2aGlGphAwAAS2aGlGo+AwAAS2aGlGpHAwAAS2aGlGpXAwAA
S2aGlGpJAwAAS2aGlGpiAwAAS2aGlGo/AwAAS2aGlGpUAwAAS2aGlGpaAwAAS2aGlGpYAwAAS2aG
lGpAAwAAS2aGlGpbAwAAS2aGlGVK/f///4aUjA9zZWxlY3Rpb25NZXRob2SUSwNK/v///4aUaBlL
A3VoZn2UKIwQTGV1a29jeXRlcyAoRDE0KZRLAowWRW9zaW5vcGhpbHMgKEZTKSAoRDE0KZRLAowW
THltcGhvY3l0ZXMgKEZTKSAoRDE0KZRLAowYTXllbG9pZCBjZWxscyAoRlMpIChEMTQplEsCjA1C
IGNlbGxzIChEMTQplEsCjBFDRDQgVCBjZWxscyAoRDE0KZRLAowRVHJlZ3MgUEQtMSsgKEQxNCmU
SwKMEUNEOCBUIGNlbGxzIChEMTQplEsCjBdDRDggVCBjZWxscyBMeTZDKyAoRDE0KZRLAowOTksg
Y2VsbHMgKEQxNCmUSwKMFE5LIGNlbGxzIEx5NkMrIChEMTQplEsCjBFFb3Npbm9waGlscyAoRDE0
KZRLAowQTWFjcm9waGFnZSAoRDE0KZRLAowIREMgKEQxNCmUSwKMD0RDIFBELUwxKyAoRDE0KZRL
AowUQ0QxMWIrIEx5NkNfRy0gKEQxNCmUSwKMG0NEMTFiKyBMeTZDX0ctIFBELUwxKyAoRDE0KZRL
AowaQ0QxMWIrIEx5NkNpbnQgTHk2Ry0gKEQxNCmUSwKMD01vbm9jeXRlcyAoRDE0KZRLAowRTmV1
dHJvcGhpbHMgKEQxNCmUSwKMD0NYQ0wxICgxKSAoRDE0KZRLAowMVEdGLWIxIChEMTQplEsCjAtJ
TC0xOCAoRDE0KZRLAowLSUwtMjMgKEQxNCmUSwKMD0NDTDIyICgxKSAoRDE0KZRLAowLSUwtMTAg
KEQxNCmUSwKMDklMLTEycDcwIChEMTQplEsCjApJTC02IChEMTQplEsCjAtUTkYtYSAoRDE0KZRL
AowLRy1DU0YgKEQxNCmUSwKMD0NDTDE3ICgxKSAoRDE0KZRLAowOSUwtMTJwNDAgKEQxNCmUSwKM
C0lMLTFiIChEMTQplEsCjApDQ0w1IChEMTQplEsCjAtDQ0wyMCAoRDE0KZRLAowLQ0NMMTEgKEQx
NCmUSwKMD0NDTDE3ICgyKSAoRDE0KZRLAowPQ1hDTDEgKDIpIChEMTQplEsCjApDQ0wyIChEMTQp
lEsCjAtDWENMOSAoRDE0KZRLAowMQ1hDTDEwIChEMTQplEsCjApDQ0wzIChEMTQplEsCjApDQ0w0
IChEMTQplEsCjAxDWENMMTMgKEQxNCmUSwKMC0NYQ0w1IChEMTQplEsCjA9DQ0wyMiAoMikgKEQx
NCmUSwKMFVJpZ2h0IFR1bW91ciAobWcpIEQxNZRLAnVoxX2UKIwHU2FtcGxlOpRLA4wbU2FtcGxl
OiBOaWwgbm9ybSBjZWxscyAoRDcplEsDjA5TYW1wbGUgY2hlY2sgMpRLA4wNU2FtcGxlOiAoRDE0
KZRLA4wcU2FtcGxlOiBOaWwgbm9ybSBjZWxscyAoRDE0KZRLA4weU2FtcGxlIE5pbCBub3JtYWxp
c2VkIExQIChEMTQplEsDjBhTYW1wbGUgUHJpbmZsYW0gTFAgKEQxNCmUSwOMDlNhbXBsZSBjaGVj
ayAzlEsDjARkYXRllEsCjApleHBlcmltZW50lEsBjAl0ZWNobmlxdWWUSwGMBnRpc3N1ZZRLAYwD
ZGF5lEsBjARjYWdllEsBjAZzYW1wbGWUSwKMBnR1bW91cpRLAYwJdHJlYXRtZW50lEsBjAVCZWFk
c5RLAowGU3RyYWlulEsBjAZHZW5kZXKUSwGMC0FnZSAod2Vla3MplEsCjA5UdW1vdXIgKHJpZ2h0
KZRLAYwJVHJlYXRtZW50lEsBjA9TcGxlZW4gKG1nKSBEMTWUSwKMC0JlYWRzIChEMTQplEsCdXVi
aB4pgZR9lChoIX2UKIwJblNlbGVjdGVklEseSv7///+GlIwOc2VsZWN0ZWRfYXR0cnOUXZQoarED
AABLZoaUarIDAABLZoaUarMDAABLZoaUarQDAABLZoaUarUDAABLZoaUarYDAABLZoaUarcDAABL
ZoaUargDAABLZoaUarkDAABLZoaUaroDAABLZoaUarsDAABLZoaUarwDAABLZoaUar0DAABLZoaU
ar4DAABLZoaUar8DAABLZoaUasADAABLZoaUasEDAABLZoaUasIDAABLZoaUasMDAABLZoaUasQD
AABLZoaUasUDAABLZoaUasYDAABLZoaUascDAABLZoaUasgDAABLZoaUaskDAABLZoaUasoDAABL
ZoaUassDAABLZoaUaswDAABLZoaUas0DAABLZoaUas4DAABLZoaUZUr9////hpSMD3NlbGVjdGlv
bk1ldGhvZJRLA0r+////hpRoGUsDdWhmfZQoarEDAABLAmqyAwAASwJqswMAAEsCarQDAABLAmq1
AwAASwJqtgMAAEsCarcDAABLAmq4AwAASwJquQMAAEsCaroDAABLAmq7AwAASwJqvAMAAEsCar0D
AABLAmq+AwAASwJqvwMAAEsCasADAABLAmrBAwAASwJqwgMAAEsCasMDAABLAmrEAwAASwJqxQMA
AEsCasYDAABLAmrHAwAASwJqyAMAAEsCaskDAABLAmrKAwAASwJqywMAAEsCaswDAABLAmrNAwAA
SwJqzgMAAEsCas8DAABLAmrQAwAASwJq0QMAAEsCatIDAABLAmrTAwAASwJq1AMAAEsCatUDAABL
AmrWAwAASwJq1wMAAEsCatgDAABLAmrZAwAASwJq2gMAAEsCatsDAABLAmrcAwAASwJq3QMAAEsC
at4DAABLAnVoxX2UKGrhAwAASwNq4gMAAEsDauMDAABLA2rkAwAASwNq5QMAAEsDauYDAABLA2rn
AwAASwNq6AMAAEsDaukDAABLAmrqAwAASwFq6wMAAEsBauwDAABLAWrtAwAASwFq7gMAAEsBau8D
AABLAmrwAwAASwFq8QMAAEsBavIDAABLAmrzAwAASwFq9AMAAEsBavUDAABLAmr2AwAASwFq9wMA
AEsBavgDAABLAmr5AwAASwJ1dWJoHimBlH2UKGghfZQoav0DAABLHkr+////hpRq/wMAAF2UKGqx
AwAAS2aGlGqyAwAAS2aGlGqzAwAAS2aGlGq0AwAAS2aGlGq1AwAAS2aGlGq2AwAAS2aGlGq3AwAA
S2aGlGq4AwAAS2aGlGq5AwAAS2aGlGq6AwAAS2aGlGq7AwAAS2aGlGq8AwAAS2aGlGq9AwAAS2aG
lGq+AwAAS2aGlGq/AwAAS2aGlGrAAwAAS2aGlGrBAwAAS2aGlGrCAwAAS2aGlGrDAwAAS2aGlGrE
AwAAS2aGlGrFAwAAS2aGlGrGAwAAS2aGlGrHAwAAS2aGlGrIAwAAS2aGlGrJAwAAS2aGlGrKAwAA
S2aGlGrLAwAAS2aGlGrMAwAAS2aGlGrNAwAAS2aGlGrOAwAAS2aGlGVK/f///4aUaiAEAABLA0r+
////hpRoGUsDdWhmfZQoarEDAABLAmqyAwAASwJqswMAAEsCarQDAABLAmq1AwAASwJqtgMAAEsC
arcDAABLAmq4AwAASwJquQMAAEsCaroDAABLAmq7AwAASwJqvAMAAEsCar0DAABLAmq+AwAASwJq
vwMAAEsCasADAABLAmrBAwAASwJqwgMAAEsCasMDAABLAmrEAwAASwJqxQMAAEsCasYDAABLAmrH
AwAASwJqyAMAAEsCaskDAABLAmrKAwAASwJqywMAAEsCaswDAABLAmrNAwAASwJqzgMAAEsCas8D
AABLAmrQAwAASwJq0QMAAEsCatIDAABLAmrTAwAASwJq1AMAAEsCatUDAABLAmrWAwAASwJq1wMA
AEsCatgDAABLAmrZAwAASwJq2gMAAEsCatsDAABLAmrcAwAASwJq3QMAAEsCat4DAABLAnVoxX2U
KGrhAwAASwNq4gMAAEsDauMDAABLA2rkAwAASwNq5QMAAEsDauYDAABLA2rnAwAASwNq6AMAAEsD
aukDAABLAmrqAwAASwFq6wMAAEsBauwDAABLAWrtAwAASwFq7gMAAEsBau8DAABLAmrwAwAASwFq
8QMAAEsBavIDAABLAmrzAwAASwFq9AMAAEsBavUDAABLAmr2AwAASwFq9wMAAEsBavgDAABLAmr5
AwAASwJq3wMAAEsCdXViaB4pgZR9lChoIX2UKGr9AwAASx5K/v///4aUav8DAABdlChq3gMAAEtm
hpRq3QMAAEtmhpRq3AMAAEtmhpRq2wMAAEtmhpRq2gMAAEtmhpRq2QMAAEtmhpRq2AMAAEtmhpRq
1wMAAEtmhpRq1gMAAEtmhpRq1QMAAEtmhpRq1AMAAEtmhpRq0wMAAEtmhpRq0gMAAEtmhpRq0QMA
AEtmhpRq0AMAAEtmhpRqzwMAAEtmhpRqzgMAAEtmhpRqzQMAAEtmhpRqzAMAAEtmhpRqywMAAEtm
hpRqygMAAEtmhpRqyQMAAEtmhpRqyAMAAEtmhpRqxwMAAEtmhpRqxgMAAEtmhpRqxQMAAEtmhpRq
xAMAAEtmhpRqwwMAAEtmhpRqwgMAAEtmhpRqwQMAAEtmhpRlSv3///+GlGogBAAASwNK/v///4aU
aBlLA3VoZn2UKIwQTGV1a29jeXRlcyAoRDE0KZRLAowWRW9zaW5vcGhpbHMgKEZTKSAoRDE0KZRL
AowWTHltcGhvY3l0ZXMgKEZTKSAoRDE0KZRLAowYTXllbG9pZCBjZWxscyAoRlMpIChEMTQplEsC
jA1CIGNlbGxzIChEMTQplEsCjBFDRDQgVCBjZWxscyAoRDE0KZRLAowRVHJlZ3MgUEQtMSsgKEQx
NCmUSwKMEUNEOCBUIGNlbGxzIChEMTQplEsCjBdDRDggVCBjZWxscyBMeTZDKyAoRDE0KZRLAowO
TksgY2VsbHMgKEQxNCmUSwKMFE5LIGNlbGxzIEx5NkMrIChEMTQplEsCjBFFb3Npbm9waGlscyAo
RDE0KZRLAowQTWFjcm9waGFnZSAoRDE0KZRLAowIREMgKEQxNCmUSwKMD0RDIFBELUwxKyAoRDE0
KZRLAowUQ0QxMWIrIEx5NkNfRy0gKEQxNCmUSwKMG0NEMTFiKyBMeTZDX0ctIFBELUwxKyAoRDE0
KZRLAowaQ0QxMWIrIEx5NkNpbnQgTHk2Ry0gKEQxNCmUSwKMD01vbm9jeXRlcyAoRDE0KZRLAowR
TmV1dHJvcGhpbHMgKEQxNCmUSwKMD0NYQ0wxICgxKSAoRDE0KZRLAowMVEdGLWIxIChEMTQplEsC
jAtJTC0xOCAoRDE0KZRLAowLSUwtMjMgKEQxNCmUSwKMD0NDTDIyICgxKSAoRDE0KZRLAowLSUwt
MTAgKEQxNCmUSwKMDklMLTEycDcwIChEMTQplEsCjApJTC02IChEMTQplEsCjAtUTkYtYSAoRDE0
KZRLAowLRy1DU0YgKEQxNCmUSwKMD0NDTDE3ICgxKSAoRDE0KZRLAowOSUwtMTJwNDAgKEQxNCmU
SwKMC0lMLTFiIChEMTQplEsCjApDQ0w1IChEMTQplEsCjAtDQ0wyMCAoRDE0KZRLAowLQ0NMMTEg
KEQxNCmUSwKMD0NDTDE3ICgyKSAoRDE0KZRLAowPQ1hDTDEgKDIpIChEMTQplEsCjApDQ0wyIChE
MTQplEsCjAtDWENMOSAoRDE0KZRLAowMQ1hDTDEwIChEMTQplEsCjApDQ0wzIChEMTQplEsCjApD
Q0w0IChEMTQplEsCjAxDWENMMTMgKEQxNCmUSwKMC0NYQ0w1IChEMTQplEsCjA9DQ0wyMiAoMikg
KEQxNCmUSwKMDHR1bW91cl9tb2RlbJRLAXVoxX2UKIwHU2FtcGxlOpRLA4wbU2FtcGxlOiBOaWwg
bm9ybSBjZWxscyAoRDcplEsDjA5TYW1wbGUgY2hlY2sgMpRLA4wNU2FtcGxlOiAoRDE0KZRLA4wc
U2FtcGxlOiBOaWwgbm9ybSBjZWxscyAoRDE0KZRLA4weU2FtcGxlIE5pbCBub3JtYWxpc2VkIExQ
IChEMTQplEsDjBhTYW1wbGUgUHJpbmZsYW0gTFAgKEQxNCmUSwOMDlNhbXBsZSBjaGVjayAzlEsD
jARkYXRllEsCjApleHBlcmltZW50lEsBjAl0ZWNobmlxdWWUSwGMBnRpc3N1ZZRLAYwDZGF5lEsB
jARjYWdllEsBjAZzYW1wbGWUSwKMBnR1bW91cpRLAYwJdHJlYXRtZW50lEsBjAVCZWFkc5RLAowG
U3RyYWlulEsBjAZHZW5kZXKUSwGMC0FnZSAod2Vla3MplEsCjA5UdW1vdXIgKHJpZ2h0KZRLAYwJ
VHJlYXRtZW50lEsBjA9TcGxlZW4gKG1nKSBEMTWUSwKMC0JlYWRzIChEMTQplEsCjBVSaWdodCBU
dW1vdXIgKG1nKSBEMTWUSwJ1dWJoHimBlH2UKGghfZQojAluU2VsZWN0ZWSUSx5K/v///4aUjA5z
ZWxlY3RlZF9hdHRyc5RdlChqrAIAAEtmhpRqrQIAAEtmhpRqrgIAAEtmhpRqrwIAAEtmhpRqsAIA
AEtmhpRqsQIAAEtmhpRqsgIAAEtmhpRqswIAAEtmhpRqtAIAAEtmhpRqtQIAAEtmhpRqtgIAAEtm
hpRqtwIAAEtmhpRquAIAAEtmhpRquQIAAEtmhpRqugIAAEtmhpRquwIAAEtmhpRqvAIAAEtmhpRq
vQIAAEtmhpRqvgIAAEtmhpRqvwIAAEtmhpRqwAIAAEtmhpRqwQIAAEtmhpRqwgIAAEtmhpRqwwIA
AEtmhpRqxAIAAEtmhpRqxQIAAEtmhpRqxgIAAEtmhpRqxwIAAEtmhpRqyAIAAEtmhpRqyQIAAEtm
hpRlSv3///+GlIwPc2VsZWN0aW9uTWV0aG9klEsDSv7///+GlGgZSwN1aGZ9lChqrAIAAEsCaq0C
AABLAmquAgAASwJqrwIAAEsCarACAABLAmqxAgAASwJqsgIAAEsCarMCAABLAmq0AgAASwJqtQIA
AEsCarYCAABLAmq3AgAASwJquAIAAEsCarkCAABLAmq6AgAASwJquwIAAEsCarwCAABLAmq9AgAA
SwJqvgIAAEsCar8CAABLAmrAAgAASwJqwQIAAEsCasICAABLAmrDAgAASwJqxAIAAEsCasUCAABL
AmrGAgAASwJqxwIAAEsCasgCAABLAmrJAgAASwJqygIAAEsCassCAABLAmrMAgAASwJqzQIAAEsC
as4CAABLAmrPAgAASwJq0AIAAEsCatECAABLAmrSAgAASwJq0wIAAEsCatQCAABLAmrVAgAASwJq
1gIAAEsCatcCAABLAmrYAgAASwJq2QIAAEsCdWjFfZQoatwCAABLA2rdAgAASwFq3gIAAEsDat8C
AABLA2rgAgAASwFq4QIAAEsDauICAABLA2rjAgAASwNq5AIAAEsDauUCAABLAWrmAgAASwFq5wIA
AEsCaugCAABLAmrpAgAASwFq6gIAAEsBausCAABLAWrsAgAASwFq7QIAAEsBau4CAABLAWrvAgAA
SwJq8AIAAEsCavECAABLAmryAgAASwJq8wIAAEsBavQCAABLAmr1AgAASwJq9gIAAEsBdXViaB4p
gZR9lChoIX2UKGq+BAAASx5K/v///4aUasAEAABdlChqrAIAAEtmhpRqrQIAAEtmhpRqrgIAAEtm
hpRqrwIAAEtmhpRqsAIAAEtmhpRqsQIAAEtmhpRqsgIAAEtmhpRqswIAAEtmhpRqtAIAAEtmhpRq
tQIAAEtmhpRqtgIAAEtmhpRqtwIAAEtmhpRquAIAAEtmhpRquQIAAEtmhpRqugIAAEtmhpRquwIA
AEtmhpRqvAIAAEtmhpRqvQIAAEtmhpRqvgIAAEtmhpRqvwIAAEtmhpRqwAIAAEtmhpRqwQIAAEtm
hpRqwgIAAEtmhpRqwwIAAEtmhpRqxAIAAEtmhpRqxQIAAEtmhpRqxgIAAEtmhpRqxwIAAEtmhpRq
yAIAAEtmhpRqyQIAAEtmhpRlSv3///+GlGrhBAAASwNK/v///4aUaBlLA3VoZn2UKGqsAgAASwJq
rQIAAEsCaq4CAABLAmqvAgAASwJqsAIAAEsCarECAABLAmqyAgAASwJqswIAAEsCarQCAABLAmq1
AgAASwJqtgIAAEsCarcCAABLAmq4AgAASwJquQIAAEsCaroCAABLAmq7AgAASwJqvAIAAEsCar0C
AABLAmq+AgAASwJqvwIAAEsCasACAABLAmrBAgAASwJqwgIAAEsCasMCAABLAmrEAgAASwJqxQIA
AEsCasYCAABLAmrHAgAASwJqyAIAAEsCaskCAABLAmrKAgAASwJqywIAAEsCaswCAABLAmrNAgAA
SwJqzgIAAEsCas8CAABLAmrQAgAASwJq0QIAAEsCatICAABLAmrTAgAASwJq1AIAAEsCatUCAABL
AmrWAgAASwJq1wIAAEsCatgCAABLAmrZAgAASwJ1aMV9lChq3AIAAEsDat0CAABLAWreAgAASwNq
3wIAAEsDauACAABLAWrhAgAASwNq4gIAAEsDauMCAABLA2rkAgAASwNq5QIAAEsBauYCAABLAWrn
AgAASwJq6AIAAEsCaukCAABLAWrqAgAASwFq6wIAAEsBauwCAABLAWrtAgAASwFq7gIAAEsBau8C
AABLAmrwAgAASwJq8QIAAEsCavICAABLAmrzAgAASwFq9AIAAEsCavUCAABLAmraAgAASwJq9gIA
AEsBdXViaB4pgZR9lChoIX2UKIwJblNlbGVjdGVklEseSv7///+GlIwOc2VsZWN0ZWRfYXR0cnOU
XZQojApHLUNTRiAoRDcplEtmhpSMEE5ldXRyb3BoaWxzIChENymUS2aGlIwXTXllbG9pZCBjZWxs
cyAoRlMpIChENymUS2aGlIwTQ0QxMWIrIEx5NkNfRy0gKEQ3KZRLZoaUjA9MZXVrb2N5dGVzIChE
NymUS2aGlIwOTW9ub2N5dGVzIChENymUS2aGlIwaQ0QxMWIrIEx5NkNfRy0gUEQtTDErIChENymU
S2aGlIwOQ1hDTDEgKDEpIChENymUS2aGlIwJSUwtNiAoRDcplEtmhpSMDkNYQ0wxICgyKSAoRDcp
lEtmhpSMDkNDTDE3ICgxKSAoRDcplEtmhpSMClRORi1hIChENymUS2aGlIwLQ1hDTDEzIChENymU
S2aGlIwOREMgUEQtTDErIChENymUS2aGlIwHREMgKEQ3KZRLZoaUjA1JTC0xMnA0MCAoRDcplEtm
hpSMCkNYQ0w5IChENymUS2aGlIwQQ0Q0IFQgY2VsbHMgKEQ3KZRLZoaUjA5DQ0wyMiAoMSkgKEQ3
KZRLZoaUjApDWENMNSAoRDcplEtmhpSMCklMLTIzIChENymUS2aGlIwWQ0Q4IFQgY2VsbHMgTHk2
QysgKEQ3KZRLZoaUjAtDWENMMTAgKEQ3KZRLZoaUjBlDRDExYisgTHk2Q2ludCBMeTZHLSAoRDcp
lEtmhpSMEENEOCBUIGNlbGxzIChENymUS2aGlIwQRW9zaW5vcGhpbHMgKEQ3KZRLZoaUjApDQ0wx
MSAoRDcplEtmhpSMC1RHRi1iMSAoRDcplEtmhpSMCklMLTE4IChENymUS2aGlIwMQiBjZWxscyAo
RDcplEtmhpRlSv3///+GlIwPc2VsZWN0aW9uTWV0aG9klEsDSv7///+GlGgZSwN1aGZ9lCiMDk1v
bm9jeXRlcyAoRDcplEsCjApHLUNTRiAoRDcplEsCjBBOZXV0cm9waGlscyAoRDcplEsCjBNDRDEx
YisgTHk2Q19HLSAoRDcplEsCjA5DWENMMSAoMSkgKEQ3KZRLAowJSUwtNiAoRDcplEsCjA9MZXVr
b2N5dGVzIChENymUSwKMFUVvc2lub3BoaWxzIChGUykgKEQ3KZRLAowVTHltcGhvY3l0ZXMgKEZT
KSAoRDcplEsCjBdNeWVsb2lkIGNlbGxzIChGUykgKEQ3KZRLAowMQiBjZWxscyAoRDcplEsCjBBD
RDQgVCBjZWxscyAoRDcplEsCjBBUcmVncyBQRC0xKyAoRDcplEsCjBBDRDggVCBjZWxscyAoRDcp
lEsCjBZDRDggVCBjZWxscyBMeTZDKyAoRDcplEsCjA1OSyBjZWxscyAoRDcplEsCjBNOSyBjZWxs
cyBMeTZDKyAoRDcplEsCjBBFb3Npbm9waGlscyAoRDcplEsCjA9NYWNyb3BoYWdlIChENymUSwKM
B0RDIChENymUSwKMDkRDIFBELUwxKyAoRDcplEsCjBpDRDExYisgTHk2Q19HLSBQRC1MMSsgKEQ3
KZRLAowZQ0QxMWIrIEx5NkNpbnQgTHk2Ry0gKEQ3KZRLAowLVEdGLWIxIChENymUSwKMCklMLTE4
IChENymUSwKMCklMLTIzIChENymUSwKMDkNDTDIyICgxKSAoRDcplEsCjApJTC0xMCAoRDcplEsC
jA1JTC0xMnA3MCAoRDcplEsCjApUTkYtYSAoRDcplEsCjA5DQ0wxNyAoMSkgKEQ3KZRLAowNSUwt
MTJwNDAgKEQ3KZRLAowKSUwtMWIgKEQ3KZRLAowJQ0NMNSAoRDcplEsCjApDQ0wyMCAoRDcplEsC
jApDQ0wxMSAoRDcplEsCjA5DQ0wxNyAoMikgKEQ3KZRLAowOQ1hDTDEgKDIpIChENymUSwKMCUND
TDIgKEQ3KZRLAowKQ1hDTDkgKEQ3KZRLAowLQ1hDTDEwIChENymUSwKMCUNDTDMgKEQ3KZRLAowJ
Q0NMNCAoRDcplEsCjAtDWENMMTMgKEQ3KZRLAowKQ1hDTDUgKEQ3KZRLAowOQ0NMMjIgKDIpIChE
NymUSwKMDHR1bW91cl9tb2RlbJRLAXVoxX2UKIwHU2FtcGxlOpRLA4wKZXhwZXJpbWVudJRLAYwb
U2FtcGxlOiBOaWwgbm9ybSBjZWxscyAoRDcplEsDjB1TYW1wbGUgTmlsIG5vcm1hbGlzZWQgTFAg
KEQ3KZRLA4wDZGF5lEsBjBdTYW1wbGUgUHJpbmZsYW0gTFAgKEQ3KZRLA4wMU2FtcGxlIGNoZWNr
lEsDjBlTYW1wbGUgbWV0YSBkYXRhIGFuZCBtYXNzlEsDjA5TYW1wbGUgY2hlY2sgMpRLA4wOVHVt
b3VyIChyaWdodCmUSwGMBGNhZ2WUSwGMBGRhdGWUSwKMBnNhbXBsZZRLAowGdHVtb3VylEsBjAZ0
aXNzdWWUSwGMCXRlY2huaXF1ZZRLAYwJVHJlYXRtZW50lEsBjAZTdHJhaW6USwGMBkdlbmRlcpRL
AYwLQWdlICh3ZWVrcymUSwKMFFJpZ2h0X3R1bW91cl8obWcpIEQ4lEsCjA9TcGxlZW4gKG1nKSBE
MTWUSwKMDlNwbGVlbiAobWcpIEQ4lEsCjAl0cmVhdG1lbnSUSwGMBUJlYWRzlEsCjApCZWFkcyAo
RDcplEsCjBVSaWdodCBUdW1vdXIgKG1nKSBEMTWUSwJ1dWJoHimBlH2UKGghfZQojAluU2VsZWN0
ZWSUSzJK/v///4aUjA5zZWxlY3RlZF9hdHRyc5RdlChqdAQAAEtmhpRqhAQAAEtmhpRqcQQAAEtm
hpRqjgQAAEtmhpRqgwQAAEtmhpRqgAQAAEtmhpRqcgQAAEtmhpRqggQAAEtmhpRqfgQAAEtmhpRq
fAQAAEtmhpRqfwQAAEtmhpRqegQAAEtmhpRqdwQAAEtmhpRqmQQAAEtmhpRqgQQAAEtmhpRqlwQA
AEtmhpRqhQQAAEtmhpRqcwQAAEtmhpRqewQAAEtmhpRqeQQAAEtmhpRqiQQAAEtmhpRqeAQAAEtm
hpRqnAQAAEtmhpRqmAQAAEtmhpRqiwQAAEtmhpRqlQQAAEtmhpRqdgQAAEtmhpRqmgQAAEtmhpRq
lgQAAEtmhpRqmwQAAEtmhpRqjwQAAEtmhpRqigQAAEtmhpRqkgQAAEtmhpRqdQQAAEtmhpRqfQQA
AEtmhpRqnQQAAEtmhpRqjQQAAEtmhpRqhgQAAEtmhpRqhwQAAEtmhpRqngQAAEtmhpRqkAQAAEtm
hpRqiAQAAEtmhpRqkQQAAEtmhpRqkwQAAEtmhpRqlAQAAEtmhpRqjAQAAEtmhpRlSv3///+GlIwP
c2VsZWN0aW9uTWV0aG9klEsDSv7///+GlGgZSwN1aGZ9lChqcQQAAEsCanIEAABLAmpzBAAASwJq
dAQAAEsCanUEAABLAmp2BAAASwJqdwQAAEsCangEAABLAmp5BAAASwJqegQAAEsCansEAABLAmp8
BAAASwJqfQQAAEsCan4EAABLAmp/BAAASwJqgAQAAEsCaoEEAABLAmqCBAAASwJqgwQAAEsCaoQE
AABLAmqFBAAASwJqhgQAAEsCaocEAABLAmqIBAAASwJqiQQAAEsCaooEAABLAmqLBAAASwJqjAQA
AEsCao0EAABLAmqOBAAASwJqjwQAAEsCapAEAABLAmqRBAAASwJqkgQAAEsCapMEAABLAmqUBAAA
SwJqlQQAAEsCapYEAABLAmqXBAAASwJqmAQAAEsCapkEAABLAmqaBAAASwJqmwQAAEsCapwEAABL
AmqdBAAASwJqngQAAEsCap8EAABLAXVoxX2UKGqhBAAASwNqogQAAEsDaqMEAABLA2qkBAAASwNq
pQQAAEsDaqYEAABLA2qnBAAASwNqqAQAAEsDaqkEAABLAmqqBAAASwFqqwQAAEsBaqwEAABLAWqt
BAAASwFqrgQAAEsBaq8EAABLAmqwBAAASwFqsQQAAEsBarIEAABLAmqzBAAASwFqtAQAAEsBarUE
AABLAmq2BAAASwFqtwQAAEsBargEAABLAmq5BAAASwJqugQAAEsCdXViZXUu
</properties>
		<properties format="pickle" node_id="13">gASV0KEAAAAAAAB9lCiMFGNvbXBhcmlzb25fY3JpdGVyaW9ulEsAjBJjb250cm9sQXJlYVZpc2li
bGWUiIwNY3Zfc3RyYXRpZmllZJSIjAduX2ZvbGRzlEsDjAluX3JlcGVhdHOUSwOMCnJlc2FtcGxp
bmeUSwOMBHJvcGWURz+5mZmZmZmajAtzYW1wbGVfc2l6ZZRLDIwTc2F2ZWRXaWRnZXRHZW9tZXRy
eZRDQgHZ0MsAAwAAAAAMQwAAAAAAAA4HAAAB9QAADEMAAAAWAAAOBwAAAfUAAAABAAAAAA1wAAAM
QwAAABYAAA4HAAAB9ZSMEnNodWZmbGVfc3RyYXRpZmllZJSIjAh1c2Vfcm9wZZSJjAtzY29yZV90
YWJsZZR9lIwMc2hvd25fc2NvcmVzlI+UKIwCQ0GUjAlQcmVjaXNpb26UjANNU0WUjARSTVNFlIwD
TUFFlIwDQVVDlIwCRjGUjAZSZWNhbGyUjAJSMpSQc4wLX192ZXJzaW9uX1+USwOMEGNvbnRleHRf
c2V0dGluZ3OUXZQojBVvcmFuZ2V3aWRnZXQuc2V0dGluZ3OUjAdDb250ZXh0lJOUKYGUfZQojAZ2
YWx1ZXOUfZQojA9jbGFzc19zZWxlY3Rpb26UjBYoQXZlcmFnZSBvdmVyIGNsYXNzZXMplEr/////
hpSMDGZvbGRfZmVhdHVyZZSMCmV4cGVyaW1lbnSUS2WGlIwVZm9sZF9mZWF0dXJlX3NlbGVjdGVk
lIlK/v///4aUaA19lGgaSwN1jAphdHRyaWJ1dGVzlCiMGE15ZWxvaWQgY2VsbHMgKEZTKSAoRDE0
KZRLAoaUjApHLUNTRiAoRDcplEsChpSMC0ctQ1NGIChEMTQplEsChpSMEExldWtvY3l0ZXMgKEQx
NCmUSwKGlIwRTmV1dHJvcGhpbHMgKEQxNCmUSwKGlIwPTW9ub2N5dGVzIChEMTQplEsChpSMEE5l
dXRyb3BoaWxzIChENymUSwKGlIwIREMgKEQxNCmUSwKGlIwXTXllbG9pZCBjZWxscyAoRlMpIChE
NymUSwKGlIwWRW9zaW5vcGhpbHMgKEZTKSAoRDE0KZRLAoaUjBFFb3Npbm9waGlscyAoRDE0KZRL
AoaUjA9EQyBQRC1MMSsgKEQxNCmUSwKGlIwaQ0QxMWIrIEx5NkNpbnQgTHk2Ry0gKEQxNCmUSwKG
lIwUQ0QxMWIrIEx5NkNfRy0gKEQxNCmUSwKGlIwTQ0QxMWIrIEx5NkNfRy0gKEQ3KZRLAoaUjA9M
ZXVrb2N5dGVzIChENymUSwKGlIwaQ0QxMWIrIEx5NkNfRy0gUEQtTDErIChENymUSwKGlIwOTW9u
b2N5dGVzIChENymUSwKGlIwMQ1hDTDEwIChEMTQplEsChpSMCkNDTDIgKEQxNCmUSwKGlIwHREMg
KEQ3KZRLAoaUjAlJTC02IChENymUSwKGlIwOQ0NMMTcgKDEpIChENymUSwKGlIwLQ1hDTDEzIChE
NymUSwKGlIwbQ0QxMWIrIEx5NkNfRy0gUEQtTDErIChEMTQplEsChpSMDk5LIGNlbGxzIChEMTQp
lEsChpSMD0NYQ0wxICgxKSAoRDE0KZRLAoaUjApDQ0w0IChEMTQplEsChpSMFkx5bXBob2N5dGVz
IChGUykgKEQxNCmUSwKGlIwPQ0NMMTcgKDIpIChEMTQplEsChpR0lIwFbWV0YXOUKIwHU2FtcGxl
OpRLA4aUaChLAYaUjBtTYW1wbGU6IE5pbCBub3JtIGNlbGxzIChENymUSwOGlIwdU2FtcGxlIE5p
bCBub3JtYWxpc2VkIExQIChENymUSwOGlIwDZGF5lEsBhpSMF1NhbXBsZSBQcmluZmxhbSBMUCAo
RDcplEsDhpSMDFNhbXBsZSBjaGVja5RLA4aUjBlTYW1wbGUgbWV0YSBkYXRhIGFuZCBtYXNzlEsD
hpSMDVNhbXBsZTogKEQxNCmUSwOGlIwOU2FtcGxlIGNoZWNrIDKUSwOGlIwcU2FtcGxlOiBOaWwg
bm9ybSBjZWxscyAoRDE0KZRLA4aUjA5UdW1vdXIgKHJpZ2h0KZRLAYaUjB5TYW1wbGUgTmlsIG5v
cm1hbGlzZWQgTFAgKEQxNCmUSwOGlIwEY2FnZZRLAYaUjBhTYW1wbGUgUHJpbmZsYW0gTFAgKEQx
NCmUSwOGlIwEZGF0ZZRLAoaUjA5TYW1wbGUgY2hlY2sgM5RLA4aUjAZzYW1wbGWUSwKGlIwGdHVt
b3VylEsBhpSMBnRpc3N1ZZRLAYaUjAl0ZWNobmlxdWWUSwGGlIwJVHJlYXRtZW50lEsBhpSMBlN0
cmFpbpRLAYaUjAZHZW5kZXKUSwGGlIwLQWdlICh3ZWVrcymUSwKGlIwUUmlnaHRfdHVtb3VyXyht
ZykgRDiUSwKGlIwPU3BsZWVuIChtZykgRDE1lEsChpSMDlNwbGVlbiAobWcpIEQ4lEsChpSMCXRy
ZWF0bWVudJRLAYaUjAVCZWFkc5RLAoaUjApCZWFkcyAoRDcplEsChpSMFVJpZ2h0IFR1bW91ciAo
bWcpIEQxNZRLAoaUjAtCZWFkcyAoRDE0KZRLAoaUdJSMCmNsYXNzX3ZhcnOUjAx0dW1vdXJfbW9k
ZWyUSwGGlIWUdWJoHymBlH2UKGgifZQoaCRoJUr/////hpRoJ2goS2WGlGgqiUr+////hpRoDX2U
aBpLA3VoLShoNEsChpRoNksChpRoOEsChpRoLksChpRoSEsChpRoOksChpRoPEsChpRoREsChpRo
MksChpRoMEsChpRoPksChpRoQEsChpRoSksChpRoRksChpRoTEsChpRoQksChpRoXEsChpRoXksC
hpRoYEsChpRoTksChpRoUEsChpSMDkNYQ0wxICgxKSAoRDcplEsChpRoVEsChpSMEVRyZWdzIFBE
LTErIChEMTQplEsChpRoVksChpRoYksChpRoUksChpRoWEsChpSMFE5LIGNlbGxzIEx5NkMrIChE
MTQplEsChpSMDENYQ0wxMyAoRDE0KZRLAoaUdJRoayhobEsDhpRoKEsBhpRob0sDhpRocUsDhpRo
c0sBhpRodUsDhpRod0sDhpRoeUsDhpRoe0sDhpRofUsDhpRof0sDhpRogUsBhpRog0sDhpRohUsB
hpRoh0sDhpRoiUsChpRoi0sDhpRojUsChpRoj0sBhpRokUsBhpRok0sBhpRolUsBhpRol0sBhpRo
mUsBhpRom0sChpRonUsChpRon0sChpRooUsChpRoo0sBhpRopUsChpRop0sChpRoqUsChpRoq0sC
hpR0lGiuaK9LAYaUhZR1YmgfKYGUfZQoaCJ9lChoJGglSv////+GlGgnaChLZYaUaCqJSv7///+G
lGgNfZRoGksDdWgtKGg2SwKGlGg0SwKGlGguSwKGlGgwSwKGlGg4SwKGlGg+SwKGlGhISwKGlGg6
SwKGlGgySwKGlGhSSwKGlGg8SwKGlGhESwKGlGhGSwKGlGhASwKGlGjRSwKGlGhOSwKGlGhMSwKG
lGhQSwKGlGhKSwKGlGhUSwKGlGhCSwKGlGhgSwKGlGheSwKGlIwXQ0Q4IFQgY2VsbHMgTHk2Qysg
KEQxNCmUSwKGlGhcSwKGlGhmSwKGlGjOSwKGlIwOQ1hDTDEgKDIpIChENymUSwKGlIwLQ1hDTDEw
IChENymUSwKGlGhWSwKGlHSUaGsoaGxLA4aUaChLAYaUaG9LA4aUaHFLA4aUaHNLAYaUaHVLA4aU
aHdLA4aUaHlLA4aUaHtLA4aUaH1LA4aUaH9LA4aUaIFLAYaUaINLA4aUaIVLAYaUaIdLA4aUaIlL
AoaUaItLA4aUaI1LAoaUaI9LAYaUaJFLAYaUaJNLAYaUaJVLAYaUaJdLAYaUaJlLAYaUaJtLAoaU
aJ1LAoaUaJ9LAoaUaKFLAoaUaKNLAYaUaKVLAoaUaKdLAoaUaKlLAoaUaKtLAoaUdJRormivSwGG
lIWUdWJoHymBlH2UKGgifZQoaCRoJUr/////hpRoJ2goS2WGlGgqiUr+////hpRoDX2UaBpLA3Vo
LShoLksChpRoNksChpRoNEsChpRoOEsChpRoMksChpRoPksChpRoMEsChpRoOksChpRoSEsChpRo
RksChpRoPEsChpRoTEsChpRoQEsChpRoREsChpRoSksChpRoXEsChpRo0UsChpRoQksChpRoUEsC
hpRoXksChpRoVEsChpRozksChpRoUksChpRoTksChpRoYEsChpRoWEsChpRoZEsChpRo2UsChpRq
HgEAAEsChpRoVksChpR0lGhrKGhsSwOGlGgoSwGGlGhvSwOGlGhxSwOGlGhzSwGGlGh1SwOGlGh3
SwOGlGh5SwOGlGh7SwOGlGh9SwOGlGh/SwOGlGiBSwGGlGiDSwOGlGiFSwGGlGiHSwOGlGiJSwKG
lGiLSwOGlGiNSwKGlGiPSwGGlGiRSwGGlGiTSwGGlGiVSwGGlGiXSwGGlGiZSwGGlGibSwKGlGid
SwKGlGifSwKGlGihSwKGlGijSwGGlGilSwKGlGinSwKGlGipSwKGlGirSwKGlHSUaK5or0sBhpSF
lHViaB8pgZR9lChoIn2UKIwPY2xhc3Nfc2VsZWN0aW9ulIwWKEF2ZXJhZ2Ugb3ZlciBjbGFzc2Vz
KZRK/////4aUjAxmb2xkX2ZlYXR1cmWUjApleHBlcmltZW50lEtlhpSMFWZvbGRfZmVhdHVyZV9z
ZWxlY3RlZJSJSv7///+GlIwLc2NvcmVfdGFibGWUfZRoGksDdWgtKIwRTmV1dHJvcGhpbHMgKEQx
NCmUSwKGlIwYTXllbG9pZCBjZWxscyAoRlMpIChEMTQplEsChpSMD01vbm9jeXRlcyAoRDE0KZRL
AoaUjBBOZXV0cm9waGlscyAoRDcplEsChpSMF015ZWxvaWQgY2VsbHMgKEZTKSAoRDcplEsChpSM
C0ctQ1NGIChEMTQplEsChpSMEExldWtvY3l0ZXMgKEQxNCmUSwKGlIwKRy1DU0YgKEQ3KZRLAoaU
jBRDRDExYisgTHk2Q19HLSAoRDE0KZRLAoaUjAhEQyAoRDE0KZRLAoaUjA9EQyBQRC1MMSsgKEQx
NCmUSwKGlIwaQ0QxMWIrIEx5NkNpbnQgTHk2Ry0gKEQxNCmUSwKGlIwPTGV1a29jeXRlcyAoRDcp
lEsChpSME0NEMTFiKyBMeTZDX0ctIChENymUSwKGlIwRRW9zaW5vcGhpbHMgKEQxNCmUSwKGlIwW
RW9zaW5vcGhpbHMgKEZTKSAoRDE0KZRLAoaUjA5Nb25vY3l0ZXMgKEQ3KZRLAoaUjBpDRDExYisg
THk2Q19HLSBQRC1MMSsgKEQ3KZRLAoaUjA5DWENMMSAoMSkgKEQ3KZRLAoaUjBtDRDExYisgTHk2
Q19HLSBQRC1MMSsgKEQxNCmUSwKGlIwPQ1hDTDEgKDEpIChEMTQplEsChpSMDENYQ0wxMCAoRDE0
KZRLAoaUjBFUcmVncyBQRC0xKyAoRDE0KZRLAoaUjApDQ0wyIChEMTQplEsChpSMD0NDTDE3ICgy
KSAoRDE0KZRLAoaUjA5DQ0wxNyAoMSkgKEQ3KZRLAoaUjAdEQyAoRDcplEsChpSMDENYQ0wxMyAo
RDE0KZRLAoaUjAtDWENMMTMgKEQ3KZRLAoaUjA5OSyBjZWxscyAoRDE0KZRLAoaUdJRoayiMB1Nh
bXBsZTqUSwOGlGqeAQAASwGGlIwbU2FtcGxlOiBOaWwgbm9ybSBjZWxscyAoRDcplEsDhpSMHVNh
bXBsZSBOaWwgbm9ybWFsaXNlZCBMUCAoRDcplEsDhpSMA2RheZRLAYaUjBdTYW1wbGUgUHJpbmZs
YW0gTFAgKEQ3KZRLA4aUjAxTYW1wbGUgY2hlY2uUSwOGlIwZU2FtcGxlIG1ldGEgZGF0YSBhbmQg
bWFzc5RLA4aUjA1TYW1wbGU6IChEMTQplEsDhpSMDlNhbXBsZSBjaGVjayAylEsDhpSMHFNhbXBs
ZTogTmlsIG5vcm0gY2VsbHMgKEQxNCmUSwOGlIwOVHVtb3VyIChyaWdodCmUSwGGlIweU2FtcGxl
IE5pbCBub3JtYWxpc2VkIExQIChEMTQplEsDhpSMBGNhZ2WUSwGGlIwYU2FtcGxlIFByaW5mbGFt
IExQIChEMTQplEsDhpSMBGRhdGWUSwKGlIwOU2FtcGxlIGNoZWNrIDOUSwOGlIwGc2FtcGxllEsC
hpSMBnR1bW91cpRLAYaUjAZ0aXNzdWWUSwGGlIwJdGVjaG5pcXVllEsBhpSMCVRyZWF0bWVudJRL
AYaUjAZTdHJhaW6USwGGlIwGR2VuZGVylEsBhpSMC0FnZSAod2Vla3MplEsChpSMFFJpZ2h0X3R1
bW91cl8obWcpIEQ4lEsChpSMD1NwbGVlbiAobWcpIEQxNZRLAoaUjA5TcGxlZW4gKG1nKSBEOJRL
AoaUjAl0cmVhdG1lbnSUSwGGlIwFQmVhZHOUSwKGlIwKQmVhZHMgKEQ3KZRLAoaUjBVSaWdodCBU
dW1vdXIgKG1nKSBEMTWUSwKGlIwLQmVhZHMgKEQxNCmUSwKGlHSUaK6MDHR1bW91cl9tb2RlbJRL
AYaUhZR1YmgfKYGUfZQoaCJ9lChqmgEAAGqbAQAASv////+GlGqdAQAAap4BAABLZYaUaqABAACJ
Sv7///+GlGqiAQAAfZRoGksDdWgtKGqwAQAASwKGlGqmAQAASwKGlGqkAQAASwKGlGqqAQAASwKG
lGqsAQAASwKGlGquAQAASwKGlGqoAQAASwKGlGqyAQAASwKGlGq0AQAASwKGlGrCAQAASwKGlGq6
AQAASwKGlGq4AQAASwKGlGq2AQAASwKGlGrAAQAASwKGlGq+AQAASwKGlGrGAQAASwKGlGrQAQAA
SwKGlGrcAQAASwKGlGq8AQAASwKGlGrYAQAASwKGlGrSAQAASwKGlGrEAQAASwKGlGrIAQAASwKG
lGreAQAASwKGlGrKAQAASwKGlGrMAQAASwKGlIwOREMgUEQtTDErIChENymUSwKGlGrOAQAASwKG
lIwKQ1hDTDUgKEQ3KZRLAoaUatYBAABLAoaUdJRoayhq4QEAAEsDhpRqngEAAEsBhpRq5AEAAEsD
hpRq5gEAAEsDhpRq6AEAAEsBhpRq6gEAAEsDhpRq7AEAAEsDhpRq7gEAAEsDhpRq8AEAAEsDhpRq
8gEAAEsDhpRq9AEAAEsDhpRq9gEAAEsBhpRq+AEAAEsDhpRq+gEAAEsBhpRq/AEAAEsDhpRq/gEA
AEsChpRqAAIAAEsDhpRqAgIAAEsChpRqBAIAAEsBhpRqBgIAAEsBhpRqCAIAAEsBhpRqCgIAAEsB
hpRqDAIAAEsBhpRqDgIAAEsBhpRqEAIAAEsChpRqEgIAAEsChpRqFAIAAEsChpRqFgIAAEsChpRq
GAIAAEsBhpRqGgIAAEsChpRqHAIAAEsChpRqHgIAAEsChpRqIAIAAEsChpR0lGiuaiMCAABLAYaU
hZR1YmgfKYGUfZQoaCJ9lChqmgEAAGqbAQAASv////+GlGqdAQAAap4BAABLZYaUaqABAACJSv7/
//+GlGqiAQAAfZRoGksDdWgtKGqmAQAASwKGlGquAQAASwKGlGqyAQAASwKGlGqsAQAASwKGlGqo
AQAASwKGlGqwAQAASwKGlGq2AQAASwKGlGq0AQAASwKGlGqqAQAASwKGlGqkAQAASwKGlGq+AQAA
SwKGlGq4AQAASwKGlGq8AQAASwKGlGq6AQAASwKGlGrCAQAASwKGlGrEAQAASwKGlGrAAQAASwKG
lGrOAQAASwKGlGrGAQAASwKGlGrQAQAASwKGlGrKAQAASwKGlGrWAQAASwKGlGrIAQAASwKGlGrY
AQAASwKGlGrcAQAASwKGlGreAQAASwKGlGrMAQAASwKGlGrSAQAASwKGlGpHAgAASwKGlGrUAQAA
SwKGlHSUaGsoauEBAABLA4aUap4BAABLAYaUauQBAABLA4aUauYBAABLA4aUaugBAABLAYaUauoB
AABLA4aUauwBAABLA4aUau4BAABLA4aUavABAABLA4aUavIBAABLA4aUavQBAABLA4aUavYBAABL
AYaUavgBAABLA4aUavoBAABLAYaUavwBAABLA4aUav4BAABLAoaUagACAABLA4aUagICAABLAoaU
agQCAABLAYaUagYCAABLAYaUaggCAABLAYaUagoCAABLAYaUagwCAABLAYaUag4CAABLAYaUahAC
AABLAoaUahICAABLAoaUahQCAABLAoaUahYCAABLAoaUahgCAABLAYaUahoCAABLAoaUahwCAABL
AoaUah4CAABLAoaUaiACAABLAoaUdJRormojAgAASwGGlIWUdWJoHymBlH2UKGgifZQojA9jbGFz
c19zZWxlY3Rpb26UjBYoQXZlcmFnZSBvdmVyIGNsYXNzZXMplEr/////hpSMDGZvbGRfZmVhdHVy
ZZSMCmV4cGVyaW1lbnSUS2WGlIwVZm9sZF9mZWF0dXJlX3NlbGVjdGVklIlK/v///4aUjAtzY29y
ZV90YWJsZZR9lGgaSwN1aC0ojApHLUNTRiAoRDcplEsChpSMF015ZWxvaWQgY2VsbHMgKEZTKSAo
RDcplEsChpSMEE5ldXRyb3BoaWxzIChENymUSwKGlIwRTmV1dHJvcGhpbHMgKEQxNCmUSwKGlIwP
TW9ub2N5dGVzIChEMTQplEsChpSMD0xldWtvY3l0ZXMgKEQ3KZRLAoaUjAtHLUNTRiAoRDE0KZRL
AoaUjBBMZXVrb2N5dGVzIChEMTQplEsChpSMGE15ZWxvaWQgY2VsbHMgKEZTKSAoRDE0KZRLAoaU
jBpDRDExYisgTHk2Q19HLSBQRC1MMSsgKEQ3KZRLAoaUjBRDRDExYisgTHk2Q19HLSAoRDE0KZRL
AoaUjBZMeW1waG9jeXRlcyAoRlMpIChEMTQplEsChpSME0NEMTFiKyBMeTZDX0ctIChENymUSwKG
lIwOTksgY2VsbHMgKEQxNCmUSwKGlIwOQ1hDTDEgKDEpIChENymUSwKGlIwIREMgKEQxNCmUSwKG
lIwaQ0QxMWIrIEx5NkNpbnQgTHk2Ry0gKEQxNCmUSwKGlIwKQ0NMMiAoRDE0KZRLAoaUjBZFb3Np
bm9waGlscyAoRlMpIChEMTQplEsChpSMEVRyZWdzIFBELTErIChEMTQplEsChpSMD0RDIFBELUwx
KyAoRDE0KZRLAoaUjA5DWENMMSAoMikgKEQ3KZRLAoaUjBFFb3Npbm9waGlscyAoRDE0KZRLAoaU
jBROSyBjZWxscyBMeTZDKyAoRDE0KZRLAoaUjA5EQyBQRC1MMSsgKEQ3KZRLAoaUjA5DQ0wxNyAo
MSkgKEQ3KZRLAoaUjAxDWENMMTAgKEQxNCmUSwKGlIwRQ0Q4IFQgY2VsbHMgKEQxNCmUSwKGlIwH
REMgKEQ3KZRLAoaUjA5Nb25vY3l0ZXMgKEQ3KZRLAoaUdJRoayiMB1NhbXBsZTqUSwOGlGrDAgAA
SwGGlIwbU2FtcGxlOiBOaWwgbm9ybSBjZWxscyAoRDcplEsDhpSMHVNhbXBsZSBOaWwgbm9ybWFs
aXNlZCBMUCAoRDcplEsDhpSMA2RheZRLAYaUjBdTYW1wbGUgUHJpbmZsYW0gTFAgKEQ3KZRLA4aU
jAxTYW1wbGUgY2hlY2uUSwOGlIwZU2FtcGxlIG1ldGEgZGF0YSBhbmQgbWFzc5RLA4aUjA1TYW1w
bGU6IChEMTQplEsDhpSMDlNhbXBsZSBjaGVjayAylEsDhpSMHFNhbXBsZTogTmlsIG5vcm0gY2Vs
bHMgKEQxNCmUSwOGlIwOVHVtb3VyIChyaWdodCmUSwGGlIweU2FtcGxlIE5pbCBub3JtYWxpc2Vk
IExQIChEMTQplEsDhpSMBGNhZ2WUSwGGlIwYU2FtcGxlIFByaW5mbGFtIExQIChEMTQplEsDhpSM
BGRhdGWUSwKGlIwOU2FtcGxlIGNoZWNrIDOUSwOGlIwGc2FtcGxllEsChpSMBnR1bW91cpRLAYaU
jAZ0aXNzdWWUSwGGlIwJdGVjaG5pcXVllEsBhpSMCVRyZWF0bWVudJRLAYaUjAZTdHJhaW6USwGG
lIwGR2VuZGVylEsBhpSMC0FnZSAod2Vla3MplEsChpSMFFJpZ2h0X3R1bW91cl8obWcpIEQ4lEsC
hpSMD1NwbGVlbiAobWcpIEQxNZRLAoaUjA5TcGxlZW4gKG1nKSBEOJRLAoaUjAl0cmVhdG1lbnSU
SwGGlIwFQmVhZHOUSwKGlIwKQmVhZHMgKEQ3KZRLAoaUjBVSaWdodCBUdW1vdXIgKG1nKSBEMTWU
SwKGlIwLQmVhZHMgKEQxNCmUSwKGlHSUaK6MDHR1bW91cl9tb2RlbJRLAYaUhZR1YmgfKYGUfZQo
aCJ9lChqvwIAAGrAAgAASv////+GlGrCAgAAasMCAABLZYaUasUCAACJSv7///+GlGrHAgAAfZRo
GksDdWgtKGrJAgAASwKGlGrNAgAASwKGlGrLAgAASwKGlGrPAgAASwKGlGrTAgAASwKGlGrRAgAA
SwKGlGrXAgAASwKGlGrZAgAASwKGlGrhAgAASwKGlGrdAgAASwKGlGrnAgAASwKGlGrxAgAASwKG
lGrbAgAASwKGlGrVAgAASwKGlGrtAgAASwKGlGoDAwAASwKGlGr7AgAASwKGlGrpAgAASwKGlGr1
AgAASwKGlIwNSUwtMTJwNDAgKEQ3KZRLAoaUauUCAABLAoaUauMCAABLAoaUavMCAABLAoaUjAlJ
TC02IChENymUSwKGlGrrAgAASwKGlGrvAgAASwKGlIwKVE5GLWEgKEQ3KZRLAoaUavkCAABLAoaU
jA9DWENMMSAoMSkgKEQxNCmUSwKGlGrfAgAASwKGlHSUaGsoagYDAABLA4aUasMCAABLAYaUagkD
AABLA4aUagsDAABLA4aUag0DAABLAYaUag8DAABLA4aUahEDAABLA4aUahMDAABLA4aUahUDAABL
A4aUahcDAABLA4aUahkDAABLA4aUahsDAABLAYaUah0DAABLA4aUah8DAABLAYaUaiEDAABLA4aU
aiMDAABLAoaUaiUDAABLA4aUaicDAABLAoaUaikDAABLAYaUaisDAABLAYaUai0DAABLAYaUai8D
AABLAYaUajEDAABLAYaUajMDAABLAYaUajUDAABLAoaUajcDAABLAoaUajkDAABLAoaUajsDAABL
AoaUaj0DAABLAYaUaj8DAABLAoaUakEDAABLAoaUakMDAABLAoaUakUDAABLAoaUdJRormpIAwAA
SwGGlIWUdWJoHymBlH2UKGgifZQoar8CAABqwAIAAEr/////hpRqwgIAAGrDAgAAS2WGlGrFAgAA
iUr+////hpRqxwIAAH2UaBpLA3VoLShqzQIAAEsChpRqywIAAEsChpRqzwIAAEsChpRq2QIAAEsC
hpRq3QIAAEsChpRqyQIAAEsChpRq1wIAAEsChpRq0QIAAEsChpRq7QIAAEsChpRq1QIAAEsChpRq
0wIAAEsChpRq5wIAAEsChpRq4QIAAEsChpRq8QIAAEsChpRqAwMAAEsChpRq2wIAAEsChpRq9QIA
AEsChpRq6wIAAEsChpRq4wIAAEsChpRq6QIAAEsChpRq5QIAAEsChpRq7wIAAEsChpRq8wIAAEsC
hpRqAQMAAEsChpRqZQMAAEsChpSMEE1hY3JvcGhhZ2UgKEQxNCmUSwKGlGr7AgAASwKGlIwVRW9z
aW5vcGhpbHMgKEZTKSAoRDcplEsChpSMF0NEOCBUIGNlbGxzIEx5NkMrIChEMTQplEsChpSMDUIg
Y2VsbHMgKEQxNCmUSwKGlHSUaGsoagYDAABLA4aUasMCAABLAYaUagkDAABLA4aUagsDAABLA4aU
ag0DAABLAYaUag8DAABLA4aUahEDAABLA4aUahMDAABLA4aUahUDAABLA4aUahcDAABLA4aUahkD
AABLA4aUahsDAABLAYaUah0DAABLA4aUah8DAABLAYaUaiEDAABLA4aUaiMDAABLAoaUaiUDAABL
A4aUaicDAABLAoaUaikDAABLAYaUaisDAABLAYaUai0DAABLAYaUai8DAABLAYaUajEDAABLAYaU
ajMDAABLAYaUajUDAABLAoaUajcDAABLAoaUajkDAABLAoaUajsDAABLAoaUaj0DAABLAYaUaj8D
AABLAoaUakEDAABLAoaUakMDAABLAoaUakUDAABLAoaUdJRormpIAwAASwGGlIWUdWJoHymBlH2U
KGgifZQoar8CAABqwAIAAEr/////hpRqwgIAAGrDAgAAS2WGlGrFAgAAiUr+////hpRqxwIAAH2U
aBpLA3VoLShqzQIAAEsChpRqyQIAAEsChpRqywIAAEsChpRq0QIAAEsChpRq1wIAAEsChpRq1QIA
AEsChpRq7QIAAEsChpRq2QIAAEsChpRqAwMAAEsChpRq0wIAAEsChpRq4QIAAEsChpRq5wIAAEsC
hpRq8QIAAEsChpRqzwIAAEsChpRq9QIAAEsChpRq3QIAAEsChpRq6wIAAEsChpRq4wIAAEsChpRq
3wIAAEsChpRquQMAAEsChpRq2wIAAEsChpRq6QIAAEsChpRq5QIAAEsChpRqbgMAAEsChpRq+wIA
AEsChpRqZQMAAEsChpRq8wIAAEsChpRq7wIAAEsChpRqvgMAAEsChpRqAQMAAEsChpR0lGhrKGoG
AwAASwOGlGrDAgAASwGGlGoJAwAASwOGlGoLAwAASwOGlGoNAwAASwGGlGoPAwAASwOGlGoRAwAA
SwOGlGoTAwAASwOGlGoVAwAASwOGlGoXAwAASwOGlGoZAwAASwOGlGobAwAASwGGlGodAwAASwOG
lGofAwAASwGGlGohAwAASwOGlGojAwAASwKGlGolAwAASwOGlGonAwAASwKGlGopAwAASwGGlGor
AwAASwGGlGotAwAASwGGlGovAwAASwGGlGoxAwAASwGGlGozAwAASwGGlGo1AwAASwKGlGo3AwAA
SwKGlGo5AwAASwKGlGo7AwAASwKGlGo9AwAASwGGlGo/AwAASwKGlGpBAwAASwKGlGpDAwAASwKG
lGpFAwAASwKGlHSUaK5qSAMAAEsBhpSFlHViaB8pgZR9lChoIn2UKIwPY2xhc3Nfc2VsZWN0aW9u
lIwWKEF2ZXJhZ2Ugb3ZlciBjbGFzc2VzKZRK/////4aUjAxmb2xkX2ZlYXR1cmWUjApleHBlcmlt
ZW50lEtlhpSMFWZvbGRfZmVhdHVyZV9zZWxlY3RlZJSJSv7///+GlIwLc2NvcmVfdGFibGWUfZRo
GksDdWgtKIwKRy1DU0YgKEQ3KZRLAoaUjBdNeWVsb2lkIGNlbGxzIChGUykgKEQ3KZRLAoaUjBBO
ZXV0cm9waGlscyAoRDcplEsChpSMD01vbm9jeXRlcyAoRDE0KZRLAoaUjBFOZXV0cm9waGlscyAo
RDE0KZRLAoaUjBBMZXVrb2N5dGVzIChEMTQplEsChpSMD0xldWtvY3l0ZXMgKEQ3KZRLAoaUjBRD
RDExYisgTHk2Q19HLSAoRDE0KZRLAoaUjBhNeWVsb2lkIGNlbGxzIChGUykgKEQxNCmUSwKGlIwL
Ry1DU0YgKEQxNCmUSwKGlIwOTW9ub2N5dGVzIChENymUSwKGlIwWRW9zaW5vcGhpbHMgKEZTKSAo
RDE0KZRLAoaUjBpDRDExYisgTHk2Q19HLSBQRC1MMSsgKEQ3KZRLAoaUjBNDRDExYisgTHk2Q19H
LSAoRDcplEsChpSMCERDIChEMTQplEsChpSMD0RDIFBELUwxKyAoRDE0KZRLAoaUjA9DWENMMSAo
MSkgKEQxNCmUSwKGlIwRRW9zaW5vcGhpbHMgKEQxNCmUSwKGlIwLQ1hDTDEzIChENymUSwKGlIwH
REMgKEQ3KZRLAoaUjBFUcmVncyBQRC0xKyAoRDE0KZRLAoaUjBpDRDExYisgTHk2Q2ludCBMeTZH
LSAoRDE0KZRLAoaUjA5OSyBjZWxscyAoRDE0KZRLAoaUjA5DWENMMSAoMSkgKEQ3KZRLAoaUjA5D
WENMMSAoMikgKEQ3KZRLAoaUjBtDRDExYisgTHk2Q19HLSBQRC1MMSsgKEQxNCmUSwKGlIwKQ0NM
MiAoRDE0KZRLAoaUjA9DWENMMSAoMikgKEQxNCmUSwKGlIwWTHltcGhvY3l0ZXMgKEZTKSAoRDE0
KZRLAoaUjA9DQ0wxNyAoMikgKEQxNCmUSwKGlHSUaGsojAdTYW1wbGU6lEsDhpRqOAQAAEsBhpSM
G1NhbXBsZTogTmlsIG5vcm0gY2VsbHMgKEQ3KZRLA4aUjB1TYW1wbGUgTmlsIG5vcm1hbGlzZWQg
TFAgKEQ3KZRLA4aUjANkYXmUSwGGlIwXU2FtcGxlIFByaW5mbGFtIExQIChENymUSwOGlIwMU2Ft
cGxlIGNoZWNrlEsDhpSMGVNhbXBsZSBtZXRhIGRhdGEgYW5kIG1hc3OUSwOGlIwNU2FtcGxlOiAo
RDE0KZRLA4aUjA5TYW1wbGUgY2hlY2sgMpRLA4aUjBxTYW1wbGU6IE5pbCBub3JtIGNlbGxzIChE
MTQplEsDhpSMDlR1bW91ciAocmlnaHQplEsBhpSMHlNhbXBsZSBOaWwgbm9ybWFsaXNlZCBMUCAo
RDE0KZRLA4aUjARjYWdllEsBhpSMGFNhbXBsZSBQcmluZmxhbSBMUCAoRDE0KZRLA4aUjARkYXRl
lEsChpSMDlNhbXBsZSBjaGVjayAzlEsDhpSMBnNhbXBsZZRLAoaUjAZ0dW1vdXKUSwGGlIwGdGlz
c3VllEsBhpSMCXRlY2huaXF1ZZRLAYaUjAlUcmVhdG1lbnSUSwGGlIwGU3RyYWlulEsBhpSMBkdl
bmRlcpRLAYaUjAtBZ2UgKHdlZWtzKZRLAoaUjBRSaWdodF90dW1vdXJfKG1nKSBEOJRLAoaUjA9T
cGxlZW4gKG1nKSBEMTWUSwKGlIwOU3BsZWVuIChtZykgRDiUSwKGlIwJdHJlYXRtZW50lEsBhpSM
BUJlYWRzlEsChpSMCkJlYWRzIChENymUSwKGlIwVUmlnaHQgVHVtb3VyIChtZykgRDE1lEsChpSM
C0JlYWRzIChEMTQplEsChpR0lGiujAx0dW1vdXJfbW9kZWyUSwGGlIWUdWJoHymBlH2UKGgifZQo
ajQEAABqNQQAAEr/////hpRqNwQAAGo4BAAAS2WGlGo6BAAAiUr+////hpRqPAQAAH2UaBpLA3Vo
LShqPgQAAEsChpRqQgQAAEsChpRqQAQAAEsChpRqTgQAAEsChpRqRAQAAEsChpRqRgQAAEsChpRq
SAQAAEsChpRqaAQAAEsChpRqWgQAAEsChpRqWAQAAEsChpRqTAQAAEsChpRqXAQAAEsChpRqUAQA
AEsChpRqVAQAAEsChpRqSgQAAEsChpRqagQAAEsChpRqUgQAAEsChpRqYAQAAEsChpRqVgQAAEsC
hpRqZgQAAEsChpRqcAQAAEsChpSMDkNDTDE3ICgxKSAoRDcplEsChpRqbgQAAEsChpRqdgQAAEsC
hpSMEUNEOCBUIGNlbGxzIChEMTQplEsChpSMF0NEOCBUIGNlbGxzIEx5NkMrIChEMTQplEsChpRq
eAQAAEsChpRqcgQAAEsChpRqZAQAAEsChpSMC0NYQ0w1IChEMTQplEsChpR0lGhrKGp7BAAASwOG
lGo4BAAASwGGlGp+BAAASwOGlGqABAAASwOGlGqCBAAASwGGlGqEBAAASwOGlGqGBAAASwOGlGqI
BAAASwOGlGqKBAAASwOGlGqMBAAASwOGlGqOBAAASwOGlGqQBAAASwGGlGqSBAAASwOGlGqUBAAA
SwGGlGqWBAAASwOGlGqYBAAASwKGlGqaBAAASwOGlGqcBAAASwKGlGqeBAAASwGGlGqgBAAASwGG
lGqiBAAASwGGlGqkBAAASwGGlGqmBAAASwGGlGqoBAAASwGGlGqqBAAASwKGlGqsBAAASwKGlGqu
BAAASwKGlGqwBAAASwKGlGqyBAAASwGGlGq0BAAASwKGlGq2BAAASwKGlGq4BAAASwKGlGq6BAAA
SwKGlHSUaK5qvQQAAEsBhpSFlHViaB8pgZR9lChoIn2UKGo0BAAAajUEAABK/////4aUajcEAABq
OAQAAEtlhpRqOgQAAIlK/v///4aUajwEAAB9lGgaSwN1aC0oaj4EAABLAoaUakIEAABLAoaUak4E
AABLAoaUakAEAABLAoaUakgEAABLAoaUakYEAABLAoaUalAEAABLAoaUakQEAABLAoaUamoEAABL
AoaUalYEAABLAoaUamYEAABLAoaUalIEAABLAoaUaloEAABLAoaUalgEAABLAoaUakoEAABLAoaU
amgEAABLAoaUamAEAABLAoaUakwEAABLAoaUalwEAABLAoaUalQEAABLAoaUatwEAABLAoaUjA5E
QyBQRC1MMSsgKEQ3KZRLAoaUjA9DQ0wyMiAoMikgKEQxNCmUSwKGlGpkBAAASwKGlGpsBAAASwKG
lGriBAAASwKGlGpyBAAASwKGlGpuBAAASwKGlIwMQ1hDTDEwIChEMTQplEsChpRqdgQAAEsChpR0
lGhrKGp7BAAASwOGlGo4BAAASwGGlGp+BAAASwOGlGqABAAASwOGlGqCBAAASwGGlGqEBAAASwOG
lGqGBAAASwOGlGqIBAAASwOGlGqKBAAASwOGlGqMBAAASwOGlGqOBAAASwOGlGqQBAAASwGGlGqS
BAAASwOGlGqUBAAASwGGlGqWBAAASwOGlGqYBAAASwKGlGqaBAAASwOGlGqcBAAASwKGlGqeBAAA
SwGGlGqgBAAASwGGlGqiBAAASwGGlGqkBAAASwGGlGqmBAAASwGGlGqoBAAASwGGlGqqBAAASwKG
lGqsBAAASwKGlGquBAAASwKGlGqwBAAASwKGlGqyBAAASwGGlGq0BAAASwKGlGq2BAAASwKGlGq4
BAAASwKGlGq6BAAASwKGlHSUaK5qvQQAAEsBhpSFlHViaB8pgZR9lChoIn2UKGo0BAAAajUEAABK
/////4aUajcEAABqOAQAAEtlhpRqOgQAAIlK/v///4aUajwEAAB9lGgaSwN1aC0oakIEAABLAoaU
akAEAABLAoaUaj4EAABLAoaUakQEAABLAoaUak4EAABLAoaUakYEAABLAoaUakgEAABLAoaUalAE
AABLAoaUakoEAABLAoaUamoEAABLAoaUalQEAABLAoaUaloEAABLAoaUalIEAABLAoaUalwEAABL
AoaUamAEAABLAoaUakwEAABLAoaUalgEAABLAoaUamgEAABLAoaUalYEAABLAoaUatwEAABLAoaU
amYEAABLAoaUaioFAABLAoaUajMFAABLAoaUauIEAABLAoaUanIEAABLAoaUjBROSyBjZWxscyBM
eTZDKyAoRDE0KZRLAoaUaiwFAABLAoaUjApDWENMNSAoRDcplEsChpRq4AQAAEsChpSMEENEOCBU
IGNlbGxzIChENymUSwKGlHSUaGsoansEAABLA4aUajgEAABLAYaUan4EAABLA4aUaoAEAABLA4aU
aoIEAABLAYaUaoQEAABLA4aUaoYEAABLA4aUaogEAABLA4aUaooEAABLA4aUaowEAABLA4aUao4E
AABLA4aUapAEAABLAYaUapIEAABLA4aUapQEAABLAYaUapYEAABLA4aUapgEAABLAoaUapoEAABL
A4aUapwEAABLAoaUap4EAABLAYaUaqAEAABLAYaUaqIEAABLAYaUaqQEAABLAYaUaqYEAABLAYaU
aqgEAABLAYaUaqoEAABLAoaUaqwEAABLAoaUaq4EAABLAoaUarAEAABLAoaUarIEAABLAYaUarQE
AABLAoaUarYEAABLAoaUargEAABLAoaUaroEAABLAoaUdJRormq9BAAASwGGlIWUdWJoHymBlH2U
KGgifZQoajQEAABqNQQAAEr/////hpRqNwQAAGo4BAAAS2WGlGo6BAAAiUr+////hpRqPAQAAH2U
aBpLA3VoLShqQgQAAEsChpRqQAQAAEsChpRqPgQAAEsChpRqRAQAAEsChpRqTgQAAEsChpRqRgQA
AEsChpRqSAQAAEsChpRqUAQAAEsChpRqSgQAAEsChpRqagQAAEsChpRqVAQAAEsChpRqWgQAAEsC
hpRqUgQAAEsChpRqXAQAAEsChpRqYAQAAEsChpRqTAQAAEsChpRqWAQAAEsChpRqaAQAAEsChpRq
VgQAAEsChpRq3AQAAEsChpRqZgQAAEsChpRqKgUAAEsChpRqMwUAAEsChpRq4gQAAEsChpRqcgQA
AEsChpRqewUAAEsChpRqLAUAAEsChpRqfgUAAEsChpR0lGhrKGp7BAAASwOGlGo4BAAASwGGlGp+
BAAASwOGlGqABAAASwOGlGqCBAAASwGGlGqEBAAASwOGlGqGBAAASwOGlGqIBAAASwOGlGqKBAAA
SwOGlGqMBAAASwOGlGqOBAAASwOGlGqQBAAASwGGlGqSBAAASwOGlGqUBAAASwGGlGqWBAAASwOG
lGqYBAAASwKGlGqaBAAASwOGlGqcBAAASwKGlGqeBAAASwGGlGqgBAAASwGGlGqiBAAASwGGlGqk
BAAASwGGlGqmBAAASwGGlGqoBAAASwGGlGqqBAAASwKGlGqsBAAASwKGlGquBAAASwKGlGqwBAAA
SwKGlGqyBAAASwGGlGq0BAAASwKGlGq2BAAASwKGlGq4BAAASwKGlGq6BAAASwKGlHSUaK5qvQQA
AEsBhpSFlHViaB8pgZR9lChoIn2UKIwPY2xhc3Nfc2VsZWN0aW9ulIwWKEF2ZXJhZ2Ugb3ZlciBj
bGFzc2VzKZRK/////4aUjAxmb2xkX2ZlYXR1cmWUjApleHBlcmltZW50lEtlhpSMFWZvbGRfZmVh
dHVyZV9zZWxlY3RlZJSJSv7///+GlIwLc2NvcmVfdGFibGWUfZRoGksDdWgtKIwYTXllbG9pZCBj
ZWxscyAoRlMpIChEMTQplEsChpSMEU5ldXRyb3BoaWxzIChEMTQplEsChpSMCkctQ1NGIChENymU
SwKGlIwLRy1DU0YgKEQxNCmUSwKGlIwQTmV1dHJvcGhpbHMgKEQ3KZRLAoaUjBdNeWVsb2lkIGNl
bGxzIChGUykgKEQ3KZRLAoaUjBpDRDExYisgTHk2Q2ludCBMeTZHLSAoRDE0KZRLAoaUjBpDRDEx
YisgTHk2Q19HLSBQRC1MMSsgKEQ3KZRLAoaUjAtDWENMMTMgKEQ3KZRLAoaUjAlJTC02IChENymU
SwKGlIwbQ0QxMWIrIEx5NkNfRy0gUEQtTDErIChEMTQplEsChpSMDkNDTDE3ICgxKSAoRDcplEsC
hpSMDENYQ0wxMCAoRDE0KZRLAoaUjAxDWENMMTMgKEQxNCmUSwKGlIwJQ0NMMiAoRDcplEsChpSM
DkNYQ0wxICgyKSAoRDcplEsChpSMD0NYQ0wxICgyKSAoRDE0KZRLAoaUjA9DQ0wxNyAoMSkgKEQx
NCmUSwKGlIwKQ0NMMiAoRDE0KZRLAoaUjA5DQ0wxNyAoMikgKEQ3KZRLAoaUjAxCIGNlbGxzIChE
NymUSwKGlIwZQ0QxMWIrIEx5NkNpbnQgTHk2Ry0gKEQ3KZRLAoaUjA9DQ0wxNyAoMikgKEQxNCmU
SwKGlIwLQ1hDTDEwIChENymUSwKGlIwLSUwtMTAgKEQxNCmUSwKGlIwKSUwtMTAgKEQ3KZRLAoaU
jApJTC02IChEMTQplEsChpSMDUIgY2VsbHMgKEQxNCmUSwKGlHSUaGsojAdTYW1wbGU6lEsDhpRq
9wUAAEsBhpSMG1NhbXBsZTogTmlsIG5vcm0gY2VsbHMgKEQ3KZRLA4aUjB1TYW1wbGUgTmlsIG5v
cm1hbGlzZWQgTFAgKEQ3KZRLA4aUjANkYXmUSwGGlIwXU2FtcGxlIFByaW5mbGFtIExQIChENymU
SwOGlIwMU2FtcGxlIGNoZWNrlEsDhpSMGVNhbXBsZSBtZXRhIGRhdGEgYW5kIG1hc3OUSwOGlIwN
U2FtcGxlOiAoRDE0KZRLA4aUjA5TYW1wbGUgY2hlY2sgMpRLA4aUjBxTYW1wbGU6IE5pbCBub3Jt
IGNlbGxzIChEMTQplEsDhpSMDlR1bW91ciAocmlnaHQplEsBhpSMHlNhbXBsZSBOaWwgbm9ybWFs
aXNlZCBMUCAoRDE0KZRLA4aUjARjYWdllEsBhpSMGFNhbXBsZSBQcmluZmxhbSBMUCAoRDE0KZRL
A4aUjARkYXRllEsChpSMDlNhbXBsZSBjaGVjayAzlEsDhpSMBnNhbXBsZZRLAoaUjAZ0dW1vdXKU
SwGGlIwGdGlzc3VllEsBhpSMCXRlY2huaXF1ZZRLAYaUjAlUcmVhdG1lbnSUSwGGlIwGU3RyYWlu
lEsBhpSMBkdlbmRlcpRLAYaUjAtBZ2UgKHdlZWtzKZRLAoaUjBRSaWdodF90dW1vdXJfKG1nKSBE
OJRLAoaUjA9TcGxlZW4gKG1nKSBEMTWUSwKGlIwOU3BsZWVuIChtZykgRDiUSwKGlIwJdHJlYXRt
ZW50lEsBhpSMBUJlYWRzlEsChpSMCkJlYWRzIChENymUSwKGlIwVUmlnaHQgVHVtb3VyIChtZykg
RDE1lEsChpSMC0JlYWRzIChEMTQplEsChpR0lGiujAx0dW1vdXJfbW9kZWyUSwGGlIWUdWJoHymB
lH2UKGgifZQoavMFAABq9AUAAEr/////hpRq9gUAAGr3BQAAS2WGlGr5BQAAiUr+////hpRq+wUA
AH2UaBpLA3VoLWr9BQAASwKGlGr/BQAASwKGlGoBBgAASwKGlIeUaGsoajYGAABLA4aUavcFAABL
AYaUajkGAABLA4aUajsGAABLA4aUaj0GAABLAYaUaj8GAABLA4aUakEGAABLA4aUakMGAABLA4aU
akUGAABLA4aUakcGAABLA4aUakkGAABLA4aUaksGAABLAYaUak0GAABLA4aUak8GAABLAYaUalEG
AABLA4aUalMGAABLAoaUalUGAABLA4aUalcGAABLAoaUalkGAABLAYaUalsGAABLAYaUal0GAABL
AYaUal8GAABLAYaUamEGAABLAYaUamMGAABLAYaUamUGAABLAoaUamcGAABLAoaUamkGAABLAoaU
amsGAABLAoaUam0GAABLAYaUam8GAABLAoaUanEGAABLAoaUanMGAABLAoaUanUGAABLAoaUdJRo
rmp4BgAASwGGlIWUdWJoHymBlH2UKGgifZQojA9jbGFzc19zZWxlY3Rpb26UjBYoQXZlcmFnZSBv
dmVyIGNsYXNzZXMplEr/////hpSMDGZvbGRfZmVhdHVyZZSMCmV4cGVyaW1lbnSUS2WGlIwVZm9s
ZF9mZWF0dXJlX3NlbGVjdGVklIlK/v///4aUjAtzY29yZV90YWJsZZR9lGgaSwN1aC0ojBBOZXV0
cm9waGlscyAoRDcplEsChpSMGE15ZWxvaWQgY2VsbHMgKEZTKSAoRDE0KZRLAoaUjBdNeWVsb2lk
IGNlbGxzIChGUykgKEQ3KZRLAoaUjApHLUNTRiAoRDcplEsChpSMEU5ldXRyb3BoaWxzIChEMTQp
lEsChpSMC0ctQ1NGIChEMTQplEsChpSMGkNEMTFiKyBMeTZDaW50IEx5NkctIChEMTQplEsChpSM
GkNEMTFiKyBMeTZDX0ctIFBELUwxKyAoRDcplEsChpSMG0NEMTFiKyBMeTZDX0ctIFBELUwxKyAo
RDE0KZRLAoaUjA5DWENMMSAoMikgKEQ3KZRLAoaUjA5DQ0wxNyAoMSkgKEQ3KZRLAoaUjAxDWENM
MTAgKEQxNCmUSwKGlIwLSUwtMTAgKEQxNCmUSwKGlIwMQ1hDTDEzIChEMTQplEsChpSMD0NYQ0wx
ICgyKSAoRDE0KZRLAoaUjAlJTC02IChENymUSwKGlIwLQ1hDTDEzIChENymUSwKGlIwPQ0NMMTcg
KDIpIChEMTQplEsChpSMC0NYQ0wxMCAoRDcplEsChpSMCkNDTDIgKEQxNCmUSwKGlIwPQ0NMMTcg
KDEpIChEMTQplEsChpSMDUIgY2VsbHMgKEQxNCmUSwKGlIwMQiBjZWxscyAoRDcplEsChpSMC0lM
LTE4IChEMTQplEsChpSMCUNDTDIgKEQ3KZRLAoaUjApJTC02IChEMTQplEsChpSMDkNDTDE3ICgy
KSAoRDcplEsChpSMCklMLTE4IChENymUSwKGlIwZQ0QxMWIrIEx5NkNpbnQgTHk2Ry0gKEQ3KZRL
AoaUjApJTC0xMCAoRDcplEsChpR0lGhrKIwHU2FtcGxlOpRLA4aUarEGAABLAYaUjBtTYW1wbGU6
IE5pbCBub3JtIGNlbGxzIChENymUSwOGlIwdU2FtcGxlIE5pbCBub3JtYWxpc2VkIExQIChENymU
SwOGlIwDZGF5lEsBhpSMF1NhbXBsZSBQcmluZmxhbSBMUCAoRDcplEsDhpSMDFNhbXBsZSBjaGVj
a5RLA4aUjBlTYW1wbGUgbWV0YSBkYXRhIGFuZCBtYXNzlEsDhpSMDVNhbXBsZTogKEQxNCmUSwOG
lIwOU2FtcGxlIGNoZWNrIDKUSwOGlIwcU2FtcGxlOiBOaWwgbm9ybSBjZWxscyAoRDE0KZRLA4aU
jA5UdW1vdXIgKHJpZ2h0KZRLAYaUjB5TYW1wbGUgTmlsIG5vcm1hbGlzZWQgTFAgKEQxNCmUSwOG
lIwEY2FnZZRLAYaUjBhTYW1wbGUgUHJpbmZsYW0gTFAgKEQxNCmUSwOGlIwEZGF0ZZRLAoaUjA5T
YW1wbGUgY2hlY2sgM5RLA4aUjAZzYW1wbGWUSwKGlIwGdHVtb3VylEsBhpSMBnRpc3N1ZZRLAYaU
jAl0ZWNobmlxdWWUSwGGlIwJVHJlYXRtZW50lEsBhpSMBlN0cmFpbpRLAYaUjAZHZW5kZXKUSwGG
lIwLQWdlICh3ZWVrcymUSwKGlIwUUmlnaHRfdHVtb3VyXyhtZykgRDiUSwKGlIwPU3BsZWVuICht
ZykgRDE1lEsChpSMDlNwbGVlbiAobWcpIEQ4lEsChpSMCXRyZWF0bWVudJRLAYaUjAVCZWFkc5RL
AoaUjApCZWFkcyAoRDcplEsChpSMFVJpZ2h0IFR1bW91ciAobWcpIEQxNZRLAoaUjAtCZWFkcyAo
RDE0KZRLAoaUdJRorowMdHVtb3VyX21vZGVslEsBhpSFlHViaB8pgZR9lChoIn2UKGqtBgAAaq4G
AABK/////4aUarAGAABqsQYAAEtlhpRqswYAAIlK/v///4aUarUGAAB9lGgaSwN1aC0oarkGAABL
AoaUar8GAABLAoaUarcGAABLAoaUar0GAABLAoaUarsGAABLAoaUasEGAABLAoaUasMGAABLAoaU
asUGAABLAoaUascGAABLAoaUas0GAABLAoaUaskGAABLAoaUatUGAABLAoaUatEGAABLAoaUatcG
AABLAoaUassGAABLAoaUatMGAABLAoaUat8GAABLAoaUat0GAABLAoaUatkGAABLAoaUausGAABL
AoaUau0GAABLAoaUauMGAABLAoaUatsGAABLAoaUas8GAABLAoaUau8GAABLAoaUaukGAABLAoaU
auEGAABLAoaUaucGAABLAoaUavEGAABLAoaUauUGAABLAoaUdJRoayhq9AYAAEsDhpRqsQYAAEsB
hpRq9wYAAEsDhpRq+QYAAEsDhpRq+wYAAEsBhpRq/QYAAEsDhpRq/wYAAEsDhpRqAQcAAEsDhpRq
AwcAAEsDhpRqBQcAAEsDhpRqBwcAAEsDhpRqCQcAAEsBhpRqCwcAAEsDhpRqDQcAAEsBhpRqDwcA
AEsDhpRqEQcAAEsChpRqEwcAAEsDhpRqFQcAAEsChpRqFwcAAEsBhpRqGQcAAEsBhpRqGwcAAEsB
hpRqHQcAAEsBhpRqHwcAAEsBhpRqIQcAAEsBhpRqIwcAAEsChpRqJQcAAEsChpRqJwcAAEsChpRq
KQcAAEsChpRqKwcAAEsBhpRqLQcAAEsChpRqLwcAAEsChpRqMQcAAEsChpRqMwcAAEsChpR0lGiu
ajYHAABLAYaUhZR1YmgfKYGUfZQoaCJ9lChqrQYAAGquBgAASv////+GlGqwBgAAarEGAABLZYaU
arMGAACJSv7///+GlGq1BgAAfZRoGksDdWgtarkGAABLAoaUar8GAABLAoaUarcGAABLAoaUh5Ro
ayhq9AYAAEsDhpRqsQYAAEsBhpRq9wYAAEsDhpRq+QYAAEsDhpRq+wYAAEsBhpRq/QYAAEsDhpRq
/wYAAEsDhpRqAQcAAEsDhpRqAwcAAEsDhpRqBQcAAEsDhpRqBwcAAEsDhpRqCQcAAEsBhpRqCwcA
AEsDhpRqDQcAAEsBhpRqDwcAAEsDhpRqEQcAAEsChpRqEwcAAEsDhpRqFQcAAEsChpRqFwcAAEsB
hpRqGQcAAEsBhpRqGwcAAEsBhpRqHQcAAEsBhpRqHwcAAEsBhpRqIQcAAEsBhpRqIwcAAEsChpRq
JQcAAEsChpRqJwcAAEsChpRqKQcAAEsChpRqKwcAAEsBhpRqLQcAAEsChpRqLwcAAEsChpRqMQcA
AEsChpRqMwcAAEsChpR0lGiuajYHAABLAYaUhZR1YmgfKYGUfZQoaCJ9lChqrQYAAGquBgAASv//
//+GlGqwBgAAarEGAABLZYaUarMGAACJSv7///+GlGq1BgAAfZRoGksDdWgtarkGAABLAoaUar8G
AABLAoaUasEGAABLAoaUh5Roayhq9AYAAEsDhpRqsQYAAEsBhpRq9wYAAEsDhpRq+QYAAEsDhpRq
+wYAAEsBhpRq/QYAAEsDhpRq/wYAAEsDhpRqAQcAAEsDhpRqAwcAAEsDhpRqBQcAAEsDhpRqBwcA
AEsDhpRqCQcAAEsBhpRqCwcAAEsDhpRqDQcAAEsBhpRqDwcAAEsDhpRqEQcAAEsChpRqEwcAAEsD
hpRqFQcAAEsChpRqFwcAAEsBhpRqGQcAAEsBhpRqGwcAAEsBhpRqHQcAAEsBhpRqHwcAAEsBhpRq
IQcAAEsBhpRqIwcAAEsChpRqJQcAAEsChpRqJwcAAEsChpRqKQcAAEsChpRqKwcAAEsBhpRqLQcA
AEsChpRqLwcAAEsChpRqMQcAAEsChpRqMwcAAEsChpR0lGiuajYHAABLAYaUhZR1YmgfKYGUfZQo
aCJ9lCiMD2NsYXNzX3NlbGVjdGlvbpSMFihBdmVyYWdlIG92ZXIgY2xhc3NlcymUSv////+GlIwM
Zm9sZF9mZWF0dXJllIwKZXhwZXJpbWVudJRLZYaUjBVmb2xkX2ZlYXR1cmVfc2VsZWN0ZWSUiUr+
////hpSMC3Njb3JlX3RhYmxllH2UaBpLA3VoLYwRTmV1dHJvcGhpbHMgKEQxNCmUSwKGlIwYTXll
bG9pZCBjZWxscyAoRlMpIChEMTQplEsChpSMC0ctQ1NGIChEMTQplEsChpSHlGhrKIwHU2FtcGxl
OpRLA4aUaugHAABLAYaUjBtTYW1wbGU6IE5pbCBub3JtIGNlbGxzIChENymUSwOGlIwdU2FtcGxl
IE5pbCBub3JtYWxpc2VkIExQIChENymUSwOGlIwDZGF5lEsBhpSMF1NhbXBsZSBQcmluZmxhbSBM
UCAoRDcplEsDhpSMDFNhbXBsZSBjaGVja5RLA4aUjBlTYW1wbGUgbWV0YSBkYXRhIGFuZCBtYXNz
lEsDhpSMDVNhbXBsZTogKEQxNCmUSwOGlIwOU2FtcGxlIGNoZWNrIDKUSwOGlIwcU2FtcGxlOiBO
aWwgbm9ybSBjZWxscyAoRDE0KZRLA4aUjA5UdW1vdXIgKHJpZ2h0KZRLAYaUjB5TYW1wbGUgTmls
IG5vcm1hbGlzZWQgTFAgKEQxNCmUSwOGlIwEY2FnZZRLAYaUjBhTYW1wbGUgUHJpbmZsYW0gTFAg
KEQxNCmUSwOGlIwEZGF0ZZRLAoaUjA5TYW1wbGUgY2hlY2sgM5RLA4aUjAZzYW1wbGWUSwKGlIwG
dHVtb3VylEsBhpSMBnRpc3N1ZZRLAYaUjAl0ZWNobmlxdWWUSwGGlIwJVHJlYXRtZW50lEsBhpSM
BlN0cmFpbpRLAYaUjAZHZW5kZXKUSwGGlIwLQWdlICh3ZWVrcymUSwKGlIwUUmlnaHRfdHVtb3Vy
XyhtZykgRDiUSwKGlIwPU3BsZWVuIChtZykgRDE1lEsChpSMDlNwbGVlbiAobWcpIEQ4lEsChpSM
CXRyZWF0bWVudJRLAYaUjAVCZWFkc5RLAoaUjApCZWFkcyAoRDcplEsChpSMFVJpZ2h0IFR1bW91
ciAobWcpIEQxNZRLAoaUjAtCZWFkcyAoRDE0KZRLAoaUdJRorowMdHVtb3VyX21vZGVslEsBhpSF
lHViaB8pgZR9lChoIn2UKGrkBwAAauUHAABK/////4aUaucHAACMCmV4cGVyaW1lbnSUS2WGlGrq
BwAAiUr+////hpRq7AcAAH2UaBpLA3VoLYwKRy1DU0YgKEQ3KZRLAoaUhZRoayiMB1NhbXBsZTqU
SwOGlGo+CAAASwGGlIwbU2FtcGxlOiBOaWwgbm9ybSBjZWxscyAoRDcplEsDhpSMHVNhbXBsZSBO
aWwgbm9ybWFsaXNlZCBMUCAoRDcplEsDhpSMA2RheZRLAYaUjBdTYW1wbGUgUHJpbmZsYW0gTFAg
KEQ3KZRLA4aUjAxTYW1wbGUgY2hlY2uUSwOGlIwZU2FtcGxlIG1ldGEgZGF0YSBhbmQgbWFzc5RL
A4aUjA5TYW1wbGUgY2hlY2sgMpRLA4aUjA5UdW1vdXIgKHJpZ2h0KZRLAYaUjARjYWdllEsBhpSM
BGRhdGWUSwKGlIwGc2FtcGxllEsChpSMBnR1bW91cpRLAYaUjAZ0aXNzdWWUSwGGlIwJdGVjaG5p
cXVllEsBhpSMCVRyZWF0bWVudJRLAYaUjAZTdHJhaW6USwGGlIwGR2VuZGVylEsBhpSMC0FnZSAo
d2Vla3MplEsChpSMFFJpZ2h0X3R1bW91cl8obWcpIEQ4lEsChpSMD1NwbGVlbiAobWcpIEQxNZRL
AoaUjA5TcGxlZW4gKG1nKSBEOJRLAoaUjAl0cmVhdG1lbnSUSwGGlIwFQmVhZHOUSwKGlIwKQmVh
ZHMgKEQ3KZRLAoaUjBVSaWdodCBUdW1vdXIgKG1nKSBEMTWUSwKGlHSUaK6MDHR1bW91cl9tb2Rl
bJRLAYaUhZR1YmgfKYGUfZQoaCJ9lChq5AcAAGrlBwAASv////+GlGrnBwAAaj4IAABLZYaUauoH
AACJSv7///+GlGrsBwAAfZRoGksDdWgtKGpCCAAASwKGlIwJSUwtNiAoRDcplEsChpSMC0NYQ0wx
MyAoRDcplEsChpSMDkNDTDE3ICgxKSAoRDcplEsChpSMCklMLTEwIChENymUSwKGlIwOQ0NMMjIg
KDIpIChENymUSwKGlIwOQ1hDTDEgKDIpIChENymUSwKGlIwTTksgY2VsbHMgTHk2QysgKEQ3KZRL
AoaUjApDQ0wxMSAoRDcplEsChpSMCUNDTDIgKEQ3KZRLAoaUjA5DQ0wxNyAoMikgKEQ3KZRLAoaU
jAxCIGNlbGxzIChENymUSwKGlIwKSUwtMWIgKEQ3KZRLAoaUjA1OSyBjZWxscyAoRDcplEsChpSM
CklMLTIzIChENymUSwKGlIwVRW9zaW5vcGhpbHMgKEZTKSAoRDcplEsChpSMCUNDTDMgKEQ3KZRL
AoaUjBBUcmVncyBQRC0xKyAoRDcplEsChpSMEEVvc2lub3BoaWxzIChENymUSwKGlIwKSUwtMTgg
KEQ3KZRLAoaUjAlDQ0w0IChENymUSwKGlIwJQ0NMNSAoRDcplEsChpSMC0NYQ0wxMCAoRDcplEsC
hpSMClRORi1hIChENymUSwKGlIwOQ0NMMjIgKDEpIChENymUSwKGlIwOQ1hDTDEgKDEpIChENymU
SwKGlIwKQ1hDTDUgKEQ3KZRLAoaUjBVMeW1waG9jeXRlcyAoRlMpIChENymUSwKGlIwXTXllbG9p
ZCBjZWxscyAoRlMpIChENymUSwKGlIwNSUwtMTJwNzAgKEQ3KZRLAoaUdJRoayhqRQgAAEsDhpRq
PggAAEsBhpRqSAgAAEsDhpRqSggAAEsDhpRqTAgAAEsBhpRqTggAAEsDhpRqUAgAAEsDhpRqUggA
AEsDhpRqVAgAAEsDhpRqVggAAEsBhpRqWAgAAEsBhpRqWggAAEsChpRqXAgAAEsChpRqXggAAEsB
hpRqYAgAAEsBhpRqYggAAEsBhpRqZAgAAEsBhpRqZggAAEsBhpRqaAgAAEsBhpRqaggAAEsChpRq
bAgAAEsChpRqbggAAEsChpRqcAgAAEsChpRqcggAAEsBhpRqdAgAAEsChpRqdggAAEsChpRqewgA
AEsBhpR0lGiuangIAABLAoaUhZR1YmgfKYGUfZQoaCJ9lCiMD2NsYXNzX3NlbGVjdGlvbpSMFihB
dmVyYWdlIG92ZXIgY2xhc3NlcymUSv////+GlIwMZm9sZF9mZWF0dXJllIwKZXhwZXJpbWVudJRL
ZYaUjBVmb2xkX2ZlYXR1cmVfc2VsZWN0ZWSUiUr+////hpSMC3Njb3JlX3RhYmxllH2UaBpLA3Vo
LSiMCkctQ1NGIChENymUSwKGlIwJSUwtNiAoRDcplEsChpSMFkNEOCBUIGNlbGxzIEx5NkMrIChE
NymUSwKGlIwLQ1hDTDEzIChENymUSwKGlIwQQ0Q4IFQgY2VsbHMgKEQ3KZRLAoaUjA5DWENMMSAo
MikgKEQ3KZRLAoaUjBBDRDQgVCBjZWxscyAoRDcplEsChpSMCklMLTEwIChENymUSwKGlIwKSUwt
MWIgKEQ3KZRLAoaUjA9MZXVrb2N5dGVzIChENymUSwKGlIwQVHJlZ3MgUEQtMSsgKEQ3KZRLAoaU
jAlDQ0w1IChENymUSwKGlIwOQ0NMMTcgKDIpIChENymUSwKGlIwVTHltcGhvY3l0ZXMgKEZTKSAo
RDcplEsChpSMC1RHRi1iMSAoRDcplEsChpSMCklMLTE4IChENymUSwKGlIwLQ1hDTDEwIChENymU
SwKGlIwKVE5GLWEgKEQ3KZRLAoaUjA5DQ0wxNyAoMSkgKEQ3KZRLAoaUjBNDRDExYisgTHk2Q19H
LSAoRDcplEsChpSMDU5LIGNlbGxzIChENymUSwKGlIwOTW9ub2N5dGVzIChENymUSwKGlIwOQ1hD
TDEgKDEpIChENymUSwKGlIwNSUwtMTJwNDAgKEQ3KZRLAoaUjA5EQyBQRC1MMSsgKEQ3KZRLAoaU
jApDWENMOSAoRDcplEsChpSMB0RDIChENymUSwKGlIwKSUwtMjMgKEQ3KZRLAoaUjA9NYWNyb3Bo
YWdlIChENymUSwKGlIwTTksgY2VsbHMgTHk2QysgKEQ3KZRLAoaUdJRoayiMB1NhbXBsZTqUSwOG
lGrmCAAASwGGlIwbU2FtcGxlOiBOaWwgbm9ybSBjZWxscyAoRDcplEsDhpSMHVNhbXBsZSBOaWwg
bm9ybWFsaXNlZCBMUCAoRDcplEsDhpSMA2RheZRLAYaUjBdTYW1wbGUgUHJpbmZsYW0gTFAgKEQ3
KZRLA4aUjAxTYW1wbGUgY2hlY2uUSwOGlIwZU2FtcGxlIG1ldGEgZGF0YSBhbmQgbWFzc5RLA4aU
jA5TYW1wbGUgY2hlY2sgMpRLA4aUjA5UdW1vdXIgKHJpZ2h0KZRLAYaUjARjYWdllEsBhpSMBGRh
dGWUSwKGlIwGc2FtcGxllEsChpSMBnR1bW91cpRLAYaUjAZ0aXNzdWWUSwGGlIwJdGVjaG5pcXVl
lEsBhpSMCVRyZWF0bWVudJRLAYaUjAZTdHJhaW6USwGGlIwGR2VuZGVylEsBhpSMC0FnZSAod2Vl
a3MplEsChpSMFFJpZ2h0X3R1bW91cl8obWcpIEQ4lEsChpSMD1NwbGVlbiAobWcpIEQxNZRLAoaU
jA5TcGxlZW4gKG1nKSBEOJRLAoaUjAl0cmVhdG1lbnSUSwGGlIwFQmVhZHOUSwKGlIwKQmVhZHMg
KEQ3KZRLAoaUjAx0dW1vdXJfbW9kZWyUSwGGlHSUaK6MFVJpZ2h0IFR1bW91ciAobWcpIEQxNZRL
AoaUhZR1YmgfKYGUfZQoaCJ9lCiMD2NsYXNzX3NlbGVjdGlvbpSMFihBdmVyYWdlIG92ZXIgY2xh
c3NlcymUSv////+GlIwMZm9sZF9mZWF0dXJllIwKZXhwZXJpbWVudJRLZYaUjBVmb2xkX2ZlYXR1
cmVfc2VsZWN0ZWSUiUr+////hpSMC3Njb3JlX3RhYmxllH2UaBpLA3VoLSiMCkctQ1NGIChENymU
SwKGlIwXTXllbG9pZCBjZWxscyAoRlMpIChENymUSwKGlIwKSUwtMWIgKEQ3KZRLAoaUjAtDWENM
MTMgKEQ3KZRLAoaUjA5DQ0wxNyAoMSkgKEQ3KZRLAoaUjAlJTC02IChENymUSwKGlIwJQ0NMMyAo
RDcplEsChpSMEE5ldXRyb3BoaWxzIChENymUSwKGlIwMQiBjZWxscyAoRDcplEsChpSMGkNEMTFi
KyBMeTZDX0ctIFBELUwxKyAoRDcplEsChpSMC0NYQ0wxMCAoRDcplEsChpSMDkNYQ0wxICgyKSAo
RDcplEsChpSMDU5LIGNlbGxzIChENymUSwKGlIwPTWFjcm9waGFnZSAoRDcplEsChpSMCkNDTDIw
IChENymUSwKGlIwKQ0NMMTEgKEQ3KZRLAoaUjA5DQ0wyMiAoMSkgKEQ3KZRLAoaUjA1JTC0xMnA0
MCAoRDcplEsChpSMCUNDTDQgKEQ3KZRLAoaUjBBDRDQgVCBjZWxscyAoRDcplEsChpSMCklMLTIz
IChENymUSwKGlIwTTksgY2VsbHMgTHk2QysgKEQ3KZRLAoaUjApJTC0xMCAoRDcplEsChpSMCUND
TDUgKEQ3KZRLAoaUjA5Nb25vY3l0ZXMgKEQ3KZRLAoaUjBlDRDExYisgTHk2Q2ludCBMeTZHLSAo
RDcplEsChpSMDUlMLTEycDcwIChENymUSwKGlIwKQ1hDTDUgKEQ3KZRLAoaUjBNDRDExYisgTHk2
Q19HLSAoRDcplEsChpSMDkRDIFBELUwxKyAoRDcplEsChpR0lGhrKIwHU2FtcGxlOpRLA4aUamkJ
AABLAYaUjBtTYW1wbGU6IE5pbCBub3JtIGNlbGxzIChENymUSwOGlIwdU2FtcGxlIE5pbCBub3Jt
YWxpc2VkIExQIChENymUSwOGlIwDZGF5lEsBhpSMF1NhbXBsZSBQcmluZmxhbSBMUCAoRDcplEsD
hpSMDFNhbXBsZSBjaGVja5RLA4aUjBlTYW1wbGUgbWV0YSBkYXRhIGFuZCBtYXNzlEsDhpSMDlNh
bXBsZSBjaGVjayAylEsDhpSMDlR1bW91ciAocmlnaHQplEsBhpSMBGNhZ2WUSwGGlIwEZGF0ZZRL
AoaUjAZzYW1wbGWUSwKGlIwGdHVtb3VylEsBhpSMBnRpc3N1ZZRLAYaUjAl0ZWNobmlxdWWUSwGG
lIwJVHJlYXRtZW50lEsBhpSMBlN0cmFpbpRLAYaUjAZHZW5kZXKUSwGGlIwLQWdlICh3ZWVrcymU
SwKGlIwUUmlnaHRfdHVtb3VyXyhtZykgRDiUSwKGlIwPU3BsZWVuIChtZykgRDE1lEsChpSMDlNw
bGVlbiAobWcpIEQ4lEsChpSMCXRyZWF0bWVudJRLAYaUjAVCZWFkc5RLAoaUjApCZWFkcyAoRDcp
lEsChpSMDHR1bW91cl9tb2RlbJRLAYaUdJRorowVUmlnaHQgVHVtb3VyIChtZykgRDE1lEsChpSF
lHViaB8pgZR9lChoIn2UKGplCQAAamYJAABK/////4aUamgJAABqaQkAAEtlhpRqawkAAIlK/v//
/4aUam0JAAB9lGgaSwN1aC0oam8JAABLAoaUankJAABLAoaUanUJAABLAoaUjApDWENMOSAoRDcp
lEsChpRqgwkAAEsChpRqlwkAAEsChpSMFkNEOCBUIGNlbGxzIEx5NkMrIChENymUSwKGlGqlCQAA
SwKGlGqFCQAASwKGlGqRCQAASwKGlGqbCQAASwKGlGqdCQAASwKGlIwQRW9zaW5vcGhpbHMgKEQ3
KZRLAoaUjAlDQ0wyIChENymUSwKGlGqVCQAASwKGlGp3CQAASwKGlIwKVE5GLWEgKEQ3KZRLAoaU
jBBDRDggVCBjZWxscyAoRDcplEsChpRqiwkAAEsChpSMCklMLTE4IChENymUSwKGlIwVTHltcGhv
Y3l0ZXMgKEZTKSAoRDcplEsChpSMC1RHRi1iMSAoRDcplEsChpRqgQkAAEsChpRqjQkAAEsChpRq
nwkAAEsChpRqmQkAAEsChpSMDkNDTDE3ICgyKSAoRDcplEsChpRqfwkAAEsChpSMEFRyZWdzIFBE
LTErIChENymUSwKGlIwVRW9zaW5vcGhpbHMgKEZTKSAoRDcplEsChpR0lGhrKGqsCQAASwOGlGpp
CQAASwGGlGqvCQAASwOGlGqxCQAASwOGlGqzCQAASwGGlGq1CQAASwOGlGq3CQAASwOGlGq5CQAA
SwOGlGq7CQAASwOGlGq9CQAASwGGlGq/CQAASwGGlGrBCQAASwKGlGrDCQAASwKGlGrFCQAASwGG
lGrHCQAASwGGlGrJCQAASwGGlGrLCQAASwGGlGrNCQAASwGGlGrPCQAASwGGlGrRCQAASwKGlGrT
CQAASwKGlGrVCQAASwKGlGrXCQAASwKGlGrZCQAASwGGlGrbCQAASwKGlGrdCQAASwKGlGrfCQAA
SwGGlHSUaK5q4gkAAEsChpSFlHViaB8pgZR9lChoIn2UKGplCQAAamYJAABK/////4aUamgJAABq
aQkAAEtlhpRqawkAAIlK/v///4aUam0JAAB9lGgaSwN1aC0oam8JAABLAoaUanUJAABLAoaUankJ
AABLAoaUanMJAABLAoaUancJAABLAoaUap0JAABLAoaUapUJAABLAoaUanEJAABLAoaUaoMJAABL
AoaUavoJAABLAoaUaoUJAABLAoaUapEJAABLAoaUapcJAABLAoaUan0JAABLAoaUansJAABLAoaU
aqUJAABLAoaUjA9MZXVrb2N5dGVzIChENymUSwKGlGrzCQAASwKGlGqNCQAASwKGlGrvCQAASwKG
lGoJCgAASwKGlGqBCQAASwKGlGoCCgAASwKGlGoFCgAASwKGlGqHCQAASwKGlGoACgAASwKGlGoU
CgAASwKGlGqfCQAASwKGlGqJCQAASwKGlGqjCQAASwKGlHSUaGsoaqwJAABLA4aUamkJAABLAYaU
aq8JAABLA4aUarEJAABLA4aUarMJAABLAYaUarUJAABLA4aUarcJAABLA4aUarkJAABLA4aUarsJ
AABLA4aUar0JAABLAYaUar8JAABLAYaUasEJAABLAoaUasMJAABLAoaUasUJAABLAYaUascJAABL
AYaUaskJAABLAYaUassJAABLAYaUas0JAABLAYaUas8JAABLAYaUatEJAABLAoaUatMJAABLAoaU
atUJAABLAoaUatcJAABLAoaUatkJAABLAYaUatsJAABLAoaUat0JAABLAoaUat8JAABLAYaUdJRo
rmriCQAASwKGlIWUdWJoHymBlH2UKGgifZQoamUJAABqZgkAAEr/////hpRqaAkAAGppCQAAS2WG
lGprCQAAiUr+////hpRqbQkAAH2UaBpLA3VoLShqbwkAAEsChpRqcwkAAEsChpRqdQkAAEsChpRq
cQkAAEsChpRqdwkAAEsChpRqewkAAEsChpRqeQkAAEsChpRqnQkAAEsChpRqiwkAAEsChpRqfwkA
AEsChpRqfQkAAEsChpRqlwkAAEsChpRqhQkAAEsChpRqiQkAAEsChpRqhwkAAEsChpRqmQkAAEsC
hpRqBwoAAEsChpRqjQkAAEsChpRqowkAAEsChpRqlQkAAEsChpRqpwkAAEsChpRqgwkAAEsChpRq
AgoAAEsChpRqFAoAAEsChpRqCQoAAEsChpRqEgoAAEsChpSMB0RDIChENymUSwKGlGqbCQAASwKG
lGpMCgAASwKGlGr8CQAASwKGlHSUaGsoaqwJAABLA4aUamkJAABLAYaUaq8JAABLA4aUarEJAABL
A4aUarMJAABLAYaUarUJAABLA4aUarcJAABLA4aUarkJAABLA4aUarsJAABLA4aUar0JAABLAYaU
ar8JAABLAYaUasEJAABLAoaUasMJAABLAoaUasUJAABLAYaUascJAABLAYaUaskJAABLAYaUassJ
AABLAYaUas0JAABLAYaUas8JAABLAYaUatEJAABLAoaUatMJAABLAoaUatUJAABLAoaUatcJAABL
AoaUatkJAABLAYaUatsJAABLAoaUat0JAABLAoaUat8JAABLAYaUdJRormriCQAASwKGlIWUdWJo
HymBlH2UKGgifZQoamUJAABqZgkAAEr/////hpRqaAkAAGppCQAAS2WGlGprCQAAiUr+////hpRq
bQkAAH2UaBpLA3VoLShqbwkAAEsChpRqdQkAAEsChpRqeQkAAEsChpRqdwkAAEsChpRqhQkAAEsC
hpRqlwkAAEsChpRqcQkAAEsChpRqcwkAAEsChpRqgwkAAEsChpRqnQkAAEsChpRqewkAAEsChpRq
7wkAAEsChpRq8wkAAEsChpRqfQkAAEsChpRqjQkAAEsChpRqFAoAAEsChpRqlQkAAEsChpRqAgoA
AEsChpRqiwkAAEsChpRqkQkAAEsChpRq+gkAAEsChpRqBQoAAEsChpRqpQkAAEsChpRqiQkAAEsC
hpRqjwkAAEsChpRqgQkAAEsChpSMDkNYQ0wxICgxKSAoRDcplEsChpRqAAoAAEsChpRqnwkAAEsC
hpRq/AkAAEsChpR0lGhrKGqsCQAASwOGlGppCQAASwGGlGqvCQAASwOGlGqxCQAASwOGlGqzCQAA
SwGGlGq1CQAASwOGlGq3CQAASwOGlGq5CQAASwOGlGq7CQAASwOGlGq9CQAASwGGlGq/CQAASwGG
lGrBCQAASwKGlGrDCQAASwKGlGrFCQAASwGGlGrHCQAASwGGlGrJCQAASwGGlGrLCQAASwGGlGrN
CQAASwGGlGrPCQAASwGGlGrRCQAASwKGlGrTCQAASwKGlGrVCQAASwKGlGrXCQAASwKGlGrZCQAA
SwGGlGrbCQAASwKGlGrdCQAASwKGlGrfCQAASwGGlHSUaK5q4gkAAEsChpSFlHViaB8pgZR9lCho
In2UKGplCQAAamYJAABK/////4aUamgJAABqaQkAAEtlhpRqawkAAIlK/v///4aUam0JAAB9lGga
SwN1aC0oam8JAABLAoaUanUJAABLAoaUankJAABLAoaUanEJAABLAoaUancJAABLAoaUanMJAABL
AoaUaoUJAABLAoaUaoMJAABLAoaUapcJAABLAoaUavMJAABLAoaUapEJAABLAoaUavoJAABLAoaU
au8JAABLAoaUap0JAABLAoaUansJAABLAoaUapUJAABLAoaUan0JAABLAoaUagcKAABLAoaUaosJ
AABLAoaUagUKAABLAoaUaqUJAABLAoaUao8JAABLAoaUao0JAABLAoaUakwKAABLAoaUaocJAABL
AoaUaoEJAABLAoaUahQKAABLAoaUagkKAABLAoaUagIKAABLAoaUagAKAABLAoaUdJRoayhqrAkA
AEsDhpRqaQkAAEsBhpRqrwkAAEsDhpRqsQkAAEsDhpRqswkAAEsBhpRqtQkAAEsDhpRqtwkAAEsD
hpRquQkAAEsDhpRquwkAAEsDhpRqvQkAAEsBhpRqvwkAAEsBhpRqwQkAAEsChpRqwwkAAEsChpRq
xQkAAEsBhpRqxwkAAEsBhpRqyQkAAEsBhpRqywkAAEsBhpRqzQkAAEsBhpRqzwkAAEsBhpRq0QkA
AEsChpRq0wkAAEsChpRq1QkAAEsChpRq1wkAAEsChpRq2QkAAEsBhpRq2wkAAEsChpRq3QkAAEsC
hpRq3wkAAEsBhpR0lGiuauIJAABLAoaUhZR1YmgfKYGUfZQoaCJ9lCiMD2NsYXNzX3NlbGVjdGlv
bpSMFihBdmVyYWdlIG92ZXIgY2xhc3NlcymUSv////+GlIwMZm9sZF9mZWF0dXJllIwKZXhwZXJp
bWVudJRLZYaUjBVmb2xkX2ZlYXR1cmVfc2VsZWN0ZWSUiUr+////hpSMC3Njb3JlX3RhYmxllH2U
aBpLA3VoLSiMCkctQ1NGIChENymUSwKGlIwJSUwtNiAoRDcplEsChpSMC0NYQ0wxMyAoRDcplEsC
hpSMDkNYQ0wxICgyKSAoRDcplEsChpSMCklMLTFiIChENymUSwKGlIwXTXllbG9pZCBjZWxscyAo
RlMpIChENymUSwKGlIwOQ0NMMTcgKDEpIChENymUSwKGlIwJQ0NMMyAoRDcplEsChpSMFkNEOCBU
IGNlbGxzIEx5NkMrIChENymUSwKGlIwQQ0Q0IFQgY2VsbHMgKEQ3KZRLAoaUjBBDRDggVCBjZWxs
cyAoRDcplEsChpSMEE5ldXRyb3BoaWxzIChENymUSwKGlIwLQ1hDTDEwIChENymUSwKGlIwNSUwt
MTJwNDAgKEQ3KZRLAoaUjBBFb3Npbm9waGlscyAoRDcplEsChpSMD0xldWtvY3l0ZXMgKEQ3KZRL
AoaUjApDWENMOSAoRDcplEsChpSMClRORi1hIChENymUSwKGlIwOQ0NMMjIgKDEpIChENymUSwKG
lIwKQ1hDTDUgKEQ3KZRLAoaUjAlDQ0w1IChENymUSwKGlIwTQ0QxMWIrIEx5NkNfRy0gKEQ3KZRL
AoaUjAtUR0YtYjEgKEQ3KZRLAoaUjApJTC0xMCAoRDcplEsChpSMCUNDTDIgKEQ3KZRLAoaUjApD
Q0wxMSAoRDcplEsChpSMCklMLTIzIChENymUSwKGlIwVTHltcGhvY3l0ZXMgKEZTKSAoRDcplEsC
hpSMCklMLTE4IChENymUSwKGlIwOQ1hDTDEgKDEpIChENymUSwKGlHSUaGsojAdTYW1wbGU6lEsD
hpRqTwsAAEsBhpSMG1NhbXBsZTogTmlsIG5vcm0gY2VsbHMgKEQ3KZRLA4aUjB1TYW1wbGUgTmls
IG5vcm1hbGlzZWQgTFAgKEQ3KZRLA4aUjANkYXmUSwGGlIwXU2FtcGxlIFByaW5mbGFtIExQIChE
NymUSwOGlIwMU2FtcGxlIGNoZWNrlEsDhpSMGVNhbXBsZSBtZXRhIGRhdGEgYW5kIG1hc3OUSwOG
lIwOU2FtcGxlIGNoZWNrIDKUSwOGlIwOVHVtb3VyIChyaWdodCmUSwGGlIwEY2FnZZRLAYaUjARk
YXRllEsChpSMBnNhbXBsZZRLAoaUjAZ0dW1vdXKUSwGGlIwGdGlzc3VllEsBhpSMCXRlY2huaXF1
ZZRLAYaUjAlUcmVhdG1lbnSUSwGGlIwGU3RyYWlulEsBhpSMBkdlbmRlcpRLAYaUjAtBZ2UgKHdl
ZWtzKZRLAoaUjBRSaWdodF90dW1vdXJfKG1nKSBEOJRLAoaUjA9TcGxlZW4gKG1nKSBEMTWUSwKG
lIwOU3BsZWVuIChtZykgRDiUSwKGlIwJdHJlYXRtZW50lEsBhpSMBUJlYWRzlEsChpSMCkJlYWRz
IChENymUSwKGlIwMdHVtb3VyX21vZGVslEsBhpR0lGiujBVSaWdodCBUdW1vdXIgKG1nKSBEMTWU
SwKGlIWUdWJoHymBlH2UKGgifZQoaksLAABqTAsAAEr/////hpRqTgsAAGpPCwAAS2WGlGpRCwAA
iUr+////hpRqUwsAAH2UaBpLA3VoLShqVQsAAEsChpRqWQsAAEsChpRqVwsAAEsChpRqXQsAAEsC
hpRqYQsAAEsChpRqbQsAAEsChpRqZwsAAEsChpRqYwsAAEsChpRqXwsAAEsChpRqWwsAAEsChpRq
gQsAAEsChpRqawsAAEsChpSMD01hY3JvcGhhZ2UgKEQ3KZRLAoaUan0LAABLAoaUankLAABLAoaU
jApDQ0wyMCAoRDcplEsChpRqewsAAEsChpSMDUlMLTEycDcwIChENymUSwKGlIwQVHJlZ3MgUEQt
MSsgKEQ3KZRLAoaUaokLAABLAoaUjBNOSyBjZWxscyBMeTZDKyAoRDcplEsChpSMGkNEMTFiKyBM
eTZDX0ctIFBELUwxKyAoRDcplEsChpRqZQsAAEsChpSMCUNDTDQgKEQ3KZRLAoaUjA1OSyBjZWxs
cyAoRDcplEsChpRqfwsAAEsChpRqhwsAAEsChpRqaQsAAEsChpRqiwsAAEsChpRqcwsAAEsChpR0
lGhrKGqSCwAASwOGlGpPCwAASwGGlGqVCwAASwOGlGqXCwAASwOGlGqZCwAASwGGlGqbCwAASwOG
lGqdCwAASwOGlGqfCwAASwOGlGqhCwAASwOGlGqjCwAASwGGlGqlCwAASwGGlGqnCwAASwKGlGqp
CwAASwKGlGqrCwAASwGGlGqtCwAASwGGlGqvCwAASwGGlGqxCwAASwGGlGqzCwAASwGGlGq1CwAA
SwGGlGq3CwAASwKGlGq5CwAASwKGlGq7CwAASwKGlGq9CwAASwKGlGq/CwAASwGGlGrBCwAASwKG
lGrDCwAASwKGlGrFCwAASwGGlHSUaK5qyAsAAEsChpSFlHViaB8pgZR9lChoIn2UKGpLCwAAakwL
AABK/////4aUak4LAABqTwsAAEtlhpRqUQsAAIlK/v///4aUalMLAAB9lGgaSwN1aC0oalULAABL
AoaUalcLAABLAoaUalkLAABLAoaUal0LAABLAoaUal8LAABLAoaUamELAABLAoaUam0LAABLAoaU
alsLAABLAoaUanULAABLAoaUamMLAABLAoaUan0LAABLAoaUaokLAABLAoaUanELAABLAoaUam8L
AABLAoaUansLAABLAoaUao0LAABLAoaUamULAABLAoaUamsLAABLAoaUamkLAABLAoaUankLAABL
AoaUjAxCIGNlbGxzIChENymUSwKGlGpnCwAASwKGlGqDCwAASwKGlGrxCwAASwKGlGqHCwAASwKG
lGriCwAASwKGlGpzCwAASwKGlGp3CwAASwKGlGqBCwAASwKGlIwOTW9ub2N5dGVzIChENymUSwKG
lHSUaGsoapILAABLA4aUak8LAABLAYaUapULAABLA4aUapcLAABLA4aUapkLAABLAYaUapsLAABL
A4aUap0LAABLA4aUap8LAABLA4aUaqELAABLA4aUaqMLAABLAYaUaqULAABLAYaUaqcLAABLAoaU
aqkLAABLAoaUaqsLAABLAYaUaq0LAABLAYaUaq8LAABLAYaUarELAABLAYaUarMLAABLAYaUarUL
AABLAYaUarcLAABLAoaUarkLAABLAoaUarsLAABLAoaUar0LAABLAoaUar8LAABLAYaUasELAABL
AoaUasMLAABLAoaUasULAABLAYaUdJRormrICwAASwKGlIWUdWJoHymBlH2UKGgifZQoaksLAABq
TAsAAEr/////hpRqTgsAAGpPCwAAS2WGlGpRCwAAiUr+////hpRqUwsAAH2UaBpLA3VoLShqVQsA
AEsChpRqVwsAAEsChpRqWQsAAEsChpRqXQsAAEsChpRqYQsAAEsChpRqXwsAAEsChpRqbQsAAEsC
hpRqWwsAAEsChpRqiQsAAEsChpRqYwsAAEsChpRqewsAAEsChpRqbwsAAEsChpRqaQsAAEsChpRq
ZwsAAEsChpRqfQsAAEsChpRqdQsAAEsChpRqhwsAAEsChpRqcwsAAEsChpRqcQsAAEsChpRqawsA
AEsChpRqZQsAAEsChpRqeQsAAEsChpRqdwsAAEsChpRqgQsAAEsChpRqjQsAAEsChpRqiwsAAEsC
hpRq3gsAAEsChpRqMgwAAEsChpRqhQsAAEsChpRq4gsAAEsChpR0lGhrKGqSCwAASwOGlGpPCwAA
SwGGlGqVCwAASwOGlGqXCwAASwOGlGqZCwAASwGGlGqbCwAASwOGlGqdCwAASwOGlGqfCwAASwOG
lGqhCwAASwOGlGqjCwAASwGGlGqlCwAASwGGlGqnCwAASwKGlGqpCwAASwKGlGqrCwAASwGGlGqt
CwAASwGGlGqvCwAASwGGlGqxCwAASwGGlGqzCwAASwGGlGq1CwAASwGGlGq3CwAASwKGlGq5CwAA
SwKGlGq7CwAASwKGlGq9CwAASwKGlGq/CwAASwGGlGrBCwAASwKGlGrDCwAASwKGlGrFCwAASwGG
lHSUaK5qyAsAAEsChpSFlHViaB8pgZR9lChoIn2UKGpLCwAAakwLAABK/////4aUak4LAABqTwsA
AEtlhpRqUQsAAIlK/v///4aUalMLAAB9lGgaSwN1aC0oalULAABLAoaUalkLAABLAoaUalcLAABL
AoaUamELAABLAoaUal8LAABLAoaUal0LAABLAoaUalsLAABLAoaUaokLAABLAoaUam0LAABLAoaU
an0LAABLAoaUanELAABLAoaUamULAABLAoaUamkLAABLAoaUao0LAABLAoaUamMLAABLAoaUansL
AABLAoaUanULAABLAoaUamcLAABLAoaUajwMAABLAoaUankLAABLAoaUam8LAABLAoaUaoELAABL
AoaUamsLAABLAoaUajIMAABLAoaUanMLAABLAoaUao8LAABLAoaUaocLAABLAoaUat4LAABLAoaU
auoLAABLAoaUancLAABLAoaUdJRoayhqkgsAAEsDhpRqTwsAAEsBhpRqlQsAAEsDhpRqlwsAAEsD
hpRqmQsAAEsBhpRqmwsAAEsDhpRqnQsAAEsDhpRqnwsAAEsDhpRqoQsAAEsDhpRqowsAAEsBhpRq
pQsAAEsBhpRqpwsAAEsChpRqqQsAAEsChpRqqwsAAEsBhpRqrQsAAEsBhpRqrwsAAEsBhpRqsQsA
AEsBhpRqswsAAEsBhpRqtQsAAEsBhpRqtwsAAEsChpRquQsAAEsChpRquwsAAEsChpRqvQsAAEsC
hpRqvwsAAEsBhpRqwQsAAEsChpRqwwsAAEsChpRqxQsAAEsBhpR0lGiuasgLAABLAoaUhZR1Ymgf
KYGUfZQoaCJ9lChqSwsAAGpMCwAASv////+GlGpOCwAAak8LAABLZYaUalELAACJSv7///+GlGpT
CwAAfZRoGksDdWgtKGpVCwAASwKGlGpXCwAASwKGlGpZCwAASwKGlGphCwAASwKGlGpdCwAASwKG
lGpfCwAASwKGlGptCwAASwKGlGpjCwAASwKGlGpvCwAASwKGlGpnCwAASwKGlGpbCwAASwKGlGqJ
CwAASwKGlGp1CwAASwKGlGpxCwAASwKGlGppCwAASwKGlGp9CwAASwKGlGqHCwAASwKGlGplCwAA
SwKGlGqNCwAASwKGlGprCwAASwKGlGp7CwAASwKGlGqBCwAASwKGlGrlCwAASwKGlGriCwAASwKG
lIwOQ0NMMjIgKDIpIChENymUSwKGlGqDCwAASwKGlGp5CwAASwKGlGqLCwAASwKGlGrnCwAASwKG
lGrqCwAASwKGlHSUaGsoapILAABLA4aUak8LAABLAYaUapULAABLA4aUapcLAABLA4aUapkLAABL
AYaUapsLAABLA4aUap0LAABLA4aUap8LAABLA4aUaqELAABLA4aUaqMLAABLAYaUaqULAABLAYaU
aqcLAABLAoaUaqkLAABLAoaUaqsLAABLAYaUaq0LAABLAYaUaq8LAABLAYaUarELAABLAYaUarML
AABLAYaUarULAABLAYaUarcLAABLAoaUarkLAABLAoaUarsLAABLAoaUar0LAABLAoaUar8LAABL
AYaUasELAABLAoaUasMLAABLAoaUasULAABLAYaUdJRormrICwAASwKGlIWUdWJoHymBlH2UKGgi
fZQoaksLAABqTAsAAEr/////hpRqTgsAAGpPCwAAS2WGlGpRCwAAiUr+////hpRqUwsAAH2UaBpL
A3VoLShqVQsAAEsChpRqVwsAAEsChpRqWQsAAEsChpRqXQsAAEsChpRqXwsAAEsChpRqYQsAAEsC
hpRqWwsAAEsChpRqfQsAAEsChpRqYwsAAEsChpRqbwsAAEsChpRqiQsAAEsChpRqbQsAAEsChpRq
dQsAAEsChpRqZwsAAEsChpRqewsAAEsChpRqhwsAAEsChpRqZQsAAEsChpRqcQsAAEsChpRq5QsA
AEsChpRqawsAAEsChpRq4gsAAEsChpRqaQsAAEsChpRqcwsAAEsChpRq3gsAAEsChpRq7AsAAEsC
hpRq6gsAAEsChpRqgQsAAEsChpRqdwsAAEsChpRqjQsAAEsChpRqeQsAAEsChpR0lGhrKGqSCwAA
SwOGlGpPCwAASwGGlGqVCwAASwOGlGqXCwAASwOGlGqZCwAASwGGlGqbCwAASwOGlGqdCwAASwOG
lGqfCwAASwOGlGqhCwAASwOGlGqjCwAASwGGlGqlCwAASwGGlGqnCwAASwKGlGqpCwAASwKGlGqr
CwAASwGGlGqtCwAASwGGlGqvCwAASwGGlGqxCwAASwGGlGqzCwAASwGGlGq1CwAASwGGlGq3CwAA
SwKGlGq5CwAASwKGlGq7CwAASwKGlGq9CwAASwKGlGq/CwAASwGGlGrBCwAASwKGlGrDCwAASwKG
lGrFCwAASwGGlHSUaK5qyAsAAEsChpSFlHViaB8pgZR9lChoIn2UKGpLCwAAakwLAABK/////4aU
ak4LAABqTwsAAEtlhpRqUQsAAIlK/v///4aUalMLAAB9lGgaSwN1aC0oalULAABLAoaUalkLAABL
AoaUalcLAABLAoaUal0LAABLAoaUamELAABLAoaUal8LAABLAoaUaokLAABLAoaUanULAABLAoaU
an0LAABLAoaUamMLAABLAoaUaocLAABLAoaUao0LAABLAoaUamkLAABLAoaUalsLAABLAoaUam0L
AABLAoaUam8LAABLAoaUamsLAABLAoaUauILAABLAoaUamcLAABLAoaUankLAABLAoaUanELAABL
AoaUamULAABLAoaUancLAABLAoaUaoELAABLAoaUavELAABLAoaUauwLAABLAoaUat4LAABLAoaU
jAdEQyAoRDcplEsChpRqewsAAEsChpRqhQsAAEsChpR0lGhrKGqSCwAASwOGlGpPCwAASwGGlGqV
CwAASwOGlGqXCwAASwOGlGqZCwAASwGGlGqbCwAASwOGlGqdCwAASwOGlGqfCwAASwOGlGqhCwAA
SwOGlGqjCwAASwGGlGqlCwAASwGGlGqnCwAASwKGlGqpCwAASwKGlGqrCwAASwGGlGqtCwAASwGG
lGqvCwAASwGGlGqxCwAASwGGlGqzCwAASwGGlGq1CwAASwGGlGq3CwAASwKGlGq5CwAASwKGlGq7
CwAASwKGlGq9CwAASwKGlGq/CwAASwGGlGrBCwAASwKGlGrDCwAASwKGlGrFCwAASwGGlHSUaK5q
yAsAAEsChpSFlHViaB8pgZR9lChoIn2UKGpLCwAAakwLAABK/////4aUak4LAABqTwsAAEtlhpRq
UQsAAIlK/v///4aUalMLAAB9lGgaSwN1aC0oalULAABLAoaUalcLAABLAoaUalkLAABLAoaUal0L
AABLAoaUal8LAABLAoaUamELAABLAoaUam8LAABLAoaUanULAABLAoaUaokLAABLAoaUamsLAABL
AoaUalsLAABLAoaUaocLAABLAoaUamMLAABLAoaUamcLAABLAoaUauILAABLAoaUam0LAABLAoaU
ao0LAABLAoaUamkLAABLAoaUamULAABLAoaUauoLAABLAoaUan0LAABLAoaUauULAABLAoaUavEL
AABLAoaUjBVFb3Npbm9waGlscyAoRlMpIChENymUSwKGlGqBCwAASwKGlGoEDQAASwKGlGoyDAAA
SwKGlGrsCwAASwKGlGpxCwAASwKGlGqDCwAASwKGlHSUaGsoapILAABLA4aUak8LAABLAYaUapUL
AABLA4aUapcLAABLA4aUapkLAABLAYaUapsLAABLA4aUap0LAABLA4aUap8LAABLA4aUaqELAABL
A4aUaqMLAABLAYaUaqULAABLAYaUaqcLAABLAoaUaqkLAABLAoaUaqsLAABLAYaUaq0LAABLAYaU
aq8LAABLAYaUarELAABLAYaUarMLAABLAYaUarULAABLAYaUarcLAABLAoaUarkLAABLAoaUarsL
AABLAoaUar0LAABLAoaUar8LAABLAYaUasELAABLAoaUasMLAABLAoaUasULAABLAYaUdJRormrI
CwAASwKGlIWUdWJoHymBlH2UKGgifZQojA9jbGFzc19zZWxlY3Rpb26UjBYoQXZlcmFnZSBvdmVy
IGNsYXNzZXMplEr/////hpSMDGZvbGRfZmVhdHVyZZSMCmV4cGVyaW1lbnSUS2WGlIwVZm9sZF9m
ZWF0dXJlX3NlbGVjdGVklIlK/v///4aUjAtzY29yZV90YWJsZZR9lGgaSwN1aC0ojApHLUNTRiAo
RDcplEsChpSMCUlMLTYgKEQ3KZRLAoaUjAtDWENMMTMgKEQ3KZRLAoaUjA5DQ0wxNyAoMSkgKEQ3
KZRLAoaUjBdNeWVsb2lkIGNlbGxzIChGUykgKEQ3KZRLAoaUjApJTC0xYiAoRDcplEsChpSMCklM
LTIzIChENymUSwKGlIwLQ1hDTDEwIChENymUSwKGlIwQTmV1dHJvcGhpbHMgKEQ3KZRLAoaUjA1J
TC0xMnA0MCAoRDcplEsChpSMCkNDTDExIChENymUSwKGlIwJQ0NMNSAoRDcplEsChpSMEENEOCBU
IGNlbGxzIChENymUSwKGlIwOQ1hDTDEgKDIpIChENymUSwKGlIwJQ0NMMyAoRDcplEsChpSMFkNE
OCBUIGNlbGxzIEx5NkMrIChENymUSwKGlIwOQ0NMMjIgKDEpIChENymUSwKGlIwPTGV1a29jeXRl
cyAoRDcplEsChpSMEENENCBUIGNlbGxzIChENymUSwKGlIwOTW9ub2N5dGVzIChENymUSwKGlIwK
Q0NMMjAgKEQ3KZRLAoaUjApDWENMNSAoRDcplEsChpSMClRORi1hIChENymUSwKGlIwKSUwtMTAg
KEQ3KZRLAoaUjA5DWENMMSAoMSkgKEQ3KZRLAoaUjApDWENMOSAoRDcplEsChpSME05LIGNlbGxz
IEx5NkMrIChENymUSwKGlIwTQ0QxMWIrIEx5NkNfRy0gKEQ3KZRLAoaUjBVMeW1waG9jeXRlcyAo
RlMpIChENymUSwKGlIwQRW9zaW5vcGhpbHMgKEQ3KZRLAoaUdJRoayiMB1NhbXBsZTqUSwOGlGr/
DQAASwGGlIwbU2FtcGxlOiBOaWwgbm9ybSBjZWxscyAoRDcplEsDhpSMHVNhbXBsZSBOaWwgbm9y
bWFsaXNlZCBMUCAoRDcplEsDhpSMA2RheZRLAYaUjBdTYW1wbGUgUHJpbmZsYW0gTFAgKEQ3KZRL
A4aUjAxTYW1wbGUgY2hlY2uUSwOGlIwZU2FtcGxlIG1ldGEgZGF0YSBhbmQgbWFzc5RLA4aUjA5T
YW1wbGUgY2hlY2sgMpRLA4aUjA5UdW1vdXIgKHJpZ2h0KZRLAYaUjARjYWdllEsBhpSMBGRhdGWU
SwKGlIwGc2FtcGxllEsChpSMBnR1bW91cpRLAYaUjAZ0aXNzdWWUSwGGlIwJdGVjaG5pcXVllEsB
hpSMCVRyZWF0bWVudJRLAYaUjAZTdHJhaW6USwGGlIwGR2VuZGVylEsBhpSMC0FnZSAod2Vla3Mp
lEsChpSMFFJpZ2h0X3R1bW91cl8obWcpIEQ4lEsChpSMD1NwbGVlbiAobWcpIEQxNZRLAoaUjA5T
cGxlZW4gKG1nKSBEOJRLAoaUjAl0cmVhdG1lbnSUSwGGlIwFQmVhZHOUSwKGlIwKQmVhZHMgKEQ3
KZRLAoaUjAx0dW1vdXJfbW9kZWyUSwGGlHSUaK6MFVJpZ2h0IFR1bW91ciAobWcpIEQxNZRLAoaU
hZR1YmgfKYGUfZQoaCJ9lChq+w0AAGr8DQAASv////+GlGr+DQAAjApleHBlcmltZW50lEtlhpRq
AQ4AAIlK/v///4aUagMOAAB9lGgaSwN1aC0ojBhNeWVsb2lkIGNlbGxzIChGUykgKEQxNCmUSwKG
lIwKQ0NMMiAoRDE0KZRLAoaUjBFOZXV0cm9waGlscyAoRDE0KZRLAoaUjA9Nb25vY3l0ZXMgKEQx
NCmUSwKGlIwaQ0QxMWIrIEx5NkNpbnQgTHk2Ry0gKEQxNCmUSwKGlIwNQiBjZWxscyAoRDE0KZRL
AoaUjBRDRDExYisgTHk2Q19HLSAoRDE0KZRLAoaUjAtDWENMNSAoRDE0KZRLAoaUjAxUR0YtYjEg
KEQxNCmUSwKGlIwOSUwtMTJwNDAgKEQxNCmUSwKGlIwIREMgKEQxNCmUSwKGlIwWTHltcGhvY3l0
ZXMgKEZTKSAoRDE0KZRLAoaUjA5OSyBjZWxscyAoRDE0KZRLAoaUjA9DQ0wxNyAoMSkgKEQxNCmU
SwKGlIwWRW9zaW5vcGhpbHMgKEZTKSAoRDE0KZRLAoaUjAtJTC0xOCAoRDE0KZRLAoaUjApDQ0w0
IChEMTQplEsChpSMEUVvc2lub3BoaWxzIChEMTQplEsChpSMFE5LIGNlbGxzIEx5NkMrIChEMTQp
lEsChpSMD0NDTDIyICgxKSAoRDE0KZRLAoaUjApDQ0wzIChEMTQplEsChpSMC0ctQ1NGIChEMTQp
lEsChpSMEExldWtvY3l0ZXMgKEQxNCmUSwKGlIwRQ0Q0IFQgY2VsbHMgKEQxNCmUSwKGlIwPQ0NM
MjIgKDIpIChEMTQplEsChpSMC0lMLTFiIChEMTQplEsChpSMC0NDTDIwIChEMTQplEsChpSMC0lM
LTEwIChEMTQplEsChpSMD0NYQ0wxICgyKSAoRDE0KZRLAoaUjBtDRDExYisgTHk2Q19HLSBQRC1M
MSsgKEQxNCmUSwKGlHSUaGsojAdTYW1wbGU6lEsDhpSMG1NhbXBsZTogTmlsIG5vcm0gY2VsbHMg
KEQ3KZRLA4aUjA5TYW1wbGUgY2hlY2sgMpRLA4aUjA1TYW1wbGU6IChEMTQplEsDhpSMHFNhbXBs
ZTogTmlsIG5vcm0gY2VsbHMgKEQxNCmUSwOGlIweU2FtcGxlIE5pbCBub3JtYWxpc2VkIExQIChE
MTQplEsDhpSMGFNhbXBsZSBQcmluZmxhbSBMUCAoRDE0KZRLA4aUjA5TYW1wbGUgY2hlY2sgM5RL
A4aUjARkYXRllEsChpRqfw4AAEsBhpSMCXRlY2huaXF1ZZRLAYaUjAZ0aXNzdWWUSwGGlIwDZGF5
lEsBhpSMBGNhZ2WUSwGGlIwGc2FtcGxllEsChpSMBnR1bW91cpRLAYaUjAl0cmVhdG1lbnSUSwGG
lIwFQmVhZHOUSwKGlIwGU3RyYWlulEsBhpSMBkdlbmRlcpRLAYaUjAtBZ2UgKHdlZWtzKZRLAoaU
jA5UdW1vdXIgKHJpZ2h0KZRLAYaUjAlUcmVhdG1lbnSUSwGGlIwPU3BsZWVuIChtZykgRDE1lEsC
hpSMC0JlYWRzIChEMTQplEsChpSMDHR1bW91cl9tb2RlbJRLAYaUdJRorowVUmlnaHQgVHVtb3Vy
IChtZykgRDE1lEsChpSFlHViaB8pgZR9lChoIn2UKIwPY2xhc3Nfc2VsZWN0aW9ulIwWKEF2ZXJh
Z2Ugb3ZlciBjbGFzc2VzKZRK/////4aUjAxmb2xkX2ZlYXR1cmWUjApleHBlcmltZW50lEtlhpSM
FWZvbGRfZmVhdHVyZV9zZWxlY3RlZJSJSv7///+GlIwLc2NvcmVfdGFibGWUfZRoGksDdWgtKIwY
TXllbG9pZCBjZWxscyAoRlMpIChEMTQplEsChpSMEU5ldXRyb3BoaWxzIChEMTQplEsChpSMEUVv
c2lub3BoaWxzIChEMTQplEsChpSMFkVvc2lub3BoaWxzIChGUykgKEQxNCmUSwKGlIwaQ0QxMWIr
IEx5NkNpbnQgTHk2Ry0gKEQxNCmUSwKGlIwWTHltcGhvY3l0ZXMgKEZTKSAoRDE0KZRLAoaUjA5J
TC0xMnA0MCAoRDE0KZRLAoaUjA1CIGNlbGxzIChEMTQplEsChpSMG0NEMTFiKyBMeTZDX0ctIFBE
LUwxKyAoRDE0KZRLAoaUjAtJTC0xOCAoRDE0KZRLAoaUjApDQ0wyIChEMTQplEsChpSMD01vbm9j
eXRlcyAoRDE0KZRLAoaUjAxUR0YtYjEgKEQxNCmUSwKGlIwIREMgKEQxNCmUSwKGlIwQTWFjcm9w
aGFnZSAoRDE0KZRLAoaUjAtDQ0wxMSAoRDE0KZRLAoaUjAtJTC0yMyAoRDE0KZRLAoaUjAtUTkYt
YSAoRDE0KZRLAoaUjAtDQ0wyMCAoRDE0KZRLAoaUjA9DQ0wxNyAoMSkgKEQxNCmUSwKGlIwQTGV1
a29jeXRlcyAoRDE0KZRLAoaUjBRDRDExYisgTHk2Q19HLSAoRDE0KZRLAoaUjAtJTC0xMCAoRDE0
KZRLAoaUjAxDWENMMTAgKEQxNCmUSwKGlIwUTksgY2VsbHMgTHk2QysgKEQxNCmUSwKGlIwOTksg
Y2VsbHMgKEQxNCmUSwKGlIwLQ1hDTDUgKEQxNCmUSwKGlIwKSUwtNiAoRDE0KZRLAoaUjA5JTC0x
MnA3MCAoRDE0KZRLAoaUjA9DQ0wyMiAoMikgKEQxNCmUSwKGlHSUaGsojAdTYW1wbGU6lEsDhpSM
G1NhbXBsZTogTmlsIG5vcm0gY2VsbHMgKEQ3KZRLA4aUjA5TYW1wbGUgY2hlY2sgMpRLA4aUjA1T
YW1wbGU6IChEMTQplEsDhpSMHFNhbXBsZTogTmlsIG5vcm0gY2VsbHMgKEQxNCmUSwOGlIweU2Ft
cGxlIE5pbCBub3JtYWxpc2VkIExQIChEMTQplEsDhpSMGFNhbXBsZSBQcmluZmxhbSBMUCAoRDE0
KZRLA4aUjA5TYW1wbGUgY2hlY2sgM5RLA4aUjARkYXRllEsChpRq/g4AAEsBhpSMCXRlY2huaXF1
ZZRLAYaUjAZ0aXNzdWWUSwGGlIwDZGF5lEsBhpSMBGNhZ2WUSwGGlIwGc2FtcGxllEsChpSMBnR1
bW91cpRLAYaUjAl0cmVhdG1lbnSUSwGGlIwFQmVhZHOUSwKGlIwGU3RyYWlulEsBhpSMBkdlbmRl
cpRLAYaUjAtBZ2UgKHdlZWtzKZRLAoaUjA5UdW1vdXIgKHJpZ2h0KZRLAYaUjAlUcmVhdG1lbnSU
SwGGlIwPU3BsZWVuIChtZykgRDE1lEsChpSMC0JlYWRzIChEMTQplEsChpSMDHR1bW91cl9tb2Rl
bJRLAYaUdJRorowVUmlnaHQgVHVtb3VyIChtZykgRDE1lEsChpSFlHViaB8pgZR9lChoIn2UKGr6
DgAAavsOAABK/////4aUav0OAABq/g4AAEtlhpRqAA8AAIlK/v///4aUagIPAAB9lGgaSwN1aC0o
agQPAABLAoaUahAPAABLAoaUahYPAABLAoaUahQPAABLAoaUahIPAABLAoaUagYPAABLAoaUag4P
AABLAoaUagoPAABLAoaUajAPAABLAoaUah4PAABLAoaUaioPAABLAoaUaggPAABLAoaUagwPAABL
AoaUahwPAABLAoaUjA9DWENMMSAoMikgKEQxNCmUSwKGlGo4DwAASwKGlGogDwAASwKGlGokDwAA
SwKGlIwLSUwtMWIgKEQxNCmUSwKGlGo2DwAASwKGlGo8DwAASwKGlGosDwAASwKGlGouDwAASwKG
lGo+DwAASwKGlGo0DwAASwKGlIwPQ0NMMjIgKDEpIChEMTQplEsChpSMD0NYQ0wxICgxKSAoRDE0
KZRLAoaUaigPAABLAoaUahgPAABLAoaUahoPAABLAoaUdJRoayhqQQ8AAEsDhpRqQw8AAEsDhpRq
RQ8AAEsDhpRqRw8AAEsDhpRqSQ8AAEsDhpRqSw8AAEsDhpRqTQ8AAEsDhpRqTw8AAEsDhpRqUQ8A
AEsChpRq/g4AAEsBhpRqVA8AAEsBhpRqVg8AAEsBhpRqWA8AAEsBhpRqWg8AAEsBhpRqXA8AAEsC
hpRqXg8AAEsBhpRqYA8AAEsBhpRqYg8AAEsChpRqZA8AAEsBhpRqZg8AAEsBhpRqaA8AAEsChpRq
ag8AAEsBhpRqbA8AAEsBhpRqbg8AAEsChpRqcA8AAEsChpRqcg8AAEsBhpR0lGiuanUPAABLAoaU
hZR1YmgfKYGUfZQoaCJ9lChq+g4AAGr7DgAASv////+GlGr9DgAAav4OAABLZYaUagAPAACJSv7/
//+GlGoCDwAAfZRoGksDdWgtKGoEDwAASwKGlGoSDwAASwKGlGoUDwAASwKGlGoGDwAASwKGlGoM
DwAASwKGlGoWDwAASwKGlGoKDwAASwKGlGoQDwAASwKGlGoIDwAASwKGlGooDwAASwKGlGocDwAA
SwKGlGoODwAASwKGlGowDwAASwKGlGoqDwAASwKGlGosDwAASwKGlGoYDwAASwKGlGomDwAASwKG
lGokDwAASwKGlGoeDwAASwKGlGouDwAASwKGlIwKQ0NMNCAoRDE0KZRLAoaUao0PAABLAoaUajYP
AABLAoaUapwPAABLAoaUapoPAABLAoaUahoPAABLAoaUajgPAABLAoaUaiAPAABLAoaUaj4PAABL
AoaUapIPAABLAoaUdJRoayhqQQ8AAEsDhpRqQw8AAEsDhpRqRQ8AAEsDhpRqRw8AAEsDhpRqSQ8A
AEsDhpRqSw8AAEsDhpRqTQ8AAEsDhpRqTw8AAEsDhpRqUQ8AAEsChpRq/g4AAEsBhpRqVA8AAEsB
hpRqVg8AAEsBhpRqWA8AAEsBhpRqWg8AAEsBhpRqXA8AAEsChpRqXg8AAEsBhpRqYA8AAEsBhpRq
Yg8AAEsChpRqZA8AAEsBhpRqZg8AAEsBhpRqaA8AAEsChpRqag8AAEsBhpRqbA8AAEsBhpRqbg8A
AEsChpRqcA8AAEsChpRqcg8AAEsBhpR0lGiuanUPAABLAoaUhZR1YmgfKYGUfZQoaCJ9lChq+g4A
AGr7DgAASv////+GlGr9DgAAav4OAABLZYaUagAPAACJSv7///+GlGoCDwAAfZRoGksDdWgtKGoE
DwAASwKGlGoGDwAASwKGlGoSDwAASwKGlGoYDwAASwKGlGqNDwAASwKGlGoMDwAASwKGlGoQDwAA
SwKGlGoWDwAASwKGlGo2DwAASwKGlGoODwAASwKGlGosDwAASwKGlGo+DwAASwKGlGooDwAASwKG
lGo0DwAASwKGlGoUDwAASwKGlGouDwAASwKGlGo4DwAASwKGlGocDwAASwKGlGoqDwAASwKGlGow
DwAASwKGlGoIDwAASwKGlGoKDwAASwKGlIwRQ0Q0IFQgY2VsbHMgKEQxNCmUSwKGlGqSDwAASwKG
lIwLQ1hDTDkgKEQxNCmUSwKGlIwPQ0NMMTcgKDIpIChEMTQplEsChpRqMg8AAEsChpRqOg8AAEsC
hpRq2g8AAEsChpRqJg8AAEsChpR0lGhrKGpBDwAASwOGlGpDDwAASwOGlGpFDwAASwOGlGpHDwAA
SwOGlGpJDwAASwOGlGpLDwAASwOGlGpNDwAASwOGlGpPDwAASwOGlGpRDwAASwKGlGr+DgAASwGG
lGpUDwAASwGGlGpWDwAASwGGlGpYDwAASwGGlGpaDwAASwGGlGpcDwAASwKGlGpeDwAASwGGlGpg
DwAASwGGlGpiDwAASwKGlGpkDwAASwGGlGpmDwAASwGGlGpoDwAASwKGlGpqDwAASwGGlGpsDwAA
SwGGlGpuDwAASwKGlGpwDwAASwKGlGpyDwAASwGGlHSUaK5qdQ8AAEsChpSFlHViaB8pgZR9lCho
In2UKGr6DgAAavsOAABK/////4aUav0OAABq/g4AAEtlhpRqAA8AAIlK/v///4aUagIPAAB9lGga
SwN1aC0oahAPAABLAoaUahQPAABLAoaUagQPAABLAoaUahwPAABLAoaUagYPAABLAoaUahYPAABL
AoaUahIPAABLAoaUajAPAABLAoaUaioPAABLAoaUagwPAABLAoaUaggPAABLAoaUagoPAABLAoaU
apoPAABLAoaUajgPAABLAoaUah4PAABLAoaUaiwPAABLAoaUapIPAABLAoaUahgPAABLAoaUaiYP
AABLAoaUapwPAABLAoaUaiQPAABLAoaUajoPAABLAoaUag4PAABLAoaUajwPAABLAoaUahoPAABL
AoaUai4PAABLAoaUjApDQ0wzIChEMTQplEsChpRqKA8AAEsChpRqNA8AAEsChpRqjQ8AAEsChpR0
lGhrKGpBDwAASwOGlGpDDwAASwOGlGpFDwAASwOGlGpHDwAASwOGlGpJDwAASwOGlGpLDwAASwOG
lGpNDwAASwOGlGpPDwAASwOGlGpRDwAASwKGlGr+DgAASwGGlGpUDwAASwGGlGpWDwAASwGGlGpY
DwAASwGGlGpaDwAASwGGlGpcDwAASwKGlGpeDwAASwGGlGpgDwAASwGGlGpiDwAASwKGlGpkDwAA
SwGGlGpmDwAASwGGlGpoDwAASwKGlGpqDwAASwGGlGpsDwAASwGGlGpuDwAASwKGlGpwDwAASwKG
lGpyDwAASwGGlHSUaK5qdQ8AAEsChpSFlHViaB8pgZR9lChoIn2UKGr6DgAAavsOAABK/////4aU
av0OAABq/g4AAEtlhpRqAA8AAIlK/v///4aUagIPAAB9lGgaSwN1aC0oagQPAABLAoaUahQPAABL
AoaUahIPAABLAoaUahYPAABLAoaUagYPAABLAoaUagwPAABLAoaUahAPAABLAoaUagoPAABLAoaU
ag4PAABLAoaUaggPAABLAoaUaigPAABLAoaUajAPAABLAoaUahwPAABLAoaUaiQPAABLAoaUaioP
AABLAoaUah4PAABLAoaUahoPAABLAoaUahgPAABLAoaUaiwPAABLAoaUao0PAABLAoaUajgPAABL
AoaUaiYPAABLAoaUajYPAABLAoaUai4PAABLAoaUapwPAABLAoaUatoPAABLAoaUapoPAABLAoaU
aj4PAABLAoaUaiAPAABLAoaUajQPAABLAoaUdJRoayhqQQ8AAEsDhpRqQw8AAEsDhpRqRQ8AAEsD
hpRqRw8AAEsDhpRqSQ8AAEsDhpRqSw8AAEsDhpRqTQ8AAEsDhpRqTw8AAEsDhpRqUQ8AAEsChpRq
/g4AAEsBhpRqVA8AAEsBhpRqVg8AAEsBhpRqWA8AAEsBhpRqWg8AAEsBhpRqXA8AAEsChpRqXg8A
AEsBhpRqYA8AAEsBhpRqYg8AAEsChpRqZA8AAEsBhpRqZg8AAEsBhpRqaA8AAEsChpRqag8AAEsB
hpRqbA8AAEsBhpRqbg8AAEsChpRqcA8AAEsChpRqcg8AAEsBhpR0lGiuanUPAABLAoaUhZR1Ymgf
KYGUfZQoaCJ9lChq+g4AAGr7DgAASv////+GlGr9DgAAav4OAABLZYaUagAPAACJSv7///+GlGoC
DwAAfZRoGksDdWgtKGoMDwAASwKGlGoIDwAASwKGlGoQDwAASwKGlGooDwAASwKGlGoKDwAASwKG
lGoEDwAASwKGlGoqDwAASwKGlGoSDwAASwKGlGo6DwAASwKGlGqcDwAASwKGlGqaDwAASwKGlGoc
DwAASwKGlIwLRy1DU0YgKEQxNCmUSwKGlGoWDwAASwKGlGouDwAASwKGlGolEAAASwKGlGoYDwAA
SwKGlGowDwAASwKGlGo+DwAASwKGlGomDwAASwKGlGokDwAASwKGlGo2DwAASwKGlGqSDwAASwKG
lGo8DwAASwKGlGoeDwAASwKGlGqNDwAASwKGlGoyDwAASwKGlIwRVHJlZ3MgUEQtMSsgKEQxNCmU
SwKGlGoODwAASwKGlGpqEAAASwKGlHSUaGsoakEPAABLA4aUakMPAABLA4aUakUPAABLA4aUakcP
AABLA4aUakkPAABLA4aUaksPAABLA4aUak0PAABLA4aUak8PAABLA4aUalEPAABLAoaUav4OAABL
AYaUalQPAABLAYaUalYPAABLAYaUalgPAABLAYaUaloPAABLAYaUalwPAABLAoaUal4PAABLAYaU
amAPAABLAYaUamIPAABLAoaUamQPAABLAYaUamYPAABLAYaUamgPAABLAoaUamoPAABLAYaUamwP
AABLAYaUam4PAABLAoaUanAPAABLAoaUanIPAABLAYaUdJRormp1DwAASwKGlIWUdWJldS4=
</properties>
		<properties format="literal" node_id="14">{'auto_apply': True, 'class_weight': True, 'controlAreaVisible': True, 'index_output': 0, 'learner_name': 'RF top 30 features', 'max_depth': 3, 'max_features': 4, 'min_samples_split': 5, 'n_estimators': 500, 'savedWidgetGeometry': b'\x01\xd9\xd0\xcb\x00\x03\x00\x00\x00\x00\x031\x00\x00\x01U\x00\x00\x04\xcd\x00\x00\x02\xf7\x00\x00\x031\x00\x00\x01q\x00\x00\x04\xcd\x00\x00\x02\xf7\x00\x00\x00\x00\x02\x00\x00\x00\x08\x00\x00\x00\x031\x00\x00\x01q\x00\x00\x04\xcd\x00\x00\x02\xf7', 'use_max_depth': True, 'use_max_features': True, 'use_min_samples_split': True, 'use_random_state': False, '__version__': 1}</properties>
		<properties format="pickle" node_id="15">gASV1U8AAAAAAAB9lCiMCmF1dG9fYXBwbHmUiIwSY29udHJvbEFyZWFWaXNpYmxllIiME3NhdmVk
V2lkZ2V0R2VvbWV0cnmUQ0IB2dDLAAMAAP//9RYAAABD///6hwAAAj7///UWAAAAX///+ocAAAI+
AAAAAQAAAAAUAP//9RYAAABf///6hwAAAj6UjBBzZWxlY3RlZF9tZXRob2RzlI+UKIwFQU5PVkGU
jAdSZWxpZWZGlIwEz4fCspSMFVVuaXZhcmlhdGUgUmVncmVzc2lvbpSMCFJSZWxpZWZGlIwNR2lu
aSBEZWNyZWFzZZSMEEluZm9ybWF0aW9uIEdhaW6UjBZJbmZvcm1hdGlvbiBHYWluIFJhdGlvlIwE
RkNCRpSQjAdzb3J0aW5nlEsHjANzaXCUjA5fdW5waWNrbGVfZW51bZSTlIwMUHlRdDUuUXRDb3Jl
lIwJU29ydE9yZGVylEsBh5RSlIaUjAtfX3ZlcnNpb25fX5RLA4wQY29udGV4dF9zZXR0aW5nc5Rd
lCiMFW9yYW5nZXdpZGdldC5zZXR0aW5nc5SMB0NvbnRleHSUk5QpgZR9lCiMBnZhbHVlc5R9lCiM
CW5TZWxlY3RlZJRLBUr+////hpSMDnNlbGVjdGVkX2F0dHJzlF2UKIwYTXllbG9pZCBjZWxscyAo
RlMpIChEMTQplEtmhpSMEU5ldXRyb3BoaWxzIChEMTQplEtmhpSMEExldWtvY3l0ZXMgKEQxNCmU
S2aGlIwQTmV1dHJvcGhpbHMgKEQ3KZRLZoaUjAtHLUNTRiAoRDE0KZRLZoaUZUr9////hpSMD3Nl
bGVjdGlvbk1ldGhvZJRLA0r+////hpRoGUsDdYwKYXR0cmlidXRlc5R9lCiMCkctQ1NGIChENymU
SwKMC0ctQ1NGIChEMTQplEsCjBdNeWVsb2lkIGNlbGxzIChGUykgKEQ3KZRLAowYTXllbG9pZCBj
ZWxscyAoRlMpIChEMTQplEsCjBBOZXV0cm9waGlscyAoRDcplEsCjBFOZXV0cm9waGlscyAoRDE0
KZRLAowaQ0QxMWIrIEx5NkNfRy0gUEQtTDErIChENymUSwKMG0NEMTFiKyBMeTZDX0ctIFBELUwx
KyAoRDE0KZRLAowZQ0QxMWIrIEx5NkNpbnQgTHk2Ry0gKEQ3KZRLAowaQ0QxMWIrIEx5NkNpbnQg
THk2Ry0gKEQxNCmUSwKMCklMLTEwIChENymUSwKMC0lMLTEwIChEMTQplEsCjA5DQ0wxNyAoMSkg
KEQ3KZRLAowOQ0NMMTcgKDIpIChENymUSwKMD0NDTDE3ICgxKSAoRDE0KZRLAowPQ0NMMTcgKDIp
IChEMTQplEsCjAtDWENMMTAgKEQ3KZRLAowMQ1hDTDEwIChEMTQplEsCjA5DWENMMSAoMikgKEQ3
KZRLAowPQ1hDTDEgKDIpIChEMTQplEsCjAtDWENMMTMgKEQ3KZRLAowMQ1hDTDEzIChEMTQplEsC
jAlJTC02IChENymUSwKMCklMLTYgKEQxNCmUSwKMCUNDTDIgKEQ3KZRLAowKQ0NMMiAoRDE0KZRL
AowMQiBjZWxscyAoRDcplEsCjA1CIGNlbGxzIChEMTQplEsCjA5Nb25vY3l0ZXMgKEQ3KZRLAowO
Q1hDTDEgKDEpIChENymUSwKMD0xldWtvY3l0ZXMgKEQ3KZRLAowVRW9zaW5vcGhpbHMgKEZTKSAo
RDcplEsCjBVMeW1waG9jeXRlcyAoRlMpIChENymUSwKMEENENCBUIGNlbGxzIChENymUSwKMEFRy
ZWdzIFBELTErIChENymUSwKMEENEOCBUIGNlbGxzIChENymUSwKMFkNEOCBUIGNlbGxzIEx5NkMr
IChENymUSwKMDU5LIGNlbGxzIChENymUSwKME05LIGNlbGxzIEx5NkMrIChENymUSwKMEEVvc2lu
b3BoaWxzIChENymUSwKMD01hY3JvcGhhZ2UgKEQ3KZRLAowHREMgKEQ3KZRLAowOREMgUEQtTDEr
IChENymUSwKMC1RHRi1iMSAoRDcplEsCjApJTC0yMyAoRDcplEsCjA5DQ0wyMiAoMSkgKEQ3KZRL
AowNSUwtMTJwNzAgKEQ3KZRLAowKVE5GLWEgKEQ3KZRLAowNSUwtMTJwNDAgKEQ3KZRLAowKSUwt
MWIgKEQ3KZRLAowJQ0NMNSAoRDcplEsCjApDQ0wyMCAoRDcplEsCjApDQ0wxMSAoRDcplEsCjApD
WENMOSAoRDcplEsCjAlDQ0wzIChENymUSwKMCUNDTDQgKEQ3KZRLAowKQ1hDTDUgKEQ3KZRLAowO
Q0NMMjIgKDIpIChENymUSwKMEExldWtvY3l0ZXMgKEQxNCmUSwKMFkVvc2lub3BoaWxzIChGUykg
KEQxNCmUSwKMFkx5bXBob2N5dGVzIChGUykgKEQxNCmUSwKMEUNENCBUIGNlbGxzIChEMTQplEsC
jBFUcmVncyBQRC0xKyAoRDE0KZRLAowRQ0Q4IFQgY2VsbHMgKEQxNCmUSwKMF0NEOCBUIGNlbGxz
IEx5NkMrIChEMTQplEsCjA5OSyBjZWxscyAoRDE0KZRLAowUTksgY2VsbHMgTHk2QysgKEQxNCmU
SwKMEUVvc2lub3BoaWxzIChEMTQplEsCjBBNYWNyb3BoYWdlIChEMTQplEsCjAhEQyAoRDE0KZRL
AowPREMgUEQtTDErIChEMTQplEsCjBRDRDExYisgTHk2Q19HLSAoRDE0KZRLAowPTW9ub2N5dGVz
IChEMTQplEsCjA9DWENMMSAoMSkgKEQxNCmUSwKMDFRHRi1iMSAoRDE0KZRLAowLSUwtMjMgKEQx
NCmUSwKMD0NDTDIyICgxKSAoRDE0KZRLAowOSUwtMTJwNzAgKEQxNCmUSwKMC1RORi1hIChEMTQp
lEsCjA5JTC0xMnA0MCAoRDE0KZRLAowLSUwtMWIgKEQxNCmUSwKMCkNDTDUgKEQxNCmUSwKMC0ND
TDIwIChEMTQplEsCjAtDQ0wxMSAoRDE0KZRLAowLQ1hDTDkgKEQxNCmUSwKMCkNDTDMgKEQxNCmU
SwKMCkNDTDQgKEQxNCmUSwKMC0NYQ0w1IChEMTQplEsCjA9DQ0wyMiAoMikgKEQxNCmUSwKME0NE
MTFiKyBMeTZDX0ctIChENymUSwKMCklMLTE4IChENymUSwKMC0lMLTE4IChEMTQplEsCjAx0dW1v
dXJfbW9kZWyUSwF1jAVtZXRhc5R9lCiMB1NhbXBsZTqUSwOMCmV4cGVyaW1lbnSUSwGMG1NhbXBs
ZTogTmlsIG5vcm0gY2VsbHMgKEQ3KZRLA4wdU2FtcGxlIE5pbCBub3JtYWxpc2VkIExQIChENymU
SwOMA2RheZRLAYwXU2FtcGxlIFByaW5mbGFtIExQIChENymUSwOMDFNhbXBsZSBjaGVja5RLA4wZ
U2FtcGxlIG1ldGEgZGF0YSBhbmQgbWFzc5RLA4wNU2FtcGxlOiAoRDE0KZRLA4wOU2FtcGxlIGNo
ZWNrIDKUSwOMHFNhbXBsZTogTmlsIG5vcm0gY2VsbHMgKEQxNCmUSwOMDlR1bW91ciAocmlnaHQp
lEsBjB5TYW1wbGUgTmlsIG5vcm1hbGlzZWQgTFAgKEQxNCmUSwOMBGNhZ2WUSwGMGFNhbXBsZSBQ
cmluZmxhbSBMUCAoRDE0KZRLA4wEZGF0ZZRLAowOU2FtcGxlIGNoZWNrIDOUSwOMBnNhbXBsZZRL
AowGdHVtb3VylEsBjAZ0aXNzdWWUSwGMCXRlY2huaXF1ZZRLAYwJVHJlYXRtZW50lEsBjAZTdHJh
aW6USwGMBkdlbmRlcpRLAYwLQWdlICh3ZWVrcymUSwKMFFJpZ2h0X3R1bW91cl8obWcpIEQ4lEsC
jA9TcGxlZW4gKG1nKSBEMTWUSwKMDlNwbGVlbiAobWcpIEQ4lEsCjAl0cmVhdG1lbnSUSwGMBUJl
YWRzlEsCjApCZWFkcyAoRDcplEsCjBVSaWdodCBUdW1vdXIgKG1nKSBEMTWUSwKMC0JlYWRzIChE
MTQplEsCdXViaB4pgZR9lChoIX2UKIwJblNlbGVjdGVklEsFSv7///+GlIwOc2VsZWN0ZWRfYXR0
cnOUXZQojBhNeWVsb2lkIGNlbGxzIChGUykgKEQxNCmUS2aGlIwRTmV1dHJvcGhpbHMgKEQxNCmU
S2aGlIwKRy1DU0YgKEQ3KZRLZoaUjBdNeWVsb2lkIGNlbGxzIChGUykgKEQ3KZRLZoaUjAtHLUNT
RiAoRDE0KZRLZoaUZUr9////hpSMD3NlbGVjdGlvbk1ldGhvZJRLA0r+////hpRoGUsDdWg0fZQo
aMFLAmjFSwJow0sCaL1LAowQTmV1dHJvcGhpbHMgKEQ3KZRLAmi/SwKMGkNEMTFiKyBMeTZDX0ct
IFBELUwxKyAoRDcplEsCjBtDRDExYisgTHk2Q19HLSBQRC1MMSsgKEQxNCmUSwKMGUNEMTFiKyBM
eTZDaW50IEx5NkctIChENymUSwKMGkNEMTFiKyBMeTZDaW50IEx5NkctIChEMTQplEsCjApJTC0x
MCAoRDcplEsCjAtJTC0xMCAoRDE0KZRLAowOQ0NMMTcgKDEpIChENymUSwKMDkNDTDE3ICgyKSAo
RDcplEsCjA9DQ0wxNyAoMSkgKEQxNCmUSwKMD0NDTDE3ICgyKSAoRDE0KZRLAowLQ1hDTDEwIChE
NymUSwKMDENYQ0wxMCAoRDE0KZRLAowOQ1hDTDEgKDIpIChENymUSwKMD0NYQ0wxICgyKSAoRDE0
KZRLAowLQ1hDTDEzIChENymUSwKMDENYQ0wxMyAoRDE0KZRLAowJSUwtNiAoRDcplEsCjApJTC02
IChEMTQplEsCjAlDQ0wyIChENymUSwKMCkNDTDIgKEQxNCmUSwKMDEIgY2VsbHMgKEQ3KZRLAowN
QiBjZWxscyAoRDE0KZRLAowMdHVtb3VyX21vZGVslEsBdWiTfZQojAdTYW1wbGU6lEsDjApleHBl
cmltZW50lEsBjBtTYW1wbGU6IE5pbCBub3JtIGNlbGxzIChENymUSwOMHVNhbXBsZSBOaWwgbm9y
bWFsaXNlZCBMUCAoRDcplEsDjANkYXmUSwGMF1NhbXBsZSBQcmluZmxhbSBMUCAoRDcplEsDjAxT
YW1wbGUgY2hlY2uUSwOMGVNhbXBsZSBtZXRhIGRhdGEgYW5kIG1hc3OUSwOMDVNhbXBsZTogKEQx
NCmUSwOMDlNhbXBsZSBjaGVjayAylEsDjBxTYW1wbGU6IE5pbCBub3JtIGNlbGxzIChEMTQplEsD
jA5UdW1vdXIgKHJpZ2h0KZRLAYweU2FtcGxlIE5pbCBub3JtYWxpc2VkIExQIChEMTQplEsDjARj
YWdllEsBjBhTYW1wbGUgUHJpbmZsYW0gTFAgKEQxNCmUSwOMBGRhdGWUSwKMDlNhbXBsZSBjaGVj
ayAzlEsDjAZzYW1wbGWUSwKMBnR1bW91cpRLAYwGdGlzc3VllEsBjAl0ZWNobmlxdWWUSwGMCVRy
ZWF0bWVudJRLAYwGU3RyYWlulEsBjAZHZW5kZXKUSwGMC0FnZSAod2Vla3MplEsCjBRSaWdodF90
dW1vdXJfKG1nKSBEOJRLAowPU3BsZWVuIChtZykgRDE1lEsCjA5TcGxlZW4gKG1nKSBEOJRLAowJ
dHJlYXRtZW50lEsBjAVCZWFkc5RLAowKQmVhZHMgKEQ3KZRLAowVUmlnaHQgVHVtb3VyIChtZykg
RDE1lEsCjAtCZWFkcyAoRDE0KZRLAnV1YmgeKYGUfZQoaCF9lCiMCW5TZWxlY3RlZJRLBUr+////
hpSMDnNlbGVjdGVkX2F0dHJzlF2UKIwQTmV1dHJvcGhpbHMgKEQ3KZRLZoaUjBhNeWVsb2lkIGNl
bGxzIChGUykgKEQxNCmUS2aGlIwXTXllbG9pZCBjZWxscyAoRlMpIChENymUS2aGlIwKRy1DU0Yg
KEQ3KZRLZoaUjBFOZXV0cm9waGlscyAoRDE0KZRLZoaUZUr9////hpSMD3NlbGVjdGlvbk1ldGhv
ZJRLA0r+////hpRoGUsDdWg0fZQoahIBAABLAowLRy1DU0YgKEQxNCmUSwJqEAEAAEsCag4BAABL
AmoMAQAASwJqFAEAAEsCjBpDRDExYisgTHk2Q19HLSBQRC1MMSsgKEQ3KZRLAowbQ0QxMWIrIEx5
NkNfRy0gUEQtTDErIChEMTQplEsCjApJTC0xOCAoRDcplEsCjAtJTC0xOCAoRDE0KZRLAowZQ0Qx
MWIrIEx5NkNpbnQgTHk2Ry0gKEQ3KZRLAowaQ0QxMWIrIEx5NkNpbnQgTHk2Ry0gKEQxNCmUSwKM
CklMLTEwIChENymUSwKMC0lMLTEwIChEMTQplEsCjA5DQ0wxNyAoMSkgKEQ3KZRLAowOQ0NMMTcg
KDIpIChENymUSwKMD0NDTDE3ICgxKSAoRDE0KZRLAowPQ0NMMTcgKDIpIChEMTQplEsCjAtDWENM
MTAgKEQ3KZRLAowMQ1hDTDEwIChEMTQplEsCjA5DWENMMSAoMikgKEQ3KZRLAowPQ1hDTDEgKDIp
IChEMTQplEsCjAtDWENMMTMgKEQ3KZRLAowMQ1hDTDEzIChEMTQplEsCjAlJTC02IChENymUSwKM
CklMLTYgKEQxNCmUSwKMCUNDTDIgKEQ3KZRLAowKQ0NMMiAoRDE0KZRLAowMQiBjZWxscyAoRDcp
lEsCjA1CIGNlbGxzIChEMTQplEsCjAx0dW1vdXJfbW9kZWyUSwF1aJN9lCiMB1NhbXBsZTqUSwOM
CmV4cGVyaW1lbnSUSwGMG1NhbXBsZTogTmlsIG5vcm0gY2VsbHMgKEQ3KZRLA4wdU2FtcGxlIE5p
bCBub3JtYWxpc2VkIExQIChENymUSwOMA2RheZRLAYwXU2FtcGxlIFByaW5mbGFtIExQIChENymU
SwOMDFNhbXBsZSBjaGVja5RLA4wZU2FtcGxlIG1ldGEgZGF0YSBhbmQgbWFzc5RLA4wNU2FtcGxl
OiAoRDE0KZRLA4wOU2FtcGxlIGNoZWNrIDKUSwOMHFNhbXBsZTogTmlsIG5vcm0gY2VsbHMgKEQx
NCmUSwOMDlR1bW91ciAocmlnaHQplEsBjB5TYW1wbGUgTmlsIG5vcm1hbGlzZWQgTFAgKEQxNCmU
SwOMBGNhZ2WUSwGMGFNhbXBsZSBQcmluZmxhbSBMUCAoRDE0KZRLA4wEZGF0ZZRLAowOU2FtcGxl
IGNoZWNrIDOUSwOMBnNhbXBsZZRLAowGdHVtb3VylEsBjAZ0aXNzdWWUSwGMCXRlY2huaXF1ZZRL
AYwJVHJlYXRtZW50lEsBjAZTdHJhaW6USwGMBkdlbmRlcpRLAYwLQWdlICh3ZWVrcymUSwKMFFJp
Z2h0X3R1bW91cl8obWcpIEQ4lEsCjA9TcGxlZW4gKG1nKSBEMTWUSwKMDlNwbGVlbiAobWcpIEQ4
lEsCjAl0cmVhdG1lbnSUSwGMBUJlYWRzlEsCjApCZWFkcyAoRDcplEsCjBVSaWdodCBUdW1vdXIg
KG1nKSBEMTWUSwKMC0JlYWRzIChEMTQplEsCdXViaB4pgZR9lChoIX2UKGoIAQAASwNK/v///4aU
agoBAABdlChqDgEAAEtmhpRqFAEAAEtmhpRqDAEAAEtmhpRlSv3///+GlGoXAQAASwNK/v///4aU
aBlLA3VoNH2UKGoSAQAASwJqGgEAAEsCahABAABLAmoOAQAASwJqDAEAAEsCahQBAABLAmobAQAA
SwJqHAEAAEsCah0BAABLAmoeAQAASwJqHwEAAEsCaiABAABLAmohAQAASwJqIgEAAEsCaiMBAABL
AmokAQAASwJqJQEAAEsCaiYBAABLAmonAQAASwJqKAEAAEsCaikBAABLAmoqAQAASwJqKwEAAEsC
aiwBAABLAmotAQAASwJqLgEAAEsCajMBAABLAXVok32UKGo1AQAASwNqNgEAAEsBajcBAABLA2o4
AQAASwNqOQEAAEsBajoBAABLA2o7AQAASwNqPAEAAEsDaj0BAABLA2o+AQAASwNqPwEAAEsDakAB
AABLAWpBAQAASwNqQgEAAEsBakMBAABLA2pEAQAASwJqRQEAAEsDakYBAABLAmpHAQAASwFqSAEA
AEsBakkBAABLAWpKAQAASwFqSwEAAEsBakwBAABLAWpNAQAASwJqTgEAAEsCak8BAABLAmpQAQAA
SwJqUQEAAEsBalIBAABLAmpTAQAASwJqVAEAAEsCalUBAABLAnV1YmgeKYGUfZQoaCF9lChqCAEA
AEsDSv7///+GlGoKAQAAXZQoag4BAABLZoaUahQBAABLZoaUagwBAABLZoaUZUr9////hpRqFwEA
AEsDSv7///+GlGgZSwN1aDR9lChqEgEAAEsCag4BAABLAmoUAQAASwJqMgEAAEsCahwBAABLAmoe
AQAASwJqIAEAAEsCaiIBAABLAmoMAQAASwJqJgEAAEsCaigBAABLAmoqAQAASwJqGwEAAEsCah8B
AABLAmohAQAASwJqGgEAAEsCaiwBAABLAmouAQAASwJqJQEAAEsCajEBAABLAmodAQAASwJqMwEA
AEsBdWiTfZQoajUBAABLA2o2AQAASwFqNwEAAEsDajgBAABLA2o5AQAASwFqOgEAAEsDajsBAABL
A2o8AQAASwNqPQEAAEsDaj4BAABLA2o/AQAASwNqQAEAAEsBakEBAABLA2pCAQAASwFqQwEAAEsD
akQBAABLAmpFAQAASwNqRgEAAEsCakcBAABLAWpIAQAASwFqSQEAAEsBakoBAABLAWpLAQAASwFq
TAEAAEsBak0BAABLAmpOAQAASwJqTwEAAEsCalABAABLAmpRAQAASwFqUgEAAEsCalMBAABLAmpU
AQAASwJqVQEAAEsCdXViaB4pgZR9lChoIX2UKIwJblNlbGVjdGVklEsDSv7///+GlIwOc2VsZWN0
ZWRfYXR0cnOUXZSMCkctQ1NGIChENymUS2aGlGFK/f///4aUjA9zZWxlY3Rpb25NZXRob2SUSwNK
/v///4aUaBlLA3VoNH2UKGp1AQAASwKMDHR1bW91cl9tb2RlbJRLAXVok32UKIwHU2FtcGxlOpRL
A4wKZXhwZXJpbWVudJRLAYwbU2FtcGxlOiBOaWwgbm9ybSBjZWxscyAoRDcplEsDjB1TYW1wbGUg
TmlsIG5vcm1hbGlzZWQgTFAgKEQ3KZRLA4wDZGF5lEsBjBdTYW1wbGUgUHJpbmZsYW0gTFAgKEQ3
KZRLA4wMU2FtcGxlIGNoZWNrlEsDjBlTYW1wbGUgbWV0YSBkYXRhIGFuZCBtYXNzlEsDjA5TYW1w
bGUgY2hlY2sgMpRLA4wOVHVtb3VyIChyaWdodCmUSwGMBGNhZ2WUSwGMBGRhdGWUSwKMBnNhbXBs
ZZRLAowGdHVtb3VylEsBjAZ0aXNzdWWUSwGMCXRlY2huaXF1ZZRLAYwJVHJlYXRtZW50lEsBjAZT
dHJhaW6USwGMBkdlbmRlcpRLAYwLQWdlICh3ZWVrcymUSwKMFFJpZ2h0X3R1bW91cl8obWcpIEQ4
lEsCjA9TcGxlZW4gKG1nKSBEMTWUSwKMDlNwbGVlbiAobWcpIEQ4lEsCjAl0cmVhdG1lbnSUSwGM
BUJlYWRzlEsCjApCZWFkcyAoRDcplEsCjBVSaWdodCBUdW1vdXIgKG1nKSBEMTWUSwJ1dWJoHimB
lH2UKGghfZQoaggBAABLBUr+////hpRqCgEAAF2UKGoOAQAAS2aGlGoUAQAAS2aGlGoaAQAAS2aG
lGoMAQAAS2aGlGoQAQAAS2aGlGVK/f///4aUahcBAABLA0r+////hpRoGUsDdWg0fZQojApHLUNT
RiAoRDcplEsCjBdNeWVsb2lkIGNlbGxzIChGUykgKEQ3KZRLAowLQ1hDTDEzIChENymUSwKMCUlM
LTYgKEQ3KZRLAowLQ1hDTDEwIChENymUSwKMDkNDTDE3ICgxKSAoRDcplEsCjA5DQ0wxNyAoMikg
KEQ3KZRLAowJQ0NMMiAoRDcplEsCjBhNeWVsb2lkIGNlbGxzIChGUykgKEQxNCmUSwKMEU5ldXRy
b3BoaWxzIChEMTQplEsCjA1CIGNlbGxzIChEMTQplEsCjBtDRDExYisgTHk2Q19HLSBQRC1MMSsg
KEQxNCmUSwKMC0lMLTE4IChEMTQplEsCjBpDRDExYisgTHk2Q2ludCBMeTZHLSAoRDE0KZRLAowL
SUwtMTAgKEQxNCmUSwKMEE5ldXRyb3BoaWxzIChENymUSwKMD0NDTDE3ICgyKSAoRDE0KZRLAowM
Q1hDTDEwIChEMTQplEsCjA9DWENMMSAoMikgKEQxNCmUSwKMGkNEMTFiKyBMeTZDX0ctIFBELUwx
KyAoRDcplEsCjBlDRDExYisgTHk2Q2ludCBMeTZHLSAoRDcplEsCjApJTC0xMCAoRDcplEsCjAtH
LUNTRiAoRDE0KZRLAowMQ1hDTDEzIChEMTQplEsCjApJTC02IChEMTQplEsCjA9DQ0wxNyAoMSkg
KEQxNCmUSwKMDEIgY2VsbHMgKEQ3KZRLAowKSUwtMTggKEQ3KZRLAowMdHVtb3VyX21vZGVslEsB
dWiTfZQojAdTYW1wbGU6lEsDjApleHBlcmltZW50lEsBjBtTYW1wbGU6IE5pbCBub3JtIGNlbGxz
IChENymUSwOMHVNhbXBsZSBOaWwgbm9ybWFsaXNlZCBMUCAoRDcplEsDjANkYXmUSwGMF1NhbXBs
ZSBQcmluZmxhbSBMUCAoRDcplEsDjAxTYW1wbGUgY2hlY2uUSwOMGVNhbXBsZSBtZXRhIGRhdGEg
YW5kIG1hc3OUSwOMDVNhbXBsZTogKEQxNCmUSwOMDlNhbXBsZSBjaGVjayAylEsDjBxTYW1wbGU6
IE5pbCBub3JtIGNlbGxzIChEMTQplEsDjA5UdW1vdXIgKHJpZ2h0KZRLAYweU2FtcGxlIE5pbCBu
b3JtYWxpc2VkIExQIChEMTQplEsDjARjYWdllEsBjBhTYW1wbGUgUHJpbmZsYW0gTFAgKEQxNCmU
SwOMBGRhdGWUSwKMDlNhbXBsZSBjaGVjayAzlEsDjAZzYW1wbGWUSwKMBnR1bW91cpRLAYwGdGlz
c3VllEsBjAl0ZWNobmlxdWWUSwGMCVRyZWF0bWVudJRLAYwGU3RyYWlulEsBjAZHZW5kZXKUSwGM
C0FnZSAod2Vla3MplEsCjBRSaWdodF90dW1vdXJfKG1nKSBEOJRLAowPU3BsZWVuIChtZykgRDE1
lEsCjA5TcGxlZW4gKG1nKSBEOJRLAowJdHJlYXRtZW50lEsBjAVCZWFkc5RLAowKQmVhZHMgKEQ3
KZRLAowVUmlnaHQgVHVtb3VyIChtZykgRDE1lEsCjAtCZWFkcyAoRDE0KZRLAnV1YmgeKYGUfZQo
aCF9lChqcQEAAEsDSv7///+GlGpzAQAAXZQoaqUBAABLZoaUaqYBAABLZoaUarQBAABLZoaUZUr9
////hpRqeAEAAEsDSv7///+GlGgZSwN1aDR9lChqpQEAAEsCarQBAABLAmqmAQAASwJqpwEAAEsC
aqgBAABLAmqpAQAASwJqqgEAAEsCaqsBAABLAmqsAQAASwJqrQEAAEsCaq4BAABLAmqvAQAASwJq
sAEAAEsCarEBAABLAmqyAQAASwJqswEAAEsCasEBAABLAXVok32UKGrDAQAASwNqxAEAAEsBasUB
AABLA2rGAQAASwNqxwEAAEsBasgBAABLA2rJAQAASwNqygEAAEsDassBAABLA2rMAQAASwNqzQEA
AEsDas4BAABLAWrPAQAASwNq0AEAAEsBatEBAABLA2rSAQAASwJq0wEAAEsDatQBAABLAmrVAQAA
SwFq1gEAAEsBatcBAABLAWrYAQAASwFq2QEAAEsBatoBAABLAWrbAQAASwJq3AEAAEsCat0BAABL
AmreAQAASwJq3wEAAEsBauABAABLAmrhAQAASwJq4gEAAEsCauMBAABLAnV1YmgeKYGUfZQoaCF9
lChqcQEAAEsFSv7///+GlGpzAQAAXZQoanUBAABLZoaUjAlJTC02IChENymUS2aGlIwLQ1hDTDEz
IChENymUS2aGlIwOQ0NMMTcgKDEpIChENymUS2aGlIwOQ0NMMjIgKDIpIChENymUS2aGlGVK/f//
/4aUangBAABLA0r+////hpRoGUsDdWg0fZQojA5Nb25vY3l0ZXMgKEQ3KZRLAowKRy1DU0YgKEQ3
KZRLAowQTmV1dHJvcGhpbHMgKEQ3KZRLAowTQ0QxMWIrIEx5NkNfRy0gKEQ3KZRLAowOQ1hDTDEg
KDEpIChENymUSwKMCUlMLTYgKEQ3KZRLAowPTGV1a29jeXRlcyAoRDcplEsCjBVFb3Npbm9waGls
cyAoRlMpIChENymUSwKMFUx5bXBob2N5dGVzIChGUykgKEQ3KZRLAowXTXllbG9pZCBjZWxscyAo
RlMpIChENymUSwKMDEIgY2VsbHMgKEQ3KZRLAowQQ0Q0IFQgY2VsbHMgKEQ3KZRLAowQVHJlZ3Mg
UEQtMSsgKEQ3KZRLAowQQ0Q4IFQgY2VsbHMgKEQ3KZRLAowWQ0Q4IFQgY2VsbHMgTHk2QysgKEQ3
KZRLAowNTksgY2VsbHMgKEQ3KZRLAowTTksgY2VsbHMgTHk2QysgKEQ3KZRLAowQRW9zaW5vcGhp
bHMgKEQ3KZRLAowPTWFjcm9waGFnZSAoRDcplEsCjAdEQyAoRDcplEsCjA5EQyBQRC1MMSsgKEQ3
KZRLAowaQ0QxMWIrIEx5NkNfRy0gUEQtTDErIChENymUSwKMGUNEMTFiKyBMeTZDaW50IEx5Nkct
IChENymUSwKMC1RHRi1iMSAoRDcplEsCjApJTC0xOCAoRDcplEsCjApJTC0yMyAoRDcplEsCjA5D
Q0wyMiAoMSkgKEQ3KZRLAowKSUwtMTAgKEQ3KZRLAowNSUwtMTJwNzAgKEQ3KZRLAowKVE5GLWEg
KEQ3KZRLAowOQ0NMMTcgKDEpIChENymUSwKMDUlMLTEycDQwIChENymUSwKMCklMLTFiIChENymU
SwKMCUNDTDUgKEQ3KZRLAowKQ0NMMjAgKEQ3KZRLAowKQ0NMMTEgKEQ3KZRLAowOQ0NMMTcgKDIp
IChENymUSwKMDkNYQ0wxICgyKSAoRDcplEsCjAlDQ0wyIChENymUSwKMCkNYQ0w5IChENymUSwKM
C0NYQ0wxMCAoRDcplEsCjAlDQ0wzIChENymUSwKMCUNDTDQgKEQ3KZRLAowLQ1hDTDEzIChENymU
SwKMCkNYQ0w1IChENymUSwKMDkNDTDIyICgyKSAoRDcplEsCjBVSaWdodCBUdW1vdXIgKG1nKSBE
MTWUSwJ1aJN9lCiMB1NhbXBsZTqUSwOMCmV4cGVyaW1lbnSUSwGMG1NhbXBsZTogTmlsIG5vcm0g
Y2VsbHMgKEQ3KZRLA4wdU2FtcGxlIE5pbCBub3JtYWxpc2VkIExQIChENymUSwOMA2RheZRLAYwX
U2FtcGxlIFByaW5mbGFtIExQIChENymUSwOMDFNhbXBsZSBjaGVja5RLA4wZU2FtcGxlIG1ldGEg
ZGF0YSBhbmQgbWFzc5RLA4wOU2FtcGxlIGNoZWNrIDKUSwOMDlR1bW91ciAocmlnaHQplEsBjARj
YWdllEsBjARkYXRllEsCjAZzYW1wbGWUSwKMBnR1bW91cpRLAYwGdGlzc3VllEsBjAl0ZWNobmlx
dWWUSwGMCVRyZWF0bWVudJRLAYwGU3RyYWlulEsBjAZHZW5kZXKUSwGMC0FnZSAod2Vla3MplEsC
jBRSaWdodF90dW1vdXJfKG1nKSBEOJRLAowPU3BsZWVuIChtZykgRDE1lEsCjA5TcGxlZW4gKG1n
KSBEOJRLAowJdHJlYXRtZW50lEsBjAVCZWFkc5RLAowKQmVhZHMgKEQ3KZRLAowMdHVtb3VyX21v
ZGVslEsBdXViaB4pgZR9lChoIX2UKIwJblNlbGVjdGVklEsFSv7///+GlIwOc2VsZWN0ZWRfYXR0
cnOUXZQojBhNeWVsb2lkIGNlbGxzIChGUykgKEQxNCmUS2aGlIwKQ0NMMiAoRDE0KZRLZoaUjBFO
ZXV0cm9waGlscyAoRDE0KZRLZoaUjA9Nb25vY3l0ZXMgKEQxNCmUS2aGlIwaQ0QxMWIrIEx5NkNp
bnQgTHk2Ry0gKEQxNCmUS2aGlGVK/f///4aUjA9zZWxlY3Rpb25NZXRob2SUSwNK/v///4aUaBlL
A3VoNH2UKIwQTGV1a29jeXRlcyAoRDE0KZRLAowWRW9zaW5vcGhpbHMgKEZTKSAoRDE0KZRLAowW
THltcGhvY3l0ZXMgKEZTKSAoRDE0KZRLAowYTXllbG9pZCBjZWxscyAoRlMpIChEMTQplEsCjA1C
IGNlbGxzIChEMTQplEsCjBFDRDQgVCBjZWxscyAoRDE0KZRLAowRVHJlZ3MgUEQtMSsgKEQxNCmU
SwKMEUNEOCBUIGNlbGxzIChEMTQplEsCjBdDRDggVCBjZWxscyBMeTZDKyAoRDE0KZRLAowOTksg
Y2VsbHMgKEQxNCmUSwKMFE5LIGNlbGxzIEx5NkMrIChEMTQplEsCjBFFb3Npbm9waGlscyAoRDE0
KZRLAowQTWFjcm9waGFnZSAoRDE0KZRLAowIREMgKEQxNCmUSwKMD0RDIFBELUwxKyAoRDE0KZRL
AowUQ0QxMWIrIEx5NkNfRy0gKEQxNCmUSwKMG0NEMTFiKyBMeTZDX0ctIFBELUwxKyAoRDE0KZRL
AowaQ0QxMWIrIEx5NkNpbnQgTHk2Ry0gKEQxNCmUSwKMD01vbm9jeXRlcyAoRDE0KZRLAowRTmV1
dHJvcGhpbHMgKEQxNCmUSwKMD0NYQ0wxICgxKSAoRDE0KZRLAowMVEdGLWIxIChEMTQplEsCjAtJ
TC0xOCAoRDE0KZRLAowLSUwtMjMgKEQxNCmUSwKMD0NDTDIyICgxKSAoRDE0KZRLAowLSUwtMTAg
KEQxNCmUSwKMDklMLTEycDcwIChEMTQplEsCjApJTC02IChEMTQplEsCjAtUTkYtYSAoRDE0KZRL
AowLRy1DU0YgKEQxNCmUSwKMD0NDTDE3ICgxKSAoRDE0KZRLAowOSUwtMTJwNDAgKEQxNCmUSwKM
C0lMLTFiIChEMTQplEsCjApDQ0w1IChEMTQplEsCjAtDQ0wyMCAoRDE0KZRLAowLQ0NMMTEgKEQx
NCmUSwKMD0NDTDE3ICgyKSAoRDE0KZRLAowPQ1hDTDEgKDIpIChEMTQplEsCjApDQ0wyIChEMTQp
lEsCjAtDWENMOSAoRDE0KZRLAowMQ1hDTDEwIChEMTQplEsCjApDQ0wzIChEMTQplEsCjApDQ0w0
IChEMTQplEsCjAxDWENMMTMgKEQxNCmUSwKMC0NYQ0w1IChEMTQplEsCjA9DQ0wyMiAoMikgKEQx
NCmUSwKMFVJpZ2h0IFR1bW91ciAobWcpIEQxNZRLAnVok32UKIwHU2FtcGxlOpRLA4wbU2FtcGxl
OiBOaWwgbm9ybSBjZWxscyAoRDcplEsDjA5TYW1wbGUgY2hlY2sgMpRLA4wNU2FtcGxlOiAoRDE0
KZRLA4wcU2FtcGxlOiBOaWwgbm9ybSBjZWxscyAoRDE0KZRLA4weU2FtcGxlIE5pbCBub3JtYWxp
c2VkIExQIChEMTQplEsDjBhTYW1wbGUgUHJpbmZsYW0gTFAgKEQxNCmUSwOMDlNhbXBsZSBjaGVj
ayAzlEsDjARkYXRllEsCjApleHBlcmltZW50lEsBjAl0ZWNobmlxdWWUSwGMBnRpc3N1ZZRLAYwD
ZGF5lEsBjARjYWdllEsBjAZzYW1wbGWUSwKMBnR1bW91cpRLAYwJdHJlYXRtZW50lEsBjAVCZWFk
c5RLAowGU3RyYWlulEsBjAZHZW5kZXKUSwGMC0FnZSAod2Vla3MplEsCjA5UdW1vdXIgKHJpZ2h0
KZRLAYwJVHJlYXRtZW50lEsBjA9TcGxlZW4gKG1nKSBEMTWUSwKMC0JlYWRzIChEMTQplEsCjAx0
dW1vdXJfbW9kZWyUSwF1dWJoHimBlH2UKGghfZQojAluU2VsZWN0ZWSUSwVK/v///4aUjA5zZWxl
Y3RlZF9hdHRyc5RdlChqcQIAAEtmhpRqbgIAAEtmhpRqcAIAAEtmhpRqcgIAAEtmhpRqfAIAAEtm
hpRlSv3///+GlIwPc2VsZWN0aW9uTWV0aG9klEsDSv7///+GlGgZSwN1aDR9lCiMEExldWtvY3l0
ZXMgKEQxNCmUSwKMFkVvc2lub3BoaWxzIChGUykgKEQxNCmUSwKMFkx5bXBob2N5dGVzIChGUykg
KEQxNCmUSwKMGE15ZWxvaWQgY2VsbHMgKEZTKSAoRDE0KZRLAowNQiBjZWxscyAoRDE0KZRLAowR
Q0Q0IFQgY2VsbHMgKEQxNCmUSwKMEVRyZWdzIFBELTErIChEMTQplEsCjBFDRDggVCBjZWxscyAo
RDE0KZRLAowXQ0Q4IFQgY2VsbHMgTHk2QysgKEQxNCmUSwKMDk5LIGNlbGxzIChEMTQplEsCjBRO
SyBjZWxscyBMeTZDKyAoRDE0KZRLAowRRW9zaW5vcGhpbHMgKEQxNCmUSwKMEE1hY3JvcGhhZ2Ug
KEQxNCmUSwKMCERDIChEMTQplEsCjA9EQyBQRC1MMSsgKEQxNCmUSwKMFENEMTFiKyBMeTZDX0ct
IChEMTQplEsCjBtDRDExYisgTHk2Q19HLSBQRC1MMSsgKEQxNCmUSwKMGkNEMTFiKyBMeTZDaW50
IEx5NkctIChEMTQplEsCjA9Nb25vY3l0ZXMgKEQxNCmUSwKMEU5ldXRyb3BoaWxzIChEMTQplEsC
jA9DWENMMSAoMSkgKEQxNCmUSwKMDFRHRi1iMSAoRDE0KZRLAowLSUwtMTggKEQxNCmUSwKMC0lM
LTIzIChEMTQplEsCjA9DQ0wyMiAoMSkgKEQxNCmUSwKMC0lMLTEwIChEMTQplEsCjA5JTC0xMnA3
MCAoRDE0KZRLAowKSUwtNiAoRDE0KZRLAowLVE5GLWEgKEQxNCmUSwKMC0ctQ1NGIChEMTQplEsC
jA9DQ0wxNyAoMSkgKEQxNCmUSwKMDklMLTEycDQwIChEMTQplEsCjAtJTC0xYiAoRDE0KZRLAowK
Q0NMNSAoRDE0KZRLAowLQ0NMMjAgKEQxNCmUSwKMC0NDTDExIChEMTQplEsCjA9DQ0wxNyAoMikg
KEQxNCmUSwKMD0NYQ0wxICgyKSAoRDE0KZRLAowKQ0NMMiAoRDE0KZRLAowLQ1hDTDkgKEQxNCmU
SwKMDENYQ0wxMCAoRDE0KZRLAowKQ0NMMyAoRDE0KZRLAowKQ0NMNCAoRDE0KZRLAowMQ1hDTDEz
IChEMTQplEsCjAtDWENMNSAoRDE0KZRLAowPQ0NMMjIgKDIpIChEMTQplEsCjBVSaWdodCBUdW1v
dXIgKG1nKSBEMTWUSwJ1aJN9lCiMB1NhbXBsZTqUSwOMG1NhbXBsZTogTmlsIG5vcm0gY2VsbHMg
KEQ3KZRLA4wOU2FtcGxlIGNoZWNrIDKUSwOMDVNhbXBsZTogKEQxNCmUSwOMHFNhbXBsZTogTmls
IG5vcm0gY2VsbHMgKEQxNCmUSwOMHlNhbXBsZSBOaWwgbm9ybWFsaXNlZCBMUCAoRDE0KZRLA4wY
U2FtcGxlIFByaW5mbGFtIExQIChEMTQplEsDjA5TYW1wbGUgY2hlY2sgM5RLA4wEZGF0ZZRLAowK
ZXhwZXJpbWVudJRLAYwJdGVjaG5pcXVllEsBjAZ0aXNzdWWUSwGMA2RheZRLAYwEY2FnZZRLAYwG
c2FtcGxllEsCjAZ0dW1vdXKUSwGMCXRyZWF0bWVudJRLAYwFQmVhZHOUSwKMBlN0cmFpbpRLAYwG
R2VuZGVylEsBjAtBZ2UgKHdlZWtzKZRLAowOVHVtb3VyIChyaWdodCmUSwGMCVRyZWF0bWVudJRL
AYwPU3BsZWVuIChtZykgRDE1lEsCjAtCZWFkcyAoRDE0KZRLAnV1YmgeKYGUfZQoaCF9lCiMCW5T
ZWxlY3RlZJRLBUr+////hpSMDnNlbGVjdGVkX2F0dHJzlF2UKGq7AgAAS2aGlGq8AgAAS2aGlGq9
AgAAS2aGlGq+AgAAS2aGlGq/AgAAS2aGlGVK/f///4aUjA9zZWxlY3Rpb25NZXRob2SUSwNK/v//
/4aUaBlLA3VoNH2UKGq7AgAASwJqvAIAAEsCar0CAABLAmq+AgAASwJqvwIAAEsCasACAABLAmrB
AgAASwJqwgIAAEsCasMCAABLAmrEAgAASwJqxQIAAEsCasYCAABLAmrHAgAASwJqyAIAAEsCaskC
AABLAmrKAgAASwJqywIAAEsCaswCAABLAmrNAgAASwJqzgIAAEsCas8CAABLAmrQAgAASwJq0QIA
AEsCatICAABLAmrTAgAASwJq1AIAAEsCatUCAABLAmrWAgAASwJq1wIAAEsCatgCAABLAmrZAgAA
SwJq2gIAAEsCatsCAABLAmrcAgAASwJq3QIAAEsCat4CAABLAmrfAgAASwJq4AIAAEsCauECAABL
AmriAgAASwJq4wIAAEsCauQCAABLAmrlAgAASwJq5gIAAEsCaucCAABLAmroAgAASwJ1aJN9lChq
6wIAAEsDauwCAABLA2rtAgAASwNq7gIAAEsDau8CAABLA2rwAgAASwNq8QIAAEsDavICAABLA2rz
AgAASwJq9AIAAEsBavUCAABLAWr2AgAASwFq9wIAAEsBavgCAABLAWr5AgAASwJq+gIAAEsBavsC
AABLAWr8AgAASwJq/QIAAEsBav4CAABLAWr/AgAASwJqAAMAAEsBagEDAABLAWoCAwAASwJqAwMA
AEsCdXViaB4pgZR9lChoIX2UKGoHAwAASwVK/v///4aUagkDAABdlChquwIAAEtmhpRqvAIAAEtm
hpRqvQIAAEtmhpRqvgIAAEtmhpRqvwIAAEtmhpRlSv3///+GlGoRAwAASwNK/v///4aUaBlLA3Vo
NH2UKGq7AgAASwJqvAIAAEsCar0CAABLAmq+AgAASwJqvwIAAEsCasACAABLAmrBAgAASwJqwgIA
AEsCasMCAABLAmrEAgAASwJqxQIAAEsCasYCAABLAmrHAgAASwJqyAIAAEsCaskCAABLAmrKAgAA
SwJqywIAAEsCaswCAABLAmrNAgAASwJqzgIAAEsCas8CAABLAmrQAgAASwJq0QIAAEsCatICAABL
AmrTAgAASwJq1AIAAEsCatUCAABLAmrWAgAASwJq1wIAAEsCatgCAABLAmrZAgAASwJq2gIAAEsC
atsCAABLAmrcAgAASwJq3QIAAEsCat4CAABLAmrfAgAASwJq4AIAAEsCauECAABLAmriAgAASwJq
4wIAAEsCauQCAABLAmrlAgAASwJq5gIAAEsCaucCAABLAmroAgAASwJ1aJN9lChq6wIAAEsDauwC
AABLA2rtAgAASwNq7gIAAEsDau8CAABLA2rwAgAASwNq8QIAAEsDavICAABLA2rzAgAASwJq9AIA
AEsBavUCAABLAWr2AgAASwFq9wIAAEsBavgCAABLAWr5AgAASwJq+gIAAEsBavsCAABLAWr8AgAA
SwJq/QIAAEsBav4CAABLAWr/AgAASwJqAAMAAEsBagEDAABLAWoCAwAASwJqAwMAAEsCaukCAABL
AnV1YmgeKYGUfZQoaCF9lChqBwMAAEsFSv7///+GlGoJAwAAXZQoaugCAABLZoaUaucCAABLZoaU
auYCAABLZoaUauUCAABLZoaUauQCAABLZoaUZUr9////hpRqEQMAAEsDSv7///+GlGgZSwN1aDR9
lCiMEExldWtvY3l0ZXMgKEQxNCmUSwKMFkVvc2lub3BoaWxzIChGUykgKEQxNCmUSwKMFkx5bXBo
b2N5dGVzIChGUykgKEQxNCmUSwKMGE15ZWxvaWQgY2VsbHMgKEZTKSAoRDE0KZRLAowNQiBjZWxs
cyAoRDE0KZRLAowRQ0Q0IFQgY2VsbHMgKEQxNCmUSwKMEVRyZWdzIFBELTErIChEMTQplEsCjBFD
RDggVCBjZWxscyAoRDE0KZRLAowXQ0Q4IFQgY2VsbHMgTHk2QysgKEQxNCmUSwKMDk5LIGNlbGxz
IChEMTQplEsCjBROSyBjZWxscyBMeTZDKyAoRDE0KZRLAowRRW9zaW5vcGhpbHMgKEQxNCmUSwKM
EE1hY3JvcGhhZ2UgKEQxNCmUSwKMCERDIChEMTQplEsCjA9EQyBQRC1MMSsgKEQxNCmUSwKMFENE
MTFiKyBMeTZDX0ctIChEMTQplEsCjBtDRDExYisgTHk2Q19HLSBQRC1MMSsgKEQxNCmUSwKMGkNE
MTFiKyBMeTZDaW50IEx5NkctIChEMTQplEsCjA9Nb25vY3l0ZXMgKEQxNCmUSwKMEU5ldXRyb3Bo
aWxzIChEMTQplEsCjA9DWENMMSAoMSkgKEQxNCmUSwKMDFRHRi1iMSAoRDE0KZRLAowLSUwtMTgg
KEQxNCmUSwKMC0lMLTIzIChEMTQplEsCjA9DQ0wyMiAoMSkgKEQxNCmUSwKMC0lMLTEwIChEMTQp
lEsCjA5JTC0xMnA3MCAoRDE0KZRLAowKSUwtNiAoRDE0KZRLAowLVE5GLWEgKEQxNCmUSwKMC0ct
Q1NGIChEMTQplEsCjA9DQ0wxNyAoMSkgKEQxNCmUSwKMDklMLTEycDQwIChEMTQplEsCjAtJTC0x
YiAoRDE0KZRLAowKQ0NMNSAoRDE0KZRLAowLQ0NMMjAgKEQxNCmUSwKMC0NDTDExIChEMTQplEsC
jA9DQ0wxNyAoMikgKEQxNCmUSwKMD0NYQ0wxICgyKSAoRDE0KZRLAowKQ0NMMiAoRDE0KZRLAowL
Q1hDTDkgKEQxNCmUSwKMDENYQ0wxMCAoRDE0KZRLAowKQ0NMMyAoRDE0KZRLAowKQ0NMNCAoRDE0
KZRLAowMQ1hDTDEzIChEMTQplEsCjAtDWENMNSAoRDE0KZRLAowPQ0NMMjIgKDIpIChEMTQplEsC
jAx0dW1vdXJfbW9kZWyUSwF1aJN9lCiMB1NhbXBsZTqUSwOMG1NhbXBsZTogTmlsIG5vcm0gY2Vs
bHMgKEQ3KZRLA4wOU2FtcGxlIGNoZWNrIDKUSwOMDVNhbXBsZTogKEQxNCmUSwOMHFNhbXBsZTog
TmlsIG5vcm0gY2VsbHMgKEQxNCmUSwOMHlNhbXBsZSBOaWwgbm9ybWFsaXNlZCBMUCAoRDE0KZRL
A4wYU2FtcGxlIFByaW5mbGFtIExQIChEMTQplEsDjA5TYW1wbGUgY2hlY2sgM5RLA4wEZGF0ZZRL
AowKZXhwZXJpbWVudJRLAYwJdGVjaG5pcXVllEsBjAZ0aXNzdWWUSwGMA2RheZRLAYwEY2FnZZRL
AYwGc2FtcGxllEsCjAZ0dW1vdXKUSwGMCXRyZWF0bWVudJRLAYwFQmVhZHOUSwKMBlN0cmFpbpRL
AYwGR2VuZGVylEsBjAtBZ2UgKHdlZWtzKZRLAowOVHVtb3VyIChyaWdodCmUSwGMCVRyZWF0bWVu
dJRLAYwPU3BsZWVuIChtZykgRDE1lEsCjAtCZWFkcyAoRDE0KZRLAowVUmlnaHQgVHVtb3VyICht
ZykgRDE1lEsCdXViaB4pgZR9lChoIX2UKIwJblNlbGVjdGVklEsFSv7///+GlIwOc2VsZWN0ZWRf
YXR0cnOUXZQoagECAABLZoaUagICAABLZoaUagMCAABLZoaUagQCAABLZoaUagUCAABLZoaUZUr9
////hpSMD3NlbGVjdGlvbk1ldGhvZJRLA0r+////hpRoGUsDdWg0fZQoagECAABLAmoCAgAASwJq
AwIAAEsCagQCAABLAmoFAgAASwJqBgIAAEsCagcCAABLAmoIAgAASwJqCQIAAEsCagoCAABLAmoL
AgAASwJqDAIAAEsCag0CAABLAmoOAgAASwJqDwIAAEsCahACAABLAmoRAgAASwJqEgIAAEsCahMC
AABLAmoUAgAASwJqFQIAAEsCahYCAABLAmoXAgAASwJqGAIAAEsCahkCAABLAmoaAgAASwJqGwIA
AEsCahwCAABLAmodAgAASwJqHgIAAEsCah8CAABLAmogAgAASwJqIQIAAEsCaiICAABLAmojAgAA
SwJqJAIAAEsCaiUCAABLAmomAgAASwJqJwIAAEsCaigCAABLAmopAgAASwJqKgIAAEsCaisCAABL
AmosAgAASwJqLQIAAEsCai4CAABLAnVok32UKGoxAgAASwNqMgIAAEsBajMCAABLA2o0AgAASwNq
NQIAAEsBajYCAABLA2o3AgAASwNqOAIAAEsDajkCAABLA2o6AgAASwFqOwIAAEsBajwCAABLAmo9
AgAASwJqPgIAAEsBaj8CAABLAWpAAgAASwFqQQIAAEsBakICAABLAWpDAgAASwFqRAIAAEsCakUC
AABLAmpGAgAASwJqRwIAAEsCakgCAABLAWpJAgAASwJqSgIAAEsCaksCAABLAXV1YmgeKYGUfZQo
aCF9lChqfQMAAEsFSv7///+GlGp/AwAAXZQoagECAABLZoaUagICAABLZoaUagMCAABLZoaUagQC
AABLZoaUagUCAABLZoaUZUr9////hpRqhwMAAEsDSv7///+GlGgZSwN1aDR9lChqAQIAAEsCagIC
AABLAmoDAgAASwJqBAIAAEsCagUCAABLAmoGAgAASwJqBwIAAEsCaggCAABLAmoJAgAASwJqCgIA
AEsCagsCAABLAmoMAgAASwJqDQIAAEsCag4CAABLAmoPAgAASwJqEAIAAEsCahECAABLAmoSAgAA
SwJqEwIAAEsCahQCAABLAmoVAgAASwJqFgIAAEsCahcCAABLAmoYAgAASwJqGQIAAEsCahoCAABL
AmobAgAASwJqHAIAAEsCah0CAABLAmoeAgAASwJqHwIAAEsCaiACAABLAmohAgAASwJqIgIAAEsC
aiMCAABLAmokAgAASwJqJQIAAEsCaiYCAABLAmonAgAASwJqKAIAAEsCaikCAABLAmoqAgAASwJq
KwIAAEsCaiwCAABLAmotAgAASwJqLgIAAEsCdWiTfZQoajECAABLA2oyAgAASwFqMwIAAEsDajQC
AABLA2o1AgAASwFqNgIAAEsDajcCAABLA2o4AgAASwNqOQIAAEsDajoCAABLAWo7AgAASwFqPAIA
AEsCaj0CAABLAmo+AgAASwFqPwIAAEsBakACAABLAWpBAgAASwFqQgIAAEsBakMCAABLAWpEAgAA
SwJqRQIAAEsCakYCAABLAmpHAgAASwJqSAIAAEsBakkCAABLAmpKAgAASwJqLwIAAEsCaksCAABL
AXV1YmgeKYGUfZQoaCF9lCiMCW5TZWxlY3RlZJRLBUr+////hpSMDnNlbGVjdGVkX2F0dHJzlF2U
KIwKRy1DU0YgKEQ3KZRLZoaUjBBOZXV0cm9waGlscyAoRDcplEtmhpSMF015ZWxvaWQgY2VsbHMg
KEZTKSAoRDcplEtmhpSME0NEMTFiKyBMeTZDX0ctIChENymUS2aGlIwPTGV1a29jeXRlcyAoRDcp
lEtmhpRlSv3///+GlIwPc2VsZWN0aW9uTWV0aG9klEsDSv7///+GlGgZSwN1aDR9lCiMDk1vbm9j
eXRlcyAoRDcplEsCjApHLUNTRiAoRDcplEsCjBBOZXV0cm9waGlscyAoRDcplEsCjBNDRDExYisg
THk2Q19HLSAoRDcplEsCjA5DWENMMSAoMSkgKEQ3KZRLAowJSUwtNiAoRDcplEsCjA9MZXVrb2N5
dGVzIChENymUSwKMFUVvc2lub3BoaWxzIChGUykgKEQ3KZRLAowVTHltcGhvY3l0ZXMgKEZTKSAo
RDcplEsCjBdNeWVsb2lkIGNlbGxzIChGUykgKEQ3KZRLAowMQiBjZWxscyAoRDcplEsCjBBDRDQg
VCBjZWxscyAoRDcplEsCjBBUcmVncyBQRC0xKyAoRDcplEsCjBBDRDggVCBjZWxscyAoRDcplEsC
jBZDRDggVCBjZWxscyBMeTZDKyAoRDcplEsCjA1OSyBjZWxscyAoRDcplEsCjBNOSyBjZWxscyBM
eTZDKyAoRDcplEsCjBBFb3Npbm9waGlscyAoRDcplEsCjA9NYWNyb3BoYWdlIChENymUSwKMB0RD
IChENymUSwKMDkRDIFBELUwxKyAoRDcplEsCjBpDRDExYisgTHk2Q19HLSBQRC1MMSsgKEQ3KZRL
AowZQ0QxMWIrIEx5NkNpbnQgTHk2Ry0gKEQ3KZRLAowLVEdGLWIxIChENymUSwKMCklMLTE4IChE
NymUSwKMCklMLTIzIChENymUSwKMDkNDTDIyICgxKSAoRDcplEsCjApJTC0xMCAoRDcplEsCjA1J
TC0xMnA3MCAoRDcplEsCjApUTkYtYSAoRDcplEsCjA5DQ0wxNyAoMSkgKEQ3KZRLAowNSUwtMTJw
NDAgKEQ3KZRLAowKSUwtMWIgKEQ3KZRLAowJQ0NMNSAoRDcplEsCjApDQ0wyMCAoRDcplEsCjApD
Q0wxMSAoRDcplEsCjA5DQ0wxNyAoMikgKEQ3KZRLAowOQ1hDTDEgKDIpIChENymUSwKMCUNDTDIg
KEQ3KZRLAowKQ1hDTDkgKEQ3KZRLAowLQ1hDTDEwIChENymUSwKMCUNDTDMgKEQ3KZRLAowJQ0NM
NCAoRDcplEsCjAtDWENMMTMgKEQ3KZRLAowKQ1hDTDUgKEQ3KZRLAowOQ0NMMjIgKDIpIChENymU
SwKMDHR1bW91cl9tb2RlbJRLAXVok32UKIwHU2FtcGxlOpRLA4wKZXhwZXJpbWVudJRLAYwbU2Ft
cGxlOiBOaWwgbm9ybSBjZWxscyAoRDcplEsDjB1TYW1wbGUgTmlsIG5vcm1hbGlzZWQgTFAgKEQ3
KZRLA4wDZGF5lEsBjBdTYW1wbGUgUHJpbmZsYW0gTFAgKEQ3KZRLA4wMU2FtcGxlIGNoZWNrlEsD
jBlTYW1wbGUgbWV0YSBkYXRhIGFuZCBtYXNzlEsDjA5TYW1wbGUgY2hlY2sgMpRLA4wOVHVtb3Vy
IChyaWdodCmUSwGMBGNhZ2WUSwGMBGRhdGWUSwKMBnNhbXBsZZRLAowGdHVtb3VylEsBjAZ0aXNz
dWWUSwGMCXRlY2huaXF1ZZRLAYwJVHJlYXRtZW50lEsBjAZTdHJhaW6USwGMBkdlbmRlcpRLAYwL
QWdlICh3ZWVrcymUSwKMFFJpZ2h0X3R1bW91cl8obWcpIEQ4lEsCjA9TcGxlZW4gKG1nKSBEMTWU
SwKMDlNwbGVlbiAobWcpIEQ4lEsCjAl0cmVhdG1lbnSUSwGMBUJlYWRzlEsCjApCZWFkcyAoRDcp
lEsCjBVSaWdodCBUdW1vdXIgKG1nKSBEMTWUSwJ1dWJoHimBlH2UKGghfZQojAluU2VsZWN0ZWSU
SzJK/v///4aUjA5zZWxlY3RlZF9hdHRyc5RdlChqMwMAAEtmhpRqQwMAAEtmhpRqMAMAAEtmhpRq
TQMAAEtmhpRqQgMAAEtmhpRqPwMAAEtmhpRqMQMAAEtmhpRqQQMAAEtmhpRqPQMAAEtmhpRqOwMA
AEtmhpRqPgMAAEtmhpRqOQMAAEtmhpRqNgMAAEtmhpRqWAMAAEtmhpRqQAMAAEtmhpRqVgMAAEtm
hpRqRAMAAEtmhpRqMgMAAEtmhpRqOgMAAEtmhpRqOAMAAEtmhpRqSAMAAEtmhpRqNwMAAEtmhpRq
WwMAAEtmhpRqVwMAAEtmhpRqSgMAAEtmhpRqVAMAAEtmhpRqNQMAAEtmhpRqWQMAAEtmhpRqVQMA
AEtmhpRqWgMAAEtmhpRqTgMAAEtmhpRqSQMAAEtmhpRqUQMAAEtmhpRqNAMAAEtmhpRqPAMAAEtm
hpRqXAMAAEtmhpRqTAMAAEtmhpRqRQMAAEtmhpRqRgMAAEtmhpRqXQMAAEtmhpRqTwMAAEtmhpRq
RwMAAEtmhpRqUAMAAEtmhpRqUgMAAEtmhpRqUwMAAEtmhpRqSwMAAEtmhpRlSv3///+GlIwPc2Vs
ZWN0aW9uTWV0aG9klEsDSv7///+GlGgZSwN1aDR9lChqMAMAAEsCajEDAABLAmoyAwAASwJqMwMA
AEsCajQDAABLAmo1AwAASwJqNgMAAEsCajcDAABLAmo4AwAASwJqOQMAAEsCajoDAABLAmo7AwAA
SwJqPAMAAEsCaj0DAABLAmo+AwAASwJqPwMAAEsCakADAABLAmpBAwAASwJqQgMAAEsCakMDAABL
AmpEAwAASwJqRQMAAEsCakYDAABLAmpHAwAASwJqSAMAAEsCakkDAABLAmpKAwAASwJqSwMAAEsC
akwDAABLAmpNAwAASwJqTgMAAEsCak8DAABLAmpQAwAASwJqUQMAAEsCalIDAABLAmpTAwAASwJq
VAMAAEsCalUDAABLAmpWAwAASwJqVwMAAEsCalgDAABLAmpZAwAASwJqWgMAAEsCalsDAABLAmpc
AwAASwJqXQMAAEsCal4DAABLAXVok32UKGpgAwAASwNqYQMAAEsDamIDAABLA2pjAwAASwNqZAMA
AEsDamUDAABLA2pmAwAASwNqZwMAAEsDamgDAABLAmppAwAASwFqagMAAEsBamsDAABLAWpsAwAA
SwFqbQMAAEsBam4DAABLAmpvAwAASwFqcAMAAEsBanEDAABLAmpyAwAASwFqcwMAAEsBanQDAABL
Amp1AwAASwFqdgMAAEsBancDAABLAmp4AwAASwJqeQMAAEsCdXViZXUu
</properties>
		<properties format="pickle" node_id="16">gASVz2gAAAAAAAB9lCiMFGNvbXBhcmlzb25fY3JpdGVyaW9ulEsAjBJjb250cm9sQXJlYVZpc2li
bGWUiIwNY3Zfc3RyYXRpZmllZJSIjAduX2ZvbGRzlEsDjAluX3JlcGVhdHOUSwOMCnJlc2FtcGxp
bmeUSwOMBHJvcGWURz+5mZmZmZmajAtzYW1wbGVfc2l6ZZRLDIwTc2F2ZWRXaWRnZXRHZW9tZXRy
eZRDQgHZ0MsAAwAAAAAPKgAAAAAAABDuAAAB9QAADyoAAAAWAAAQ7gAAAfUAAAABAAAAAA1wAAAP
KgAAABYAABDuAAAB9ZSMEnNodWZmbGVfc3RyYXRpZmllZJSIjAh1c2Vfcm9wZZSJjAtzY29yZV90
YWJsZZR9lIwMc2hvd25fc2NvcmVzlI+UKIwCQ0GUjAlQcmVjaXNpb26UjANNU0WUjARSTVNFlIwD
TUFFlIwDQVVDlIwCRjGUjAZSZWNhbGyUjAJSMpSQc4wLX192ZXJzaW9uX1+USwOMEGNvbnRleHRf
c2V0dGluZ3OUXZQojBVvcmFuZ2V3aWRnZXQuc2V0dGluZ3OUjAdDb250ZXh0lJOUKYGUfZQojAZ2
YWx1ZXOUfZQojA9jbGFzc19zZWxlY3Rpb26UjBYoQXZlcmFnZSBvdmVyIGNsYXNzZXMplEr/////
hpSMDGZvbGRfZmVhdHVyZZSMCmV4cGVyaW1lbnSUS2WGlIwVZm9sZF9mZWF0dXJlX3NlbGVjdGVk
lIlK/v///4aUaA19lGgaSwN1jAphdHRyaWJ1dGVzlCiMGE15ZWxvaWQgY2VsbHMgKEZTKSAoRDE0
KZRLAoaUjBFOZXV0cm9waGlscyAoRDE0KZRLAoaUjBBMZXVrb2N5dGVzIChEMTQplEsChpSMEE5l
dXRyb3BoaWxzIChENymUSwKGlIwLRy1DU0YgKEQxNCmUSwKGlHSUjAVtZXRhc5QojAdTYW1wbGU6
lEsDhpRoKEsBhpSMG1NhbXBsZTogTmlsIG5vcm0gY2VsbHMgKEQ3KZRLA4aUjB1TYW1wbGUgTmls
IG5vcm1hbGlzZWQgTFAgKEQ3KZRLA4aUjANkYXmUSwGGlIwXU2FtcGxlIFByaW5mbGFtIExQIChE
NymUSwOGlIwMU2FtcGxlIGNoZWNrlEsDhpSMGVNhbXBsZSBtZXRhIGRhdGEgYW5kIG1hc3OUSwOG
lIwNU2FtcGxlOiAoRDE0KZRLA4aUjA5TYW1wbGUgY2hlY2sgMpRLA4aUjBxTYW1wbGU6IE5pbCBu
b3JtIGNlbGxzIChEMTQplEsDhpSMDlR1bW91ciAocmlnaHQplEsBhpSMHlNhbXBsZSBOaWwgbm9y
bWFsaXNlZCBMUCAoRDE0KZRLA4aUjARjYWdllEsBhpSMGFNhbXBsZSBQcmluZmxhbSBMUCAoRDE0
KZRLA4aUjARkYXRllEsChpSMDlNhbXBsZSBjaGVjayAzlEsDhpSMBnNhbXBsZZRLAoaUjAZ0dW1v
dXKUSwGGlIwGdGlzc3VllEsBhpSMCXRlY2huaXF1ZZRLAYaUjAlUcmVhdG1lbnSUSwGGlIwGU3Ry
YWlulEsBhpSMBkdlbmRlcpRLAYaUjAtBZ2UgKHdlZWtzKZRLAoaUjBRSaWdodF90dW1vdXJfKG1n
KSBEOJRLAoaUjA9TcGxlZW4gKG1nKSBEMTWUSwKGlIwOU3BsZWVuIChtZykgRDiUSwKGlIwJdHJl
YXRtZW50lEsBhpSMBUJlYWRzlEsChpSMCkJlYWRzIChENymUSwKGlIwVUmlnaHQgVHVtb3VyICht
ZykgRDE1lEsChpSMC0JlYWRzIChEMTQplEsChpR0lIwKY2xhc3NfdmFyc5SMDHR1bW91cl9tb2Rl
bJRLAYaUhZR1YmgfKYGUfZQoaCJ9lChoJGglSv////+GlGgnaChLZYaUaCqJSv7///+GlGgNfZRo
GksDdWgtKGgwSwKGlGguSwKGlIwPTW9ub2N5dGVzIChEMTQplEsChpRoMksChpSMFENEMTFiKyBM
eTZDX0ctIChEMTQplEsChpR0lGg5KGg6SwOGlGgoSwGGlGg9SwOGlGg/SwOGlGhBSwGGlGhDSwOG
lGhFSwOGlGhHSwOGlGhJSwOGlGhLSwOGlGhNSwOGlGhPSwGGlGhRSwOGlGhTSwGGlGhVSwOGlGhX
SwKGlGhZSwOGlGhbSwKGlGhdSwGGlGhfSwGGlGhhSwGGlGhjSwGGlGhlSwGGlGhnSwGGlGhpSwKG
lGhrSwKGlGhtSwKGlGhvSwKGlGhxSwGGlGhzSwKGlGh1SwKGlGh3SwKGlGh5SwKGlHSUaHxofUsB
hpSFlHViaB8pgZR9lChoIn2UKGgkaCVK/////4aUaCdoKEtlhpRoKolK/v///4aUaA19lGgaSwN1
aC0ojBdNeWVsb2lkIGNlbGxzIChGUykgKEQ3KZRLAoaUaDBLAoaUaC5LAoaUaDRLAoaUaIlLAoaU
dJRoOShoOksDhpRoKEsBhpRoPUsDhpRoP0sDhpRoQUsBhpRoQ0sDhpRoRUsDhpRoR0sDhpRoSUsD
hpRoS0sDhpRoTUsDhpRoT0sBhpRoUUsDhpRoU0sBhpRoVUsDhpRoV0sChpRoWUsDhpRoW0sChpRo
XUsBhpRoX0sBhpRoYUsBhpRoY0sBhpRoZUsBhpRoZ0sBhpRoaUsChpRoa0sChpRobUsChpRob0sC
hpRocUsBhpRoc0sChpRodUsChpRod0sChpRoeUsChpR0lGh8aH1LAYaUhZR1YmgfKYGUfZQoaCJ9
lChoJGglSv////+GlGgnaChLZYaUaCqJSv7///+GlGgNfZRoGksDdWgtKIwKRy1DU0YgKEQ3KZRL
AoaUaDBLAoaUaIlLAoaUaDZLAoaUaLpLAoaUdJRoOShoOksDhpRoKEsBhpRoPUsDhpRoP0sDhpRo
QUsBhpRoQ0sDhpRoRUsDhpRoR0sDhpRoSUsDhpRoS0sDhpRoTUsDhpRoT0sBhpRoUUsDhpRoU0sB
hpRoVUsDhpRoV0sChpRoWUsDhpRoW0sChpRoXUsBhpRoX0sBhpRoYUsBhpRoY0sBhpRoZUsBhpRo
Z0sBhpRoaUsChpRoa0sChpRobUsChpRob0sChpRocUsBhpRoc0sChpRodUsChpRod0sChpRoeUsC
hpR0lGh8aH1LAYaUhZR1YmgfKYGUfZQoaCJ9lCiMD2NsYXNzX3NlbGVjdGlvbpSMFihBdmVyYWdl
IG92ZXIgY2xhc3NlcymUSv////+GlIwMZm9sZF9mZWF0dXJllIwKZXhwZXJpbWVudJRLZYaUjBVm
b2xkX2ZlYXR1cmVfc2VsZWN0ZWSUiUr+////hpSMC3Njb3JlX3RhYmxllH2UaBpLA3VoLSiMGE15
ZWxvaWQgY2VsbHMgKEZTKSAoRDE0KZRLAoaUjBFOZXV0cm9waGlscyAoRDE0KZRLAoaUjApHLUNT
RiAoRDcplEsChpSMC0ctQ1NGIChEMTQplEsChpSMEE5ldXRyb3BoaWxzIChENymUSwKGlHSUaDko
jAdTYW1wbGU6lEsDhpSMCmV4cGVyaW1lbnSUSwGGlIwbU2FtcGxlOiBOaWwgbm9ybSBjZWxscyAo
RDcplEsDhpSMHVNhbXBsZSBOaWwgbm9ybWFsaXNlZCBMUCAoRDcplEsDhpSMA2RheZRLAYaUjBdT
YW1wbGUgUHJpbmZsYW0gTFAgKEQ3KZRLA4aUjAxTYW1wbGUgY2hlY2uUSwOGlIwZU2FtcGxlIG1l
dGEgZGF0YSBhbmQgbWFzc5RLA4aUjA1TYW1wbGU6IChEMTQplEsDhpSMDlNhbXBsZSBjaGVjayAy
lEsDhpSMHFNhbXBsZTogTmlsIG5vcm0gY2VsbHMgKEQxNCmUSwOGlIwOVHVtb3VyIChyaWdodCmU
SwGGlIweU2FtcGxlIE5pbCBub3JtYWxpc2VkIExQIChEMTQplEsDhpSMBGNhZ2WUSwGGlIwYU2Ft
cGxlIFByaW5mbGFtIExQIChEMTQplEsDhpSMBGRhdGWUSwKGlIwOU2FtcGxlIGNoZWNrIDOUSwOG
lIwGc2FtcGxllEsChpSMBnR1bW91cpRLAYaUjAZ0aXNzdWWUSwGGlIwJdGVjaG5pcXVllEsBhpSM
CVRyZWF0bWVudJRLAYaUjAZTdHJhaW6USwGGlIwGR2VuZGVylEsBhpSMC0FnZSAod2Vla3MplEsC
hpSMFFJpZ2h0X3R1bW91cl8obWcpIEQ4lEsChpSMD1NwbGVlbiAobWcpIEQxNZRLAoaUjA5TcGxl
ZW4gKG1nKSBEOJRLAoaUjAl0cmVhdG1lbnSUSwGGlIwFQmVhZHOUSwKGlIwKQmVhZHMgKEQ3KZRL
AoaUjBVSaWdodCBUdW1vdXIgKG1nKSBEMTWUSwKGlIwLQmVhZHMgKEQxNCmUSwKGlHSUaHyMDHR1
bW91cl9tb2RlbJRLAYaUhZR1YmgfKYGUfZQoaCJ9lChqGgEAAGobAQAASv////+GlGodAQAAah4B
AABLZYaUaiABAACJSv7///+GlGoiAQAAfZRoGksDdWgtKIwXTXllbG9pZCBjZWxscyAoRlMpIChE
NymUSwKGlIwPTW9ub2N5dGVzIChEMTQplEsChpSMEU5ldXRyb3BoaWxzIChEMTQplEsChpSMCkct
Q1NGIChENymUSwKGlIwYTXllbG9pZCBjZWxscyAoRlMpIChEMTQplEsChpR0lGg5KIwHU2FtcGxl
OpRLA4aUah4BAABLAYaUjBtTYW1wbGU6IE5pbCBub3JtIGNlbGxzIChENymUSwOGlIwdU2FtcGxl
IE5pbCBub3JtYWxpc2VkIExQIChENymUSwOGlIwDZGF5lEsBhpSMF1NhbXBsZSBQcmluZmxhbSBM
UCAoRDcplEsDhpSMDFNhbXBsZSBjaGVja5RLA4aUjBlTYW1wbGUgbWV0YSBkYXRhIGFuZCBtYXNz
lEsDhpSMDVNhbXBsZTogKEQxNCmUSwOGlIwOU2FtcGxlIGNoZWNrIDKUSwOGlIwcU2FtcGxlOiBO
aWwgbm9ybSBjZWxscyAoRDE0KZRLA4aUjA5UdW1vdXIgKHJpZ2h0KZRLAYaUjB5TYW1wbGUgTmls
IG5vcm1hbGlzZWQgTFAgKEQxNCmUSwOGlIwEY2FnZZRLAYaUjBhTYW1wbGUgUHJpbmZsYW0gTFAg
KEQxNCmUSwOGlIwEZGF0ZZRLAoaUjA5TYW1wbGUgY2hlY2sgM5RLA4aUjAZzYW1wbGWUSwKGlIwG
dHVtb3VylEsBhpSMBnRpc3N1ZZRLAYaUjAl0ZWNobmlxdWWUSwGGlIwJVHJlYXRtZW50lEsBhpSM
BlN0cmFpbpRLAYaUjAZHZW5kZXKUSwGGlIwLQWdlICh3ZWVrcymUSwKGlIwUUmlnaHRfdHVtb3Vy
XyhtZykgRDiUSwKGlIwPU3BsZWVuIChtZykgRDE1lEsChpSMDlNwbGVlbiAobWcpIEQ4lEsChpSM
CXRyZWF0bWVudJRLAYaUjAVCZWFkc5RLAoaUjApCZWFkcyAoRDcplEsChpSMFVJpZ2h0IFR1bW91
ciAobWcpIEQxNZRLAoaUjAtCZWFkcyAoRDE0KZRLAoaUdJRofIwMdHVtb3VyX21vZGVslEsBhpSF
lHViaB8pgZR9lChoIn2UKGoaAQAAahsBAABK/////4aUah0BAABqHgEAAEtlhpRqIAEAAIlK/v//
/4aUaiIBAAB9lGgaSwN1aC0oan4BAABLAoaUaoABAABLAoaUaoQBAABLAoaUjBBMZXVrb2N5dGVz
IChEMTQplEsChpSMC0ctQ1NGIChEMTQplEsChpR0lGg5KGqHAQAASwOGlGoeAQAASwGGlGqKAQAA
SwOGlGqMAQAASwOGlGqOAQAASwGGlGqQAQAASwOGlGqSAQAASwOGlGqUAQAASwOGlGqWAQAASwOG
lGqYAQAASwOGlGqaAQAASwOGlGqcAQAASwGGlGqeAQAASwOGlGqgAQAASwGGlGqiAQAASwOGlGqk
AQAASwKGlGqmAQAASwOGlGqoAQAASwKGlGqqAQAASwGGlGqsAQAASwGGlGquAQAASwGGlGqwAQAA
SwGGlGqyAQAASwGGlGq0AQAASwGGlGq2AQAASwKGlGq4AQAASwKGlGq6AQAASwKGlGq8AQAASwKG
lGq+AQAASwGGlGrAAQAASwKGlGrCAQAASwKGlGrEAQAASwKGlGrGAQAASwKGlHSUaHxqyQEAAEsB
hpSFlHViaB8pgZR9lChoIn2UKIwPY2xhc3Nfc2VsZWN0aW9ulIwWKEF2ZXJhZ2Ugb3ZlciBjbGFz
c2VzKZRK/////4aUjAxmb2xkX2ZlYXR1cmWUjApleHBlcmltZW50lEtlhpSMFWZvbGRfZmVhdHVy
ZV9zZWxlY3RlZJSJSv7///+GlIwLc2NvcmVfdGFibGWUfZRoGksDdWgtKIwXTXllbG9pZCBjZWxs
cyAoRlMpIChENymUSwKGlIwYTXllbG9pZCBjZWxscyAoRlMpIChEMTQplEsChpSMCkctQ1NGIChE
NymUSwKGlIwQTmV1dHJvcGhpbHMgKEQ3KZRLAoaUjAtHLUNTRiAoRDE0KZRLAoaUdJRoOSiMB1Nh
bXBsZTqUSwOGlGoGAgAASwGGlIwbU2FtcGxlOiBOaWwgbm9ybSBjZWxscyAoRDcplEsDhpSMHVNh
bXBsZSBOaWwgbm9ybWFsaXNlZCBMUCAoRDcplEsDhpSMA2RheZRLAYaUjBdTYW1wbGUgUHJpbmZs
YW0gTFAgKEQ3KZRLA4aUjAxTYW1wbGUgY2hlY2uUSwOGlIwZU2FtcGxlIG1ldGEgZGF0YSBhbmQg
bWFzc5RLA4aUjA1TYW1wbGU6IChEMTQplEsDhpSMDlNhbXBsZSBjaGVjayAylEsDhpSMHFNhbXBs
ZTogTmlsIG5vcm0gY2VsbHMgKEQxNCmUSwOGlIwOVHVtb3VyIChyaWdodCmUSwGGlIweU2FtcGxl
IE5pbCBub3JtYWxpc2VkIExQIChEMTQplEsDhpSMBGNhZ2WUSwGGlIwYU2FtcGxlIFByaW5mbGFt
IExQIChEMTQplEsDhpSMBGRhdGWUSwKGlIwOU2FtcGxlIGNoZWNrIDOUSwOGlIwGc2FtcGxllEsC
hpSMBnR1bW91cpRLAYaUjAZ0aXNzdWWUSwGGlIwJdGVjaG5pcXVllEsBhpSMCVRyZWF0bWVudJRL
AYaUjAZTdHJhaW6USwGGlIwGR2VuZGVylEsBhpSMC0FnZSAod2Vla3MplEsChpSMFFJpZ2h0X3R1
bW91cl8obWcpIEQ4lEsChpSMD1NwbGVlbiAobWcpIEQxNZRLAoaUjA5TcGxlZW4gKG1nKSBEOJRL
AoaUjAl0cmVhdG1lbnSUSwGGlIwFQmVhZHOUSwKGlIwKQmVhZHMgKEQ3KZRLAoaUjBVSaWdodCBU
dW1vdXIgKG1nKSBEMTWUSwKGlIwLQmVhZHMgKEQxNCmUSwKGlHSUaHyMDHR1bW91cl9tb2RlbJRL
AYaUhZR1YmgfKYGUfZQoaCJ9lChqAgIAAGoDAgAASv////+GlGoFAgAAagYCAABLZYaUaggCAACJ
Sv7///+GlGoKAgAAfZRoGksDdWgtKGoQAgAASwKGlGoMAgAASwKGlGoSAgAASwKGlIwRTmV1dHJv
cGhpbHMgKEQxNCmUSwKGlIwQTGV1a29jeXRlcyAoRDE0KZRLAoaUdJRoOShqFwIAAEsDhpRqBgIA
AEsBhpRqGgIAAEsDhpRqHAIAAEsDhpRqHgIAAEsBhpRqIAIAAEsDhpRqIgIAAEsDhpRqJAIAAEsD
hpRqJgIAAEsDhpRqKAIAAEsDhpRqKgIAAEsDhpRqLAIAAEsBhpRqLgIAAEsDhpRqMAIAAEsBhpRq
MgIAAEsDhpRqNAIAAEsChpRqNgIAAEsDhpRqOAIAAEsChpRqOgIAAEsBhpRqPAIAAEsBhpRqPgIA
AEsBhpRqQAIAAEsBhpRqQgIAAEsBhpRqRAIAAEsBhpRqRgIAAEsChpRqSAIAAEsChpRqSgIAAEsC
hpRqTAIAAEsChpRqTgIAAEsBhpRqUAIAAEsChpRqUgIAAEsChpRqVAIAAEsChpRqVgIAAEsChpR0
lGh8alkCAABLAYaUhZR1YmgfKYGUfZQoaCJ9lChqAgIAAGoDAgAASv////+GlGoFAgAAagYCAABL
ZYaUaggCAACJSv7///+GlGoKAgAAfZRoGksDdWgtKGoQAgAASwKGlGoSAgAASwKGlGoMAgAASwKG
lGoOAgAASwKGlIwPTW9ub2N5dGVzIChEMTQplEsChpR0lGg5KGoXAgAASwOGlGoGAgAASwGGlGoa
AgAASwOGlGocAgAASwOGlGoeAgAASwGGlGogAgAASwOGlGoiAgAASwOGlGokAgAASwOGlGomAgAA
SwOGlGooAgAASwOGlGoqAgAASwOGlGosAgAASwGGlGouAgAASwOGlGowAgAASwGGlGoyAgAASwOG
lGo0AgAASwKGlGo2AgAASwOGlGo4AgAASwKGlGo6AgAASwGGlGo8AgAASwGGlGo+AgAASwGGlGpA
AgAASwGGlGpCAgAASwGGlGpEAgAASwGGlGpGAgAASwKGlGpIAgAASwKGlGpKAgAASwKGlGpMAgAA
SwKGlGpOAgAASwGGlGpQAgAASwKGlGpSAgAASwKGlGpUAgAASwKGlGpWAgAASwKGlHSUaHxqWQIA
AEsBhpSFlHViaB8pgZR9lChoIn2UKIwPY2xhc3Nfc2VsZWN0aW9ulIwWKEF2ZXJhZ2Ugb3ZlciBj
bGFzc2VzKZRK/////4aUjAxmb2xkX2ZlYXR1cmWUjApleHBlcmltZW50lEtlhpSMFWZvbGRfZmVh
dHVyZV9zZWxlY3RlZJSJSv7///+GlIwLc2NvcmVfdGFibGWUfZRoGksDdWgtKIwKRy1DU0YgKEQ3
KZRLAoaUjBBOZXV0cm9waGlscyAoRDcplEsChpSMF015ZWxvaWQgY2VsbHMgKEZTKSAoRDcplEsC
hpSMGE15ZWxvaWQgY2VsbHMgKEZTKSAoRDE0KZRLAoaUjBFOZXV0cm9waGlscyAoRDE0KZRLAoaU
dJRoOSiMB1NhbXBsZTqUSwOGlGrIAgAASwGGlIwbU2FtcGxlOiBOaWwgbm9ybSBjZWxscyAoRDcp
lEsDhpSMHVNhbXBsZSBOaWwgbm9ybWFsaXNlZCBMUCAoRDcplEsDhpSMA2RheZRLAYaUjBdTYW1w
bGUgUHJpbmZsYW0gTFAgKEQ3KZRLA4aUjAxTYW1wbGUgY2hlY2uUSwOGlIwZU2FtcGxlIG1ldGEg
ZGF0YSBhbmQgbWFzc5RLA4aUjA1TYW1wbGU6IChEMTQplEsDhpSMDlNhbXBsZSBjaGVjayAylEsD
hpSMHFNhbXBsZTogTmlsIG5vcm0gY2VsbHMgKEQxNCmUSwOGlIwOVHVtb3VyIChyaWdodCmUSwGG
lIweU2FtcGxlIE5pbCBub3JtYWxpc2VkIExQIChEMTQplEsDhpSMBGNhZ2WUSwGGlIwYU2FtcGxl
IFByaW5mbGFtIExQIChEMTQplEsDhpSMBGRhdGWUSwKGlIwOU2FtcGxlIGNoZWNrIDOUSwOGlIwG
c2FtcGxllEsChpSMBnR1bW91cpRLAYaUjAZ0aXNzdWWUSwGGlIwJdGVjaG5pcXVllEsBhpSMCVRy
ZWF0bWVudJRLAYaUjAZTdHJhaW6USwGGlIwGR2VuZGVylEsBhpSMC0FnZSAod2Vla3MplEsChpSM
FFJpZ2h0X3R1bW91cl8obWcpIEQ4lEsChpSMD1NwbGVlbiAobWcpIEQxNZRLAoaUjA5TcGxlZW4g
KG1nKSBEOJRLAoaUjAl0cmVhdG1lbnSUSwGGlIwFQmVhZHOUSwKGlIwKQmVhZHMgKEQ3KZRLAoaU
jBVSaWdodCBUdW1vdXIgKG1nKSBEMTWUSwKGlIwLQmVhZHMgKEQxNCmUSwKGlHSUaHyMDHR1bW91
cl9tb2RlbJRLAYaUhZR1YmgfKYGUfZQoaCJ9lChqxAIAAGrFAgAASv////+GlGrHAgAAasgCAABL
ZYaUasoCAACJSv7///+GlGrMAgAAfZRoGksDdWgtKGrSAgAASwKGlGrQAgAASwKGlGrUAgAASwKG
lGrOAgAASwKGlIwPTW9ub2N5dGVzIChEMTQplEsChpR0lGg5KGrZAgAASwOGlGrIAgAASwGGlGrc
AgAASwOGlGreAgAASwOGlGrgAgAASwGGlGriAgAASwOGlGrkAgAASwOGlGrmAgAASwOGlGroAgAA
SwOGlGrqAgAASwOGlGrsAgAASwOGlGruAgAASwGGlGrwAgAASwOGlGryAgAASwGGlGr0AgAASwOG
lGr2AgAASwKGlGr4AgAASwOGlGr6AgAASwKGlGr8AgAASwGGlGr+AgAASwGGlGoAAwAASwGGlGoC
AwAASwGGlGoEAwAASwGGlGoGAwAASwGGlGoIAwAASwKGlGoKAwAASwKGlGoMAwAASwKGlGoOAwAA
SwKGlGoQAwAASwGGlGoSAwAASwKGlGoUAwAASwKGlGoWAwAASwKGlGoYAwAASwKGlHSUaHxqGwMA
AEsBhpSFlHViaB8pgZR9lChoIn2UKGrEAgAAasUCAABK/////4aUascCAABqyAIAAEtlhpRqygIA
AIlK/v///4aUaswCAAB9lGgaSwN1aC0oatACAABLAoaUas4CAABLAoaUatICAABLAoaUaikDAABL
AoaUatQCAABLAoaUdJRoOShq2QIAAEsDhpRqyAIAAEsBhpRq3AIAAEsDhpRq3gIAAEsDhpRq4AIA
AEsBhpRq4gIAAEsDhpRq5AIAAEsDhpRq5gIAAEsDhpRq6AIAAEsDhpRq6gIAAEsDhpRq7AIAAEsD
hpRq7gIAAEsBhpRq8AIAAEsDhpRq8gIAAEsBhpRq9AIAAEsDhpRq9gIAAEsChpRq+AIAAEsDhpRq
+gIAAEsChpRq/AIAAEsBhpRq/gIAAEsBhpRqAAMAAEsBhpRqAgMAAEsBhpRqBAMAAEsBhpRqBgMA
AEsBhpRqCAMAAEsChpRqCgMAAEsChpRqDAMAAEsChpRqDgMAAEsChpRqEAMAAEsBhpRqEgMAAEsC
hpRqFAMAAEsChpRqFgMAAEsChpRqGAMAAEsChpR0lGh8ahsDAABLAYaUhZR1YmgfKYGUfZQoaCJ9
lChqxAIAAGrFAgAASv////+GlGrHAgAAasgCAABLZYaUasoCAACJSv7///+GlGrMAgAAfZRoGksD
dWgtKGrOAgAASwKGlGrSAgAASwKGlGrQAgAASwKGlGopAwAASwKGlGrUAgAASwKGlHSUaDkoatkC
AABLA4aUasgCAABLAYaUatwCAABLA4aUat4CAABLA4aUauACAABLAYaUauICAABLA4aUauQCAABL
A4aUauYCAABLA4aUaugCAABLA4aUauoCAABLA4aUauwCAABLA4aUau4CAABLAYaUavACAABLA4aU
avICAABLAYaUavQCAABLA4aUavYCAABLAoaUavgCAABLA4aUavoCAABLAoaUavwCAABLAYaUav4C
AABLAYaUagADAABLAYaUagIDAABLAYaUagQDAABLAYaUagYDAABLAYaUaggDAABLAoaUagoDAABL
AoaUagwDAABLAoaUag4DAABLAoaUahADAABLAYaUahIDAABLAoaUahQDAABLAoaUahYDAABLAoaU
ahgDAABLAoaUdJRofGobAwAASwGGlIWUdWJoHymBlH2UKGgifZQojA9jbGFzc19zZWxlY3Rpb26U
jBYoQXZlcmFnZSBvdmVyIGNsYXNzZXMplEr/////hpSMDGZvbGRfZmVhdHVyZZRqMQEAAEtlhpSM
FWZvbGRfZmVhdHVyZV9zZWxlY3RlZJSJSv7///+GlIwLc2NvcmVfdGFibGWUfZRoGksDdWgtKGok
AQAASwKGlGomAQAASwKGlGooAQAASwKGlIwXTXllbG9pZCBjZWxscyAoRlMpIChENymUSwKGlGoq
AQAASwKGlHSUaDkoai8BAABLA4aUajEBAABLAYaUajMBAABLA4aUajUBAABLA4aUajcBAABLAYaU
ajkBAABLA4aUajsBAABLA4aUaj0BAABLA4aUaj8BAABLA4aUakEBAABLA4aUakMBAABLA4aUakUB
AABLAYaUakcBAABLA4aUakkBAABLAYaUaksBAABLA4aUak0BAABLAoaUak8BAABLA4aUalEBAABL
AoaUalMBAABLAYaUalUBAABLAYaUalcBAABLAYaUalkBAABLAYaUalsBAABLAYaUal0BAABLAYaU
al8BAABLAoaUamEBAABLAoaUamMBAABLAoaUamUBAABLAoaUamcBAABLAYaUamkBAABLAoaUamsB
AABLAoaUam0BAABLAoaUam8BAABLAoaUdJRofGpyAQAASwGGlIWUdWJoHymBlH2UKGgifZQojA9j
bGFzc19zZWxlY3Rpb26UjBYoQXZlcmFnZSBvdmVyIGNsYXNzZXMplEr/////hpSMDGZvbGRfZmVh
dHVyZZSMCmV4cGVyaW1lbnSUS2WGlIwVZm9sZF9mZWF0dXJlX3NlbGVjdGVklIlK/v///4aUjAtz
Y29yZV90YWJsZZR9lGgaSwN1aC0ojBBOZXV0cm9waGlscyAoRDcplEsChpSMGE15ZWxvaWQgY2Vs
bHMgKEZTKSAoRDE0KZRLAoaUjBdNeWVsb2lkIGNlbGxzIChGUykgKEQ3KZRLAoaUjApHLUNTRiAo
RDcplEsChpSMEU5ldXRyb3BoaWxzIChEMTQplEsChpR0lGg5KIwHU2FtcGxlOpRLA4aUavADAABL
AYaUjBtTYW1wbGU6IE5pbCBub3JtIGNlbGxzIChENymUSwOGlIwdU2FtcGxlIE5pbCBub3JtYWxp
[truncated: 704,599 more chars]
