# Supplementary material for: Machine learning predicts cancer subtypes and progression from blood immune signatures
Source: PLoS One. 2022 Feb 28;17(2):e0264631. doi: 10.1371/journal.pone.0264631 (PMC8884497; doi:10.1371/journal.pone.0264631)
Supplement: S3 File — (OWS) [file pone.0264631.s011.ows]

<?xml version='1.0' encoding='utf-8'?>
<scheme version="2.0" title="" description="">
	<nodes>
		<node id="0" name="File" qualified_name="Orange.widgets.data.owfile.OWFile" project_name="Orange3" version="" title="File" position="(450, -150)" />
		<node id="1" name="Select Rows" qualified_name="Orange.widgets.data.owselectrows.OWSelectRows" project_name="Orange3" version="" title="Select Rows" position="(600, -150)" />
		<node id="2" name="Select Columns" qualified_name="Orange.widgets.data.owselectcolumns.OWSelectAttributes" project_name="Orange3" version="" title="Select Columns" position="(600, 0)" />
		<node id="3" name="Data Sampler" qualified_name="Orange.widgets.data.owdatasampler.OWDataSampler" project_name="Orange3" version="" title="Data Sampler" position="(750, -150)" />
		<node id="4" name="Random Forest" qualified_name="Orange.widgets.model.owrandomforest.OWRandomForest" project_name="Orange3" version="" title="RF all features" position="(750, 300)" />
		<node id="5" name="Rank" qualified_name="Orange.widgets.data.owrank.OWRank" project_name="Orange3" version="" title="All" position="(750, 450)" />
		<node id="6" name="Test and Score" qualified_name="Orange.widgets.evaluate.owtestandscore.OWTestAndScore" project_name="Orange3" version="" title="All" position="(900, 300)" />
		<node id="7" name="Random Forest" qualified_name="Orange.widgets.model.owrandomforest.OWRandomForest" project_name="Orange3" version="" title="RF top 10" position="(1350, 600)" />
		<node id="8" name="Test and Score" qualified_name="Orange.widgets.evaluate.owtestandscore.OWTestAndScore" project_name="Orange3" version="" title="10" position="(1500, 600)" />
		<node id="9" name="Rank" qualified_name="Orange.widgets.data.owrank.OWRank" project_name="Orange3" version="" title="20 features" position="(1200, 750)" />
		<node id="10" name="Test and Score" qualified_name="Orange.widgets.evaluate.owtestandscore.OWTestAndScore" project_name="Orange3" version="" title="20" position="(1500, 750)" />
		<node id="11" name="Random Forest" qualified_name="Orange.widgets.model.owrandomforest.OWRandomForest" project_name="Orange3" version="" title="RF top 20" position="(1350, 750)" />
		<node id="12" name="Rank" qualified_name="Orange.widgets.data.owrank.OWRank" project_name="Orange3" version="" title="30 features" position="(1200, 900)" />
		<node id="13" name="Test and Score" qualified_name="Orange.widgets.evaluate.owtestandscore.OWTestAndScore" project_name="Orange3" version="" title="30" position="(1500, 900)" />
		<node id="14" name="Random Forest" qualified_name="Orange.widgets.model.owrandomforest.OWRandomForest" project_name="Orange3" version="" title="RF top 30 " position="(1350, 900)" />
		<node id="15" name="Rank" qualified_name="Orange.widgets.data.owrank.OWRank" project_name="Orange3" version="" title="5 features" position="(1200, 450)" />
		<node id="16" name="Test and Score" qualified_name="Orange.widgets.evaluate.owtestandscore.OWTestAndScore" project_name="Orange3" version="" title="5" position="(1500, 450)" />
		<node id="17" name="Random Forest" qualified_name="Orange.widgets.model.owrandomforest.OWRandomForest" project_name="Orange3" version="" title="RF top 5" position="(1350, 450)" />
		<node id="18" name="Rank" qualified_name="Orange.widgets.data.owrank.OWRank" project_name="Orange3" version="" title="10 features" position="(1200, 600)" />
		<node id="19" name="t-SNE" qualified_name="Orange.widgets.unsupervised.owtsne.OWtSNE" project_name="Orange3" version="" title="t-SNE (2)" position="(600, 1050)" />
		<node id="20" name="Scatter Plot" qualified_name="Orange.widgets.visualize.owscatterplot.OWScatterPlot" project_name="Orange3" version="" title="Scatter Plot (2)" position="(750, 1050)" />
		<node id="21" name="Select Columns" qualified_name="Orange.widgets.data.owselectcolumns.OWSelectAttributes" project_name="Orange3" version="" title="Top  RF features" position="(750, 900)" />
		<node id="22" name="t-SNE" qualified_name="Orange.widgets.unsupervised.owtsne.OWtSNE" project_name="Orange3" version="" title="t-SNE (3)" position="(900, 1050)" />
		<node id="23" name="Scatter Plot" qualified_name="Orange.widgets.visualize.owscatterplot.OWScatterPlot" project_name="Orange3" version="" title="Scatter Plot (3)" position="(1050, 1050)" />
		<node id="24" name="Scatter Plot" qualified_name="Orange.widgets.visualize.owscatterplot.OWScatterPlot" project_name="Orange3" version="" title="Scatter Plot" position="(1050, 900)" />
		<node id="25" name="Scatter Plot" qualified_name="Orange.widgets.visualize.owscatterplot.OWScatterPlot" project_name="Orange3" version="" title="Scatter Plot (7)" position="(900, 450)" />
		<node id="26" name="Random Forest" qualified_name="Orange.widgets.model.owrandomforest.OWRandomForest" project_name="Orange3" version="" title="RF top 1" position="(1350, 0)" />
		<node id="27" name="Test and Score" qualified_name="Orange.widgets.evaluate.owtestandscore.OWTestAndScore" project_name="Orange3" version="" title="1" position="(1500, 0)" />
		<node id="28" name="Rank" qualified_name="Orange.widgets.data.owrank.OWRank" project_name="Orange3" version="" title="1 feature" position="(1200, 0)" />
		<node id="29" name="Explain Model" qualified_name="orangecontrib.prototypes.widgets.owexplainmodel.OWExplainModel" project_name="Orange3-Prototypes" version="" title="Explain Model (1)" position="(750, 600)" />
		<node id="30" name="Correlations" qualified_name="Orange.widgets.data.owcorrelations.OWCorrelations" project_name="Orange3" version="" title="Correlations (1)" position="(900, 600)" />
		<node id="31" name="Random Forest" qualified_name="Orange.widgets.model.owrandomforest.OWRandomForest" project_name="Orange3" version="" title="RF top 2" position="(1350, 150)" />
		<node id="32" name="Rank" qualified_name="Orange.widgets.data.owrank.OWRank" project_name="Orange3" version="" title="2 features" position="(1200, 150)" />
		<node id="33" name="Test and Score" qualified_name="Orange.widgets.evaluate.owtestandscore.OWTestAndScore" project_name="Orange3" version="" title="2" position="(1500, 150)" />
		<node id="34" name="Random Forest" qualified_name="Orange.widgets.model.owrandomforest.OWRandomForest" project_name="Orange3" version="" title="RF top 3" position="(1350, 300)" />
		<node id="35" name="Rank" qualified_name="Orange.widgets.data.owrank.OWRank" project_name="Orange3" version="" title="3 features" position="(1200, 300)" />
		<node id="36" name="Test and Score" qualified_name="Orange.widgets.evaluate.owtestandscore.OWTestAndScore" project_name="Orange3" version="" title="3" position="(1500.0, 300.0)" />
		<node id="37" name="Predictions" qualified_name="Orange.widgets.evaluate.owpredictions.OWPredictions" project_name="Orange3" version="" title="Predictions (1)" position="(1800, 450)" />
		<node id="38" name="Scatter Plot" qualified_name="Orange.widgets.visualize.owscatterplot.OWScatterPlot" project_name="Orange3" version="" title="Scatter Plot (10) (1)" position="(1950, 450)" />
		<node id="39" name="Correlations" qualified_name="Orange.widgets.data.owcorrelations.OWCorrelations" project_name="Orange3" version="" title="Correlations (4) (1)" position="(2100, 450)" />
		<node id="40" name="Save Model" qualified_name="Orange.widgets.model.owsavemodel.OWSaveModel" project_name="Orange3" version="" title="Save Model (1)" position="(1800, 750)" />
		<node id="41" name="Load Model" qualified_name="Orange.widgets.model.owloadmodel.OWLoadModel" project_name="Orange3" version="" title="Load Model (1)" position="(1950, 750)" />
		<node id="42" name="Predictions" qualified_name="Orange.widgets.evaluate.owpredictions.OWPredictions" project_name="Orange3" version="" title="Predictions (4)" position="(2100, 750)" />
		<node id="43" name="Scatter Plot" qualified_name="Orange.widgets.visualize.owscatterplot.OWScatterPlot" project_name="Orange3" version="" title="Scatter Plot (13)" position="(2100, 900)" />
		<node id="44" name="Select Columns" qualified_name="Orange.widgets.data.owselectcolumns.OWSelectAttributes" project_name="Orange3" version="" title="Select Columns (1)" position="(-150, 900)" />
		<node id="45" name="Test and Score" qualified_name="Orange.widgets.evaluate.owtestandscore.OWTestAndScore" project_name="Orange3" version="" title="Test and Score (7)" position="(0, 900)" />
		<node id="46" name="Random Forest" qualified_name="Orange.widgets.model.owrandomforest.OWRandomForest" project_name="Orange3" version="" title="Best features all data" position="(0, 1050)" />
		<node id="47" name="Scatter Plot" qualified_name="Orange.widgets.visualize.owscatterplot.OWScatterPlot" project_name="Orange3" version="" title="Scatter Plot (16)" position="(150, 1050)" />
		<node id="48" name="Select Columns" qualified_name="Orange.widgets.data.owselectcolumns.OWSelectAttributes" project_name="Orange3" version="" title="Select Columns (2)" position="(-150, 300)" />
		<node id="49" name="Test and Score" qualified_name="Orange.widgets.evaluate.owtestandscore.OWTestAndScore" project_name="Orange3" version="" title="Test and Score (8)" position="(0, 300)" />
		<node id="50" name="Random Forest" qualified_name="Orange.widgets.model.owrandomforest.OWRandomForest" project_name="Orange3" version="" title="10 features" position="(0, 450)" />
		<node id="51" name="Explain Model" qualified_name="orangecontrib.prototypes.widgets.owexplainmodel.OWExplainModel" project_name="Orange3-Prototypes" version="" title="Explain top 10 RF features " position="(150, 450)" />
		<node id="52" name="Select Columns" qualified_name="Orange.widgets.data.owselectcolumns.OWSelectAttributes" project_name="Orange3" version="" title="Select Columns (1) (1)" position="(-150, 0)" />
		<node id="53" name="Test and Score" qualified_name="Orange.widgets.evaluate.owtestandscore.OWTestAndScore" project_name="Orange3" version="" title="Test and Score (7) (1)" position="(0, 0)" />
		<node id="54" name="Random Forest" qualified_name="Orange.widgets.model.owrandomforest.OWRandomForest" project_name="Orange3" version="" title="5 features" position="(0, 150)" />
		<node id="55" name="Scatter Plot" qualified_name="Orange.widgets.visualize.owscatterplot.OWScatterPlot" project_name="Orange3" version="" title="Scatter Plot (17)" position="(300, 450)" />
		<node id="56" name="Data Table" qualified_name="Orange.widgets.data.owtable.OWDataTable" project_name="Orange3" version="" title="Data Table (2)" position="(150, 900)" />
		<node id="57" name="Data Table" qualified_name="Orange.widgets.data.owtable.OWDataTable" project_name="Orange3" version="" title="Data Table (3)" position="(150, 300)" />
		<node id="58" name="Save Data" qualified_name="Orange.widgets.data.owsave.OWSave" project_name="Orange3" version="" title="Save Data (2)" position="(300, 300)" />
		<node id="59" name="Data Table" qualified_name="Orange.widgets.data.owtable.OWDataTable" project_name="Orange3" version="" title="Data Table (4)" position="(148.0, 0.0)" />
		<node id="60" name="Save Data" qualified_name="Orange.widgets.data.owsave.OWSave" project_name="Orange3" version="" title="Save Data (3)" position="(150, 150)" />
		<node id="61" name="Rank" qualified_name="Orange.widgets.data.owrank.OWRank" project_name="Orange3" version="" title="Top 10 ranked features" position="(-150, 450)" />
		<node id="62" name="Data Table" qualified_name="Orange.widgets.data.owtable.OWDataTable" project_name="Orange3" version="" title="Data Table" position="(-150, 600)" />
		<node id="63" name="Save Data" qualified_name="Orange.widgets.data.owsave.OWSave" project_name="Orange3" version="" title="Save Data" position="(0, 600)" />
		<node id="64" name="Save Data" qualified_name="Orange.widgets.data.owsave.OWSave" project_name="Orange3" version="" title="Save Data (1)" position="(277.0, 1046.0)" />
		<node id="65" name="Data Table" qualified_name="Orange.widgets.data.owtable.OWDataTable" project_name="Orange3" version="" title="Data Table (1)" position="(252.42857142857144, 597.1428571428571)" />
		<node id="66" name="Scatter Plot" qualified_name="Orange.widgets.visualize.owscatterplot.OWScatterPlot" project_name="Orange3" version="" title="Scatter Plot (1)" position="(1791.0000000000002, 1.4285714285714288)" />
		<node id="67" name="Scatter Plot" qualified_name="Orange.widgets.visualize.owscatterplot.OWScatterPlot" project_name="Orange3" version="" title="Scatter Plot (4)" position="(1798.142857142857, 148.57142857142858)" />
		<node id="68" name="Scatter Plot" qualified_name="Orange.widgets.visualize.owscatterplot.OWScatterPlot" project_name="Orange3" version="" title="Scatter Plot (5)" position="(1795.2857142857142, 300.0)" />
	</nodes>
	<links>
		<link id="0" source_node_id="0" sink_node_id="1" source_channel="Data" sink_channel="Data" enabled="true" />
		<link id="1" source_node_id="1" sink_node_id="2" source_channel="Matching Data" sink_channel="Data" enabled="true" />
		<link id="2" source_node_id="2" sink_node_id="3" source_channel="Data" sink_channel="Data" enabled="true" />
		<link id="3" source_node_id="4" sink_node_id="5" source_channel="Learner" sink_channel="Scorer" enabled="true" />
		<link id="4" source_node_id="3" sink_node_id="5" source_channel="Data Sample" sink_channel="Data" enabled="true" />
		<link id="5" source_node_id="4" sink_node_id="6" source_channel="Learner" sink_channel="Learner" enabled="true" />
		<link id="6" source_node_id="3" sink_node_id="6" source_channel="Data Sample" sink_channel="Data" enabled="true" />
		<link id="7" source_node_id="7" sink_node_id="8" source_channel="Learner" sink_channel="Learner" enabled="true" />
		<link id="8" source_node_id="3" sink_node_id="4" source_channel="Data Sample" sink_channel="Data" enabled="true" />
		<link id="9" source_node_id="4" sink_node_id="9" source_channel="Learner" sink_channel="Scorer" enabled="true" />
		<link id="10" source_node_id="3" sink_node_id="9" source_channel="Data Sample" sink_channel="Data" enabled="true" />
		<link id="11" source_node_id="9" sink_node_id="10" source_channel="Reduced Data" sink_channel="Data" enabled="true" />
		<link id="12" source_node_id="11" sink_node_id="10" source_channel="Learner" sink_channel="Learner" enabled="true" />
		<link id="13" source_node_id="12" sink_node_id="13" source_channel="Reduced Data" sink_channel="Data" enabled="true" />
		<link id="14" source_node_id="14" sink_node_id="13" source_channel="Learner" sink_channel="Learner" enabled="true" />
		<link id="15" source_node_id="3" sink_node_id="12" source_channel="Data Sample" sink_channel="Data" enabled="true" />
		<link id="16" source_node_id="4" sink_node_id="12" source_channel="Learner" sink_channel="Scorer" enabled="true" />
		<link id="17" source_node_id="15" sink_node_id="16" source_channel="Reduced Data" sink_channel="Data" enabled="true" />
		<link id="18" source_node_id="17" sink_node_id="16" source_channel="Learner" sink_channel="Learner" enabled="true" />
		<link id="19" source_node_id="4" sink_node_id="15" source_channel="Learner" sink_channel="Scorer" enabled="true" />
		<link id="20" source_node_id="3" sink_node_id="15" source_channel="Data Sample" sink_channel="Data" enabled="true" />
		<link id="21" source_node_id="4" sink_node_id="18" source_channel="Learner" sink_channel="Scorer" enabled="true" />
		<link id="22" source_node_id="3" sink_node_id="18" source_channel="Data Sample" sink_channel="Data" enabled="true" />
		<link id="23" source_node_id="18" sink_node_id="8" source_channel="Reduced Data" sink_channel="Data" enabled="true" />
		<link id="24" source_node_id="3" sink_node_id="17" source_channel="Data Sample" sink_channel="Data" enabled="true" />
		<link id="25" source_node_id="3" sink_node_id="7" source_channel="Data Sample" sink_channel="Data" enabled="true" />
		<link id="26" source_node_id="3" sink_node_id="11" source_channel="Data Sample" sink_channel="Data" enabled="true" />
		<link id="27" source_node_id="3" sink_node_id="14" source_channel="Data Sample" sink_channel="Data" enabled="true" />
		<link id="28" source_node_id="2" sink_node_id="19" source_channel="Data" sink_channel="Data" enabled="true" />
		<link id="29" source_node_id="2" sink_node_id="21" source_channel="Data" sink_channel="Data" enabled="true" />
		<link id="30" source_node_id="21" sink_node_id="22" source_channel="Data" sink_channel="Data" enabled="true" />
		<link id="31" source_node_id="22" sink_node_id="23" source_channel="Data" sink_channel="Data" enabled="true" />
		<link id="32" source_node_id="19" sink_node_id="20" source_channel="Data" sink_channel="Data" enabled="true" />
		<link id="33" source_node_id="22" sink_node_id="24" source_channel="Data" sink_channel="Data" enabled="true" />
		<link id="34" source_node_id="6" sink_node_id="25" source_channel="Predictions" sink_channel="Data" enabled="true" />
		<link id="35" source_node_id="3" sink_node_id="26" source_channel="Data Sample" sink_channel="Data" enabled="true" />
		<link id="36" source_node_id="26" sink_node_id="27" source_channel="Learner" sink_channel="Learner" enabled="true" />
		<link id="37" source_node_id="4" sink_node_id="28" source_channel="Learner" sink_channel="Scorer" enabled="true" />
		<link id="38" source_node_id="3" sink_node_id="28" source_channel="Data Sample" sink_channel="Data" enabled="true" />
		<link id="39" source_node_id="28" sink_node_id="27" source_channel="Reduced Data" sink_channel="Data" enabled="true" />
		<link id="40" source_node_id="4" sink_node_id="29" source_channel="Model" sink_channel="Model" enabled="true" />
		<link id="41" source_node_id="3" sink_node_id="29" source_channel="Data Sample" sink_channel="Data" enabled="true" />
		<link id="42" source_node_id="25" sink_node_id="30" source_channel="Data" sink_channel="Data" enabled="true" />
		<link id="43" source_node_id="3" sink_node_id="31" source_channel="Data Sample" sink_channel="Data" enabled="true" />
		<link id="44" source_node_id="31" sink_node_id="33" source_channel="Learner" sink_channel="Learner" enabled="true" />
		<link id="45" source_node_id="4" sink_node_id="32" source_channel="Learner" sink_channel="Scorer" enabled="true" />
		<link id="46" source_node_id="3" sink_node_id="32" source_channel="Data Sample" sink_channel="Data" enabled="true" />
		<link id="47" source_node_id="32" sink_node_id="33" source_channel="Reduced Data" sink_channel="Data" enabled="true" />
		<link id="48" source_node_id="34" sink_node_id="36" source_channel="Learner" sink_channel="Learner" enabled="true" />
		<link id="49" source_node_id="35" sink_node_id="36" source_channel="Reduced Data" sink_channel="Data" enabled="true" />
		<link id="50" source_node_id="4" sink_node_id="35" source_channel="Learner" sink_channel="Scorer" enabled="true" />
		<link id="51" source_node_id="3" sink_node_id="35" source_channel="Data Sample" sink_channel="Data" enabled="true" />
		<link id="52" source_node_id="37" sink_node_id="38" source_channel="Predictions" sink_channel="Data" enabled="true" />
		<link id="53" source_node_id="38" sink_node_id="39" source_channel="Data" sink_channel="Data" enabled="true" />
		<link id="54" source_node_id="3" sink_node_id="37" source_channel="Remaining Data" sink_channel="Data" enabled="true" />
		<link id="55" source_node_id="3" sink_node_id="34" source_channel="Data Sample" sink_channel="Data" enabled="true" />
		<link id="56" source_node_id="4" sink_node_id="37" source_channel="Model" sink_channel="Predictors" enabled="true" />
		<link id="57" source_node_id="14" sink_node_id="37" source_channel="Model" sink_channel="Predictors" enabled="true" />
		<link id="58" source_node_id="11" sink_node_id="37" source_channel="Model" sink_channel="Predictors" enabled="true" />
		<link id="59" source_node_id="7" sink_node_id="37" source_channel="Model" sink_channel="Predictors" enabled="true" />
		<link id="60" source_node_id="17" sink_node_id="37" source_channel="Model" sink_channel="Predictors" enabled="true" />
		<link id="61" source_node_id="34" sink_node_id="37" source_channel="Model" sink_channel="Predictors" enabled="true" />
		<link id="62" source_node_id="31" sink_node_id="37" source_channel="Model" sink_channel="Predictors" enabled="true" />
		<link id="63" source_node_id="26" sink_node_id="37" source_channel="Model" sink_channel="Predictors" enabled="true" />
		<link id="64" source_node_id="41" sink_node_id="42" source_channel="Model" sink_channel="Predictors" enabled="true" />
		<link id="65" source_node_id="42" sink_node_id="43" source_channel="Predictions" sink_channel="Data" enabled="true" />
		<link id="66" source_node_id="2" sink_node_id="44" source_channel="Data" sink_channel="Data" enabled="true" />
		<link id="67" source_node_id="44" sink_node_id="45" source_channel="Data" sink_channel="Data" enabled="true" />
		<link id="68" source_node_id="46" sink_node_id="45" source_channel="Learner" sink_channel="Learner" enabled="true" />
		<link id="69" source_node_id="44" sink_node_id="46" source_channel="Data" sink_channel="Data" enabled="true" />
		<link id="70" source_node_id="45" sink_node_id="47" source_channel="Predictions" sink_channel="Data" enabled="true" />
		<link id="71" source_node_id="2" sink_node_id="48" source_channel="Data" sink_channel="Data" enabled="true" />
		<link id="72" source_node_id="48" sink_node_id="49" source_channel="Data" sink_channel="Data" enabled="true" />
		<link id="73" source_node_id="48" sink_node_id="50" source_channel="Data" sink_channel="Data" enabled="true" />
		<link id="74" source_node_id="50" sink_node_id="49" source_channel="Learner" sink_channel="Learner" enabled="true" />
		<link id="75" source_node_id="49" sink_node_id="51" source_channel="Predictions" sink_channel="Data" enabled="true" />
		<link id="76" source_node_id="50" sink_node_id="51" source_channel="Model" sink_channel="Model" enabled="true" />
		<link id="77" source_node_id="52" sink_node_id="53" source_channel="Data" sink_channel="Data" enabled="true" />
		<link id="78" source_node_id="54" sink_node_id="53" source_channel="Learner" sink_channel="Learner" enabled="true" />
		<link id="79" source_node_id="52" sink_node_id="54" source_channel="Data" sink_channel="Data" enabled="true" />
		<link id="80" source_node_id="2" sink_node_id="52" source_channel="Data" sink_channel="Data" enabled="true" />
		<link id="81" source_node_id="49" sink_node_id="55" source_channel="Predictions" sink_channel="Data" enabled="true" />
		<link id="82" source_node_id="45" sink_node_id="56" source_channel="Predictions" sink_channel="Data" enabled="true" />
		<link id="83" source_node_id="49" sink_node_id="57" source_channel="Predictions" sink_channel="Data" enabled="true" />
		<link id="84" source_node_id="57" sink_node_id="58" source_channel="Selected Data" sink_channel="Data" enabled="true" />
		<link id="85" source_node_id="53" sink_node_id="59" source_channel="Predictions" sink_channel="Data" enabled="true" />
		<link id="86" source_node_id="59" sink_node_id="60" source_channel="Selected Data" sink_channel="Data" enabled="true" />
		<link id="87" source_node_id="50" sink_node_id="61" source_channel="Learner" sink_channel="Scorer" enabled="true" />
		<link id="88" source_node_id="48" sink_node_id="61" source_channel="Data" sink_channel="Data" enabled="true" />
		<link id="89" source_node_id="2" sink_node_id="42" source_channel="Data" sink_channel="Data" enabled="true" />
		<link id="90" source_node_id="61" sink_node_id="62" source_channel="Reduced Data" sink_channel="Data" enabled="true" />
		<link id="91" source_node_id="62" sink_node_id="63" source_channel="Selected Data" sink_channel="Data" enabled="true" />
		<link id="92" source_node_id="45" sink_node_id="59" source_channel="Predictions" sink_channel="Data" enabled="true" />
		<link id="93" source_node_id="56" sink_node_id="64" source_channel="Selected Data" sink_channel="Data" enabled="true" />
		<link id="94" source_node_id="51" sink_node_id="65" source_channel="Selected Data" sink_channel="Data" enabled="true" />
		<link id="95" source_node_id="51" sink_node_id="65" source_channel="Scores" sink_channel="Data" enabled="true" />
		<link id="96" source_node_id="27" sink_node_id="66" source_channel="Predictions" sink_channel="Data" enabled="true" />
		<link id="97" source_node_id="33" sink_node_id="67" source_channel="Predictions" sink_channel="Data" enabled="true" />
		<link id="98" source_node_id="36" sink_node_id="68" source_channel="Predictions" sink_channel="Data" enabled="true" />
	</links>
	<annotations />
	<thumbnail />
	<node_properties>
		<properties node_id="0" format="pickle">gASVGCkAAAAAAAB9lCiMEmNvbnRyb2xBcmVhVmlzaWJsZZSIjAxyZWNlbnRfcGF0aHOUXZQojB5v
cmFuZ2V3aWRnZXQudXRpbHMuZmlsZWRpYWxvZ3OUjApSZWNlbnRQYXRolJOUKYGUfZQojAdhYnNw
YXRolIyZL1ZvbHVtZXMvbWhzL3dvcmtncm91cHMvamNzbXIvUk9MYWIvSS1DdWJlIERhdGFiYXNl
L01hbnVhbCBkYXRhYmFzZS9EYXRhIGZvciBtYWNoaW5lIGxlYXJuaW5nL05vcm1hbGlzZWQgYmxv
b2QgYW5kIHBsYXNtYSBkYXRhIHRvIE5pbCB3aXRoIG1ldGEgZGF0YS54bHN4lIwGcHJlZml4lE6M
B3JlbHBhdGiUTowFdGl0bGWUjACUjAVzaGVldJSMGURheSA3IGRhdGEgd2l0aCBtZXRhIGRhdGGU
jAtmaWxlX2Zvcm1hdJROdWJoBimBlH2UKGgJjJgvVm9sdW1lcy9taHMvd29ya2dyb3Vwcy9qY3Nt
ci9ST0xhYi9JLUN1YmUgRGF0YWJhc2UvTGlwb3RlayBCbG9vZCBwaGVubyBmaWxlcyBmb3IgaW5k
ZXBlbmRlbnQgdGVzdCBzYW1wbGVzL0NhbGN1bGF0aW9uIGZvciBCbG9vZCBwaGVubyBmaWxlcyBm
b3IgQlEueGxzeJRoC05oDE5oDWgOaA9oDmgRTnViaAYpgZR9lChoCYwoL1VzZXJzL3U5ODExMjkw
L0Rlc2t0b3AvRUFFIE1MIGRhdGEueGxzeJRoC4wHYmFzZWRpcpRoDIwQRUFFIE1MIGRhdGEueGxz
eJRoDWgOaA9oDmgRTnViaAYpgZR9lChoCYxQL1VzZXJzL3U5ODExMjkwL0RvY3VtZW50cy8yMDIw
L0ktQ3ViIGRhdGFiYXNlL0Jsb29kLUxldWtvY3l0ZXMtRm9sZC1Db21iaW5lZC5jc3aUaAtOaAxO
aA1oDmgPaA5oEU51YmgGKYGUfZQoaAmMZi9Vc2Vycy91OTgxMTI5MC9Eb2N1bWVudHMvSS1DdWJl
IERhdGFiYXNlL0lDdWJlL3JlcG9ydHMvYmxvb2QtbGV1a29jeXRlcy9CbG9vZC1MZXVrb2N5dGVz
LUNvbWJpbmVkLmNzdpRoC05oDE5oDWgOaA9oDmgRTnViaAYpgZR9lChoCYxFL1VzZXJzL3U5ODEx
MjkwL0Rlc2t0b3AvQmxvb2QtTGV1a29jeXRlcy1Db21iaW5lZCBsZXNzIERheSA3IENUMjYuY3N2
lGgLTmgMTmgNaA5oD2gOaBFOdWJoBimBlH2UKGgJjIovVm9sdW1lcy9taHMvd29ya2dyb3Vwcy9q
Y3Ntci9ST0xhYi9FeHBlcmltZW50YWwgZGF0YS8yMDIwL01JUlBUSUwgUHJvamVjdC9NUFRMVm82
L0FuYWx5c2lzL01QVExWbzZfRkNfQ1QyNlJfQmxkX0QxNF9ERF93aXRodGFyZ2V0X3Jhdy5jc3aU
aAtOaAxOaA1oDmgPaA5oEU51YmgGKYGUfZQoaAmMqi9Wb2x1bWVzL21ocy93b3JrZ3JvdXBzL2pj
c21yL1JPTGFiL0V4cGVyaW1lbnRhbCBkYXRhLzIwMjAvTUlSUFRJTCBQcm9qZWN0L01QVExWbyBh
bmFseXNpcy9PcmFuZ2UvT3JhbmdlIGFuYXlsc2lzL0NvcHkgb2YgU2FtcGxlIGRhdGEgZm9yIGRp
c2N1c3Npb24gdm9sdW1lIGFzIHRhcmdldC54bHN4lGgLTmgMTmgNaA5oD2gOaBFOdWJoBimBlH2U
KGgJjLEvVm9sdW1lcy9taHMvd29ya2dyb3Vwcy9qY3Ntci9ST0xhYi9FeHBlcmltZW50YWwgZGF0
YS8yMDIwL01JUlBUSUwgUHJvamVjdC9NUFRMVm8gYW5hbHlzaXMvT3JhbmdlL1R1bW91ciBvdXRj
b21lcy9UdW1vdXIgY2VsbHMgdGFyZ2V0ZWQgdG8gZ3JvdXBzICh2b2wgc3VyZmFjZSB0byB2b2xl
IHJhdGlvKS5jc3aUaAuMB2Jhc2VkaXKUaAyMP1R1bW91ciBjZWxscyB0YXJnZXRlZCB0byBncm91
cHMgKHZvbCBzdXJmYWNlIHRvIHZvbGUgcmF0aW8pLmNzdpRoDWgOaA9oDmgRTnViaAYpgZR9lCho
CYyQL1ZvbHVtZXMvbWhzL3dvcmtncm91cHMvamNzbXIvUk9MYWIvRXhwZXJpbWVudGFsIGRhdGEv
MjAyMC9NSVJQVElMIFByb2plY3QvTVBUTFZvIGFuYWx5c2lzL09yYW5nZS9UdW1vdXIgb3V0Y29t
ZXMvTVBUTFZvX3R1bW91cnNpemVzaGFwZXJhdGUuY3N2lGgLaCxoDIweTVBUTFZvX3R1bW91cnNp
emVzaGFwZXJhdGUuY3N2lGgNaA5oD2gOaBFOdWJoBimBlH2UKGgJjJEvVm9sdW1lcy9taHMvd29y
a2dyb3Vwcy9qY3Ntci9ST0xhYi9FeHBlcmltZW50YWwgZGF0YS8yMDIwL01JUlBUSUwgUHJvamVj
dC9NUFRMVm8gYW5hbHlzaXMvT3JhbmdlL1R1bW91ciBvdXRjb21lcy9NUFRMVm9fdHVtb3Vyc2l6
ZXNoYXBlcmF0ZS54bHN4lGgLaCxoDIwfTVBUTFZvX3R1bW91cnNpemVzaGFwZXJhdGUueGxzeJRo
DWgOaA9oDmgRTnViaAYpgZR9lChoCYxRL1VzZXJzL3U5ODExMjkwL0RvY3VtZW50cy8yMDIwL0kt
Q3ViZS9EYXRhIGFuYWx5c2lzL0ltbXVuZSBwaGVub3R5cGluZyBzaGVldC54bHN4lGgLTmgMTmgN
aA5oD2gOaBFOdWJoBimBlH2UKGgJjEovVXNlcnMvdTk4MTEyOTAvRG9jdW1lbnRzLzIwMjAvRGF0
YSBhbmFseXNpcy9JbW11bmUgcGhlbm90eXBpbmcgc2hlZXQueGxzeJRoC05oDE5oDWgOaA+MD01D
SVBfZGF0YV9waWxvdJRoEU51YmgGKYGUfZQoaAmMgy9BcHBsaWNhdGlvbnMvT3JhbmdlMy5hcHAv
Q29udGVudHMvRnJhbWV3b3Jrcy9QeXRob24uZnJhbWV3b3JrL1ZlcnNpb25zLzMuOC9saWIvcHl0
aG9uMy44L3NpdGUtcGFja2FnZXMvT3JhbmdlL2RhdGFzZXRzL2hvdXNpbmcudGFilGgLjA9zYW1w
bGUtZGF0YXNldHOUaAyMC2hvdXNpbmcudGFilGgNaA5oD2gOaBFOdWJoBimBlH2UKGgJjIAvQXBw
bGljYXRpb25zL09yYW5nZTMuYXBwL0NvbnRlbnRzL0ZyYW1ld29ya3MvUHl0aG9uLmZyYW1ld29y
ay9WZXJzaW9ucy8zLjgvbGliL3B5dGhvbjMuOC9zaXRlLXBhY2thZ2VzL09yYW5nZS9kYXRhc2V0
cy9pcmlzLnRhYpRoC2hAaAyMCGlyaXMudGFilGgNaA5oD2gOaBFOdWJoBimBlH2UKGgJjIMvQXBw
bGljYXRpb25zL09yYW5nZTMuYXBwL0NvbnRlbnRzL0ZyYW1ld29ya3MvUHl0aG9uLmZyYW1ld29y
ay9WZXJzaW9ucy8zLjgvbGliL3B5dGhvbjMuOC9zaXRlLXBhY2thZ2VzL09yYW5nZS9kYXRhc2V0
cy90aXRhbmljLnRhYpRoC2hAaAyMC3RpdGFuaWMudGFilGgNaA5oD2gOaBFOdWJoBimBlH2UKGgJ
jIkvQXBwbGljYXRpb25zL09yYW5nZTMuYXBwL0NvbnRlbnRzL0ZyYW1ld29ya3MvUHl0aG9uLmZy
YW1ld29yay9WZXJzaW9ucy8zLjgvbGliL3B5dGhvbjMuOC9zaXRlLXBhY2thZ2VzL09yYW5nZS9k
YXRhc2V0cy9oZWFydF9kaXNlYXNlLnRhYpRoC2hAaAyMEWhlYXJ0X2Rpc2Vhc2UudGFilGgNaA5o
D2gOaBFOdWJoBimBlH2UKGgJjIovQXBwbGljYXRpb25zL09yYW5nZTMuYXBwL0NvbnRlbnRzL0Zy
YW1ld29ya3MvUHl0aG9uLmZyYW1ld29yay9WZXJzaW9ucy8zLjgvbGliL3B5dGhvbjMuOC9zaXRl
LXBhY2thZ2VzL09yYW5nZS9kYXRhc2V0cy9icm93bi1zZWxlY3RlZC50YWKUaAtoQGgMjBJicm93
bi1zZWxlY3RlZC50YWKUaA1oDmgPaA5oEU51YmgGKYGUfZQoaAmMfy9BcHBsaWNhdGlvbnMvT3Jh
bmdlMy5hcHAvQ29udGVudHMvRnJhbWV3b3Jrcy9QeXRob24uZnJhbWV3b3JrL1ZlcnNpb25zLzMu
OC9saWIvcHl0aG9uMy44L3NpdGUtcGFja2FnZXMvT3JhbmdlL2RhdGFzZXRzL3pvby50YWKUaAto
QGgMjAd6b28udGFilGgNaA5oD2gOaBFOdWJljAtyZWNlbnRfdXJsc5RdlIwTc2F2ZWRXaWRnZXRH
ZW9tZXRyeZRDQgHZ0MsAAwAA///yKgAAAGX///TBAAAC5f//8ioAAACB///0wQAAAuUAAAABAAAA
ABQA///yKgAAAIH///TBAAAC5ZSMC3NoZWV0X25hbWVzlH2UjAZzb3VyY2WUSwCMA3VybJRoDowN
ZG9tYWluX2VkaXRvcpR9lIwLX192ZXJzaW9uX1+USwGMEGNvbnRleHRfc2V0dGluZ3OUXZQojBVv
cmFuZ2V3aWRnZXQuc2V0dGluZ3OUjAdDb250ZXh0lJOUKYGUfZQojAZ2YWx1ZXOUfZQojAl2YXJp
YWJsZXOUXZRoXn2UaGpdlChdlCiMBGRhdGWUjBRPcmFuZ2UuZGF0YS52YXJpYWJsZZSMEkNvbnRp
bnVvdXNWYXJpYWJsZZSTlEsAaA6IZV2UKIwKZXhwZXJpbWVudJRocIwQRGlzY3JldGVWYXJpYWJs
ZZSTlEsAjE1NUFRMVm8yLCBNUFRMVm8zLCBNUFRMVm80LCBNUFRMVm82LCBNUFRMVm83LCBNUFRM
Vm83UElJT1ZvNCwgUElJT1ZvMiwgUElJT1ZvNJSJZV2UKIwJdGVjaG5pcXVllGh2SwCMAkZDlIll
XZQojAx0dW1vdXJfbW9kZWyUaHZLAIwQNFQxUiwgQ1QyNlIsIE5JTJSJZV2UKIwGdGlzc3VllGh2
SwCMA0JsZJSJZV2UKIwDZGF5lGh2SwCMDUQ3LCBENyBhbmQgMTSUiWVdlCiMBGNhZ2WUaHZLAIwa
QzEsIEMyLCBDMywgQzQsIEM1LCBDNiwgQzeUiWVdlCiMBnNhbXBsZZRocksAaA6IZV2UKIwGdHVt
b3VylGh2SwCMBDAsIDGUiGVdlCiMCXRyZWF0bWVudJRodksAjBtOSUwsIGVDMTAwLCBlQzEwMDAs
IGVDMTAwMDCUiWVdlCiMBUJlYWRzlGhySwBoDohlXZQojApCZWFkcyAoRDcplGhySwBoDohlXZQo
jA9MZXVrb2N5dGVzIChENymUaHJLAGgOiGVdlCiMFUVvc2lub3BoaWxzIChGUykgKEQ3KZRocksA
aA6IZV2UKIwVTHltcGhvY3l0ZXMgKEZTKSAoRDcplGhySwBoDohlXZQojBdNeWVsb2lkIGNlbGxz
IChGUykgKEQ3KZRocksAaA6IZV2UKIwMQiBjZWxscyAoRDcplGhySwBoDohlXZQojBBDRDQgVCBj
ZWxscyAoRDcplGhySwBoDohlXZQojBBUcmVncyBQRC0xKyAoRDcplGhySwBoDohlXZQojBBDRDgg
VCBjZWxscyAoRDcplGhySwBoDohlXZQojBZDRDggVCBjZWxscyBMeTZDKyAoRDcplGhySwBoDohl
XZQojA1OSyBjZWxscyAoRDcplGhySwBoDohlXZQojBNOSyBjZWxscyBMeTZDKyAoRDcplGhySwBo
DohlXZQojBBFb3Npbm9waGlscyAoRDcplGhySwBoDohlXZQojA9NYWNyb3BoYWdlIChENymUaHJL
AGgOiGVdlCiMB0RDIChENymUaHJLAGgOiGVdlCiMDkRDIFBELUwxKyAoRDcplGhySwBoDohlXZQo
jBNDRDExYisgTHk2Q19HLSAoRDcplGhySwBoDohlXZQojBpDRDExYisgTHk2Q19HLSBQRC1MMSsg
KEQ3KZRocksAaA6IZV2UKIwZQ0QxMWIrIEx5NkNpbnQgTHk2Ry0gKEQ3KZRocksAaA6IZV2UKIwO
TW9ub2N5dGVzIChENymUaHJLAGgOiGVdlCiMEE5ldXRyb3BoaWxzIChENymUaHJLAGgOiGVdlCiM
DkNYQ0wxICgxKSAoRDcplGhySwBoDohlXZQojAtUR0YtYjEgKEQ3KZRocksAaA6IZV2UKIwKSUwt
MTggKEQ3KZRocksAaA6IZV2UKIwKSUwtMjMgKEQ3KZRocksAaA6IZV2UKIwOQ0NMMjIgKDEpIChE
NymUaHJLAGgOiGVdlCiMCklMLTEwIChENymUaHJLAGgOiGVdlCiMDUlMLTEycDcwIChENymUaHJL
AGgOiGVdlCiMCUlMLTYgKEQ3KZRocksAaA6IZV2UKIwKVE5GLWEgKEQ3KZRocksAaA6IZV2UKIwK
Ry1DU0YgKEQ3KZRocksAaA6IZV2UKIwOQ0NMMTcgKDEpIChENymUaHJLAGgOiGVdlCiMDUlMLTEy
cDQwIChENymUaHJLAGgOiGVdlCiMCklMLTFiIChENymUaHJLAGgOiGVdlCiMCUNDTDUgKEQ3KZRo
cksAaA6IZV2UKIwKQ0NMMjAgKEQ3KZRocksAaA6IZV2UKIwKQ0NMMTEgKEQ3KZRocksAaA6IZV2U
KIwOQ0NMMTcgKDIpIChENymUaHJLAGgOiGVdlCiMDkNYQ0wxICgyKSAoRDcplGhySwBoDohlXZQo
jAlDQ0wyIChENymUaHJLAGgOiGVdlCiMCkNYQ0w5IChENymUaHJLAGgOiGVdlCiMC0NYQ0wxMCAo
RDcplGhySwBoDohlXZQojAlDQ0wzIChENymUaHJLAGgOiGVdlCiMCUNDTDQgKEQ3KZRocksAaA6I
ZV2UKIwLQ1hDTDEzIChENymUaHJLAGgOiGVdlCiMCkNYQ0w1IChENymUaHJLAGgOiGVdlCiMDkND
TDIyICgyKSAoRDcplGhySwBoDohlXZQojAZTdHJhaW6UaHZLAIwOQmFsYi9DLCBCYWxiL2OUiWVd
lCiMBkdlbmRlcpRodksAjAFGlIllXZQojAtBZ2UgKHdlZWtzKZRocksAaA6IZV2UKIwOVHVtb3Vy
IChyaWdodCmUaHZLAIwYNFQxLCA0VDEtTHVjMiwgQ1QyNiwgTmlslIllXZQojAlUcmVhdG1lbnSU
aHZLAIxyQ1RMQTRfOV8xMywgTmlsLCBlQ0Y1MDZfZDdfZDhfZDlfMC4xbWcva2csIGVDRjUwNl9k
N19kOF9kOV8wbWcva2csIGVDRjUwNl9kN19kOF9kOV8xbWcva2csIGVDRjUwNl9kN19kOF9kOV8x
MG1nL2tnlIllXZQojA5TcGxlZW4gKG1nKSBEOJRocksAaA6IZV2UKIwUUmlnaHRfdHVtb3VyXyht
ZykgRDiUaHJLAGgOiGVdlCiMD1NwbGVlbiAobWcpIEQxNZRocksAaA6IZV2UKIwVUmlnaHQgVHVt
b3VyIChtZykgRDE1lGhySwBoDohlXZQojAdTYW1wbGU6lGhwjA5TdHJpbmdWYXJpYWJsZZSTlEsC
aA6JZV2UKIwbU2FtcGxlOiBOaWwgbm9ybSBjZWxscyAoRDcplGoIAQAASwJoDollXZQojB1TYW1w
bGUgTmlsIG5vcm1hbGlzZWQgTFAgKEQ3KZRqCAEAAEsCaA6JZV2UKIwXU2FtcGxlIFByaW5mbGFt
IExQIChENymUaggBAABLAmgOiWVdlCiMDFNhbXBsZSBjaGVja5RqCAEAAEsCaA6JZV2UKIwZU2Ft
cGxlIG1ldGEgZGF0YSBhbmQgbWFzc5RqCAEAAEsCaA6JZV2UKIwOU2FtcGxlIGNoZWNrIDKUaggB
AABLAmgOiWVlc2hgSwF1jAphdHRyaWJ1dGVzlChob0sChpRodF2UKIwHTVBUTFZvMpSMB01QVExW
bzOUjAdNUFRMVm80lIwHTVBUTFZvNpSMB01QVExWbzeUjA5NUFRMVm83UElJT1ZvNJSMB1BJSU9W
bzKUjAdQSUlPVm80lGWGlGh5XZRoemGGlGh8XZQojAQ0VDFSlIwFQ1QyNlKUjANOSUyUZYaUaH9d
lGiAYYaUaIJdlCiMAkQ3lIwJRDcgYW5kIDE0lGWGlGiFXZQojAJDMZSMAkMylIwCQzOUjAJDNJSM
AkM1lIwCQzaUjAJDN5RlhpRoiEsChpRoil2UKIwBMJSMATGUZYaUaI1dlChqJgEAAIwFZUMxMDCU
jAZlQzEwMDCUjAdlQzEwMDAwlGWGlGiQSwKGlGiSSwKGlGiUSwKGlGiWSwKGlGiYSwKGlGiaSwKG
lGicSwKGlGieSwKGlGigSwKGlGiiSwKGlGikSwKGlGimSwKGlGioSwKGlGiqSwKGlGisSwKGlGiu
SwKGlGiwSwKGlGiySwKGlGi0SwKGlGi2SwKGlGi4SwKGlGi6SwKGlGi8SwKGlGi+SwKGlGjASwKG
lGjCSwKGlGjESwKGlGjGSwKGlGjISwKGlGjKSwKGlGjMSwKGlGjOSwKGlGjQSwKGlGjSSwKGlGjU
SwKGlGjWSwKGlGjYSwKGlGjaSwKGlGjcSwKGlGjeSwKGlGjgSwKGlGjiSwKGlGjkSwKGlGjmSwKG
lGjoSwKGlGjqSwKGlGjsSwKGlGjuSwKGlGjwXZQojAZCYWxiL0OUjAZCYWxiL2OUZYaUaPNdlGj0
YYaUaPZLAoaUaPhdlCiMAzRUMZSMCDRUMS1MdWMylIwEQ1QyNpSMA05pbJRlhpRo+12UKIwKQ1RM
QTRfOV8xM5RqfAEAAIwYZUNGNTA2X2Q3X2Q4X2Q5XzAuMW1nL2tnlIwWZUNGNTA2X2Q3X2Q4X2Q5
XzBtZy9rZ5SMFmVDRjUwNl9kN19kOF9kOV8xbWcva2eUjBdlQ0Y1MDZfZDdfZDhfZDlfMTBtZy9r
Z5RlhpRo/ksChpRqAAEAAEsChpRqAgEAAEsChpRqBAEAAEsChpR0lIwFbWV0YXOUKGoGAQAASwOG
lGoKAQAASwOGlGoMAQAASwOGlGoOAQAASwOGlGoQAQAASwOGlGoSAQAASwOGlGoUAQAASwOGlHSU
jApjbGFzc192YXJzlCmMEm1vZGlmaWVkX3ZhcmlhYmxlc5RdlHViaGUpgZR9lChoaH2UKIwJdmFy
aWFibGVzlF2UjA1kb21haW5fZWRpdG9ylH2UapkBAABdlChdlCiMBGRhdGWUaHJLAGgOiGVdlCiM
CmV4cGVyaW1lbnSUaHZLAIw7TVBUTFZvNCwgTVBUTFZvNiwgTVBUTFZvNywgTVBUTFZvN1BJSU9W
bzQsIFBJSU9WbzIsIFBJSU9WbzSUiWVdlCiMCXRlY2huaXF1ZZRodksAjAJGQ5SJZV2UKIwMdHVt
b3VyX21vZGVslGh2SwCMEDRUMVIsIENUMjZSLCBOSUyUiWVdlCiMBnRpc3N1ZZRodksAjANCbGSU
iWVdlCiMA2RheZRodksAjAlENyBhbmQgMTSUiWVdlCiMBGNhZ2WUaHZLAIwaQzEsIEMyLCBDMywg
QzQsIEM1LCBDNiwgQzeUiWVdlCiMBnNhbXBsZZRocksAaA6IZV2UKIwGdHVtb3VylGh2SwCMBDAs
IDGUiGVdlCiMCXRyZWF0bWVudJRodksAjBtOSUwsIGVDMTAwLCBlQzEwMDAsIGVDMTAwMDCUiWVd
lCiMBUJlYWRzlGhySwBoDohlXZQojAZTdHJhaW6UaHZLAIwOQmFsYi9DLCBCYWxiL2OUiWVdlCiM
BkdlbmRlcpRodksAaPSJZV2UKIwLQWdlICh3ZWVrcymUaHJLAGgOiGVdlCiMDlR1bW91ciAocmln
aHQplGh2SwCMGDRUMSwgNFQxLUx1YzIsIENUMjYsIE5pbJSJZV2UKIwJVHJlYXRtZW50lGh2SwCM
ckNUTEE0XzlfMTMsIE5pbCwgZUNGNTA2X2Q3X2Q4X2Q5XzAuMW1nL2tnLCBlQ0Y1MDZfZDdfZDhf
ZDlfMG1nL2tnLCBlQ0Y1MDZfZDdfZDhfZDlfMW1nL2tnLCBlQ0Y1MDZfZDdfZDhfZDlfMTBtZy9r
Z5SJZV2UKIwLQmVhZHMgKEQxNCmUaHJLAGgOiGVdlCiMEExldWtvY3l0ZXMgKEQxNCmUaHJLAGgO
iGVdlCiMFkVvc2lub3BoaWxzIChGUykgKEQxNCmUaHJLAGgOiGVdlCiMFkx5bXBob2N5dGVzIChG
UykgKEQxNCmUaHJLAGgOiGVdlCiMGE15ZWxvaWQgY2VsbHMgKEZTKSAoRDE0KZRocksAaA6IZV2U
KIwNQiBjZWxscyAoRDE0KZRocksAaA6IZV2UKIwRQ0Q0IFQgY2VsbHMgKEQxNCmUaHJLAGgOiGVd
lCiMEVRyZWdzIFBELTErIChEMTQplGhySwBoDohlXZQojBFDRDggVCBjZWxscyAoRDE0KZRocksA
aA6IZV2UKIwXQ0Q4IFQgY2VsbHMgTHk2QysgKEQxNCmUaHJLAGgOiGVdlCiMDk5LIGNlbGxzIChE
MTQplGhySwBoDohlXZQojBROSyBjZWxscyBMeTZDKyAoRDE0KZRocksAaA6IZV2UKIwRRW9zaW5v
cGhpbHMgKEQxNCmUaHJLAGgOiGVdlCiMEE1hY3JvcGhhZ2UgKEQxNCmUaHJLAGgOiGVdlCiMCERD
IChEMTQplGhySwBoDohlXZQojA9EQyBQRC1MMSsgKEQxNCmUaHJLAGgOiGVdlCiMFENEMTFiKyBM
eTZDX0ctIChEMTQplGhySwBoDohlXZQojBtDRDExYisgTHk2Q19HLSBQRC1MMSsgKEQxNCmUaHJL
AGgOiGVdlCiMGkNEMTFiKyBMeTZDaW50IEx5NkctIChEMTQplGhySwBoDohlXZQojA9Nb25vY3l0
ZXMgKEQxNCmUaHJLAGgOiGVdlCiMEU5ldXRyb3BoaWxzIChEMTQplGhySwBoDohlXZQojA9DWENM
MSAoMSkgKEQxNCmUaHJLAGgOiGVdlCiMDFRHRi1iMSAoRDE0KZRocksAaA6IZV2UKIwLSUwtMTgg
KEQxNCmUaHJLAGgOiGVdlCiMC0lMLTIzIChEMTQplGhySwBoDohlXZQojA9DQ0wyMiAoMSkgKEQx
NCmUaHJLAGgOiGVdlCiMC0lMLTEwIChEMTQplGhySwBoDohlXZQojA5JTC0xMnA3MCAoRDE0KZRo
cksAaA6IZV2UKIwKSUwtNiAoRDE0KZRocksAaA6IZV2UKIwLVE5GLWEgKEQxNCmUaHJLAGgOiGVd
lCiMC0ctQ1NGIChEMTQplGhySwBoDohlXZQojA9DQ0wxNyAoMSkgKEQxNCmUaHJLAGgOiGVdlCiM
DklMLTEycDQwIChEMTQplGhySwBoDohlXZQojAtJTC0xYiAoRDE0KZRocksAaA6IZV2UKIwKQ0NM
NSAoRDE0KZRocksAaA6IZV2UKIwLQ0NMMjAgKEQxNCmUaHJLAGgOiGVdlCiMC0NDTDExIChEMTQp
lGhySwBoDohlXZQojA9DQ0wxNyAoMikgKEQxNCmUaHJLAGgOiGVdlCiMD0NYQ0wxICgyKSAoRDE0
KZRocksAaA6IZV2UKIwKQ0NMMiAoRDE0KZRocksAaA6IZV2UKIwLQ1hDTDkgKEQxNCmUaHJLAGgO
iGVdlCiMDENYQ0wxMCAoRDE0KZRocksAaA6IZV2UKIwKQ0NMMyAoRDE0KZRocksAaA6IZV2UKIwK
Q0NMNCAoRDE0KZRocksAaA6IZV2UKIwMQ1hDTDEzIChEMTQplGhySwBoDohlXZQojAtDWENMNSAo
RDE0KZRocksAaA6IZV2UKIwPQ0NMMjIgKDIpIChEMTQplGhySwBoDohlXZQojA9TcGxlZW4gKG1n
KSBEMTWUaHJLAGgOiGVdlCiMFVJpZ2h0IFR1bW91ciAobWcpIEQxNZRocksAaA6IZV2UKIwHU2Ft
cGxlOpRqCAEAAEsCaA6JZV2UKIwbU2FtcGxlOiBOaWwgbm9ybSBjZWxscyAoRDcplGoIAQAASwJo
DollXZQojA5TYW1wbGUgY2hlY2sgMpRqCAEAAEsCaA6JZV2UKIwNU2FtcGxlOiAoRDE0KZRqCAEA
AEsCaA6JZV2UKIwcU2FtcGxlOiBOaWwgbm9ybSBjZWxscyAoRDE0KZRqCAEAAEsCaA6JZV2UKIwe
U2FtcGxlIE5pbCBub3JtYWxpc2VkIExQIChEMTQplGoIAQAASwJoDollXZQojBhTYW1wbGUgUHJp
bmZsYW0gTFAgKEQxNCmUaggBAABLAmgOiWVdlCiMDlNhbXBsZSBjaGVjayAzlGoIAQAASwJoDoll
ZXNoYEsBdWoVAQAAKGqfAQAASwKGlGqhAQAAXZQojAdNUFRMVm80lIwHTVBUTFZvNpSMB01QVExW
bzeUjA5NUFRMVm83UElJT1ZvNJSMB1BJSU9WbzKUjAdQSUlPVm80lGWGlGqkAQAAXZRqpQEAAGGG
lGqnAQAAXZQojAQ0VDFSlIwFQ1QyNlKUjANOSUyUZYaUaqoBAABdlGqrAQAAYYaUaq0BAABdlGqu
AQAAYYaUarABAABdlCiMAkMxlIwCQzKUjAJDM5SMAkM0lIwCQzWUjAJDNpSMAkM3lGWGlGqzAQAA
SwKGlGq1AQAAXZQoajkBAABqOgEAAGWGlGq4AQAAXZQoakkCAACMBWVDMTAwlIwGZUMxMDAwlIwH
ZUMxMDAwMJRlhpRquwEAAEsChpRqvQEAAF2UKIwGQmFsYi9DlIwGQmFsYi9jlGWGlGrAAQAAXZRo
9GGGlGrCAQAASwKGlGrEAQAAXZQojAM0VDGUjAg0VDEtTHVjMpSMBENUMjaUjANOaWyUZYaUascB
AABdlCiMCkNUTEE0XzlfMTOUamwCAACMGGVDRjUwNl9kN19kOF9kOV8wLjFtZy9rZ5SMFmVDRjUw
Nl9kN19kOF9kOV8wbWcva2eUjBZlQ0Y1MDZfZDdfZDhfZDlfMW1nL2tnlIwXZUNGNTA2X2Q3X2Q4
X2Q5XzEwbWcva2eUZYaUasoBAABLAoaUaswBAABLAoaUas4BAABLAoaUatABAABLAoaUatIBAABL
AoaUatQBAABLAoaUatYBAABLAoaUatgBAABLAoaUatoBAABLAoaUatwBAABLAoaUat4BAABLAoaU
auABAABLAoaUauIBAABLAoaUauQBAABLAoaUauYBAABLAoaUaugBAABLAoaUauoBAABLAoaUauwB
AABLAoaUau4BAABLAoaUavABAABLAoaUavIBAABLAoaUavQBAABLAoaUavYBAABLAoaUavgBAABL
AoaUavoBAABLAoaUavwBAABLAoaUav4BAABLAoaUagACAABLAoaUagICAABLAoaUagQCAABLAoaU
agYCAABLAoaUaggCAABLAoaUagoCAABLAoaUagwCAABLAoaUag4CAABLAoaUahACAABLAoaUahIC
AABLAoaUahQCAABLAoaUahYCAABLAoaUahgCAABLAoaUahoCAABLAoaUahwCAABLAoaUah4CAABL
AoaUaiACAABLAoaUaiICAABLAoaUaiQCAABLAoaUaiYCAABLAoaUaigCAABLAoaUaioCAABLAoaU
dJRqigEAAChqLAIAAEsDhpRqLgIAAEsDhpRqMAIAAEsDhpRqMgIAAEsDhpRqNAIAAEsDhpRqNgIA
AEsDhpRqOAIAAEsDhpRqOgIAAEsDhpR0lGqTAQAAKWqUAQAAXZR1YmV1Lg==
</properties>
		<properties node_id="1" format="pickle">gASVkAwAAAAAAAB9lCiMC2F1dG9fY29tbWl0lIiMEmNvbnRyb2xBcmVhVmlzaWJsZZSIjBBwdXJn
ZV9hdHRyaWJ1dGVzlImMDXB1cmdlX2NsYXNzZXOUiYwTc2F2ZWRXaWRnZXRHZW9tZXRyeZRDQgHZ
0MsAAwAAAAABkAAAALEAAAQPAAACpgAAAZAAAADHAAAEDwAAAqYAAAAAAAAAAAWgAAABkAAAAMcA
AAQPAAACppSMEHVwZGF0ZV9vbl9jaGFuZ2WUiIwLX192ZXJzaW9uX1+USwKMEGNvbnRleHRfc2V0
dGluZ3OUXZQojBVvcmFuZ2V3aWRnZXQuc2V0dGluZ3OUjAdDb250ZXh0lJOUKYGUfZQojAZ2YWx1
ZXOUfZQojApjb25kaXRpb25zlF2UKCiMA2RheZRLAUsAXZSMCUQ3IGFuZCAxNJRhdJQojAx0dW1v
dXJfbW9kZWyUSwFLAF2UjAVDVDI2UpRhdJRlaAhLAnWMCmF0dHJpYnV0ZXOUfZQojARkYXRllEsC
jApleHBlcmltZW50lEsBjAl0ZWNobmlxdWWUSwGMDHR1bW91cl9tb2RlbJRLAYwGdGlzc3VllEsB
jANkYXmUSwGMBGNhZ2WUSwGMBnNhbXBsZZRLAowGdHVtb3VylEsBjAl0cmVhdG1lbnSUSwGMBUJl
YWRzlEsCjApCZWFkcyAoRDcplEsCjA9MZXVrb2N5dGVzIChENymUSwKMFUVvc2lub3BoaWxzIChG
UykgKEQ3KZRLAowVTHltcGhvY3l0ZXMgKEZTKSAoRDcplEsCjBdNeWVsb2lkIGNlbGxzIChGUykg
KEQ3KZRLAowMQiBjZWxscyAoRDcplEsCjBBDRDQgVCBjZWxscyAoRDcplEsCjBBUcmVncyBQRC0x
KyAoRDcplEsCjBBDRDggVCBjZWxscyAoRDcplEsCjBZDRDggVCBjZWxscyBMeTZDKyAoRDcplEsC
jA1OSyBjZWxscyAoRDcplEsCjBNOSyBjZWxscyBMeTZDKyAoRDcplEsCjBBFb3Npbm9waGlscyAo
RDcplEsCjA9NYWNyb3BoYWdlIChENymUSwKMB0RDIChENymUSwKMDkRDIFBELUwxKyAoRDcplEsC
jBNDRDExYisgTHk2Q19HLSAoRDcplEsCjBpDRDExYisgTHk2Q19HLSBQRC1MMSsgKEQ3KZRLAowZ
Q0QxMWIrIEx5NkNpbnQgTHk2Ry0gKEQ3KZRLAowOTW9ub2N5dGVzIChENymUSwKMEE5ldXRyb3Bo
aWxzIChENymUSwKMDkNYQ0wxICgxKSAoRDcplEsCjAtUR0YtYjEgKEQ3KZRLAowKSUwtMTggKEQ3
KZRLAowKSUwtMjMgKEQ3KZRLAowOQ0NMMjIgKDEpIChENymUSwKMCklMLTEwIChENymUSwKMDUlM
LTEycDcwIChENymUSwKMCUlMLTYgKEQ3KZRLAowKVE5GLWEgKEQ3KZRLAowKRy1DU0YgKEQ3KZRL
AowOQ0NMMTcgKDEpIChENymUSwKMDUlMLTEycDQwIChENymUSwKMCklMLTFiIChENymUSwKMCUND
TDUgKEQ3KZRLAowKQ0NMMjAgKEQ3KZRLAowKQ0NMMTEgKEQ3KZRLAowOQ0NMMTcgKDIpIChENymU
SwKMDkNYQ0wxICgyKSAoRDcplEsCjAlDQ0wyIChENymUSwKMCkNYQ0w5IChENymUSwKMC0NYQ0wx
MCAoRDcplEsCjAlDQ0wzIChENymUSwKMCUNDTDQgKEQ3KZRLAowLQ1hDTDEzIChENymUSwKMCkNY
Q0w1IChENymUSwKMDkNDTDIyICgyKSAoRDcplEsCjAZTdHJhaW6USwGMBkdlbmRlcpRLAYwLQWdl
ICh3ZWVrcymUSwKMDlR1bW91ciAocmlnaHQplEsBjAlUcmVhdG1lbnSUSwGMDlNwbGVlbiAobWcp
IEQ4lEsCjBRSaWdodF90dW1vdXJfKG1nKSBEOJRLAowPU3BsZWVuIChtZykgRDE1lEsCjBVSaWdo
dCBUdW1vdXIgKG1nKSBEMTWUSwJ1jAVtZXRhc5R9lCiMB1NhbXBsZTqUSwOMG1NhbXBsZTogTmls
IG5vcm0gY2VsbHMgKEQ3KZRLA4wdU2FtcGxlIE5pbCBub3JtYWxpc2VkIExQIChENymUSwOMF1Nh
bXBsZSBQcmluZmxhbSBMUCAoRDcplEsDjAxTYW1wbGUgY2hlY2uUSwOMGVNhbXBsZSBtZXRhIGRh
dGEgYW5kIG1hc3OUSwOMDlNhbXBsZSBjaGVjayAylEsDdXViaA0pgZR9lChoEH2UKIwKY29uZGl0
aW9uc5RdlCgojAx0dW1vdXJfbW9kZWyUSwFLAF2UjAQ0VDFSlGF0lCiMA2RheZRLAUsAXZSMCUQ3
IGFuZCAxNJRhdJRlaAhLAnVoHH2UKIwEZGF0ZZRLAowKZXhwZXJpbWVudJRLAYwJdGVjaG5pcXVl
lEsBjAx0dW1vdXJfbW9kZWyUSwGMBnRpc3N1ZZRLAYwDZGF5lEsBjARjYWdllEsBjAZzYW1wbGWU
SwKMBnR1bW91cpRLAYwJdHJlYXRtZW50lEsBjAVCZWFkc5RLAowGU3RyYWlulEsBjAZHZW5kZXKU
SwGMC0FnZSAod2Vla3MplEsCjA5UdW1vdXIgKHJpZ2h0KZRLAYwJVHJlYXRtZW50lEsBjAtCZWFk
cyAoRDE0KZRLAowQTGV1a29jeXRlcyAoRDE0KZRLAowWRW9zaW5vcGhpbHMgKEZTKSAoRDE0KZRL
AowWTHltcGhvY3l0ZXMgKEZTKSAoRDE0KZRLAowYTXllbG9pZCBjZWxscyAoRlMpIChEMTQplEsC
jA1CIGNlbGxzIChEMTQplEsCjBFDRDQgVCBjZWxscyAoRDE0KZRLAowRVHJlZ3MgUEQtMSsgKEQx
NCmUSwKMEUNEOCBUIGNlbGxzIChEMTQplEsCjBdDRDggVCBjZWxscyBMeTZDKyAoRDE0KZRLAowO
TksgY2VsbHMgKEQxNCmUSwKMFE5LIGNlbGxzIEx5NkMrIChEMTQplEsCjBFFb3Npbm9waGlscyAo
RDE0KZRLAowQTWFjcm9waGFnZSAoRDE0KZRLAowIREMgKEQxNCmUSwKMD0RDIFBELUwxKyAoRDE0
KZRLAowUQ0QxMWIrIEx5NkNfRy0gKEQxNCmUSwKMG0NEMTFiKyBMeTZDX0ctIFBELUwxKyAoRDE0
KZRLAowaQ0QxMWIrIEx5NkNpbnQgTHk2Ry0gKEQxNCmUSwKMD01vbm9jeXRlcyAoRDE0KZRLAowR
TmV1dHJvcGhpbHMgKEQxNCmUSwKMD0NYQ0wxICgxKSAoRDE0KZRLAowMVEdGLWIxIChEMTQplEsC
jAtJTC0xOCAoRDE0KZRLAowLSUwtMjMgKEQxNCmUSwKMD0NDTDIyICgxKSAoRDE0KZRLAowLSUwt
MTAgKEQxNCmUSwKMDklMLTEycDcwIChEMTQplEsCjApJTC02IChEMTQplEsCjAtUTkYtYSAoRDE0
KZRLAowLRy1DU0YgKEQxNCmUSwKMD0NDTDE3ICgxKSAoRDE0KZRLAowOSUwtMTJwNDAgKEQxNCmU
SwKMC0lMLTFiIChEMTQplEsCjApDQ0w1IChEMTQplEsCjAtDQ0wyMCAoRDE0KZRLAowLQ0NMMTEg
KEQxNCmUSwKMD0NDTDE3ICgyKSAoRDE0KZRLAowPQ1hDTDEgKDIpIChEMTQplEsCjApDQ0wyIChE
MTQplEsCjAtDWENMOSAoRDE0KZRLAowMQ1hDTDEwIChEMTQplEsCjApDQ0wzIChEMTQplEsCjApD
Q0w0IChEMTQplEsCjAxDWENMMTMgKEQxNCmUSwKMC0NYQ0w1IChEMTQplEsCjA9DQ0wyMiAoMikg
KEQxNCmUSwKMD1NwbGVlbiAobWcpIEQxNZRLAowVUmlnaHQgVHVtb3VyIChtZykgRDE1lEsCdWhh
fZQojAdTYW1wbGU6lEsDjBtTYW1wbGU6IE5pbCBub3JtIGNlbGxzIChENymUSwOMDlNhbXBsZSBj
aGVjayAylEsDjA1TYW1wbGU6IChEMTQplEsDjBxTYW1wbGU6IE5pbCBub3JtIGNlbGxzIChEMTQp
lEsDjB5TYW1wbGUgTmlsIG5vcm1hbGlzZWQgTFAgKEQxNCmUSwOMGFNhbXBsZSBQcmluZmxhbSBM
UCAoRDE0KZRLA4wOU2FtcGxlIGNoZWNrIDOUSwN1dWJldS4=
</properties>
		<properties node_id="2" format="pickle">gASVdyoAAAAAAAB9lCiMC2F1dG9fY29tbWl0lIiMEmNvbnRyb2xBcmVhVmlzaWJsZZSIjBNpZ25v
cmVfbmV3X2ZlYXR1cmVzlImME3NhdmVkV2lkZ2V0R2VvbWV0cnmUQ0IB2dDLAAMAAP//9ggAAADX
///4hwAAAtL///YIAAAA8///+IcAAALSAAAAAQAAAAAUAP//9ggAAADz///4hwAAAtKUjBJ1c2Vf
aW5wdXRfZmVhdHVyZXOUiYwLX192ZXJzaW9uX1+USwGMEGNvbnRleHRfc2V0dGluZ3OUXZQojBVv
cmFuZ2V3aWRnZXQuc2V0dGluZ3OUjAdDb250ZXh0lJOUKYGUfZQojAZ2YWx1ZXOUfZQojBFkb21h
aW5fcm9sZV9oaW50c5R9lCiMDk1vbm9jeXRlcyAoRDcplEsChpSMCWF0dHJpYnV0ZZRLAIaUjApH
LUNTRiAoRDcplEsChpRoFUsBhpSMEE5ldXRyb3BoaWxzIChENymUSwKGlGgVSwKGlIwTQ0QxMWIr
IEx5NkNfRy0gKEQ3KZRLAoaUaBVLA4aUjA5DWENMMSAoMSkgKEQ3KZRLAoaUaBVLBIaUjAlJTC02
IChENymUSwKGlGgVSwWGlIwPTGV1a29jeXRlcyAoRDcplEsChpRoFUsGhpSMFUVvc2lub3BoaWxz
IChGUykgKEQ3KZRLAoaUaBVLB4aUjBVMeW1waG9jeXRlcyAoRlMpIChENymUSwKGlGgVSwiGlIwX
TXllbG9pZCBjZWxscyAoRlMpIChENymUSwKGlGgVSwmGlIwMQiBjZWxscyAoRDcplEsChpRoFUsK
hpSMEENENCBUIGNlbGxzIChENymUSwKGlGgVSwuGlIwQVHJlZ3MgUEQtMSsgKEQ3KZRLAoaUaBVL
DIaUjBBDRDggVCBjZWxscyAoRDcplEsChpRoFUsNhpSMFkNEOCBUIGNlbGxzIEx5NkMrIChENymU
SwKGlGgVSw6GlIwNTksgY2VsbHMgKEQ3KZRLAoaUaBVLD4aUjBNOSyBjZWxscyBMeTZDKyAoRDcp
lEsChpRoFUsQhpSMEEVvc2lub3BoaWxzIChENymUSwKGlGgVSxGGlIwPTWFjcm9waGFnZSAoRDcp
lEsChpRoFUsShpSMB0RDIChENymUSwKGlGgVSxOGlIwOREMgUEQtTDErIChENymUSwKGlGgVSxSG
lIwaQ0QxMWIrIEx5NkNfRy0gUEQtTDErIChENymUSwKGlGgVSxWGlIwZQ0QxMWIrIEx5NkNpbnQg
THk2Ry0gKEQ3KZRLAoaUaBVLFoaUjAtUR0YtYjEgKEQ3KZRLAoaUaBVLF4aUjApJTC0xOCAoRDcp
lEsChpRoFUsYhpSMCklMLTIzIChENymUSwKGlGgVSxmGlIwOQ0NMMjIgKDEpIChENymUSwKGlGgV
SxqGlIwKSUwtMTAgKEQ3KZRLAoaUaBVLG4aUjA1JTC0xMnA3MCAoRDcplEsChpRoFUschpSMClRO
Ri1hIChENymUSwKGlGgVSx2GlIwOQ0NMMTcgKDEpIChENymUSwKGlGgVSx6GlIwNSUwtMTJwNDAg
KEQ3KZRLAoaUaBVLH4aUjApJTC0xYiAoRDcplEsChpRoFUsghpSMCUNDTDUgKEQ3KZRLAoaUaBVL
IYaUjApDQ0wyMCAoRDcplEsChpRoFUsihpSMCkNDTDExIChENymUSwKGlGgVSyOGlIwOQ0NMMTcg
KDIpIChENymUSwKGlGgVSySGlIwOQ1hDTDEgKDIpIChENymUSwKGlGgVSyWGlIwJQ0NMMiAoRDcp
lEsChpRoFUsmhpSMCkNYQ0w5IChENymUSwKGlGgVSyeGlIwLQ1hDTDEwIChENymUSwKGlGgVSyiG
lIwJQ0NMMyAoRDcplEsChpRoFUsphpSMCUNDTDQgKEQ3KZRLAoaUaBVLKoaUjAtDWENMMTMgKEQ3
KZRLAoaUaBVLK4aUjApDWENMNSAoRDcplEsChpRoFUsshpSMDkNDTDIyICgyKSAoRDcplEsChpRo
FUsthpSMFVJpZ2h0IFR1bW91ciAobWcpIEQxNZRLAoaUjAVjbGFzc5RLAIaUjAdTYW1wbGU6lEsD
hpSMBG1ldGGUSwCGlIwKZXhwZXJpbWVudJRLAYaUaKRLAYaUjBtTYW1wbGU6IE5pbCBub3JtIGNl
bGxzIChENymUSwOGlGikSwKGlIwdU2FtcGxlIE5pbCBub3JtYWxpc2VkIExQIChENymUSwOGlGik
SwOGlIwDZGF5lEsBhpRopEsEhpSMF1NhbXBsZSBQcmluZmxhbSBMUCAoRDcplEsDhpRopEsFhpSM
DFNhbXBsZSBjaGVja5RLA4aUaKRLBoaUjBlTYW1wbGUgbWV0YSBkYXRhIGFuZCBtYXNzlEsDhpRo
pEsHhpSMDlNhbXBsZSBjaGVjayAylEsDhpRopEsIhpSMDlR1bW91ciAocmlnaHQplEsBhpRopEsJ
hpSMBGNhZ2WUSwGGlGikSwqGlIwEZGF0ZZRLAoaUaKRLC4aUjAZzYW1wbGWUSwKGlGikSwyGlIwG
dHVtb3VylEsBhpRopEsNhpSMBnRpc3N1ZZRLAYaUaKRLDoaUjAl0ZWNobmlxdWWUSwGGlGikSw+G
lIwJVHJlYXRtZW50lEsBhpRopEsQhpSMBlN0cmFpbpRLAYaUaKRLEYaUjAZHZW5kZXKUSwGGlGik
SxKGlIwLQWdlICh3ZWVrcymUSwKGlGikSxOGlIwUUmlnaHRfdHVtb3VyXyhtZykgRDiUSwKGlGik
SxSGlIwPU3BsZWVuIChtZykgRDE1lEsChpRopEsVhpSMDlNwbGVlbiAobWcpIEQ4lEsChpRopEsW
hpSMCXRyZWF0bWVudJRLAYaUaKRLF4aUjAVCZWFkc5RLAoaUaKRLGIaUjApCZWFkcyAoRDcplEsC
hpRopEsZhpSMDHR1bW91cl9tb2RlbJRLAYaUaKRLGoaUdUr+////hpRoB0sBdYwKYXR0cmlidXRl
c5R9lCiMBGRhdGWUSwKMCmV4cGVyaW1lbnSUSwGMCXRlY2huaXF1ZZRLAYwMdHVtb3VyX21vZGVs
lEsBjAZ0aXNzdWWUSwGMA2RheZRLAYwEY2FnZZRLAYwGc2FtcGxllEsCjAZ0dW1vdXKUSwGMCXRy
ZWF0bWVudJRLAYwFQmVhZHOUSwKMCkJlYWRzIChENymUSwKMD0xldWtvY3l0ZXMgKEQ3KZRLAowV
RW9zaW5vcGhpbHMgKEZTKSAoRDcplEsCjBVMeW1waG9jeXRlcyAoRlMpIChENymUSwKMF015ZWxv
aWQgY2VsbHMgKEZTKSAoRDcplEsCjAxCIGNlbGxzIChENymUSwKMEENENCBUIGNlbGxzIChENymU
SwKMEFRyZWdzIFBELTErIChENymUSwKMEENEOCBUIGNlbGxzIChENymUSwKMFkNEOCBUIGNlbGxz
IEx5NkMrIChENymUSwKMDU5LIGNlbGxzIChENymUSwKME05LIGNlbGxzIEx5NkMrIChENymUSwKM
EEVvc2lub3BoaWxzIChENymUSwKMD01hY3JvcGhhZ2UgKEQ3KZRLAowHREMgKEQ3KZRLAowOREMg
UEQtTDErIChENymUSwKME0NEMTFiKyBMeTZDX0ctIChENymUSwKMGkNEMTFiKyBMeTZDX0ctIFBE
LUwxKyAoRDcplEsCjBlDRDExYisgTHk2Q2ludCBMeTZHLSAoRDcplEsCjA5Nb25vY3l0ZXMgKEQ3
KZRLAowQTmV1dHJvcGhpbHMgKEQ3KZRLAowOQ1hDTDEgKDEpIChENymUSwKMC1RHRi1iMSAoRDcp
lEsCjApJTC0xOCAoRDcplEsCjApJTC0yMyAoRDcplEsCjA5DQ0wyMiAoMSkgKEQ3KZRLAowKSUwt
MTAgKEQ3KZRLAowNSUwtMTJwNzAgKEQ3KZRLAowJSUwtNiAoRDcplEsCjApUTkYtYSAoRDcplEsC
jApHLUNTRiAoRDcplEsCjA5DQ0wxNyAoMSkgKEQ3KZRLAowNSUwtMTJwNDAgKEQ3KZRLAowKSUwt
MWIgKEQ3KZRLAowJQ0NMNSAoRDcplEsCjApDQ0wyMCAoRDcplEsCjApDQ0wxMSAoRDcplEsCjA5D
Q0wxNyAoMikgKEQ3KZRLAowOQ1hDTDEgKDIpIChENymUSwKMCUNDTDIgKEQ3KZRLAowKQ1hDTDkg
KEQ3KZRLAowLQ1hDTDEwIChENymUSwKMCUNDTDMgKEQ3KZRLAowJQ0NMNCAoRDcplEsCjAtDWENM
MTMgKEQ3KZRLAowKQ1hDTDUgKEQ3KZRLAowOQ0NMMjIgKDIpIChENymUSwKMBlN0cmFpbpRLAYwG
R2VuZGVylEsBjAtBZ2UgKHdlZWtzKZRLAowOVHVtb3VyIChyaWdodCmUSwGMCVRyZWF0bWVudJRL
AYwOU3BsZWVuIChtZykgRDiUSwKMFFJpZ2h0X3R1bW91cl8obWcpIEQ4lEsCjA9TcGxlZW4gKG1n
KSBEMTWUSwKMFVJpZ2h0IFR1bW91ciAobWcpIEQxNZRLAnWMBW1ldGFzlH2UKIwHU2FtcGxlOpRL
A4wbU2FtcGxlOiBOaWwgbm9ybSBjZWxscyAoRDcplEsDjB1TYW1wbGUgTmlsIG5vcm1hbGlzZWQg
TFAgKEQ3KZRLA4wXU2FtcGxlIFByaW5mbGFtIExQIChENymUSwOMDFNhbXBsZSBjaGVja5RLA4wZ
U2FtcGxlIG1ldGEgZGF0YSBhbmQgbWFzc5RLA4wOU2FtcGxlIGNoZWNrIDKUSwN1dWJoDCmBlH2U
KGgPfZQojBFkb21haW5fcm9sZV9oaW50c5R9lCiMEExldWtvY3l0ZXMgKEQxNCmUSwKGlIwJYXR0
cmlidXRllEsAhpSMFkVvc2lub3BoaWxzIChGUykgKEQxNCmUSwKGlGpKAQAASwGGlIwWTHltcGhv
Y3l0ZXMgKEZTKSAoRDE0KZRLAoaUakoBAABLAoaUjBhNeWVsb2lkIGNlbGxzIChGUykgKEQxNCmU
SwKGlGpKAQAASwOGlIwNQiBjZWxscyAoRDE0KZRLAoaUakoBAABLBIaUjBFDRDQgVCBjZWxscyAo
RDE0KZRLAoaUakoBAABLBYaUjBFUcmVncyBQRC0xKyAoRDE0KZRLAoaUakoBAABLBoaUjBFDRDgg
VCBjZWxscyAoRDE0KZRLAoaUakoBAABLB4aUjBdDRDggVCBjZWxscyBMeTZDKyAoRDE0KZRLAoaU
akoBAABLCIaUjA5OSyBjZWxscyAoRDE0KZRLAoaUakoBAABLCYaUjBROSyBjZWxscyBMeTZDKyAo
RDE0KZRLAoaUakoBAABLCoaUjBFFb3Npbm9waGlscyAoRDE0KZRLAoaUakoBAABLC4aUjBBNYWNy
b3BoYWdlIChEMTQplEsChpRqSgEAAEsMhpSMCERDIChEMTQplEsChpRqSgEAAEsNhpSMD0RDIFBE
LUwxKyAoRDE0KZRLAoaUakoBAABLDoaUjBRDRDExYisgTHk2Q19HLSAoRDE0KZRLAoaUakoBAABL
D4aUjBtDRDExYisgTHk2Q19HLSBQRC1MMSsgKEQxNCmUSwKGlGpKAQAASxCGlIwaQ0QxMWIrIEx5
NkNpbnQgTHk2Ry0gKEQxNCmUSwKGlGpKAQAASxGGlIwPTW9ub2N5dGVzIChEMTQplEsChpRqSgEA
AEsShpSMEU5ldXRyb3BoaWxzIChEMTQplEsChpRqSgEAAEsThpSMD0NYQ0wxICgxKSAoRDE0KZRL
AoaUakoBAABLFIaUjAxUR0YtYjEgKEQxNCmUSwKGlGpKAQAASxWGlIwLSUwtMTggKEQxNCmUSwKG
lGpKAQAASxaGlIwLSUwtMjMgKEQxNCmUSwKGlGpKAQAASxeGlIwPQ0NMMjIgKDEpIChEMTQplEsC
hpRqSgEAAEsYhpSMC0lMLTEwIChEMTQplEsChpRqSgEAAEsZhpSMDklMLTEycDcwIChEMTQplEsC
hpRqSgEAAEsahpSMCklMLTYgKEQxNCmUSwKGlGpKAQAASxuGlIwLVE5GLWEgKEQxNCmUSwKGlGpK
AQAASxyGlIwLRy1DU0YgKEQxNCmUSwKGlGpKAQAASx2GlIwPQ0NMMTcgKDEpIChEMTQplEsChpRq
SgEAAEsehpSMDklMLTEycDQwIChEMTQplEsChpRqSgEAAEsfhpSMC0lMLTFiIChEMTQplEsChpRq
SgEAAEsghpSMCkNDTDUgKEQxNCmUSwKGlGpKAQAASyGGlIwLQ0NMMjAgKEQxNCmUSwKGlGpKAQAA
SyKGlIwLQ0NMMTEgKEQxNCmUSwKGlGpKAQAASyOGlIwPQ0NMMTcgKDIpIChEMTQplEsChpRqSgEA
AEskhpSMD0NYQ0wxICgyKSAoRDE0KZRLAoaUakoBAABLJYaUjApDQ0wyIChEMTQplEsChpRqSgEA
AEsmhpSMC0NYQ0w5IChEMTQplEsChpRqSgEAAEsnhpSMDENYQ0wxMCAoRDE0KZRLAoaUakoBAABL
KIaUjApDQ0wzIChEMTQplEsChpRqSgEAAEsphpSMCkNDTDQgKEQxNCmUSwKGlGpKAQAASyqGlIwM
Q1hDTDEzIChEMTQplEsChpRqSgEAAEsrhpSMC0NYQ0w1IChEMTQplEsChpRqSgEAAEsshpSMD0ND
TDIyICgyKSAoRDE0KZRLAoaUakoBAABLLYaUjBVSaWdodCBUdW1vdXIgKG1nKSBEMTWUSwKGlIwF
Y2xhc3OUSwCGlIwHU2FtcGxlOpRLA4aUjARtZXRhlEsAhpSMG1NhbXBsZTogTmlsIG5vcm0gY2Vs
bHMgKEQ3KZRLA4aUatkBAABLAYaUjA5TYW1wbGUgY2hlY2sgMpRLA4aUatkBAABLAoaUjA1TYW1w
bGU6IChEMTQplEsDhpRq2QEAAEsDhpSMHFNhbXBsZTogTmlsIG5vcm0gY2VsbHMgKEQxNCmUSwOG
lGrZAQAASwSGlIweU2FtcGxlIE5pbCBub3JtYWxpc2VkIExQIChEMTQplEsDhpRq2QEAAEsFhpSM
GFNhbXBsZSBQcmluZmxhbSBMUCAoRDE0KZRLA4aUatkBAABLBoaUjA5TYW1wbGUgY2hlY2sgM5RL
A4aUatkBAABLB4aUjARkYXRllEsChpRq2QEAAEsIhpSMCmV4cGVyaW1lbnSUSwGGlGrZAQAASwmG
lIwJdGVjaG5pcXVllEsBhpRq2QEAAEsKhpSMBnRpc3N1ZZRLAYaUatkBAABLC4aUjANkYXmUSwGG
lGrZAQAASwyGlIwEY2FnZZRLAYaUatkBAABLDYaUjAZzYW1wbGWUSwKGlGrZAQAASw6GlIwGdHVt
b3VylEsBhpRq2QEAAEsPhpSMCXRyZWF0bWVudJRLAYaUatkBAABLEIaUjAVCZWFkc5RLAoaUatkB
AABLEYaUjAZTdHJhaW6USwGGlGrZAQAASxKGlIwGR2VuZGVylEsBhpRq2QEAAEsThpSMC0FnZSAo
d2Vla3MplEsChpRq2QEAAEsUhpSMDlR1bW91ciAocmlnaHQplEsBhpRq2QEAAEsVhpSMCVRyZWF0
bWVudJRLAYaUatkBAABLFoaUjA9TcGxlZW4gKG1nKSBEMTWUSwKGlGrZAQAASxeGlIwLQmVhZHMg
KEQxNCmUSwKGlGrZAQAASxiGlIwMdHVtb3VyX21vZGVslEsBhpRq2QEAAEsZhpR1Sv7///+GlGgH
SwF1aPV9lCiMBGRhdGWUSwKMCmV4cGVyaW1lbnSUSwGMCXRlY2huaXF1ZZRLAYwMdHVtb3VyX21v
ZGVslEsBjAZ0aXNzdWWUSwGMA2RheZRLAYwEY2FnZZRLAYwGc2FtcGxllEsCjAZ0dW1vdXKUSwGM
CXRyZWF0bWVudJRLAYwFQmVhZHOUSwKMBlN0cmFpbpRLAYwGR2VuZGVylEsBjAtBZ2UgKHdlZWtz
KZRLAowOVHVtb3VyIChyaWdodCmUSwGMCVRyZWF0bWVudJRLAYwLQmVhZHMgKEQxNCmUSwKMEExl
dWtvY3l0ZXMgKEQxNCmUSwKMFkVvc2lub3BoaWxzIChGUykgKEQxNCmUSwKMFkx5bXBob2N5dGVz
IChGUykgKEQxNCmUSwKMGE15ZWxvaWQgY2VsbHMgKEZTKSAoRDE0KZRLAowNQiBjZWxscyAoRDE0
KZRLAowRQ0Q0IFQgY2VsbHMgKEQxNCmUSwKMEVRyZWdzIFBELTErIChEMTQplEsCjBFDRDggVCBj
ZWxscyAoRDE0KZRLAowXQ0Q4IFQgY2VsbHMgTHk2QysgKEQxNCmUSwKMDk5LIGNlbGxzIChEMTQp
lEsCjBROSyBjZWxscyBMeTZDKyAoRDE0KZRLAowRRW9zaW5vcGhpbHMgKEQxNCmUSwKMEE1hY3Jv
cGhhZ2UgKEQxNCmUSwKMCERDIChEMTQplEsCjA9EQyBQRC1MMSsgKEQxNCmUSwKMFENEMTFiKyBM
eTZDX0ctIChEMTQplEsCjBtDRDExYisgTHk2Q19HLSBQRC1MMSsgKEQxNCmUSwKMGkNEMTFiKyBM
eTZDaW50IEx5NkctIChEMTQplEsCjA9Nb25vY3l0ZXMgKEQxNCmUSwKMEU5ldXRyb3BoaWxzIChE
MTQplEsCjA9DWENMMSAoMSkgKEQxNCmUSwKMDFRHRi1iMSAoRDE0KZRLAowLSUwtMTggKEQxNCmU
SwKMC0lMLTIzIChEMTQplEsCjA9DQ0wyMiAoMSkgKEQxNCmUSwKMC0lMLTEwIChEMTQplEsCjA5J
TC0xMnA3MCAoRDE0KZRLAowKSUwtNiAoRDE0KZRLAowLVE5GLWEgKEQxNCmUSwKMC0ctQ1NGIChE
MTQplEsCjA9DQ0wxNyAoMSkgKEQxNCmUSwKMDklMLTEycDQwIChEMTQplEsCjAtJTC0xYiAoRDE0
KZRLAowKQ0NMNSAoRDE0KZRLAowLQ0NMMjAgKEQxNCmUSwKMC0NDTDExIChEMTQplEsCjA9DQ0wx
NyAoMikgKEQxNCmUSwKMD0NYQ0wxICgyKSAoRDE0KZRLAowKQ0NMMiAoRDE0KZRLAowLQ1hDTDkg
KEQxNCmUSwKMDENYQ0wxMCAoRDE0KZRLAowKQ0NMMyAoRDE0KZRLAowKQ0NMNCAoRDE0KZRLAowM
Q1hDTDEzIChEMTQplEsCjAtDWENMNSAoRDE0KZRLAowPQ0NMMjIgKDIpIChEMTQplEsCjA9TcGxl
ZW4gKG1nKSBEMTWUSwKMFVJpZ2h0IFR1bW91ciAobWcpIEQxNZRLAnVqOgEAAH2UKIwHU2FtcGxl
OpRLA4wbU2FtcGxlOiBOaWwgbm9ybSBjZWxscyAoRDcplEsDjA5TYW1wbGUgY2hlY2sgMpRLA4wN
U2FtcGxlOiAoRDE0KZRLA4wcU2FtcGxlOiBOaWwgbm9ybSBjZWxscyAoRDE0KZRLA4weU2FtcGxl
IE5pbCBub3JtYWxpc2VkIExQIChEMTQplEsDjBhTYW1wbGUgUHJpbmZsYW0gTFAgKEQxNCmUSwOM
DlNhbXBsZSBjaGVjayAzlEsDdXViaAwpgZR9lChoD32UKIwRZG9tYWluX3JvbGVfaGludHOUfZQo
jBBMZXVrb2N5dGVzIChEMTQplEsChpSMCWF0dHJpYnV0ZZRLAIaUjBZFb3Npbm9waGlscyAoRlMp
IChEMTQplEsChpRqeQIAAEsBhpSMFkx5bXBob2N5dGVzIChGUykgKEQxNCmUSwKGlGp5AgAASwKG
lIwYTXllbG9pZCBjZWxscyAoRlMpIChEMTQplEsChpRqeQIAAEsDhpSMDUIgY2VsbHMgKEQxNCmU
SwKGlGp5AgAASwSGlIwRQ0Q0IFQgY2VsbHMgKEQxNCmUSwKGlGp5AgAASwWGlIwRVHJlZ3MgUEQt
MSsgKEQxNCmUSwKGlGp5AgAASwaGlIwRQ0Q4IFQgY2VsbHMgKEQxNCmUSwKGlGp5AgAASweGlIwX
Q0Q4IFQgY2VsbHMgTHk2QysgKEQxNCmUSwKGlGp5AgAASwiGlIwOTksgY2VsbHMgKEQxNCmUSwKG
lGp5AgAASwmGlIwUTksgY2VsbHMgTHk2QysgKEQxNCmUSwKGlGp5AgAASwqGlIwRRW9zaW5vcGhp
bHMgKEQxNCmUSwKGlGp5AgAASwuGlIwQTWFjcm9waGFnZSAoRDE0KZRLAoaUankCAABLDIaUjAhE
QyAoRDE0KZRLAoaUankCAABLDYaUjA9EQyBQRC1MMSsgKEQxNCmUSwKGlGp5AgAASw6GlIwUQ0Qx
MWIrIEx5NkNfRy0gKEQxNCmUSwKGlGp5AgAASw+GlIwbQ0QxMWIrIEx5NkNfRy0gUEQtTDErIChE
MTQplEsChpRqeQIAAEsQhpSMGkNEMTFiKyBMeTZDaW50IEx5NkctIChEMTQplEsChpRqeQIAAEsR
hpSMD01vbm9jeXRlcyAoRDE0KZRLAoaUankCAABLEoaUjBFOZXV0cm9waGlscyAoRDE0KZRLAoaU
ankCAABLE4aUjA9DWENMMSAoMSkgKEQxNCmUSwKGlGp5AgAASxSGlIwMVEdGLWIxIChEMTQplEsC
hpRqeQIAAEsVhpSMC0lMLTE4IChEMTQplEsChpRqeQIAAEsWhpSMC0lMLTIzIChEMTQplEsChpRq
eQIAAEsXhpSMD0NDTDIyICgxKSAoRDE0KZRLAoaUankCAABLGIaUjAtJTC0xMCAoRDE0KZRLAoaU
ankCAABLGYaUjA5JTC0xMnA3MCAoRDE0KZRLAoaUankCAABLGoaUjApJTC02IChEMTQplEsChpRq
eQIAAEsbhpSMC1RORi1hIChEMTQplEsChpRqeQIAAEschpSMC0ctQ1NGIChEMTQplEsChpRqeQIA
AEsdhpSMD0NDTDE3ICgxKSAoRDE0KZRLAoaUankCAABLHoaUjA5JTC0xMnA0MCAoRDE0KZRLAoaU
ankCAABLH4aUjAtJTC0xYiAoRDE0KZRLAoaUankCAABLIIaUjApDQ0w1IChEMTQplEsChpRqeQIA
AEshhpSMC0NDTDIwIChEMTQplEsChpRqeQIAAEsihpSMC0NDTDExIChEMTQplEsChpRqeQIAAEsj
hpSMD0NDTDE3ICgyKSAoRDE0KZRLAoaUankCAABLJIaUjA9DWENMMSAoMikgKEQxNCmUSwKGlGp5
AgAASyWGlIwKQ0NMMiAoRDE0KZRLAoaUankCAABLJoaUjAtDWENMOSAoRDE0KZRLAoaUankCAABL
J4aUjAxDWENMMTAgKEQxNCmUSwKGlGp5AgAASyiGlIwKQ0NMMyAoRDE0KZRLAoaUankCAABLKYaU
jApDQ0w0IChEMTQplEsChpRqeQIAAEsqhpSMDENYQ0wxMyAoRDE0KZRLAoaUankCAABLK4aUjAtD
WENMNSAoRDE0KZRLAoaUankCAABLLIaUjA9DQ0wyMiAoMikgKEQxNCmUSwKGlGp5AgAASy2GlIwM
dHVtb3VyX21vZGVslEsBhpSMBWNsYXNzlEsAhpSMB1NhbXBsZTqUSwOGlIwEbWV0YZRLAIaUjBtT
YW1wbGU6IE5pbCBub3JtIGNlbGxzIChENymUSwOGlGoIAwAASwGGlIwOU2FtcGxlIGNoZWNrIDKU
SwOGlGoIAwAASwKGlIwNU2FtcGxlOiAoRDE0KZRLA4aUaggDAABLA4aUjBxTYW1wbGU6IE5pbCBu
b3JtIGNlbGxzIChEMTQplEsDhpRqCAMAAEsEhpSMHlNhbXBsZSBOaWwgbm9ybWFsaXNlZCBMUCAo
RDE0KZRLA4aUaggDAABLBYaUjBhTYW1wbGUgUHJpbmZsYW0gTFAgKEQxNCmUSwOGlGoIAwAASwaG
lIwOU2FtcGxlIGNoZWNrIDOUSwOGlGoIAwAASweGlIwEZGF0ZZRLAoaUaggDAABLCIaUjApleHBl
cmltZW50lEsBhpRqCAMAAEsJhpSMCXRlY2huaXF1ZZRLAYaUaggDAABLCoaUjAZ0aXNzdWWUSwGG
lGoIAwAASwuGlIwDZGF5lEsBhpRqCAMAAEsMhpSMBGNhZ2WUSwGGlGoIAwAASw2GlIwGc2FtcGxl
lEsChpRqCAMAAEsOhpSMBnR1bW91cpRLAYaUaggDAABLD4aUjAl0cmVhdG1lbnSUSwGGlGoIAwAA
SxCGlIwFQmVhZHOUSwKGlGoIAwAASxGGlIwGU3RyYWlulEsBhpRqCAMAAEsShpSMBkdlbmRlcpRL
AYaUaggDAABLE4aUjAtBZ2UgKHdlZWtzKZRLAoaUaggDAABLFIaUjA5UdW1vdXIgKHJpZ2h0KZRL
AYaUaggDAABLFYaUjAlUcmVhdG1lbnSUSwGGlGoIAwAASxaGlIwPU3BsZWVuIChtZykgRDE1lEsC
hpRqCAMAAEsXhpSMC0JlYWRzIChEMTQplEsChpRqCAMAAEsYhpSMFVJpZ2h0IFR1bW91ciAobWcp
IEQxNZRLAoaUaggDAABLGYaUdUr+////hpRoB0sBdWj1fZQojARkYXRllEsCjApleHBlcmltZW50
lEsBjAl0ZWNobmlxdWWUSwGMDHR1bW91cl9tb2RlbJRLAYwGdGlzc3VllEsBjANkYXmUSwGMBGNh
Z2WUSwGMBnNhbXBsZZRLAowGdHVtb3VylEsBjAl0cmVhdG1lbnSUSwGMBUJlYWRzlEsCjAZTdHJh
aW6USwGMBkdlbmRlcpRLAYwLQWdlICh3ZWVrcymUSwKMDlR1bW91ciAocmlnaHQplEsBjAlUcmVh
dG1lbnSUSwGMC0JlYWRzIChEMTQplEsCjBBMZXVrb2N5dGVzIChEMTQplEsCjBZFb3Npbm9waGls
cyAoRlMpIChEMTQplEsCjBZMeW1waG9jeXRlcyAoRlMpIChEMTQplEsCjBhNeWVsb2lkIGNlbGxz
IChGUykgKEQxNCmUSwKMDUIgY2VsbHMgKEQxNCmUSwKMEUNENCBUIGNlbGxzIChEMTQplEsCjBFU
cmVncyBQRC0xKyAoRDE0KZRLAowRQ0Q4IFQgY2VsbHMgKEQxNCmUSwKMF0NEOCBUIGNlbGxzIEx5
NkMrIChEMTQplEsCjA5OSyBjZWxscyAoRDE0KZRLAowUTksgY2VsbHMgTHk2QysgKEQxNCmUSwKM
EUVvc2lub3BoaWxzIChEMTQplEsCjBBNYWNyb3BoYWdlIChEMTQplEsCjAhEQyAoRDE0KZRLAowP
REMgUEQtTDErIChEMTQplEsCjBRDRDExYisgTHk2Q19HLSAoRDE0KZRLAowbQ0QxMWIrIEx5NkNf
Ry0gUEQtTDErIChEMTQplEsCjBpDRDExYisgTHk2Q2ludCBMeTZHLSAoRDE0KZRLAowPTW9ub2N5
dGVzIChEMTQplEsCjBFOZXV0cm9waGlscyAoRDE0KZRLAowPQ1hDTDEgKDEpIChEMTQplEsCjAxU
R0YtYjEgKEQxNCmUSwKMC0lMLTE4IChEMTQplEsCjAtJTC0yMyAoRDE0KZRLAowPQ0NMMjIgKDEp
IChEMTQplEsCjAtJTC0xMCAoRDE0KZRLAowOSUwtMTJwNzAgKEQxNCmUSwKMCklMLTYgKEQxNCmU
SwKMC1RORi1hIChEMTQplEsCjAtHLUNTRiAoRDE0KZRLAowPQ0NMMTcgKDEpIChEMTQplEsCjA5J
TC0xMnA0MCAoRDE0KZRLAowLSUwtMWIgKEQxNCmUSwKMCkNDTDUgKEQxNCmUSwKMC0NDTDIwIChE
MTQplEsCjAtDQ0wxMSAoRDE0KZRLAowPQ0NMMTcgKDIpIChEMTQplEsCjA9DWENMMSAoMikgKEQx
NCmUSwKMCkNDTDIgKEQxNCmUSwKMC0NYQ0w5IChEMTQplEsCjAxDWENMMTAgKEQxNCmUSwKMCkND
TDMgKEQxNCmUSwKMCkNDTDQgKEQxNCmUSwKMDENYQ0wxMyAoRDE0KZRLAowLQ1hDTDUgKEQxNCmU
SwKMD0NDTDIyICgyKSAoRDE0KZRLAowPU3BsZWVuIChtZykgRDE1lEsCjBVSaWdodCBUdW1vdXIg
KG1nKSBEMTWUSwJ1ajoBAAB9lCiMB1NhbXBsZTqUSwOMG1NhbXBsZTogTmlsIG5vcm0gY2VsbHMg
KEQ3KZRLA4wOU2FtcGxlIGNoZWNrIDKUSwOMDVNhbXBsZTogKEQxNCmUSwOMHFNhbXBsZTogTmls
IG5vcm0gY2VsbHMgKEQxNCmUSwOMHlNhbXBsZSBOaWwgbm9ybWFsaXNlZCBMUCAoRDE0KZRLA4wY
U2FtcGxlIFByaW5mbGFtIExQIChEMTQplEsDjA5TYW1wbGUgY2hlY2sgM5RLA3V1YmV1Lg==
</properties>
		<properties node_id="3" format="literal">{'compatibility_mode': False, 'controlAreaVisible': True, 'number_of_folds': 10, 'replacement': False, 'sampleSizeNumber': 2, 'sampleSizePercentage': 60, 'sampleSizeSqlPercentage': 0.1, 'sampleSizeSqlTime': 1, 'sampling_type': 0, 'savedWidgetGeometry': b'\x01\xd9\xd0\xcb\x00\x03\x00\x00\x00\x00\x00\xce\x00\x00\x00\xcd\x00\x00\x01\xcb\x00\x00\x02\x90\x00\x00\x00\xce\x00\x00\x00\xe4\x00\x00\x01\xcb\x00\x00\x02\x91\x00\x00\x00\x00\x02\x00\x00\x00\x05\xa0\x00\x00\x00\xce\x00\x00\x00\xe3\x00\x00\x01\xcb\x00\x00\x02\x90', 'selectedFold': 1, 'sql_dl': False, 'stratify': False, 'use_seed': False, '__version__': 2}</properties>
		<properties node_id="4" format="literal">{'auto_apply': True, 'class_weight': False, 'controlAreaVisible': True, 'index_output': 0, 'learner_name': 'RF all features', 'max_depth': 3, 'max_features': 4, 'min_samples_split': 5, 'n_estimators': 500, 'savedWidgetGeometry': b'\x01\xd9\xd0\xcb\x00\x03\x00\x00\x00\x00\x01\xfe\x00\x00\x00G\x00\x00\x03\x99\x00\x00\x01\xe3\x00\x00\x01\t\x00\x00\x00\xc1\x00\x00\x02\xa4\x00\x00\x02G\x00\x00\x00\x00\x02\x00\x00\x00\x05\xa0\x00\x00\x01\xfe\x00\x00\x00]\x00\x00\x03\x99\x00\x00\x01\xe3', 'use_max_depth': True, 'use_max_features': True, 'use_min_samples_split': True, 'use_random_state': False, '__version__': 1}</properties>
		<properties node_id="5" format="pickle">gASVzi8AAAAAAAB9lCiMCmF1dG9fYXBwbHmUiIwSY29udHJvbEFyZWFWaXNpYmxllIiME3NhdmVk
V2lkZ2V0R2VvbWV0cnmUQ0IB2dDLAAMAAAAAAJ4AAACkAAAEYwAAAuUAAACeAAAAugAABGMAAALl
AAAAAAAAAAAFoAAAAJ4AAAC6AAAEYwAAAuWUjBBzZWxlY3RlZF9tZXRob2RzlI+UKIwHUmVsaWVm
RpSMFkluZm9ybWF0aW9uIEdhaW4gUmF0aW+UjATPh8KylIwIUlJlbGllZkaUjAVBTk9WQZSMFVVu
aXZhcmlhdGUgUmVncmVzc2lvbpSMBEZDQkaUjA1HaW5pIERlY3JlYXNllIwQSW5mb3JtYXRpb24g
R2FpbpSQjAdzb3J0aW5nlEsCjANzaXCUjA5fdW5waWNrbGVfZW51bZSTlIwMUHlRdDUuUXRDb3Jl
lIwJU29ydE9yZGVylEsBh5RSlIaUjAtfX3ZlcnNpb25fX5RLA4wQY29udGV4dF9zZXR0aW5nc5Rd
lCiMFW9yYW5nZXdpZGdldC5zZXR0aW5nc5SMB0NvbnRleHSUk5QpgZR9lCiMBnZhbHVlc5R9lCiM
CW5TZWxlY3RlZJRLCkr+////hpSMDnNlbGVjdGVkX2F0dHJzlF2UjA9zZWxlY3Rpb25NZXRob2SU
SwJK/v///4aUaBlLA3WMCmF0dHJpYnV0ZXOUfZQojA5Nb25vY3l0ZXMgKEQ3KZRLAowKRy1DU0Yg
KEQ3KZRLAowQTmV1dHJvcGhpbHMgKEQ3KZRLAowTQ0QxMWIrIEx5NkNfRy0gKEQ3KZRLAowOQ1hD
TDEgKDEpIChENymUSwKMCUlMLTYgKEQ3KZRLAowPTGV1a29jeXRlcyAoRDcplEsCjBVFb3Npbm9w
aGlscyAoRlMpIChENymUSwKMFUx5bXBob2N5dGVzIChGUykgKEQ3KZRLAowXTXllbG9pZCBjZWxs
cyAoRlMpIChENymUSwKMDEIgY2VsbHMgKEQ3KZRLAowQQ0Q0IFQgY2VsbHMgKEQ3KZRLAowQVHJl
Z3MgUEQtMSsgKEQ3KZRLAowQQ0Q4IFQgY2VsbHMgKEQ3KZRLAowWQ0Q4IFQgY2VsbHMgTHk2Qysg
KEQ3KZRLAowNTksgY2VsbHMgKEQ3KZRLAowTTksgY2VsbHMgTHk2QysgKEQ3KZRLAowQRW9zaW5v
cGhpbHMgKEQ3KZRLAowPTWFjcm9waGFnZSAoRDcplEsCjAdEQyAoRDcplEsCjA5EQyBQRC1MMSsg
KEQ3KZRLAowaQ0QxMWIrIEx5NkNfRy0gUEQtTDErIChENymUSwKMGUNEMTFiKyBMeTZDaW50IEx5
NkctIChENymUSwKMC1RHRi1iMSAoRDcplEsCjApJTC0xOCAoRDcplEsCjApJTC0yMyAoRDcplEsC
jA5DQ0wyMiAoMSkgKEQ3KZRLAowKSUwtMTAgKEQ3KZRLAowNSUwtMTJwNzAgKEQ3KZRLAowKVE5G
LWEgKEQ3KZRLAowOQ0NMMTcgKDEpIChENymUSwKMDUlMLTEycDQwIChENymUSwKMCklMLTFiIChE
NymUSwKMCUNDTDUgKEQ3KZRLAowKQ0NMMjAgKEQ3KZRLAowKQ0NMMTEgKEQ3KZRLAowOQ0NMMTcg
KDIpIChENymUSwKMDkNYQ0wxICgyKSAoRDcplEsCjAlDQ0wyIChENymUSwKMCkNYQ0w5IChENymU
SwKMC0NYQ0wxMCAoRDcplEsCjAlDQ0wzIChENymUSwKMCUNDTDQgKEQ3KZRLAowLQ1hDTDEzIChE
NymUSwKMCkNYQ0w1IChENymUSwKMDkNDTDIyICgyKSAoRDcplEsCjBVSaWdodCBUdW1vdXIgKG1n
KSBEMTWUSwJ1jAVtZXRhc5R9lCiMB1NhbXBsZTqUSwOMCmV4cGVyaW1lbnSUSwGMG1NhbXBsZTog
TmlsIG5vcm0gY2VsbHMgKEQ3KZRLA4wdU2FtcGxlIE5pbCBub3JtYWxpc2VkIExQIChENymUSwOM
A2RheZRLAYwXU2FtcGxlIFByaW5mbGFtIExQIChENymUSwOMDFNhbXBsZSBjaGVja5RLA4wZU2Ft
cGxlIG1ldGEgZGF0YSBhbmQgbWFzc5RLA4wOU2FtcGxlIGNoZWNrIDKUSwOMDlR1bW91ciAocmln
aHQplEsBjARjYWdllEsBjARkYXRllEsCjAZzYW1wbGWUSwKMBnR1bW91cpRLAYwGdGlzc3VllEsB
jAl0ZWNobmlxdWWUSwGMCVRyZWF0bWVudJRLAYwGU3RyYWlulEsBjAZHZW5kZXKUSwGMC0FnZSAo
d2Vla3MplEsCjBRSaWdodF90dW1vdXJfKG1nKSBEOJRLAowPU3BsZWVuIChtZykgRDE1lEsCjA5T
cGxlZW4gKG1nKSBEOJRLAowJdHJlYXRtZW50lEsBjAVCZWFkc5RLAowKQmVhZHMgKEQ3KZRLAowM
dHVtb3VyX21vZGVslEsBdXViaB4pgZR9lChoIX2UKIwJblNlbGVjdGVklEsySv7///+GlIwOc2Vs
ZWN0ZWRfYXR0cnOUXZSMD3NlbGVjdGlvbk1ldGhvZJRLAkr+////hpRoGUsDdWgpfZQojBBMZXVr
b2N5dGVzIChEMTQplEsCjBZFb3Npbm9waGlscyAoRlMpIChEMTQplEsCjBZMeW1waG9jeXRlcyAo
RlMpIChEMTQplEsCjBhNeWVsb2lkIGNlbGxzIChGUykgKEQxNCmUSwKMDUIgY2VsbHMgKEQxNCmU
SwKMEUNENCBUIGNlbGxzIChEMTQplEsCjBFUcmVncyBQRC0xKyAoRDE0KZRLAowRQ0Q4IFQgY2Vs
bHMgKEQxNCmUSwKMF0NEOCBUIGNlbGxzIEx5NkMrIChEMTQplEsCjA5OSyBjZWxscyAoRDE0KZRL
AowUTksgY2VsbHMgTHk2QysgKEQxNCmUSwKMEUVvc2lub3BoaWxzIChEMTQplEsCjBBNYWNyb3Bo
YWdlIChEMTQplEsCjAhEQyAoRDE0KZRLAowPREMgUEQtTDErIChEMTQplEsCjBRDRDExYisgTHk2
Q19HLSAoRDE0KZRLAowbQ0QxMWIrIEx5NkNfRy0gUEQtTDErIChEMTQplEsCjBpDRDExYisgTHk2
Q2ludCBMeTZHLSAoRDE0KZRLAowPTW9ub2N5dGVzIChEMTQplEsCjBFOZXV0cm9waGlscyAoRDE0
KZRLAowPQ1hDTDEgKDEpIChEMTQplEsCjAxUR0YtYjEgKEQxNCmUSwKMC0lMLTE4IChEMTQplEsC
jAtJTC0yMyAoRDE0KZRLAowPQ0NMMjIgKDEpIChEMTQplEsCjAtJTC0xMCAoRDE0KZRLAowOSUwt
MTJwNzAgKEQxNCmUSwKMCklMLTYgKEQxNCmUSwKMC1RORi1hIChEMTQplEsCjAtHLUNTRiAoRDE0
KZRLAowPQ0NMMTcgKDEpIChEMTQplEsCjA5JTC0xMnA0MCAoRDE0KZRLAowLSUwtMWIgKEQxNCmU
SwKMCkNDTDUgKEQxNCmUSwKMC0NDTDIwIChEMTQplEsCjAtDQ0wxMSAoRDE0KZRLAowPQ0NMMTcg
KDIpIChEMTQplEsCjA9DWENMMSAoMikgKEQxNCmUSwKMCkNDTDIgKEQxNCmUSwKMC0NYQ0w5IChE
MTQplEsCjAxDWENMMTAgKEQxNCmUSwKMCkNDTDMgKEQxNCmUSwKMCkNDTDQgKEQxNCmUSwKMDENY
Q0wxMyAoRDE0KZRLAowLQ1hDTDUgKEQxNCmUSwKMD0NDTDIyICgyKSAoRDE0KZRLAowVUmlnaHQg
VHVtb3VyIChtZykgRDE1lEsCdWhafZQojAdTYW1wbGU6lEsDjBtTYW1wbGU6IE5pbCBub3JtIGNl
bGxzIChENymUSwOMDlNhbXBsZSBjaGVjayAylEsDjA1TYW1wbGU6IChEMTQplEsDjBxTYW1wbGU6
IE5pbCBub3JtIGNlbGxzIChEMTQplEsDjB5TYW1wbGUgTmlsIG5vcm1hbGlzZWQgTFAgKEQxNCmU
SwOMGFNhbXBsZSBQcmluZmxhbSBMUCAoRDE0KZRLA4wOU2FtcGxlIGNoZWNrIDOUSwOMBGRhdGWU
SwKMCmV4cGVyaW1lbnSUSwGMCXRlY2huaXF1ZZRLAYwGdGlzc3VllEsBjANkYXmUSwGMBGNhZ2WU
SwGMBnNhbXBsZZRLAowGdHVtb3VylEsBjAl0cmVhdG1lbnSUSwGMBUJlYWRzlEsCjAZTdHJhaW6U
SwGMBkdlbmRlcpRLAYwLQWdlICh3ZWVrcymUSwKMDlR1bW91ciAocmlnaHQplEsBjAlUcmVhdG1l
bnSUSwGMD1NwbGVlbiAobWcpIEQxNZRLAowLQmVhZHMgKEQxNCmUSwKMDHR1bW91cl9tb2RlbJRL
AXV1YmgeKYGUfZQoaCF9lCiMCW5TZWxlY3RlZJRLMkr+////hpSMDnNlbGVjdGVkX2F0dHJzlF2U
KIwQTGV1a29jeXRlcyAoRDE0KZRLZoaUjBZFb3Npbm9waGlscyAoRlMpIChEMTQplEtmhpSMFkx5
bXBob2N5dGVzIChGUykgKEQxNCmUS2aGlIwYTXllbG9pZCBjZWxscyAoRlMpIChEMTQplEtmhpSM
DUIgY2VsbHMgKEQxNCmUS2aGlIwRQ0Q0IFQgY2VsbHMgKEQxNCmUS2aGlIwRVHJlZ3MgUEQtMSsg
KEQxNCmUS2aGlIwRQ0Q4IFQgY2VsbHMgKEQxNCmUS2aGlIwXQ0Q4IFQgY2VsbHMgTHk2QysgKEQx
NCmUS2aGlIwOTksgY2VsbHMgKEQxNCmUS2aGlIwUTksgY2VsbHMgTHk2QysgKEQxNCmUS2aGlIwR
RW9zaW5vcGhpbHMgKEQxNCmUS2aGlIwQTWFjcm9waGFnZSAoRDE0KZRLZoaUjAhEQyAoRDE0KZRL
ZoaUjA9EQyBQRC1MMSsgKEQxNCmUS2aGlIwUQ0QxMWIrIEx5NkNfRy0gKEQxNCmUS2aGlIwbQ0Qx
MWIrIEx5NkNfRy0gUEQtTDErIChEMTQplEtmhpSMGkNEMTFiKyBMeTZDaW50IEx5NkctIChEMTQp
lEtmhpSMD01vbm9jeXRlcyAoRDE0KZRLZoaUjBFOZXV0cm9waGlscyAoRDE0KZRLZoaUjA9DWENM
MSAoMSkgKEQxNCmUS2aGlIwMVEdGLWIxIChEMTQplEtmhpSMC0lMLTE4IChEMTQplEtmhpSMC0lM
LTIzIChEMTQplEtmhpSMD0NDTDIyICgxKSAoRDE0KZRLZoaUjAtJTC0xMCAoRDE0KZRLZoaUjA5J
TC0xMnA3MCAoRDE0KZRLZoaUjApJTC02IChEMTQplEtmhpSMC1RORi1hIChEMTQplEtmhpSMC0ct
Q1NGIChEMTQplEtmhpSMD0NDTDE3ICgxKSAoRDE0KZRLZoaUjA5JTC0xMnA0MCAoRDE0KZRLZoaU
jAtJTC0xYiAoRDE0KZRLZoaUjApDQ0w1IChEMTQplEtmhpSMC0NDTDIwIChEMTQplEtmhpSMC0ND
TDExIChEMTQplEtmhpSMD0NDTDE3ICgyKSAoRDE0KZRLZoaUjA9DWENMMSAoMikgKEQxNCmUS2aG
lIwKQ0NMMiAoRDE0KZRLZoaUjAtDWENMOSAoRDE0KZRLZoaUjAxDWENMMTAgKEQxNCmUS2aGlIwK
Q0NMMyAoRDE0KZRLZoaUjApDQ0w0IChEMTQplEtmhpSMDENYQ0wxMyAoRDE0KZRLZoaUjAtDWENM
NSAoRDE0KZRLZoaUjA9DQ0wyMiAoMikgKEQxNCmUS2aGlGVK/f///4aUjA9zZWxlY3Rpb25NZXRo
b2SUSwNK/v///4aUaBlLA3VoKX2UKGjSSwJo1EsCaNZLAmjYSwJo2ksCaNxLAmjeSwJo4EsCaOJL
AmjkSwJo5ksCaOhLAmjqSwJo7EsCaO5LAmjwSwJo8ksCaPRLAmj2SwJo+EsCaPpLAmj8SwJo/ksC
agABAABLAmoCAQAASwJqBAEAAEsCagYBAABLAmoIAQAASwJqCgEAAEsCagwBAABLAmoOAQAASwJq
EAEAAEsCahIBAABLAmoUAQAASwJqFgEAAEsCahgBAABLAmoaAQAASwJqHAEAAEsCah4BAABLAmog
AQAASwJqIgEAAEsCaiQBAABLAmomAQAASwJqKAEAAEsCaioBAABLAmosAQAASwJ1aFp9lCiMB1Nh
bXBsZTqUSwOMG1NhbXBsZTogTmlsIG5vcm0gY2VsbHMgKEQ3KZRLA4wOU2FtcGxlIGNoZWNrIDKU
SwOMDVNhbXBsZTogKEQxNCmUSwOMHFNhbXBsZTogTmlsIG5vcm0gY2VsbHMgKEQxNCmUSwOMHlNh
bXBsZSBOaWwgbm9ybWFsaXNlZCBMUCAoRDE0KZRLA4wYU2FtcGxlIFByaW5mbGFtIExQIChEMTQp
lEsDjA5TYW1wbGUgY2hlY2sgM5RLA4wEZGF0ZZRLAowKZXhwZXJpbWVudJRLAYwJdGVjaG5pcXVl
lEsBjAZ0aXNzdWWUSwGMA2RheZRLAYwEY2FnZZRLAYwGc2FtcGxllEsCjAZ0dW1vdXKUSwGMCXRy
ZWF0bWVudJRLAYwFQmVhZHOUSwKMBlN0cmFpbpRLAYwGR2VuZGVylEsBjAtBZ2UgKHdlZWtzKZRL
AowOVHVtb3VyIChyaWdodCmUSwGMCVRyZWF0bWVudJRLAYwPU3BsZWVuIChtZykgRDE1lEsCjAtC
ZWFkcyAoRDE0KZRLAnV1YmgeKYGUfZQoaCF9lCiMCW5TZWxlY3RlZJRLMkr+////hpSMDnNlbGVj
dGVkX2F0dHJzlF2UjA9zZWxlY3Rpb25NZXRob2SUSwBK/v///4aUaBlLA3VoKX2UKGjSSwJo1EsC
aNZLAmjYSwJo2ksCaNxLAmjeSwJo4EsCaOJLAmjkSwJo5ksCaOhLAmjqSwJo7EsCaO5LAmjwSwJo
8ksCaPRLAmj2SwJo+EsCaPpLAmj8SwJo/ksCagABAABLAmoCAQAASwJqBAEAAEsCagYBAABLAmoI
AQAASwJqCgEAAEsCagwBAABLAmoOAQAASwJqEAEAAEsCahIBAABLAmoUAQAASwJqFgEAAEsCahgB
AABLAmoaAQAASwJqHAEAAEsCah4BAABLAmogAQAASwJqIgEAAEsCaiQBAABLAmomAQAASwJqKAEA
AEsCaioBAABLAmosAQAASwKMFVJpZ2h0IFR1bW91ciAobWcpIEQxNZRLAnVoWn2UKGozAQAASwNq
NAEAAEsDajUBAABLA2o2AQAASwNqNwEAAEsDajgBAABLA2o5AQAASwNqOgEAAEsDajsBAABLAmo8
AQAASwFqPQEAAEsBaj4BAABLAWo/AQAASwFqQAEAAEsBakEBAABLAmpCAQAASwFqQwEAAEsBakQB
AABLAmpFAQAASwFqRgEAAEsBakcBAABLAmpIAQAASwFqSQEAAEsBakoBAABLAmpLAQAASwJ1dWJo
HimBlH2UKGghfZQoaM5LMkr+////hpRo0F2UKGjSS2aGlGjUS2aGlGjWS2aGlGjYS2aGlGjaS2aG
lGjcS2aGlGjeS2aGlGjgS2aGlGjiS2aGlGjkS2aGlGjmS2aGlGjoS2aGlGjqS2aGlGjsS2aGlGju
S2aGlGjwS2aGlGjyS2aGlGj0S2aGlGj2S2aGlGj4S2aGlGj6S2aGlGj8S2aGlGj+S2aGlGoAAQAA
S2aGlGoCAQAAS2aGlGoEAQAAS2aGlGoGAQAAS2aGlGoIAQAAS2aGlGoKAQAAS2aGlGoMAQAAS2aG
lGoOAQAAS2aGlGoQAQAAS2aGlGoSAQAAS2aGlGoUAQAAS2aGlGoWAQAAS2aGlGoYAQAAS2aGlGoa
AQAAS2aGlGocAQAAS2aGlGoeAQAAS2aGlGogAQAAS2aGlGoiAQAAS2aGlGokAQAAS2aGlGomAQAA
S2aGlGooAQAAS2aGlGoqAQAAS2aGlGosAQAAS2aGlGVK/f///4aUai8BAABLA0r+////hpRoGUsD
dWgpfZQoaNJLAmjUSwJo1ksCaNhLAmjaSwJo3EsCaN5LAmjgSwJo4ksCaORLAmjmSwJo6EsCaOpL
AmjsSwJo7ksCaPBLAmjySwJo9EsCaPZLAmj4SwJo+ksCaPxLAmj+SwJqAAEAAEsCagIBAABLAmoE
AQAASwJqBgEAAEsCaggBAABLAmoKAQAASwJqDAEAAEsCag4BAABLAmoQAQAASwJqEgEAAEsCahQB
AABLAmoWAQAASwJqGAEAAEsCahoBAABLAmocAQAASwJqHgEAAEsCaiABAABLAmoiAQAASwJqJAEA
AEsCaiYBAABLAmooAQAASwJqKgEAAEsCaiwBAABLAnVoWn2UKGozAQAASwNqNAEAAEsDajUBAABL
A2o2AQAASwNqNwEAAEsDajgBAABLA2o5AQAASwNqOgEAAEsDajsBAABLAmo8AQAASwFqPQEAAEsB
aj4BAABLAWo/AQAASwFqQAEAAEsBakEBAABLAmpCAQAASwFqQwEAAEsBakQBAABLAmpFAQAASwFq
RgEAAEsBakcBAABLAmpIAQAASwFqSQEAAEsBakoBAABLAmpLAQAASwJqVgEAAEsCdXViaB4pgZR9
lChoIX2UKGjOSzJK/v///4aUaNBdlChqLAEAAEtmhpRqKgEAAEtmhpRqKAEAAEtmhpRqJgEAAEtm
hpRqJAEAAEtmhpRqIgEAAEtmhpRqIAEAAEtmhpRqHgEAAEtmhpRqHAEAAEtmhpRqGgEAAEtmhpRq
GAEAAEtmhpRqFgEAAEtmhpRqFAEAAEtmhpRqEgEAAEtmhpRqEAEAAEtmhpRqDgEAAEtmhpRqDAEA
AEtmhpRqCgEAAEtmhpRqCAEAAEtmhpRqBgEAAEtmhpRqBAEAAEtmhpRqAgEAAEtmhpRqAAEAAEtm
hpRo/ktmhpRo/EtmhpRo+ktmhpRo+EtmhpRo9ktmhpRo9EtmhpRo8ktmhpRo8EtmhpRo7ktmhpRo
7EtmhpRo6ktmhpRo6EtmhpRo5ktmhpRo5EtmhpRo4ktmhpRo4EtmhpRo3ktmhpRo3EtmhpRo2ktm
hpRo2EtmhpRo1ktmhpRo1EtmhpRo0ktmhpRlSv3///+GlGovAQAASwNK/v///4aUaBlLA3VoKX2U
KIwQTGV1a29jeXRlcyAoRDE0KZRLAowWRW9zaW5vcGhpbHMgKEZTKSAoRDE0KZRLAowWTHltcGhv
Y3l0ZXMgKEZTKSAoRDE0KZRLAowYTXllbG9pZCBjZWxscyAoRlMpIChEMTQplEsCjA1CIGNlbGxz
IChEMTQplEsCjBFDRDQgVCBjZWxscyAoRDE0KZRLAowRVHJlZ3MgUEQtMSsgKEQxNCmUSwKMEUNE
OCBUIGNlbGxzIChEMTQplEsCjBdDRDggVCBjZWxscyBMeTZDKyAoRDE0KZRLAowOTksgY2VsbHMg
KEQxNCmUSwKMFE5LIGNlbGxzIEx5NkMrIChEMTQplEsCjBFFb3Npbm9waGlscyAoRDE0KZRLAowQ
TWFjcm9waGFnZSAoRDE0KZRLAowIREMgKEQxNCmUSwKMD0RDIFBELUwxKyAoRDE0KZRLAowUQ0Qx
MWIrIEx5NkNfRy0gKEQxNCmUSwKMG0NEMTFiKyBMeTZDX0ctIFBELUwxKyAoRDE0KZRLAowaQ0Qx
MWIrIEx5NkNpbnQgTHk2Ry0gKEQxNCmUSwKMD01vbm9jeXRlcyAoRDE0KZRLAowRTmV1dHJvcGhp
bHMgKEQxNCmUSwKMD0NYQ0wxICgxKSAoRDE0KZRLAowMVEdGLWIxIChEMTQplEsCjAtJTC0xOCAo
RDE0KZRLAowLSUwtMjMgKEQxNCmUSwKMD0NDTDIyICgxKSAoRDE0KZRLAowLSUwtMTAgKEQxNCmU
SwKMDklMLTEycDcwIChEMTQplEsCjApJTC02IChEMTQplEsCjAtUTkYtYSAoRDE0KZRLAowLRy1D
U0YgKEQxNCmUSwKMD0NDTDE3ICgxKSAoRDE0KZRLAowOSUwtMTJwNDAgKEQxNCmUSwKMC0lMLTFi
IChEMTQplEsCjApDQ0w1IChEMTQplEsCjAtDQ0wyMCAoRDE0KZRLAowLQ0NMMTEgKEQxNCmUSwKM
D0NDTDE3ICgyKSAoRDE0KZRLAowPQ1hDTDEgKDIpIChEMTQplEsCjApDQ0wyIChEMTQplEsCjAtD
WENMOSAoRDE0KZRLAowMQ1hDTDEwIChEMTQplEsCjApDQ0wzIChEMTQplEsCjApDQ0w0IChEMTQp
lEsCjAxDWENMMTMgKEQxNCmUSwKMC0NYQ0w1IChEMTQplEsCjA9DQ0wyMiAoMikgKEQxNCmUSwKM
DHR1bW91cl9tb2RlbJRLAXVoWn2UKIwHU2FtcGxlOpRLA4wbU2FtcGxlOiBOaWwgbm9ybSBjZWxs
cyAoRDcplEsDjA5TYW1wbGUgY2hlY2sgMpRLA4wNU2FtcGxlOiAoRDE0KZRLA4wcU2FtcGxlOiBO
aWwgbm9ybSBjZWxscyAoRDE0KZRLA4weU2FtcGxlIE5pbCBub3JtYWxpc2VkIExQIChEMTQplEsD
jBhTYW1wbGUgUHJpbmZsYW0gTFAgKEQxNCmUSwOMDlNhbXBsZSBjaGVjayAzlEsDjARkYXRllEsC
jApleHBlcmltZW50lEsBjAl0ZWNobmlxdWWUSwGMBnRpc3N1ZZRLAYwDZGF5lEsBjARjYWdllEsB
jAZzYW1wbGWUSwKMBnR1bW91cpRLAYwJdHJlYXRtZW50lEsBjAVCZWFkc5RLAowGU3RyYWlulEsB
jAZHZW5kZXKUSwGMC0FnZSAod2Vla3MplEsCjA5UdW1vdXIgKHJpZ2h0KZRLAYwJVHJlYXRtZW50
lEsBjA9TcGxlZW4gKG1nKSBEMTWUSwKMC0JlYWRzIChEMTQplEsCjBVSaWdodCBUdW1vdXIgKG1n
KSBEMTWUSwJ1dWJoHimBlH2UKGghfZQojAluU2VsZWN0ZWSUSxRK/v///4aUjA5zZWxlY3RlZF9h
dHRyc5RdlChoK0tmhpRoLEtmhpRoLUtmhpRoLktmhpRoL0tmhpRoMEtmhpRoMUtmhpRoMktmhpRo
M0tmhpRoNEtmhpRoNUtmhpRoNktmhpRoN0tmhpRoOEtmhpRoOUtmhpRoOktmhpRoO0tmhpRoPEtm
hpRoPUtmhpRoPktmhpRlSv3///+GlIwPc2VsZWN0aW9uTWV0aG9klEsDSv7///+GlGgZSwN1aCl9
lChoK0sCaCxLAmgtSwJoLksCaC9LAmgwSwJoMUsCaDJLAmgzSwJoNEsCaDVLAmg2SwJoN0sCaDhL
Amg5SwJoOksCaDtLAmg8SwJoPUsCaD5LAmg/SwJoQEsCaEFLAmhCSwJoQ0sCaERLAmhFSwJoRksC
aEdLAmhISwJoSUsCaEpLAmhLSwJoTEsCaE1LAmhOSwJoT0sCaFBLAmhRSwJoUksCaFNLAmhUSwJo
VUsCaFZLAmhXSwJoWEsCdWhafZQoaFxLA2hdSwFoXksDaF9LA2hgSwFoYUsDaGJLA2hjSwNoZEsD
aGVLAWhmSwFoZ0sCaGhLAmhpSwFoaksBaGtLAWhsSwFobUsBaG5LAWhvSwJocEsCaHFLAmhySwJo
c0sBaHRLAmh1SwJodksBdXViaB4pgZR9lChoIX2UKGoSAgAASxRK/v///4aUahQCAABdlChoK0tm
hpRoLEtmhpRoLUtmhpRoLktmhpRoL0tmhpRoMEtmhpRoMUtmhpRoMktmhpRoM0tmhpRoNEtmhpRo
NUtmhpRoNktmhpRoN0tmhpRoOEtmhpRoOUtmhpRoOktmhpRoO0tmhpRoPEtmhpRoPUtmhpRoPktm
hpRlSv3///+GlGorAgAASwNK/v///4aUaBlLA3VoKX2UKGgrSwJoLEsCaC1LAmguSwJoL0sCaDBL
AmgxSwJoMksCaDNLAmg0SwJoNUsCaDZLAmg3SwJoOEsCaDlLAmg6SwJoO0sCaDxLAmg9SwJoPksC
aD9LAmhASwJoQUsCaEJLAmhDSwJoREsCaEVLAmhGSwJoR0sCaEhLAmhJSwJoSksCaEtLAmhMSwJo
TUsCaE5LAmhPSwJoUEsCaFFLAmhSSwJoU0sCaFRLAmhVSwJoVksCaFdLAmhYSwJ1aFp9lChoXEsD
aF1LAWheSwNoX0sDaGBLAWhhSwNoYksDaGNLA2hkSwNoZUsBaGZLAWhnSwJoaEsCaGlLAWhqSwFo
a0sBaGxLAWhtSwFobksBaG9LAmhwSwJocUsCaHJLAmhzSwFodEsCaHVLAmhZSwJodksBdXViaB4p
gZR9lChoIX2UKIwJblNlbGVjdGVklEsUSv7///+GlIwOc2VsZWN0ZWRfYXR0cnOUXZQojApHLUNT
RiAoRDcplEtmhpSMEE5ldXRyb3BoaWxzIChENymUS2aGlIwXTXllbG9pZCBjZWxscyAoRlMpIChE
NymUS2aGlIwTQ0QxMWIrIEx5NkNfRy0gKEQ3KZRLZoaUjA9MZXVrb2N5dGVzIChENymUS2aGlIwO
TW9ub2N5dGVzIChENymUS2aGlIwaQ0QxMWIrIEx5NkNfRy0gUEQtTDErIChENymUS2aGlIwOQ1hD
TDEgKDEpIChENymUS2aGlIwJSUwtNiAoRDcplEtmhpSMDkNYQ0wxICgyKSAoRDcplEtmhpSMDkND
TDE3ICgxKSAoRDcplEtmhpSMClRORi1hIChENymUS2aGlIwLQ1hDTDEzIChENymUS2aGlIwOREMg
UEQtTDErIChENymUS2aGlIwHREMgKEQ3KZRLZoaUjA1JTC0xMnA0MCAoRDcplEtmhpSMCkNYQ0w5
IChENymUS2aGlIwQQ0Q0IFQgY2VsbHMgKEQ3KZRLZoaUjA5DQ0wyMiAoMSkgKEQ3KZRLZoaUjApD
WENMNSAoRDcplEtmhpRlSv3///+GlIwPc2VsZWN0aW9uTWV0aG9klEsDSv7///+GlGgZSwN1aCl9
lCiMDk1vbm9jeXRlcyAoRDcplEsCjApHLUNTRiAoRDcplEsCjBBOZXV0cm9waGlscyAoRDcplEsC
jBNDRDExYisgTHk2Q19HLSAoRDcplEsCjA5DWENMMSAoMSkgKEQ3KZRLAowJSUwtNiAoRDcplEsC
jA9MZXVrb2N5dGVzIChENymUSwKMFUVvc2lub3BoaWxzIChGUykgKEQ3KZRLAowVTHltcGhvY3l0
ZXMgKEZTKSAoRDcplEsCjBdNeWVsb2lkIGNlbGxzIChGUykgKEQ3KZRLAowMQiBjZWxscyAoRDcp
lEsCjBBDRDQgVCBjZWxscyAoRDcplEsCjBBUcmVncyBQRC0xKyAoRDcplEsCjBBDRDggVCBjZWxs
cyAoRDcplEsCjBZDRDggVCBjZWxscyBMeTZDKyAoRDcplEsCjA1OSyBjZWxscyAoRDcplEsCjBNO
SyBjZWxscyBMeTZDKyAoRDcplEsCjBBFb3Npbm9waGlscyAoRDcplEsCjA9NYWNyb3BoYWdlIChE
NymUSwKMB0RDIChENymUSwKMDkRDIFBELUwxKyAoRDcplEsCjBpDRDExYisgTHk2Q19HLSBQRC1M
MSsgKEQ3KZRLAowZQ0QxMWIrIEx5NkNpbnQgTHk2Ry0gKEQ3KZRLAowLVEdGLWIxIChENymUSwKM
CklMLTE4IChENymUSwKMCklMLTIzIChENymUSwKMDkNDTDIyICgxKSAoRDcplEsCjApJTC0xMCAo
RDcplEsCjA1JTC0xMnA3MCAoRDcplEsCjApUTkYtYSAoRDcplEsCjA5DQ0wxNyAoMSkgKEQ3KZRL
AowNSUwtMTJwNDAgKEQ3KZRLAowKSUwtMWIgKEQ3KZRLAowJQ0NMNSAoRDcplEsCjApDQ0wyMCAo
RDcplEsCjApDQ0wxMSAoRDcplEsCjA5DQ0wxNyAoMikgKEQ3KZRLAowOQ1hDTDEgKDIpIChENymU
SwKMCUNDTDIgKEQ3KZRLAowKQ1hDTDkgKEQ3KZRLAowLQ1hDTDEwIChENymUSwKMCUNDTDMgKEQ3
KZRLAowJQ0NMNCAoRDcplEsCjAtDWENMMTMgKEQ3KZRLAowKQ1hDTDUgKEQ3KZRLAowOQ0NMMjIg
KDIpIChENymUSwKMDHR1bW91cl9tb2RlbJRLAXVoWn2UKIwHU2FtcGxlOpRLA4wKZXhwZXJpbWVu
dJRLAYwbU2FtcGxlOiBOaWwgbm9ybSBjZWxscyAoRDcplEsDjB1TYW1wbGUgTmlsIG5vcm1hbGlz
ZWQgTFAgKEQ3KZRLA4wDZGF5lEsBjBdTYW1wbGUgUHJpbmZsYW0gTFAgKEQ3KZRLA4wMU2FtcGxl
IGNoZWNrlEsDjBlTYW1wbGUgbWV0YSBkYXRhIGFuZCBtYXNzlEsDjA5TYW1wbGUgY2hlY2sgMpRL
A4wOVHVtb3VyIChyaWdodCmUSwGMBGNhZ2WUSwGMBGRhdGWUSwKMBnNhbXBsZZRLAowGdHVtb3Vy
lEsBjAZ0aXNzdWWUSwGMCXRlY2huaXF1ZZRLAYwJVHJlYXRtZW50lEsBjAZTdHJhaW6USwGMBkdl
bmRlcpRLAYwLQWdlICh3ZWVrcymUSwKMFFJpZ2h0X3R1bW91cl8obWcpIEQ4lEsCjA9TcGxlZW4g
KG1nKSBEMTWUSwKMDlNwbGVlbiAobWcpIEQ4lEsCjAl0cmVhdG1lbnSUSwGMBUJlYWRzlEsCjApC
ZWFkcyAoRDcplEsCjBVSaWdodCBUdW1vdXIgKG1nKSBEMTWUSwJ1dWJoHimBlH2UKGghfZQojAlu
U2VsZWN0ZWSUSzJK/v///4aUjA5zZWxlY3RlZF9hdHRyc5RdlChqyAEAAEtmhpRq2AEAAEtmhpRq
xQEAAEtmhpRq4gEAAEtmhpRq1wEAAEtmhpRq1AEAAEtmhpRqxgEAAEtmhpRq1gEAAEtmhpRq0gEA
AEtmhpRq0AEAAEtmhpRq0wEAAEtmhpRqzgEAAEtmhpRqywEAAEtmhpRq7QEAAEtmhpRq1QEAAEtm
hpRq6wEAAEtmhpRq2QEAAEtmhpRqxwEAAEtmhpRqzwEAAEtmhpRqzQEAAEtmhpRq3QEAAEtmhpRq
zAEAAEtmhpRq8AEAAEtmhpRq7AEAAEtmhpRq3wEAAEtmhpRq6QEAAEtmhpRqygEAAEtmhpRq7gEA
AEtmhpRq6gEAAEtmhpRq7wEAAEtmhpRq4wEAAEtmhpRq3gEAAEtmhpRq5gEAAEtmhpRqyQEAAEtm
hpRq0QEAAEtmhpRq8QEAAEtmhpRq4QEAAEtmhpRq2gEAAEtmhpRq2wEAAEtmhpRq8gEAAEtmhpRq
5AEAAEtmhpRq3AEAAEtmhpRq5QEAAEtmhpRq5wEAAEtmhpRq6AEAAEtmhpRq4AEAAEtmhpRlSv3/
//+GlIwPc2VsZWN0aW9uTWV0aG9klEsDSv7///+GlGgZSwN1aCl9lChqxQEAAEsCasYBAABLAmrH
AQAASwJqyAEAAEsCaskBAABLAmrKAQAASwJqywEAAEsCaswBAABLAmrNAQAASwJqzgEAAEsCas8B
AABLAmrQAQAASwJq0QEAAEsCatIBAABLAmrTAQAASwJq1AEAAEsCatUBAABLAmrWAQAASwJq1wEA
AEsCatgBAABLAmrZAQAASwJq2gEAAEsCatsBAABLAmrcAQAASwJq3QEAAEsCat4BAABLAmrfAQAA
SwJq4AEAAEsCauEBAABLAmriAQAASwJq4wEAAEsCauQBAABLAmrlAQAASwJq5gEAAEsCaucBAABL
AmroAQAASwJq6QEAAEsCauoBAABLAmrrAQAASwJq7AEAAEsCau0BAABLAmruAQAASwJq7wEAAEsC
avABAABLAmrxAQAASwJq8gEAAEsCavMBAABLAXVoWn2UKGr1AQAASwNq9gEAAEsDavcBAABLA2r4
AQAASwNq+QEAAEsDavoBAABLA2r7AQAASwNq/AEAAEsDav0BAABLAmr+AQAASwFq/wEAAEsBagAC
AABLAWoBAgAASwFqAgIAAEsBagMCAABLAmoEAgAASwFqBQIAAEsBagYCAABLAmoHAgAASwFqCAIA
AEsBagkCAABLAmoKAgAASwFqCwIAAEsBagwCAABLAmoNAgAASwJqDgIAAEsCdXViZXUu
</properties>
		<properties node_id="6" format="pickle">gASVEiIAAAAAAAB9lCiMFGNvbXBhcmlzb25fY3JpdGVyaW9ulEsAjBJjb250cm9sQXJlYVZpc2li
bGWUiIwNY3Zfc3RyYXRpZmllZJSIjAduX2ZvbGRzlEsDjAluX3JlcGVhdHOUSwOMCnJlc2FtcGxp
bmeUSwOMBHJvcGWURz+5mZmZmZmajAtzYW1wbGVfc2l6ZZRLDIwTc2F2ZWRXaWRnZXRHZW9tZXRy
eZRDQgHZ0MsAAwAAAAAACgAAABcAAAKJAAACDAAAAAoAAAAtAAACiQAAAgwAAAAAAAAAAAWgAAAA
CgAAAC0AAAKJAAACDJSMEnNodWZmbGVfc3RyYXRpZmllZJSIjAh1c2Vfcm9wZZSJjAtzY29yZV90
YWJsZZR9lIwMc2hvd25fc2NvcmVzlI+UKIwDTVNFlIwCUjKUjAlQcmVjaXNpb26UjAZSZWNhbGyU
jAJDQZSMBFJNU0WUjANBVUOUjANNQUWUjAJGMZSQc4wLX192ZXJzaW9uX1+USwOMEGNvbnRleHRf
c2V0dGluZ3OUXZQojBVvcmFuZ2V3aWRnZXQuc2V0dGluZ3OUjAdDb250ZXh0lJOUKYGUfZQojAZ2
YWx1ZXOUfZQojA9jbGFzc19zZWxlY3Rpb26UjBYoQXZlcmFnZSBvdmVyIGNsYXNzZXMplEr/////
hpSMDGZvbGRfZmVhdHVyZZSMCmV4cGVyaW1lbnSUS2WGlIwVZm9sZF9mZWF0dXJlX3NlbGVjdGVk
lIlK/v///4aUaA19lGgaSwN1jAphdHRyaWJ1dGVzlCiMDk1vbm9jeXRlcyAoRDcplEsChpSMCkct
Q1NGIChENymUSwKGlIwQTmV1dHJvcGhpbHMgKEQ3KZRLAoaUjBNDRDExYisgTHk2Q19HLSAoRDcp
lEsChpSMDkNYQ0wxICgxKSAoRDcplEsChpSMCUlMLTYgKEQ3KZRLAoaUjA9MZXVrb2N5dGVzIChE
NymUSwKGlIwVRW9zaW5vcGhpbHMgKEZTKSAoRDcplEsChpSMFUx5bXBob2N5dGVzIChGUykgKEQ3
KZRLAoaUjBdNeWVsb2lkIGNlbGxzIChGUykgKEQ3KZRLAoaUjAxCIGNlbGxzIChENymUSwKGlIwQ
Q0Q0IFQgY2VsbHMgKEQ3KZRLAoaUjBBUcmVncyBQRC0xKyAoRDcplEsChpSMEENEOCBUIGNlbGxz
IChENymUSwKGlIwWQ0Q4IFQgY2VsbHMgTHk2QysgKEQ3KZRLAoaUjA1OSyBjZWxscyAoRDcplEsC
hpSME05LIGNlbGxzIEx5NkMrIChENymUSwKGlIwQRW9zaW5vcGhpbHMgKEQ3KZRLAoaUjA9NYWNy
b3BoYWdlIChENymUSwKGlIwHREMgKEQ3KZRLAoaUjA5EQyBQRC1MMSsgKEQ3KZRLAoaUjBpDRDEx
YisgTHk2Q19HLSBQRC1MMSsgKEQ3KZRLAoaUjBlDRDExYisgTHk2Q2ludCBMeTZHLSAoRDcplEsC
hpSMC1RHRi1iMSAoRDcplEsChpSMCklMLTE4IChENymUSwKGlIwKSUwtMjMgKEQ3KZRLAoaUjA5D
Q0wyMiAoMSkgKEQ3KZRLAoaUjApJTC0xMCAoRDcplEsChpSMDUlMLTEycDcwIChENymUSwKGlIwK
VE5GLWEgKEQ3KZRLAoaUjA5DQ0wxNyAoMSkgKEQ3KZRLAoaUjA1JTC0xMnA0MCAoRDcplEsChpSM
CklMLTFiIChENymUSwKGlIwJQ0NMNSAoRDcplEsChpSMCkNDTDIwIChENymUSwKGlIwKQ0NMMTEg
KEQ3KZRLAoaUjA5DQ0wxNyAoMikgKEQ3KZRLAoaUjA5DWENMMSAoMikgKEQ3KZRLAoaUjAlDQ0wy
IChENymUSwKGlIwKQ1hDTDkgKEQ3KZRLAoaUjAtDWENMMTAgKEQ3KZRLAoaUjAlDQ0wzIChENymU
SwKGlIwJQ0NMNCAoRDcplEsChpSMC0NYQ0wxMyAoRDcplEsChpSMCkNYQ0w1IChENymUSwKGlIwO
Q0NMMjIgKDIpIChENymUSwKGlHSUjAVtZXRhc5QojAdTYW1wbGU6lEsDhpSMCmV4cGVyaW1lbnSU
SwGGlIwbU2FtcGxlOiBOaWwgbm9ybSBjZWxscyAoRDcplEsDhpSMHVNhbXBsZSBOaWwgbm9ybWFs
aXNlZCBMUCAoRDcplEsDhpSMA2RheZRLAYaUjBdTYW1wbGUgUHJpbmZsYW0gTFAgKEQ3KZRLA4aU
jAxTYW1wbGUgY2hlY2uUSwOGlIwZU2FtcGxlIG1ldGEgZGF0YSBhbmQgbWFzc5RLA4aUjA5TYW1w
bGUgY2hlY2sgMpRLA4aUjA5UdW1vdXIgKHJpZ2h0KZRLAYaUjARjYWdllEsBhpSMBGRhdGWUSwKG
lIwGc2FtcGxllEsChpSMBnR1bW91cpRLAYaUjAZ0aXNzdWWUSwGGlIwJdGVjaG5pcXVllEsBhpSM
CVRyZWF0bWVudJRLAYaUjAZTdHJhaW6USwGGlIwGR2VuZGVylEsBhpSMC0FnZSAod2Vla3MplEsC
hpSMFFJpZ2h0X3R1bW91cl8obWcpIEQ4lEsChpSMD1NwbGVlbiAobWcpIEQxNZRLAoaUjA5TcGxl
ZW4gKG1nKSBEOJRLAoaUjAl0cmVhdG1lbnSUSwGGlIwFQmVhZHOUSwKGlIwKQmVhZHMgKEQ3KZRL
AoaUjAx0dW1vdXJfbW9kZWyUSwGGlHSUjApjbGFzc192YXJzlIwVUmlnaHQgVHVtb3VyIChtZykg
RDE1lEsChpSFlHViaB8pgZR9lChoIn2UKIwPY2xhc3Nfc2VsZWN0aW9ulIwWKEF2ZXJhZ2Ugb3Zl
ciBjbGFzc2VzKZRK/////4aUjAxmb2xkX2ZlYXR1cmWUjApleHBlcmltZW50lEtlhpSMFWZvbGRf
ZmVhdHVyZV9zZWxlY3RlZJSJSv7///+GlIwLc2NvcmVfdGFibGWUfZRoGksDdWgtKIwQTGV1a29j
eXRlcyAoRDE0KZRLAoaUjBZFb3Npbm9waGlscyAoRlMpIChEMTQplEsChpSMFkx5bXBob2N5dGVz
IChGUykgKEQxNCmUSwKGlIwYTXllbG9pZCBjZWxscyAoRlMpIChEMTQplEsChpSMDUIgY2VsbHMg
KEQxNCmUSwKGlIwRQ0Q0IFQgY2VsbHMgKEQxNCmUSwKGlIwRVHJlZ3MgUEQtMSsgKEQxNCmUSwKG
lIwRQ0Q4IFQgY2VsbHMgKEQxNCmUSwKGlIwXQ0Q4IFQgY2VsbHMgTHk2QysgKEQxNCmUSwKGlIwO
TksgY2VsbHMgKEQxNCmUSwKGlIwUTksgY2VsbHMgTHk2QysgKEQxNCmUSwKGlIwRRW9zaW5vcGhp
bHMgKEQxNCmUSwKGlIwQTWFjcm9waGFnZSAoRDE0KZRLAoaUjAhEQyAoRDE0KZRLAoaUjA9EQyBQ
RC1MMSsgKEQxNCmUSwKGlIwUQ0QxMWIrIEx5NkNfRy0gKEQxNCmUSwKGlIwbQ0QxMWIrIEx5NkNf
Ry0gUEQtTDErIChEMTQplEsChpSMGkNEMTFiKyBMeTZDaW50IEx5NkctIChEMTQplEsChpSMD01v
bm9jeXRlcyAoRDE0KZRLAoaUjBFOZXV0cm9waGlscyAoRDE0KZRLAoaUjA9DWENMMSAoMSkgKEQx
NCmUSwKGlIwMVEdGLWIxIChEMTQplEsChpSMC0lMLTE4IChEMTQplEsChpSMC0lMLTIzIChEMTQp
lEsChpSMD0NDTDIyICgxKSAoRDE0KZRLAoaUjAtJTC0xMCAoRDE0KZRLAoaUjA5JTC0xMnA3MCAo
RDE0KZRLAoaUjApJTC02IChEMTQplEsChpSMC1RORi1hIChEMTQplEsChpSMC0ctQ1NGIChEMTQp
lEsChpSMD0NDTDE3ICgxKSAoRDE0KZRLAoaUjA5JTC0xMnA0MCAoRDE0KZRLAoaUjAtJTC0xYiAo
RDE0KZRLAoaUjApDQ0w1IChEMTQplEsChpSMC0NDTDIwIChEMTQplEsChpSMC0NDTDExIChEMTQp
lEsChpSMD0NDTDE3ICgyKSAoRDE0KZRLAoaUjA9DWENMMSAoMikgKEQxNCmUSwKGlIwKQ0NMMiAo
RDE0KZRLAoaUjAtDWENMOSAoRDE0KZRLAoaUjAxDWENMMTAgKEQxNCmUSwKGlIwKQ0NMMyAoRDE0
KZRLAoaUjApDQ0w0IChEMTQplEsChpSMDENYQ0wxMyAoRDE0KZRLAoaUjAtDWENMNSAoRDE0KZRL
AoaUjA9DQ0wyMiAoMikgKEQxNCmUSwKGlHSUaIsojAdTYW1wbGU6lEsDhpSMG1NhbXBsZTogTmls
IG5vcm0gY2VsbHMgKEQ3KZRLA4aUjA5TYW1wbGUgY2hlY2sgMpRLA4aUjA1TYW1wbGU6IChEMTQp
lEsDhpSMHFNhbXBsZTogTmlsIG5vcm0gY2VsbHMgKEQxNCmUSwOGlIweU2FtcGxlIE5pbCBub3Jt
YWxpc2VkIExQIChEMTQplEsDhpSMGFNhbXBsZSBQcmluZmxhbSBMUCAoRDE0KZRLA4aUjA5TYW1w
bGUgY2hlY2sgM5RLA4aUjARkYXRllEsChpSMCmV4cGVyaW1lbnSUSwGGlIwJdGVjaG5pcXVllEsB
hpSMBnRpc3N1ZZRLAYaUjANkYXmUSwGGlIwEY2FnZZRLAYaUjAZzYW1wbGWUSwKGlIwGdHVtb3Vy
lEsBhpSMCXRyZWF0bWVudJRLAYaUjAVCZWFkc5RLAoaUjAZTdHJhaW6USwGGlIwGR2VuZGVylEsB
hpSMC0FnZSAod2Vla3MplEsChpSMDlR1bW91ciAocmlnaHQplEsBhpSMCVRyZWF0bWVudJRLAYaU
jA9TcGxlZW4gKG1nKSBEMTWUSwKGlIwLQmVhZHMgKEQxNCmUSwKGlIwMdHVtb3VyX21vZGVslEsB
hpR0lGjDjBVSaWdodCBUdW1vdXIgKG1nKSBEMTWUSwKGlIWUdWJoHymBlH2UKGgifZQojA9jbGFz
c19zZWxlY3Rpb26UaMtK/////4aUjAxmb2xkX2ZlYXR1cmWUakMBAABLZYaUjBVmb2xkX2ZlYXR1
cmVfc2VsZWN0ZWSUiUr+////hpSMC3Njb3JlX3RhYmxllH2UaBpLA3VoLSiMEExldWtvY3l0ZXMg
KEQxNCmUSwKGlIwWRW9zaW5vcGhpbHMgKEZTKSAoRDE0KZRLAoaUjBZMeW1waG9jeXRlcyAoRlMp
IChEMTQplEsChpSMGE15ZWxvaWQgY2VsbHMgKEZTKSAoRDE0KZRLAoaUjA1CIGNlbGxzIChEMTQp
lEsChpSMEUNENCBUIGNlbGxzIChEMTQplEsChpSMEVRyZWdzIFBELTErIChEMTQplEsChpSMEUNE
OCBUIGNlbGxzIChEMTQplEsChpSMF0NEOCBUIGNlbGxzIEx5NkMrIChEMTQplEsChpSMDk5LIGNl
bGxzIChEMTQplEsChpSMFE5LIGNlbGxzIEx5NkMrIChEMTQplEsChpSMEUVvc2lub3BoaWxzIChE
MTQplEsChpSMEE1hY3JvcGhhZ2UgKEQxNCmUSwKGlIwIREMgKEQxNCmUSwKGlIwPREMgUEQtTDEr
IChEMTQplEsChpSMFENEMTFiKyBMeTZDX0ctIChEMTQplEsChpSMG0NEMTFiKyBMeTZDX0ctIFBE
LUwxKyAoRDE0KZRLAoaUjBpDRDExYisgTHk2Q2ludCBMeTZHLSAoRDE0KZRLAoaUjA9Nb25vY3l0
ZXMgKEQxNCmUSwKGlIwRTmV1dHJvcGhpbHMgKEQxNCmUSwKGlIwPQ1hDTDEgKDEpIChEMTQplEsC
hpSMDFRHRi1iMSAoRDE0KZRLAoaUjAtJTC0xOCAoRDE0KZRLAoaUjAtJTC0yMyAoRDE0KZRLAoaU
jA9DQ0wyMiAoMSkgKEQxNCmUSwKGlIwLSUwtMTAgKEQxNCmUSwKGlIwOSUwtMTJwNzAgKEQxNCmU
SwKGlIwKSUwtNiAoRDE0KZRLAoaUjAtUTkYtYSAoRDE0KZRLAoaUjAtHLUNTRiAoRDE0KZRLAoaU
jA9DQ0wxNyAoMSkgKEQxNCmUSwKGlIwOSUwtMTJwNDAgKEQxNCmUSwKGlIwLSUwtMWIgKEQxNCmU
SwKGlIwKQ0NMNSAoRDE0KZRLAoaUjAtDQ0wyMCAoRDE0KZRLAoaUjAtDQ0wxMSAoRDE0KZRLAoaU
jA9DQ0wxNyAoMikgKEQxNCmUSwKGlIwPQ1hDTDEgKDIpIChEMTQplEsChpSMCkNDTDIgKEQxNCmU
SwKGlIwLQ1hDTDkgKEQxNCmUSwKGlIwMQ1hDTDEwIChEMTQplEsChpSMCkNDTDMgKEQxNCmUSwKG
lIwKQ0NMNCAoRDE0KZRLAoaUjAxDWENMMTMgKEQxNCmUSwKGlIwLQ1hDTDUgKEQxNCmUSwKGlIwP
Q0NMMjIgKDIpIChEMTQplEsChpR0lGiLKIwHU2FtcGxlOpRLA4aUjBtTYW1wbGU6IE5pbCBub3Jt
IGNlbGxzIChENymUSwOGlIwOU2FtcGxlIGNoZWNrIDKUSwOGlIwNU2FtcGxlOiAoRDE0KZRLA4aU
jBxTYW1wbGU6IE5pbCBub3JtIGNlbGxzIChEMTQplEsDhpSMHlNhbXBsZSBOaWwgbm9ybWFsaXNl
ZCBMUCAoRDE0KZRLA4aUjBhTYW1wbGUgUHJpbmZsYW0gTFAgKEQxNCmUSwOGlIwOU2FtcGxlIGNo
ZWNrIDOUSwOGlIwEZGF0ZZRLAoaUjApleHBlcmltZW50lEsBhpSMCXRlY2huaXF1ZZRLAYaUjAZ0
aXNzdWWUSwGGlIwDZGF5lEsBhpSMBGNhZ2WUSwGGlIwGc2FtcGxllEsChpSMBnR1bW91cpRLAYaU
jAl0cmVhdG1lbnSUSwGGlIwFQmVhZHOUSwKGlIwGU3RyYWlulEsBhpSMBkdlbmRlcpRLAYaUjAtB
Z2UgKHdlZWtzKZRLAoaUjA5UdW1vdXIgKHJpZ2h0KZRLAYaUjAlUcmVhdG1lbnSUSwGGlIwPU3Bs
ZWVuIChtZykgRDE1lEsChpSMC0JlYWRzIChEMTQplEsChpR0lGjDjBVSaWdodCBUdW1vdXIgKG1n
KSBEMTWUSwKGlIWUdWJoHymBlH2UKGgifZQojA9jbGFzc19zZWxlY3Rpb26UaMtK/////4aUjAxm
b2xkX2ZlYXR1cmWUauMBAABLZYaUjBVmb2xkX2ZlYXR1cmVfc2VsZWN0ZWSUiUr+////hpSMC3Nj
b3JlX3RhYmxllH2UaBpLA3VoLSiMEExldWtvY3l0ZXMgKEQxNCmUSwKGlIwWRW9zaW5vcGhpbHMg
KEZTKSAoRDE0KZRLAoaUjBZMeW1waG9jeXRlcyAoRlMpIChEMTQplEsChpSMGE15ZWxvaWQgY2Vs
bHMgKEZTKSAoRDE0KZRLAoaUjA1CIGNlbGxzIChEMTQplEsChpSMEUNENCBUIGNlbGxzIChEMTQp
lEsChpSMEVRyZWdzIFBELTErIChEMTQplEsChpSMEUNEOCBUIGNlbGxzIChEMTQplEsChpSMF0NE
OCBUIGNlbGxzIEx5NkMrIChEMTQplEsChpSMDk5LIGNlbGxzIChEMTQplEsChpSMFE5LIGNlbGxz
IEx5NkMrIChEMTQplEsChpSMEUVvc2lub3BoaWxzIChEMTQplEsChpSMEE1hY3JvcGhhZ2UgKEQx
NCmUSwKGlIwIREMgKEQxNCmUSwKGlIwPREMgUEQtTDErIChEMTQplEsChpSMFENEMTFiKyBMeTZD
X0ctIChEMTQplEsChpSMG0NEMTFiKyBMeTZDX0ctIFBELUwxKyAoRDE0KZRLAoaUjBpDRDExYisg
THk2Q2ludCBMeTZHLSAoRDE0KZRLAoaUjA9Nb25vY3l0ZXMgKEQxNCmUSwKGlIwRTmV1dHJvcGhp
bHMgKEQxNCmUSwKGlIwPQ1hDTDEgKDEpIChEMTQplEsChpSMDFRHRi1iMSAoRDE0KZRLAoaUjAtJ
TC0xOCAoRDE0KZRLAoaUjAtJTC0yMyAoRDE0KZRLAoaUjA9DQ0wyMiAoMSkgKEQxNCmUSwKGlIwL
SUwtMTAgKEQxNCmUSwKGlIwOSUwtMTJwNzAgKEQxNCmUSwKGlIwKSUwtNiAoRDE0KZRLAoaUjAtU
TkYtYSAoRDE0KZRLAoaUjAtHLUNTRiAoRDE0KZRLAoaUjA9DQ0wxNyAoMSkgKEQxNCmUSwKGlIwO
SUwtMTJwNDAgKEQxNCmUSwKGlIwLSUwtMWIgKEQxNCmUSwKGlIwKQ0NMNSAoRDE0KZRLAoaUjAtD
Q0wyMCAoRDE0KZRLAoaUjAtDQ0wxMSAoRDE0KZRLAoaUjA9DQ0wxNyAoMikgKEQxNCmUSwKGlIwP
Q1hDTDEgKDIpIChEMTQplEsChpSMCkNDTDIgKEQxNCmUSwKGlIwLQ1hDTDkgKEQxNCmUSwKGlIwM
Q1hDTDEwIChEMTQplEsChpSMCkNDTDMgKEQxNCmUSwKGlIwKQ0NMNCAoRDE0KZRLAoaUjAxDWENM
MTMgKEQxNCmUSwKGlIwLQ1hDTDUgKEQxNCmUSwKGlIwPQ0NMMjIgKDIpIChEMTQplEsChpR0lGiL
KIwHU2FtcGxlOpRLA4aUjBtTYW1wbGU6IE5pbCBub3JtIGNlbGxzIChENymUSwOGlIwOU2FtcGxl
IGNoZWNrIDKUSwOGlIwNU2FtcGxlOiAoRDE0KZRLA4aUjBxTYW1wbGU6IE5pbCBub3JtIGNlbGxz
IChEMTQplEsDhpSMHlNhbXBsZSBOaWwgbm9ybWFsaXNlZCBMUCAoRDE0KZRLA4aUjBhTYW1wbGUg
UHJpbmZsYW0gTFAgKEQxNCmUSwOGlIwOU2FtcGxlIGNoZWNrIDOUSwOGlIwEZGF0ZZRLAoaUjApl
eHBlcmltZW50lEsBhpSMCXRlY2huaXF1ZZRLAYaUjAZ0aXNzdWWUSwGGlIwDZGF5lEsBhpSMBGNh
Z2WUSwGGlIwGc2FtcGxllEsChpSMBnR1bW91cpRLAYaUjAl0cmVhdG1lbnSUSwGGlIwFQmVhZHOU
SwKGlIwGU3RyYWlulEsBhpSMBkdlbmRlcpRLAYaUjAtBZ2UgKHdlZWtzKZRLAoaUjA5UdW1vdXIg
KHJpZ2h0KZRLAYaUjAlUcmVhdG1lbnSUSwGGlIwPU3BsZWVuIChtZykgRDE1lEsChpSMC0JlYWRz
IChEMTQplEsChpSMFVJpZ2h0IFR1bW91ciAobWcpIEQxNZRLAoaUdJRow4wMdHVtb3VyX21vZGVs
lEsBhpSFlHViaB8pgZR9lChoIn2UKIwPY2xhc3Nfc2VsZWN0aW9ulIwWKEF2ZXJhZ2Ugb3ZlciBj
bGFzc2VzKZRK/////4aUjAxmb2xkX2ZlYXR1cmWUjApleHBlcmltZW50lEtlhpSMFWZvbGRfZmVh
dHVyZV9zZWxlY3RlZJSJSv7///+GlIwLc2NvcmVfdGFibGWUfZRoGksDdWgtKIwOTW9ub2N5dGVz
IChENymUSwKGlIwKRy1DU0YgKEQ3KZRLAoaUjBBOZXV0cm9waGlscyAoRDcplEsChpSME0NEMTFi
KyBMeTZDX0ctIChENymUSwKGlIwOQ1hDTDEgKDEpIChENymUSwKGlIwJSUwtNiAoRDcplEsChpSM
D0xldWtvY3l0ZXMgKEQ3KZRLAoaUjBVFb3Npbm9waGlscyAoRlMpIChENymUSwKGlIwVTHltcGhv
Y3l0ZXMgKEZTKSAoRDcplEsChpSMF015ZWxvaWQgY2VsbHMgKEZTKSAoRDcplEsChpSMDEIgY2Vs
bHMgKEQ3KZRLAoaUjBBDRDQgVCBjZWxscyAoRDcplEsChpSMEFRyZWdzIFBELTErIChENymUSwKG
lIwQQ0Q4IFQgY2VsbHMgKEQ3KZRLAoaUjBZDRDggVCBjZWxscyBMeTZDKyAoRDcplEsChpSMDU5L
IGNlbGxzIChENymUSwKGlIwTTksgY2VsbHMgTHk2QysgKEQ3KZRLAoaUjBBFb3Npbm9waGlscyAo
RDcplEsChpSMD01hY3JvcGhhZ2UgKEQ3KZRLAoaUjAdEQyAoRDcplEsChpSMDkRDIFBELUwxKyAo
RDcplEsChpSMGkNEMTFiKyBMeTZDX0ctIFBELUwxKyAoRDcplEsChpSMGUNEMTFiKyBMeTZDaW50
IEx5NkctIChENymUSwKGlIwLVEdGLWIxIChENymUSwKGlIwKSUwtMTggKEQ3KZRLAoaUjApJTC0y
MyAoRDcplEsChpSMDkNDTDIyICgxKSAoRDcplEsChpSMCklMLTEwIChENymUSwKGlIwNSUwtMTJw
NzAgKEQ3KZRLAoaUjApUTkYtYSAoRDcplEsChpSMDkNDTDE3ICgxKSAoRDcplEsChpSMDUlMLTEy
cDQwIChENymUSwKGlIwKSUwtMWIgKEQ3KZRLAoaUjAlDQ0w1IChENymUSwKGlIwKQ0NMMjAgKEQ3
KZRLAoaUjApDQ0wxMSAoRDcplEsChpSMDkNDTDE3ICgyKSAoRDcplEsChpSMDkNYQ0wxICgyKSAo
RDcplEsChpSMCUNDTDIgKEQ3KZRLAoaUjApDWENMOSAoRDcplEsChpSMC0NYQ0wxMCAoRDcplEsC
hpSMCUNDTDMgKEQ3KZRLAoaUjAlDQ0w0IChENymUSwKGlIwLQ1hDTDEzIChENymUSwKGlIwKQ1hD
TDUgKEQ3KZRLAoaUjA5DQ0wyMiAoMikgKEQ3KZRLAoaUdJRoiyiMB1NhbXBsZTqUSwOGlIwKZXhw
ZXJpbWVudJRLAYaUjBtTYW1wbGU6IE5pbCBub3JtIGNlbGxzIChENymUSwOGlIwdU2FtcGxlIE5p
bCBub3JtYWxpc2VkIExQIChENymUSwOGlIwDZGF5lEsBhpSMF1NhbXBsZSBQcmluZmxhbSBMUCAo
RDcplEsDhpSMDFNhbXBsZSBjaGVja5RLA4aUjBlTYW1wbGUgbWV0YSBkYXRhIGFuZCBtYXNzlEsD
hpSMDlNhbXBsZSBjaGVjayAylEsDhpSMDlR1bW91ciAocmlnaHQplEsBhpSMBGNhZ2WUSwGGlIwE
ZGF0ZZRLAoaUjAZzYW1wbGWUSwKGlIwGdHVtb3VylEsBhpSMBnRpc3N1ZZRLAYaUjAl0ZWNobmlx
dWWUSwGGlIwJVHJlYXRtZW50lEsBhpSMBlN0cmFpbpRLAYaUjAZHZW5kZXKUSwGGlIwLQWdlICh3
ZWVrcymUSwKGlIwUUmlnaHRfdHVtb3VyXyhtZykgRDiUSwKGlIwPU3BsZWVuIChtZykgRDE1lEsC
hpSMDlNwbGVlbiAobWcpIEQ4lEsChpSMCXRyZWF0bWVudJRLAYaUjAVCZWFkc5RLAoaUjApCZWFk
cyAoRDcplEsChpSMFVJpZ2h0IFR1bW91ciAobWcpIEQxNZRLAoaUdJRow4wMdHVtb3VyX21vZGVs
lEsBhpSFlHViZXUu
</properties>
		<properties node_id="7" format="literal">{'auto_apply': True, 'class_weight': False, 'controlAreaVisible': True, 'index_output': 0, 'learner_name': 'RF top 10 features', 'max_depth': 3, 'max_features': 4, 'min_samples_split': 5, 'n_estimators': 500, 'savedWidgetGeometry': b'\x01\xd9\xd0\xcb\x00\x03\x00\x00\x00\x00\x01\x90\x00\x00\x01\x0c\x00\x00\x03+\x00\x00\x02\xa8\x00\x00\x01\x90\x00\x00\x01"\x00\x00\x03+\x00\x00\x02\xa8\x00\x00\x00\x00\x00\x00\x00\x00\x05\xa0\x00\x00\x01\x90\x00\x00\x01"\x00\x00\x03+\x00\x00\x02\xa8', 'use_max_depth': True, 'use_max_features': True, 'use_min_samples_split': True, 'use_random_state': False, '__version__': 1}</properties>
		<properties node_id="8" format="pickle">gASVaWwAAAAAAAB9lCiMFGNvbXBhcmlzb25fY3JpdGVyaW9ulEsAjBJjb250cm9sQXJlYVZpc2li
bGWUiIwNY3Zfc3RyYXRpZmllZJSIjAduX2ZvbGRzlEsDjAluX3JlcGVhdHOUSwOMCnJlc2FtcGxp
bmeUSwOMBHJvcGWURz+5mZmZmZmajAtzYW1wbGVfc2l6ZZRLDIwTc2F2ZWRXaWRnZXRHZW9tZXRy
eZRDQgHZ0MsAAwAA////8gAAABcAAAJxAAACDP////IAAAAtAAACcQAAAgwAAAAAAAAAAAWg////
8gAAAC0AAAJxAAACDJSMEnNodWZmbGVfc3RyYXRpZmllZJSIjAh1c2Vfcm9wZZSJjAtzY29yZV90
YWJsZZR9lIwMc2hvd25fc2NvcmVzlI+UKIwDTVNFlIwCUjKUjAlQcmVjaXNpb26UjAJDQZSMBlJl
Y2FsbJSMBFJNU0WUjANBVUOUjANNQUWUjAJGMZSQc4wLX192ZXJzaW9uX1+USwOMEGNvbnRleHRf
c2V0dGluZ3OUXZQojBVvcmFuZ2V3aWRnZXQuc2V0dGluZ3OUjAdDb250ZXh0lJOUKYGUfZQojAZ2
YWx1ZXOUfZQojA9jbGFzc19zZWxlY3Rpb26UjBYoQXZlcmFnZSBvdmVyIGNsYXNzZXMplEr/////
hpSMDGZvbGRfZmVhdHVyZZSMCmV4cGVyaW1lbnSUS2WGlIwVZm9sZF9mZWF0dXJlX3NlbGVjdGVk
lIlK/v///4aUaA19lGgaSwN1jAphdHRyaWJ1dGVzlCiMCUNDTDIgKEQ3KZRLAoaUjBVFb3Npbm9w
aGlscyAoRlMpIChENymUSwKGlIwLQ1hDTDEwIChENymUSwKGlIwOQ1hDTDEgKDIpIChENymUSwKG
lIwOQ0NMMjIgKDIpIChENymUSwKGlIwNTksgY2VsbHMgKEQ3KZRLAoaUjA5EQyBQRC1MMSsgKEQ3
KZRLAoaUjBBOZXV0cm9waGlscyAoRDcplEsChpSMDkNDTDE3ICgyKSAoRDcplEsChpSMF015ZWxv
aWQgY2VsbHMgKEZTKSAoRDcplEsChpR0lIwFbWV0YXOUKIwHU2FtcGxlOpRLA4aUaChLAYaUjBtT
YW1wbGU6IE5pbCBub3JtIGNlbGxzIChENymUSwOGlIwdU2FtcGxlIE5pbCBub3JtYWxpc2VkIExQ
IChENymUSwOGlIwDZGF5lEsBhpSMF1NhbXBsZSBQcmluZmxhbSBMUCAoRDcplEsDhpSMDFNhbXBs
ZSBjaGVja5RLA4aUjBlTYW1wbGUgbWV0YSBkYXRhIGFuZCBtYXNzlEsDhpSMDlNhbXBsZSBjaGVj
ayAylEsDhpSMDlR1bW91ciAocmlnaHQplEsBhpSMBGNhZ2WUSwGGlIwEZGF0ZZRLAoaUjAZzYW1w
bGWUSwKGlIwGdHVtb3VylEsBhpSMBnRpc3N1ZZRLAYaUjAl0ZWNobmlxdWWUSwGGlIwJVHJlYXRt
ZW50lEsBhpSMBlN0cmFpbpRLAYaUjAZHZW5kZXKUSwGGlIwLQWdlICh3ZWVrcymUSwKGlIwUUmln
aHRfdHVtb3VyXyhtZykgRDiUSwKGlIwPU3BsZWVuIChtZykgRDE1lEsChpSMDlNwbGVlbiAobWcp
IEQ4lEsChpSMCXRyZWF0bWVudJRLAYaUjAVCZWFkc5RLAoaUjApCZWFkcyAoRDcplEsChpSMDHR1
bW91cl9tb2RlbJRLAYaUdJSMCmNsYXNzX3ZhcnOUjBVSaWdodCBUdW1vdXIgKG1nKSBEMTWUSwKG
lIWUdWJoHymBlH2UKGgifZQoaCRoJUr/////hpRoJ2goS2WGlGgqiUr+////hpRoDX2UaBpLA3Vo
LSiMCkctQ1NGIChENymUSwKGlIwJSUwtNiAoRDcplEsChpSMC0NYQ0wxMyAoRDcplEsChpSMDkND
TDE3ICgxKSAoRDcplEsChpRoNEsChpSMEEVvc2lub3BoaWxzIChENymUSwKGlGgySwKGlIwKSUwt
MWIgKEQ3KZRLAoaUjApDQ0wxMSAoRDcplEsChpSMCklMLTIzIChENymUSwKGlHSUaEMoaERLA4aU
aChLAYaUaEdLA4aUaElLA4aUaEtLAYaUaE1LA4aUaE9LA4aUaFFLA4aUaFNLA4aUaFVLAYaUaFdL
AYaUaFlLAoaUaFtLAoaUaF1LAYaUaF9LAYaUaGFLAYaUaGNLAYaUaGVLAYaUaGdLAYaUaGlLAoaU
aGtLAoaUaG1LAoaUaG9LAoaUaHFLAYaUaHNLAoaUaHVLAoaUaHdLAYaUdJRoemh7SwKGlIWUdWJo
HymBlH2UKGgifZQojA9jbGFzc19zZWxlY3Rpb26UjBYoQXZlcmFnZSBvdmVyIGNsYXNzZXMplEr/
////hpSMDGZvbGRfZmVhdHVyZZSMCmV4cGVyaW1lbnSUS2WGlIwVZm9sZF9mZWF0dXJlX3NlbGVj
dGVklIlK/v///4aUjAtzY29yZV90YWJsZZR9lGgaSwN1aC0ojBZDRDggVCBjZWxscyBMeTZDKyAo
RDcplEsChpSMCkctQ1NGIChENymUSwKGlIwJSUwtNiAoRDcplEsChpSMC0NYQ0wxMyAoRDcplEsC
hpSMDkNYQ0wxICgyKSAoRDcplEsChpSMEENEOCBUIGNlbGxzIChENymUSwKGlIwQQ0Q0IFQgY2Vs
bHMgKEQ3KZRLAoaUjApJTC0xYiAoRDcplEsChpSMCkNYQ0w1IChENymUSwKGlIwJQ0NMNSAoRDcp
lEsChpR0lGhDKIwHU2FtcGxlOpRLA4aUaL1LAYaUjBtTYW1wbGU6IE5pbCBub3JtIGNlbGxzIChE
NymUSwOGlIwdU2FtcGxlIE5pbCBub3JtYWxpc2VkIExQIChENymUSwOGlIwDZGF5lEsBhpSMF1Nh
bXBsZSBQcmluZmxhbSBMUCAoRDcplEsDhpSMDFNhbXBsZSBjaGVja5RLA4aUjBlTYW1wbGUgbWV0
YSBkYXRhIGFuZCBtYXNzlEsDhpSMDlNhbXBsZSBjaGVjayAylEsDhpSMDlR1bW91ciAocmlnaHQp
lEsBhpSMBGNhZ2WUSwGGlIwEZGF0ZZRLAoaUjAZzYW1wbGWUSwKGlIwGdHVtb3VylEsBhpSMBnRp
c3N1ZZRLAYaUjAl0ZWNobmlxdWWUSwGGlIwJVHJlYXRtZW50lEsBhpSMBlN0cmFpbpRLAYaUjAZH
ZW5kZXKUSwGGlIwLQWdlICh3ZWVrcymUSwKGlIwUUmlnaHRfdHVtb3VyXyhtZykgRDiUSwKGlIwP
U3BsZWVuIChtZykgRDE1lEsChpSMDlNwbGVlbiAobWcpIEQ4lEsChpSMCXRyZWF0bWVudJRLAYaU
jAVCZWFkc5RLAoaUjApCZWFkcyAoRDcplEsChpSMDHR1bW91cl9tb2RlbJRLAYaUdJRoeowVUmln
aHQgVHVtb3VyIChtZykgRDE1lEsChpSFlHViaB8pgZR9lChoIn2UKIwPY2xhc3Nfc2VsZWN0aW9u
lIwWKEF2ZXJhZ2Ugb3ZlciBjbGFzc2VzKZRK/////4aUjAxmb2xkX2ZlYXR1cmWUjApleHBlcmlt
ZW50lEtlhpSMFWZvbGRfZmVhdHVyZV9zZWxlY3RlZJSJSv7///+GlIwLc2NvcmVfdGFibGWUfZRo
GksDdWgtKIwKSUwtMWIgKEQ3KZRLAoaUjApHLUNTRiAoRDcplEsChpSMDkNDTDE3ICgxKSAoRDcp
lEsChpSMF015ZWxvaWQgY2VsbHMgKEZTKSAoRDcplEsChpSMC0NYQ0wxMyAoRDcplEsChpSMCUND
TDMgKEQ3KZRLAoaUjAlJTC02IChENymUSwKGlIwLQ1hDTDEwIChENymUSwKGlIwQTmV1dHJvcGhp
bHMgKEQ3KZRLAoaUjAxCIGNlbGxzIChENymUSwKGlHSUaEMojAdTYW1wbGU6lEsDhpRqGAEAAEsB
hpSMG1NhbXBsZTogTmlsIG5vcm0gY2VsbHMgKEQ3KZRLA4aUjB1TYW1wbGUgTmlsIG5vcm1hbGlz
ZWQgTFAgKEQ3KZRLA4aUjANkYXmUSwGGlIwXU2FtcGxlIFByaW5mbGFtIExQIChENymUSwOGlIwM
U2FtcGxlIGNoZWNrlEsDhpSMGVNhbXBsZSBtZXRhIGRhdGEgYW5kIG1hc3OUSwOGlIwOU2FtcGxl
IGNoZWNrIDKUSwOGlIwOVHVtb3VyIChyaWdodCmUSwGGlIwEY2FnZZRLAYaUjARkYXRllEsChpSM
BnNhbXBsZZRLAoaUjAZ0dW1vdXKUSwGGlIwGdGlzc3VllEsBhpSMCXRlY2huaXF1ZZRLAYaUjAlU
cmVhdG1lbnSUSwGGlIwGU3RyYWlulEsBhpSMBkdlbmRlcpRLAYaUjAtBZ2UgKHdlZWtzKZRLAoaU
jBRSaWdodF90dW1vdXJfKG1nKSBEOJRLAoaUjA9TcGxlZW4gKG1nKSBEMTWUSwKGlIwOU3BsZWVu
IChtZykgRDiUSwKGlIwJdHJlYXRtZW50lEsBhpSMBUJlYWRzlEsChpSMCkJlYWRzIChENymUSwKG
lIwMdHVtb3VyX21vZGVslEsBhpR0lGh6jBVSaWdodCBUdW1vdXIgKG1nKSBEMTWUSwKGlIWUdWJo
HymBlH2UKGgifZQoahQBAABqFQEAAEr/////hpRqFwEAAGoYAQAAS2WGlGoaAQAAiUr+////hpRq
HAEAAH2UaBpLA3VoLShqIAEAAEsChpRqJgEAAEsChpRqKgEAAEsChpSMCkNYQ0w5IChENymUSwKG
lIwKSUwtMjMgKEQ3KZRLAoaUjApDWENMNSAoRDcplEsChpRqLAEAAEsChpSMEENEOCBUIGNlbGxz
IChENymUSwKGlIwNSUwtMTJwNDAgKEQ3KZRLAoaUjAlDQ0w1IChENymUSwKGlHSUaEMoajMBAABL
A4aUahgBAABLAYaUajYBAABLA4aUajgBAABLA4aUajoBAABLAYaUajwBAABLA4aUaj4BAABLA4aU
akABAABLA4aUakIBAABLA4aUakQBAABLAYaUakYBAABLAYaUakgBAABLAoaUakoBAABLAoaUakwB
AABLAYaUak4BAABLAYaUalABAABLAYaUalIBAABLAYaUalQBAABLAYaUalYBAABLAYaUalgBAABL
AoaUaloBAABLAoaUalwBAABLAoaUal4BAABLAoaUamABAABLAYaUamIBAABLAoaUamQBAABLAoaU
amYBAABLAYaUdJRoemppAQAASwKGlIWUdWJoHymBlH2UKGgifZQoahQBAABqFQEAAEr/////hpRq
FwEAAGoYAQAAS2WGlGoaAQAAiUr+////hpRqHAEAAH2UaBpLA3VoLShqIAEAAEsChpRqKgEAAEsC
hpRqJgEAAEsChpRqJAEAAEsChpSMDkNYQ0wxICgyKSAoRDcplEsChpRqHgEAAEsChpRqIgEAAEsC
hpRqeAEAAEsChpRqLAEAAEsChpSMEEVvc2lub3BoaWxzIChENymUSwKGlHSUaEMoajMBAABLA4aU
ahgBAABLAYaUajYBAABLA4aUajgBAABLA4aUajoBAABLAYaUajwBAABLA4aUaj4BAABLA4aUakAB
AABLA4aUakIBAABLA4aUakQBAABLAYaUakYBAABLAYaUakgBAABLAoaUakoBAABLAoaUakwBAABL
AYaUak4BAABLAYaUalABAABLAYaUalIBAABLAYaUalQBAABLAYaUalYBAABLAYaUalgBAABLAoaU
aloBAABLAoaUalwBAABLAoaUal4BAABLAoaUamABAABLAYaUamIBAABLAoaUamQBAABLAoaUamYB
AABLAYaUdJRoemppAQAASwKGlIWUdWJoHymBlH2UKGgifZQoahQBAABqFQEAAEr/////hpRqFwEA
AGoYAQAAS2WGlGoaAQAAiUr+////hpRqHAEAAH2UaBpLA3VoLShqIAEAAEsChpRqHgEAAEsChpRq
JgEAAEsChpRqJAEAAEsChpRqIgEAAEsChpRqgQEAAEsChpSMCkNDTDIwIChENymUSwKGlGoqAQAA
SwKGlIwKQ0NMMTEgKEQ3KZRLAoaUaiwBAABLAoaUdJRoQyhqMwEAAEsDhpRqGAEAAEsBhpRqNgEA
AEsDhpRqOAEAAEsDhpRqOgEAAEsBhpRqPAEAAEsDhpRqPgEAAEsDhpRqQAEAAEsDhpRqQgEAAEsD
hpRqRAEAAEsBhpRqRgEAAEsBhpRqSAEAAEsChpRqSgEAAEsChpRqTAEAAEsBhpRqTgEAAEsBhpRq
UAEAAEsBhpRqUgEAAEsBhpRqVAEAAEsBhpRqVgEAAEsBhpRqWAEAAEsChpRqWgEAAEsChpRqXAEA
AEsChpRqXgEAAEsChpRqYAEAAEsBhpRqYgEAAEsChpRqZAEAAEsChpRqZgEAAEsBhpR0lGh6amkB
AABLAoaUhZR1YmgfKYGUfZQoaCJ9lChqFAEAAGoVAQAASv////+GlGoXAQAAahgBAABLZYaUahoB
AACJSv7///+GlGocAQAAfZRoGksDdWgtKGogAQAASwKGlGoqAQAASwKGlGomAQAASwKGlGokAQAA
SwKGlGoiAQAASwKGlGqtAQAASwKGlGooAQAASwKGlGoeAQAASwKGlGp9AQAASwKGlGp4AQAASwKG
lHSUaEMoajMBAABLA4aUahgBAABLAYaUajYBAABLA4aUajgBAABLA4aUajoBAABLAYaUajwBAABL
A4aUaj4BAABLA4aUakABAABLA4aUakIBAABLA4aUakQBAABLAYaUakYBAABLAYaUakgBAABLAoaU
akoBAABLAoaUakwBAABLAYaUak4BAABLAYaUalABAABLAYaUalIBAABLAYaUalQBAABLAYaUalYB
AABLAYaUalgBAABLAoaUaloBAABLAoaUalwBAABLAoaUal4BAABLAoaUamABAABLAYaUamIBAABL
AoaUamQBAABLAoaUamYBAABLAYaUdJRoemppAQAASwKGlIWUdWJoHymBlH2UKGgifZQoahQBAABq
FQEAAEr/////hpRqFwEAAGoYAQAAS2WGlGoaAQAAiUr+////hpRqHAEAAH2UaBpLA3VoLShqIAEA
AEsChpRqKgEAAEsChpRqJgEAAEsChpRqIgEAAEsChpRqHgEAAEsChpRqLAEAAEsChpSMEENENCBU
IGNlbGxzIChENymUSwKGlGokAQAASwKGlGp4AQAASwKGlGqtAQAASwKGlHSUaEMoajMBAABLA4aU
ahgBAABLAYaUajYBAABLA4aUajgBAABLA4aUajoBAABLAYaUajwBAABLA4aUaj4BAABLA4aUakAB
AABLA4aUakIBAABLA4aUakQBAABLAYaUakYBAABLAYaUakgBAABLAoaUakoBAABLAoaUakwBAABL
AYaUak4BAABLAYaUalABAABLAYaUalIBAABLAYaUalQBAABLAYaUalYBAABLAYaUalgBAABLAoaU
aloBAABLAoaUalwBAABLAoaUal4BAABLAoaUamABAABLAYaUamIBAABLAoaUamQBAABLAoaUamYB
AABLAYaUdJRoemppAQAASwKGlIWUdWJoHymBlH2UKGgifZQoahQBAABqFQEAAEr/////hpRqFwEA
AGoYAQAAS2WGlGoaAQAAiUr+////hpRqHAEAAH2UaBpLA3VoLShqIAEAAEsChpRqdgEAAEsChpRq
eAEAAEsChpRqKgEAAEsChpRqrQEAAEsChpSMFkNEOCBUIGNlbGxzIEx5NkMrIChENymUSwKGlIwK
SUwtMTggKEQ3KZRLAoaUan0BAABLAoaUjBVFb3Npbm9waGlscyAoRlMpIChENymUSwKGlGpDAgAA
SwKGlHSUaEMoajMBAABLA4aUahgBAABLAYaUajYBAABLA4aUajgBAABLA4aUajoBAABLAYaUajwB
AABLA4aUaj4BAABLA4aUakABAABLA4aUakIBAABLA4aUakQBAABLAYaUakYBAABLAYaUakgBAABL
AoaUakoBAABLAoaUakwBAABLAYaUak4BAABLAYaUalABAABLAYaUalIBAABLAYaUalQBAABLAYaU
alYBAABLAYaUalgBAABLAoaUaloBAABLAoaUalwBAABLAoaUal4BAABLAoaUamABAABLAYaUamIB
AABLAoaUamQBAABLAoaUamYBAABLAYaUdJRoemppAQAASwKGlIWUdWJoHymBlH2UKGgifZQojA9j
bGFzc19zZWxlY3Rpb26UjBYoQXZlcmFnZSBvdmVyIGNsYXNzZXMplEr/////hpSMDGZvbGRfZmVh
dHVyZZSMCmV4cGVyaW1lbnSUS2WGlIwVZm9sZF9mZWF0dXJlX3NlbGVjdGVklIlK/v///4aUjAtz
Y29yZV90YWJsZZR9lGgaSwN1aC0ojApHLUNTRiAoRDcplEsChpSMCUlMLTYgKEQ3KZRLAoaUjAtD
WENMMTMgKEQ3KZRLAoaUjA5DWENMMSAoMikgKEQ3KZRLAoaUjBdNeWVsb2lkIGNlbGxzIChGUykg
KEQ3KZRLAoaUjA5DQ0wxNyAoMSkgKEQ3KZRLAoaUjAlDQ0wzIChENymUSwKGlIwKSUwtMWIgKEQ3
KZRLAoaUjBBDRDQgVCBjZWxscyAoRDcplEsChpSMEENEOCBUIGNlbGxzIChENymUSwKGlHSUaEMo
jAdTYW1wbGU6lEsDhpRqoQIAAEsBhpSMG1NhbXBsZTogTmlsIG5vcm0gY2VsbHMgKEQ3KZRLA4aU
jB1TYW1wbGUgTmlsIG5vcm1hbGlzZWQgTFAgKEQ3KZRLA4aUjANkYXmUSwGGlIwXU2FtcGxlIFBy
aW5mbGFtIExQIChENymUSwOGlIwMU2FtcGxlIGNoZWNrlEsDhpSMGVNhbXBsZSBtZXRhIGRhdGEg
YW5kIG1hc3OUSwOGlIwOU2FtcGxlIGNoZWNrIDKUSwOGlIwOVHVtb3VyIChyaWdodCmUSwGGlIwE
Y2FnZZRLAYaUjARkYXRllEsChpSMBnNhbXBsZZRLAoaUjAZ0dW1vdXKUSwGGlIwGdGlzc3VllEsB
hpSMCXRlY2huaXF1ZZRLAYaUjAlUcmVhdG1lbnSUSwGGlIwGU3RyYWlulEsBhpSMBkdlbmRlcpRL
AYaUjAtBZ2UgKHdlZWtzKZRLAoaUjBRSaWdodF90dW1vdXJfKG1nKSBEOJRLAoaUjA9TcGxlZW4g
KG1nKSBEMTWUSwKGlIwOU3BsZWVuIChtZykgRDiUSwKGlIwJdHJlYXRtZW50lEsBhpSMBUJlYWRz
lEsChpSMCkJlYWRzIChENymUSwKGlIwMdHVtb3VyX21vZGVslEsBhpR0lGh6jBVSaWdodCBUdW1v
dXIgKG1nKSBEMTWUSwKGlIWUdWJoHymBlH2UKGgifZQoap0CAABqngIAAEr/////hpRqoAIAAGqh
AgAAS2WGlGqjAgAAiUr+////hpRqpQIAAH2UaBpLA3VoLShqpwIAAEsChpRqqwIAAEsChpRqqQIA
AEsChpRqsQIAAEsChpRqrQIAAEsChpRqtwIAAEsChpRqtQIAAEsChpSMCUNDTDUgKEQ3KZRLAoaU
jAtDWENMMTAgKEQ3KZRLAoaUjBBOZXV0cm9waGlscyAoRDcplEsChpR0lGhDKGq8AgAASwOGlGqh
AgAASwGGlGq/AgAASwOGlGrBAgAASwOGlGrDAgAASwGGlGrFAgAASwOGlGrHAgAASwOGlGrJAgAA
SwOGlGrLAgAASwOGlGrNAgAASwGGlGrPAgAASwGGlGrRAgAASwKGlGrTAgAASwKGlGrVAgAASwGG
lGrXAgAASwGGlGrZAgAASwGGlGrbAgAASwGGlGrdAgAASwGGlGrfAgAASwGGlGrhAgAASwKGlGrj
AgAASwKGlGrlAgAASwKGlGrnAgAASwKGlGrpAgAASwGGlGrrAgAASwKGlGrtAgAASwKGlGrvAgAA
SwGGlHSUaHpq8gIAAEsChpSFlHViaB8pgZR9lChoIn2UKGqdAgAAap4CAABK/////4aUaqACAABq
oQIAAEtlhpRqowIAAIlK/v///4aUaqUCAAB9lGgaSwN1aC0oaqcCAABLAoaUaqsCAABLAoaUaqkC
AABLAoaUaq8CAABLAoaUarUCAABLAoaUarECAABLAoaUagMDAABLAoaUjApJTC0yMyAoRDcplEsC
hpRqrQIAAEsChpSMDUlMLTEycDQwIChENymUSwKGlHSUaEMoarwCAABLA4aUaqECAABLAYaUar8C
AABLA4aUasECAABLA4aUasMCAABLAYaUasUCAABLA4aUascCAABLA4aUaskCAABLA4aUassCAABL
A4aUas0CAABLAYaUas8CAABLAYaUatECAABLAoaUatMCAABLAoaUatUCAABLAYaUatcCAABLAYaU
atkCAABLAYaUatsCAABLAYaUat0CAABLAYaUat8CAABLAYaUauECAABLAoaUauMCAABLAoaUauUC
AABLAoaUaucCAABLAoaUaukCAABLAYaUausCAABLAoaUau0CAABLAoaUau8CAABLAYaUdJRoemry
AgAASwKGlIWUdWJoHymBlH2UKGgifZQoap0CAABqngIAAEr/////hpRqoAIAAGqhAgAAS2WGlGqj
AgAAiUr+////hpRqpQIAAH2UaBpLA3VoLShqpwIAAEsChpRqqwIAAEsChpRqqQIAAEsChpRqsQIA
AEsChpRqtQIAAEsChpRqrwIAAEsChpRqrQIAAEsChpRqBQMAAEsChpRqNgMAAEsChpRqAwMAAEsC
hpR0lGhDKGq8AgAASwOGlGqhAgAASwGGlGq/AgAASwOGlGrBAgAASwOGlGrDAgAASwGGlGrFAgAA
SwOGlGrHAgAASwOGlGrJAgAASwOGlGrLAgAASwOGlGrNAgAASwGGlGrPAgAASwGGlGrRAgAASwKG
lGrTAgAASwKGlGrVAgAASwGGlGrXAgAASwGGlGrZAgAASwGGlGrbAgAASwGGlGrdAgAASwGGlGrf
AgAASwGGlGrhAgAASwKGlGrjAgAASwKGlGrlAgAASwKGlGrnAgAASwKGlGrpAgAASwGGlGrrAgAA
SwKGlGrtAgAASwKGlGrvAgAASwGGlHSUaHpq8gIAAEsChpSFlHViaB8pgZR9lChoIn2UKGqdAgAA
ap4CAABK/////4aUaqACAABqoQIAAEtlhpRqowIAAIlK/v///4aUaqUCAAB9lGgaSwN1aC0oaqcC
AABLAoaUaqkCAABLAoaUaqsCAABLAoaUarECAABLAoaUarUCAABLAoaUagUDAABLAoaUaq0CAABL
AoaUaq8CAABLAoaUjBBFb3Npbm9waGlscyAoRDcplEsChpRqNgMAAEsChpR0lGhDKGq8AgAASwOG
lGqhAgAASwGGlGq/AgAASwOGlGrBAgAASwOGlGrDAgAASwGGlGrFAgAASwOGlGrHAgAASwOGlGrJ
AgAASwOGlGrLAgAASwOGlGrNAgAASwGGlGrPAgAASwGGlGrRAgAASwKGlGrTAgAASwKGlGrVAgAA
SwGGlGrXAgAASwGGlGrZAgAASwGGlGrbAgAASwGGlGrdAgAASwGGlGrfAgAASwGGlGrhAgAASwKG
lGrjAgAASwKGlGrlAgAASwKGlGrnAgAASwKGlGrpAgAASwGGlGrrAgAASwKGlGrtAgAASwKGlGrv
AgAASwGGlHSUaHpq8gIAAEsChpSFlHViaB8pgZR9lChoIn2UKGqdAgAAap4CAABK/////4aUaqAC
AABqoQIAAEtlhpRqowIAAIlK/v///4aUaqUCAAB9lGgaSwN1aC0oaqcCAABLAoaUaqkCAABLAoaU
aqsCAABLAoaUarECAABLAoaUarUCAABLAoaUaq8CAABLAoaUagUDAABLAoaUarMCAABLAoaUajkD
AABLAoaUarcCAABLAoaUdJRoQyhqvAIAAEsDhpRqoQIAAEsBhpRqvwIAAEsDhpRqwQIAAEsDhpRq
wwIAAEsBhpRqxQIAAEsDhpRqxwIAAEsDhpRqyQIAAEsDhpRqywIAAEsDhpRqzQIAAEsBhpRqzwIA
AEsBhpRq0QIAAEsChpRq0wIAAEsChpRq1QIAAEsBhpRq1wIAAEsBhpRq2QIAAEsBhpRq2wIAAEsB
hpRq3QIAAEsBhpRq3wIAAEsBhpRq4QIAAEsChpRq4wIAAEsChpRq5QIAAEsChpRq5wIAAEsChpRq
6QIAAEsBhpRq6wIAAEsChpRq7QIAAEsChpRq7wIAAEsBhpR0lGh6avICAABLAoaUhZR1YmgfKYGU
fZQoaCJ9lChqnQIAAGqeAgAASv////+GlGqgAgAAaqECAABLZYaUaqMCAACJSv7///+GlGqlAgAA
fZRoGksDdWgtKGqnAgAASwKGlGqpAgAASwKGlGqrAgAASwKGlGqxAgAASwKGlGqvAgAASwKGlGq1
AgAASwKGlGo2AwAASwKGlGqtAgAASwKGlGoFAwAASwKGlGoDAwAASwKGlHSUaEMoarwCAABLA4aU
aqECAABLAYaUar8CAABLA4aUasECAABLA4aUasMCAABLAYaUasUCAABLA4aUascCAABLA4aUaskC
AABLA4aUassCAABLA4aUas0CAABLAYaUas8CAABLAYaUatECAABLAoaUatMCAABLAoaUatUCAABL
AYaUatcCAABLAYaUatkCAABLAYaUatsCAABLAYaUat0CAABLAYaUat8CAABLAYaUauECAABLAoaU
auMCAABLAoaUauUCAABLAoaUaucCAABLAoaUaukCAABLAYaUausCAABLAoaUau0CAABLAoaUau8C
AABLAYaUdJRoemryAgAASwKGlIWUdWJoHymBlH2UKGgifZQoap0CAABqngIAAEr/////hpRqoAIA
AGqhAgAAS2WGlGqjAgAAiUr+////hpRqpQIAAH2UaBpLA3VoLShqpwIAAEsChpRqqwIAAEsChpRq
qQIAAEsChpRqrwIAAEsChpRqtQIAAEsChpRqsQIAAEsChpRqswIAAEsChpRqBwMAAEsChpRqrQIA
AEsChpSMCkNDTDExIChENymUSwKGlHSUaEMoarwCAABLA4aUaqECAABLAYaUar8CAABLA4aUasEC
AABLA4aUasMCAABLAYaUasUCAABLA4aUascCAABLA4aUaskCAABLA4aUassCAABLA4aUas0CAABL
AYaUas8CAABLAYaUatECAABLAoaUatMCAABLAoaUatUCAABLAYaUatcCAABLAYaUatkCAABLAYaU
atsCAABLAYaUat0CAABLAYaUat8CAABLAYaUauECAABLAoaUauMCAABLAoaUauUCAABLAoaUaucC
AABLAoaUaukCAABLAYaUausCAABLAoaUau0CAABLAoaUau8CAABLAYaUdJRoemryAgAASwKGlIWU
dWJoHymBlH2UKGgifZQoap0CAABqngIAAEr/////hpRqoAIAAGqhAgAAS2WGlGqjAgAAiUr+////
hpRqpQIAAH2UaBpLA3VoLShqpwIAAEsChpRqqQIAAEsChpRqqwIAAEsChpRqtQIAAEsChpRqrwIA
AEsChpRqsQIAAEsChpRqOQMAAEsChpSMCkNYQ0w5IChENymUSwKGlGo2AwAASwKGlGoHAwAASwKG
lHSUaEMoarwCAABLA4aUaqECAABLAYaUar8CAABLA4aUasECAABLA4aUasMCAABLAYaUasUCAABL
A4aUascCAABLA4aUaskCAABLA4aUassCAABLA4aUas0CAABLAYaUas8CAABLAYaUatECAABLAoaU
atMCAABLAoaUatUCAABLAYaUatcCAABLAYaUatkCAABLAYaUatsCAABLAYaUat0CAABLAYaUat8C
AABLAYaUauECAABLAoaUauMCAABLAoaUauUCAABLAoaUaucCAABLAoaUaukCAABLAYaUausCAABL
AoaUau0CAABLAoaUau8CAABLAYaUdJRoemryAgAASwKGlIWUdWJoHymBlH2UKGgifZQojA9jbGFz
c19zZWxlY3Rpb26UjBYoQXZlcmFnZSBvdmVyIGNsYXNzZXMplEr/////hpSMDGZvbGRfZmVhdHVy
ZZSMCmV4cGVyaW1lbnSUS2WGlIwVZm9sZF9mZWF0dXJlX3NlbGVjdGVklIlK/v///4aUjAtzY29y
ZV90YWJsZZR9lGgaSwN1aC0ojApHLUNTRiAoRDcplEsChpSMCUlMLTYgKEQ3KZRLAoaUjAtDWENM
MTMgKEQ3KZRLAoaUjA5DQ0wxNyAoMSkgKEQ3KZRLAoaUjBdNeWVsb2lkIGNlbGxzIChGUykgKEQ3
KZRLAoaUjApJTC0xYiAoRDcplEsChpSMCklMLTIzIChENymUSwKGlIwLQ1hDTDEwIChENymUSwKG
lIwQTmV1dHJvcGhpbHMgKEQ3KZRLAoaUjA1JTC0xMnA0MCAoRDcplEsChpR0lGhDKIwHU2FtcGxl
OpRLA4aUaoQEAABLAYaUjBtTYW1wbGU6IE5pbCBub3JtIGNlbGxzIChENymUSwOGlIwdU2FtcGxl
IE5pbCBub3JtYWxpc2VkIExQIChENymUSwOGlIwDZGF5lEsBhpSMF1NhbXBsZSBQcmluZmxhbSBM
UCAoRDcplEsDhpSMDFNhbXBsZSBjaGVja5RLA4aUjBlTYW1wbGUgbWV0YSBkYXRhIGFuZCBtYXNz
lEsDhpSMDlNhbXBsZSBjaGVjayAylEsDhpSMDlR1bW91ciAocmlnaHQplEsBhpSMBGNhZ2WUSwGG
lIwEZGF0ZZRLAoaUjAZzYW1wbGWUSwKGlIwGdHVtb3VylEsBhpSMBnRpc3N1ZZRLAYaUjAl0ZWNo
bmlxdWWUSwGGlIwJVHJlYXRtZW50lEsBhpSMBlN0cmFpbpRLAYaUjAZHZW5kZXKUSwGGlIwLQWdl
ICh3ZWVrcymUSwKGlIwUUmlnaHRfdHVtb3VyXyhtZykgRDiUSwKGlIwPU3BsZWVuIChtZykgRDE1
lEsChpSMDlNwbGVlbiAobWcpIEQ4lEsChpSMCXRyZWF0bWVudJRLAYaUjAVCZWFkc5RLAoaUjApC
ZWFkcyAoRDcplEsChpSMDHR1bW91cl9tb2RlbJRLAYaUdJRoeowVUmlnaHQgVHVtb3VyIChtZykg
RDE1lEsChpSFlHViaB8pgZR9lChoIn2UKGqABAAAaoEEAABK/////4aUaoMEAACMCmV4cGVyaW1l
bnSUS2WGlGqGBAAAiUr+////hpRqiAQAAH2UaBpLA3VoLSiMGE15ZWxvaWQgY2VsbHMgKEZTKSAo
RDE0KZRLAoaUjApDQ0wyIChEMTQplEsChpSMEU5ldXRyb3BoaWxzIChEMTQplEsChpSMD01vbm9j
eXRlcyAoRDE0KZRLAoaUjBpDRDExYisgTHk2Q2ludCBMeTZHLSAoRDE0KZRLAoaUjA1CIGNlbGxz
IChEMTQplEsChpSMFENEMTFiKyBMeTZDX0ctIChEMTQplEsChpSMC0NYQ0w1IChEMTQplEsChpSM
DFRHRi1iMSAoRDE0KZRLAoaUjA5JTC0xMnA0MCAoRDE0KZRLAoaUdJRoQyiMB1NhbXBsZTqUSwOG
lIwbU2FtcGxlOiBOaWwgbm9ybSBjZWxscyAoRDcplEsDhpSMDlNhbXBsZSBjaGVjayAylEsDhpSM
DVNhbXBsZTogKEQxNCmUSwOGlIwcU2FtcGxlOiBOaWwgbm9ybSBjZWxscyAoRDE0KZRLA4aUjB5T
YW1wbGUgTmlsIG5vcm1hbGlzZWQgTFAgKEQxNCmUSwOGlIwYU2FtcGxlIFByaW5mbGFtIExQIChE
MTQplEsDhpSMDlNhbXBsZSBjaGVjayAzlEsDhpSMBGRhdGWUSwKGlGrcBAAASwGGlIwJdGVjaG5p
cXVllEsBhpSMBnRpc3N1ZZRLAYaUjANkYXmUSwGGlIwEY2FnZZRLAYaUjAZzYW1wbGWUSwKGlIwG
dHVtb3VylEsBhpSMCXRyZWF0bWVudJRLAYaUjAVCZWFkc5RLAoaUjAZTdHJhaW6USwGGlIwGR2Vu
ZGVylEsBhpSMC0FnZSAod2Vla3MplEsChpSMDlR1bW91ciAocmlnaHQplEsBhpSMCVRyZWF0bWVu
dJRLAYaUjA9TcGxlZW4gKG1nKSBEMTWUSwKGlIwLQmVhZHMgKEQxNCmUSwKGlIwMdHVtb3VyX21v
ZGVslEsBhpR0lGh6jBVSaWdodCBUdW1vdXIgKG1nKSBEMTWUSwKGlIWUdWJoHymBlH2UKGgifZQo
jA9jbGFzc19zZWxlY3Rpb26UjBYoQXZlcmFnZSBvdmVyIGNsYXNzZXMplEr/////hpSMDGZvbGRf
ZmVhdHVyZZSMCmV4cGVyaW1lbnSUS2WGlIwVZm9sZF9mZWF0dXJlX3NlbGVjdGVklIlK/v///4aU
jAtzY29yZV90YWJsZZR9lGgaSwN1aC0ojBhNeWVsb2lkIGNlbGxzIChGUykgKEQxNCmUSwKGlIwR
TmV1dHJvcGhpbHMgKEQxNCmUSwKGlIwRRW9zaW5vcGhpbHMgKEQxNCmUSwKGlIwWRW9zaW5vcGhp
bHMgKEZTKSAoRDE0KZRLAoaUjBpDRDExYisgTHk2Q2ludCBMeTZHLSAoRDE0KZRLAoaUjBZMeW1w
aG9jeXRlcyAoRlMpIChEMTQplEsChpSMDklMLTEycDQwIChEMTQplEsChpSMDUIgY2VsbHMgKEQx
NCmUSwKGlIwbQ0QxMWIrIEx5NkNfRy0gUEQtTDErIChEMTQplEsChpSMC0lMLTE4IChEMTQplEsC
hpR0lGhDKIwHU2FtcGxlOpRLA4aUjBtTYW1wbGU6IE5pbCBub3JtIGNlbGxzIChENymUSwOGlIwO
U2FtcGxlIGNoZWNrIDKUSwOGlIwNU2FtcGxlOiAoRDE0KZRLA4aUjBxTYW1wbGU6IE5pbCBub3Jt
IGNlbGxzIChEMTQplEsDhpSMHlNhbXBsZSBOaWwgbm9ybWFsaXNlZCBMUCAoRDE0KZRLA4aUjBhT
YW1wbGUgUHJpbmZsYW0gTFAgKEQxNCmUSwOGlIwOU2FtcGxlIGNoZWNrIDOUSwOGlIwEZGF0ZZRL
AoaUajMFAABLAYaUjAl0ZWNobmlxdWWUSwGGlIwGdGlzc3VllEsBhpSMA2RheZRLAYaUjARjYWdl
lEsBhpSMBnNhbXBsZZRLAoaUjAZ0dW1vdXKUSwGGlIwJdHJlYXRtZW50lEsBhpSMBUJlYWRzlEsC
hpSMBlN0cmFpbpRLAYaUjAZHZW5kZXKUSwGGlIwLQWdlICh3ZWVrcymUSwKGlIwOVHVtb3VyIChy
aWdodCmUSwGGlIwJVHJlYXRtZW50lEsBhpSMD1NwbGVlbiAobWcpIEQxNZRLAoaUjAtCZWFkcyAo
RDE0KZRLAoaUjAx0dW1vdXJfbW9kZWyUSwGGlHSUaHqMFVJpZ2h0IFR1bW91ciAobWcpIEQxNZRL
AoaUhZR1YmgfKYGUfZQoaCJ9lChqLwUAAGowBQAASv////+GlGoyBQAAajMFAABLZYaUajUFAACJ
Sv7///+GlGo3BQAAfZRoGksDdWgtKGo5BQAASwKGlGpFBQAASwKGlGpLBQAASwKGlGpJBQAASwKG
lGpHBQAASwKGlGo7BQAASwKGlGpDBQAASwKGlGo/BQAASwKGlIwLSUwtMTAgKEQxNCmUSwKGlIwI
REMgKEQxNCmUSwKGlHSUaEMoak4FAABLA4aUalAFAABLA4aUalIFAABLA4aUalQFAABLA4aUalYF
AABLA4aUalgFAABLA4aUaloFAABLA4aUalwFAABLA4aUal4FAABLAoaUajMFAABLAYaUamEFAABL
AYaUamMFAABLAYaUamUFAABLAYaUamcFAABLAYaUamkFAABLAoaUamsFAABLAYaUam0FAABLAYaU
am8FAABLAoaUanEFAABLAYaUanMFAABLAYaUanUFAABLAoaUancFAABLAYaUankFAABLAYaUansF
AABLAoaUan0FAABLAoaUan8FAABLAYaUdJRoemqCBQAASwKGlIWUdWJoHymBlH2UKGgifZQoai8F
AABqMAUAAEr/////hpRqMgUAAGozBQAAS2WGlGo1BQAAiUr+////hpRqNwUAAH2UaBpLA3VoLShq
OQUAAEsChpRqRwUAAEsChpRqSQUAAEsChpRqOwUAAEsChpRqQQUAAEsChpRqSwUAAEsChpRqPwUA
AEsChpRqRQUAAEsChpRqPQUAAEsChpSMC0NDTDIwIChEMTQplEsChpR0lGhDKGpOBQAASwOGlGpQ
BQAASwOGlGpSBQAASwOGlGpUBQAASwOGlGpWBQAASwOGlGpYBQAASwOGlGpaBQAASwOGlGpcBQAA
SwOGlGpeBQAASwKGlGozBQAASwGGlGphBQAASwGGlGpjBQAASwGGlGplBQAASwGGlGpnBQAASwGG
lGppBQAASwKGlGprBQAASwGGlGptBQAASwGGlGpvBQAASwKGlGpxBQAASwGGlGpzBQAASwGGlGp1
BQAASwKGlGp3BQAASwGGlGp5BQAASwGGlGp7BQAASwKGlGp9BQAASwKGlGp/BQAASwGGlHSUaHpq
ggUAAEsChpSFlHViaB8pgZR9lChoIn2UKGovBQAAajAFAABK/////4aUajIFAABqMwUAAEtlhpRq
NQUAAIlK/v///4aUajcFAAB9lGgaSwN1aC0oajkFAABLAoaUajsFAABLAoaUakcFAABLAoaUjApD
Q0wyIChEMTQplEsChpSMD0NYQ0wxICgyKSAoRDE0KZRLAoaUakEFAABLAoaUakUFAABLAoaUaksF
AABLAoaUjA5OSyBjZWxscyAoRDE0KZRLAoaUakMFAABLAoaUdJRoQyhqTgUAAEsDhpRqUAUAAEsD
hpRqUgUAAEsDhpRqVAUAAEsDhpRqVgUAAEsDhpRqWAUAAEsDhpRqWgUAAEsDhpRqXAUAAEsDhpRq
XgUAAEsChpRqMwUAAEsBhpRqYQUAAEsBhpRqYwUAAEsBhpRqZQUAAEsBhpRqZwUAAEsBhpRqaQUA
AEsChpRqawUAAEsBhpRqbQUAAEsBhpRqbwUAAEsChpRqcQUAAEsBhpRqcwUAAEsBhpRqdQUAAEsC
hpRqdwUAAEsBhpRqeQUAAEsBhpRqewUAAEsChpRqfQUAAEsChpRqfwUAAEsBhpR0lGh6aoIFAABL
AoaUhZR1YmgfKYGUfZQoaCJ9lChqLwUAAGowBQAASv////+GlGoyBQAAajMFAABLZYaUajUFAACJ
Sv7///+GlGo3BQAAfZRoGksDdWgtKGpFBQAASwKGlGpJBQAASwKGlGo5BQAASwKGlIwMVEdGLWIx
IChEMTQplEsChpRqOwUAAEsChpRqSwUAAEsChpRqRwUAAEsChpRqlAUAAEsChpSMD0NDTDE3ICgx
KSAoRDE0KZRLAoaUakEFAABLAoaUdJRoQyhqTgUAAEsDhpRqUAUAAEsDhpRqUgUAAEsDhpRqVAUA
AEsDhpRqVgUAAEsDhpRqWAUAAEsDhpRqWgUAAEsDhpRqXAUAAEsDhpRqXgUAAEsChpRqMwUAAEsB
hpRqYQUAAEsBhpRqYwUAAEsBhpRqZQUAAEsBhpRqZwUAAEsBhpRqaQUAAEsChpRqawUAAEsBhpRq
bQUAAEsBhpRqbwUAAEsChpRqcQUAAEsBhpRqcwUAAEsBhpRqdQUAAEsChpRqdwUAAEsBhpRqeQUA
AEsBhpRqewUAAEsChpRqfQUAAEsChpRqfwUAAEsBhpR0lGh6aoIFAABLAoaUhZR1YmgfKYGUfZQo
aCJ9lChqLwUAAGowBQAASv////+GlGoyBQAAajMFAABLZYaUajUFAACJSv7///+GlGo3BQAAfZRo
GksDdWgtKGo5BQAASwKGlGpJBQAASwKGlGpHBQAASwKGlGpLBQAASwKGlGo7BQAASwKGlGpBBQAA
SwKGlGpFBQAASwKGlGo/BQAASwKGlGpDBQAASwKGlGo9BQAASwKGlHSUaEMoak4FAABLA4aUalAF
AABLA4aUalIFAABLA4aUalQFAABLA4aUalYFAABLA4aUalgFAABLA4aUaloFAABLA4aUalwFAABL
A4aUal4FAABLAoaUajMFAABLAYaUamEFAABLAYaUamMFAABLAYaUamUFAABLAYaUamcFAABLAYaU
amkFAABLAoaUamsFAABLAYaUam0FAABLAYaUam8FAABLAoaUanEFAABLAYaUanMFAABLAYaUanUF
AABLAoaUancFAABLAYaUankFAABLAYaUansFAABLAoaUan0FAABLAoaUan8FAABLAYaUdJRoemqC
BQAASwKGlIWUdWJoHymBlH2UKGgifZQoai8FAABqMAUAAEr/////hpRqMgUAAGozBQAAS2WGlGo1
BQAAiUr+////hpRqNwUAAH2UaBpLA3VoLShqQQUAAEsChpRqPQUAAEsChpRqRQUAAEsChpRqxgUA
AEsChpRqPwUAAEsChpRqOQUAAEsChpRqKAYAAEsChpRqRwUAAEsChpSMCklMLTYgKEQxNCmUSwKG
lIwPQ1hDTDEgKDEpIChEMTQplEsChpR0lGhDKGpOBQAASwOGlGpQBQAASwOGlGpSBQAASwOGlGpU
BQAASwOGlGpWBQAASwOGlGpYBQAASwOGlGpaBQAASwOGlGpcBQAASwOGlGpeBQAASwKGlGozBQAA
SwGGlGphBQAASwGGlGpjBQAASwGGlGplBQAASwGGlGpnBQAASwGGlGppBQAASwKGlGprBQAASwGG
lGptBQAASwGGlGpvBQAASwKGlGpxBQAASwGGlGpzBQAASwGGlGp1BQAASwKGlGp3BQAASwGGlGp5
BQAASwGGlGp7BQAASwKGlGp9BQAASwKGlGp/BQAASwGGlHSUaHpqggUAAEsChpSFlHViaB8pgZR9
lChoIn2UKGovBQAAajAFAABK/////4aUajIFAABqMwUAAEtlhpRqNQUAAIlK/v///4aUajcFAAB9
lGgaSwN1aC0oajkFAABLAoaUajsFAABLAoaUakkFAABLAoaUaj0FAABLAoaUaj8FAABLAoaUaiIG
AABLAoaUjAtDWENMOSAoRDE0KZRLAoaUjAtHLUNTRiAoRDE0KZRLAoaUakEFAABLAoaUjBRDRDEx
YisgTHk2Q19HLSAoRDE0KZRLAoaUdJRoQyhqTgUAAEsDhpRqUAUAAEsDhpRqUgUAAEsDhpRqVAUA
AEsDhpRqVgUAAEsDhpRqWAUAAEsDhpRqWgUAAEsDhpRqXAUAAEsDhpRqXgUAAEsChpRqMwUAAEsB
hpRqYQUAAEsBhpRqYwUAAEsBhpRqZQUAAEsBhpRqZwUAAEsBhpRqaQUAAEsChpRqawUAAEsBhpRq
bQUAAEsBhpRqbwUAAEsChpRqcQUAAEsBhpRqcwUAAEsBhpRqdQUAAEsChpRqdwUAAEsBhpRqeQUA
AEsBhpRqewUAAEsChpRqfQUAAEsChpRqfwUAAEsBhpR0lGh6aoIFAABLAoaUhZR1YmgfKYGUfZQo
aCJ9lChqLwUAAGowBQAASv////+GlGoyBQAAajMFAABLZYaUajUFAACJSv7///+GlGo3BQAAfZRo
GksDdWgtKGpFBQAASwKGlGpHBQAASwKGlGpJBQAASwKGlGqWBQAASwKGlGpLBQAASwKGlGo/BQAA
SwKGlGqUBQAASwKGlGooBgAASwKGlGo5BQAASwKGlGrGBQAASwKGlHSUaEMoak4FAABLA4aUalAF
AABLA4aUalIFAABLA4aUalQFAABLA4aUalYFAABLA4aUalgFAABLA4aUaloFAABLA4aUalwFAABL
A4aUal4FAABLAoaUajMFAABLAYaUamEFAABLAYaUamMFAABLAYaUamUFAABLAYaUamcFAABLAYaU
amkFAABLAoaUamsFAABLAYaUam0FAABLAYaUam8FAABLAoaUanEFAABLAYaUanMFAABLAYaUanUF
AABLAoaUancFAABLAYaUankFAABLAYaUansFAABLAoaUan0FAABLAoaUan8FAABLAYaUdJRoemqC
BQAASwKGlIWUdWJoHymBlH2UKGgifZQoai8FAABqMAUAAEr/////hpRqMgUAAGozBQAAS2WGlGo1
BQAAiUr+////hpRqNwUAAH2UaBpLA3VoLShqQQUAAEsChpRqRwUAAEsChpRqSwUAAEsChpRqOQUA
AEsChpRqOwUAAEsChpRqRQUAAEsChpRqPwUAAEsChpRq9wUAAEsChpRqxgUAAEsChpRqQwUAAEsC
hpR0lGhDKGpOBQAASwOGlGpQBQAASwOGlGpSBQAASwOGlGpUBQAASwOGlGpWBQAASwOGlGpYBQAA
SwOGlGpaBQAASwOGlGpcBQAASwOGlGpeBQAASwKGlGozBQAASwGGlGphBQAASwGGlGpjBQAASwGG
lGplBQAASwGGlGpnBQAASwGGlGppBQAASwKGlGprBQAASwGGlGptBQAASwGGlGpvBQAASwKGlGpx
BQAASwGGlGpzBQAASwGGlGp1BQAASwKGlGp3BQAASwGGlGp5BQAASwGGlGp7BQAASwKGlGp9BQAA
SwKGlGp/BQAASwGGlHSUaHpqggUAAEsChpSFlHViaB8pgZR9lChoIn2UKGovBQAAajAFAABK////
/4aUajIFAABqMwUAAEtlhpRqNQUAAIlK/v///4aUajcFAAB9lGgaSwN1aC0oajkFAABLAoaUakcF
AABLAoaUajsFAABLAoaUakUFAABLAoaUakkFAABLAoaUaksFAABLAoaUakEFAABLAoaUaj8FAABL
AoaUaj0FAABLAoaUaiIGAABLAoaUdJRoQyhqTgUAAEsDhpRqUAUAAEsDhpRqUgUAAEsDhpRqVAUA
AEsDhpRqVgUAAEsDhpRqWAUAAEsDhpRqWgUAAEsDhpRqXAUAAEsDhpRqXgUAAEsChpRqMwUAAEsB
hpRqYQUAAEsBhpRqYwUAAEsBhpRqZQUAAEsBhpRqZwUAAEsBhpRqaQUAAEsChpRqawUAAEsBhpRq
bQUAAEsBhpRqbwUAAEsChpRqcQUAAEsBhpRqcwUAAEsBhpRqdQUAAEsChpRqdwUAAEsBhpRqeQUA
AEsBhpRqewUAAEsChpRqfQUAAEsChpRqfwUAAEsBhpR0lGh6aoIFAABLAoaUhZR1YmgfKYGUfZQo
aCJ9lChqLwUAAGowBQAASv////+GlGoyBQAAajMFAABLZYaUajUFAACJSv7///+GlGo3BQAAfZRo
GksDdWgtKGpJBQAASwKGlGo5BQAASwKGlGo/BQAASwKGlGpLBQAASwKGlGpFBQAASwKGlGo9BQAA
SwKGlGqWBQAASwKGlGpHBQAASwKGlIwLSUwtMjMgKEQxNCmUSwKGlGo7BQAASwKGlHSUaEMoak4F
AABLA4aUalAFAABLA4aUalIFAABLA4aUalQFAABLA4aUalYFAABLA4aUalgFAABLA4aUaloFAABL
A4aUalwFAABLA4aUal4FAABLAoaUajMFAABLAYaUamEFAABLAYaUamMFAABLAYaUamUFAABLAYaU
amcFAABLAYaUamkFAABLAoaUamsFAABLAYaUam0FAABLAYaUam8FAABLAoaUanEFAABLAYaUanMF
AABLAYaUanUFAABLAoaUancFAABLAYaUankFAABLAYaUansFAABLAoaUan0FAABLAoaUan8FAABL
AYaUdJRoemqCBQAASwKGlIWUdWJoHymBlH2UKGgifZQoai8FAABqMAUAAEr/////hpRqMgUAAGoz
BQAAS2WGlGo1BQAAiUr+////hpRqNwUAAH2UaBpLA3VoLShqOQUAAEsChpRqQQUAAEsChpRqOwUA
AEsChpRqIgYAAEsChpRqSwUAAEsChpRq8AUAAEsChpSMD0NDTDIyICgyKSAoRDE0KZRLAoaUjApD
Q0w0IChEMTQplEsChpSMCkNDTDMgKEQxNCmUSwKGlGryBQAASwKGlHSUaEMoak4FAABLA4aUalAF
AABLA4aUalIFAABLA4aUalQFAABLA4aUalYFAABLA4aUalgFAABLA4aUaloFAABLA4aUalwFAABL
A4aUal4FAABLAoaUajMFAABLAYaUamEFAABLAYaUamMFAABLAYaUamUFAABLAYaUamcFAABLAYaU
amkFAABLAoaUamsFAABLAYaUam0FAABLAYaUam8FAABLAoaUanEFAABLAYaUanMFAABLAYaUanUF
AABLAoaUancFAABLAYaUankFAABLAYaUansFAABLAoaUan0FAABLAoaUan8FAABLAYaUdJRoemqC
BQAASwKGlIWUdWJoHymBlH2UKGgifZQoai8FAABqMAUAAEr/////hpRqMgUAAGozBQAAS2WGlGo1
BQAAiUr+////hpRqNwUAAH2UaBpLA3VoLShq8AUAAEsChpRqPwUAAEsChpRqOQUAAEsChpRqRwUA
AEsChpRqIgYAAEsChpRqRQUAAEsChpRqOwUAAEsChpRqQQUAAEsChpRqQwUAAEsChpRqSwUAAEsC
hpR0lGhDKGpOBQAASwOGlGpQBQAASwOGlGpSBQAASwOGlGpUBQAASwOGlGpWBQAASwOGlGpYBQAA
SwOGlGpaBQAASwOGlGpcBQAASwOGlGpeBQAASwKGlGozBQAASwGGlGphBQAASwGGlGpjBQAASwGG
lGplBQAASwGGlGpnBQAASwGGlGppBQAASwKGlGprBQAASwGGlGptBQAASwGGlGpvBQAASwKGlGpx
BQAASwGGlGpzBQAASwGGlGp1BQAASwKGlGp3BQAASwGGlGp5BQAASwGGlGp7BQAASwKGlGp9BQAA
SwKGlGp/BQAASwGGlHSUaHpqggUAAEsChpSFlHViaB8pgZR9lChoIn2UKGovBQAAajAFAABK////
/4aUajIFAABqMwUAAEtlhpRqNQUAAIlK/v///4aUajcFAAB9lGgaSwN1aC0oavAFAABLAoaUakMF
AABLAoaUakcFAABLAoaUajkFAABLAoaUaj8FAABLAoaUakEFAABLAoaUasYFAABLAoaUajsFAABL
AoaUaksFAABLAoaUaqcHAABLAoaUdJRoQyhqTgUAAEsDhpRqUAUAAEsDhpRqUgUAAEsDhpRqVAUA
AEsDhpRqVgUAAEsDhpRqWAUAAEsDhpRqWgUAAEsDhpRqXAUAAEsDhpRqXgUAAEsChpRqMwUAAEsB
hpRqYQUAAEsBhpRqYwUAAEsBhpRqZQUAAEsBhpRqZwUAAEsBhpRqaQUAAEsChpRqawUAAEsBhpRq
bQUAAEsBhpRqbwUAAEsChpRqcQUAAEsBhpRqcwUAAEsBhpRqdQUAAEsChpRqdwUAAEsBhpRqeQUA
AEsBhpRqewUAAEsChpRqfQUAAEsChpRqfwUAAEsBhpR0lGh6aoIFAABLAoaUhZR1YmgfKYGUfZQo
aCJ9lChqLwUAAGowBQAASv////+GlGoyBQAAajMFAABLZYaUajUFAACJSv7///+GlGo3BQAAfZRo
GksDdWgtKGo5BQAASwKGlGo/BQAASwKGlGo7BQAASwKGlGpHBQAASwKGlGpJBQAASwKGlGpLBQAA
SwKGlGrGBQAASwKGlGpBBQAASwKGlGpFBQAASwKGlIwPTW9ub2N5dGVzIChEMTQplEsChpR0lGhD
KGpOBQAASwOGlGpQBQAASwOGlGpSBQAASwOGlGpUBQAASwOGlGpWBQAASwOGlGpYBQAASwOGlGpa
BQAASwOGlGpcBQAASwOGlGpeBQAASwKGlGozBQAASwGGlGphBQAASwGGlGpjBQAASwGGlGplBQAA
SwGGlGpnBQAASwGGlGppBQAASwKGlGprBQAASwGGlGptBQAASwGGlGpvBQAASwKGlGpxBQAASwGG
lGpzBQAASwGGlGp1BQAASwKGlGp3BQAASwGGlGp5BQAASwGGlGp7BQAASwKGlGp9BQAASwKGlGp/
BQAASwGGlHSUaHpqggUAAEsChpSFlHViaB8pgZR9lChoIn2UKGovBQAAajAFAABK/////4aUajIF
AABqMwUAAEtlhpRqNQUAAIlK/v///4aUajcFAAB9lGgaSwN1aC0oajkFAABLAoaUakcFAABLAoaU
ajsFAABLAoaUakkFAABLAoaUaj8FAABLAoaUakUFAABLAoaUakEFAABLAoaUaksFAABLAoaUaj0F
AABLAoaUakMFAABLAoaUdJRoQyhqTgUAAEsDhpRqUAUAAEsDhpRqUgUAAEsDhpRqVAUAAEsDhpRq
VgUAAEsDhpRqWAUAAEsDhpRqWgUAAEsDhpRqXAUAAEsDhpRqXgUAAEsChpRqMwUAAEsBhpRqYQUA
AEsBhpRqYwUAAEsBhpRqZQUAAEsBhpRqZwUAAEsBhpRqaQUAAEsChpRqawUAAEsBhpRqbQUAAEsB
hpRqbwUAAEsChpRqcQUAAEsBhpRqcwUAAEsBhpRqdQUAAEsChpRqdwUAAEsBhpRqeQUAAEsBhpRq
ewUAAEsChpRqfQUAAEsChpRqfwUAAEsBhpR0lGh6aoIFAABLAoaUhZR1YmgfKYGUfZQoaCJ9lChq
LwUAAGowBQAASv////+GlGoyBQAAajMFAABLZYaUajUFAACJSv7///+GlGo3BQAAfZRoGksDdWgt
KGo5BQAASwKGlGo7BQAASwKGlGpFBQAASwKGlIwQTGV1a29jeXRlcyAoRDE0KZRLAoaUarsGAABL
AoaUjA9DQ0wyMiAoMSkgKEQxNCmUSwKGlGoiBgAASwKGlIwLQ1hDTDUgKEQxNCmUSwKGlGooBgAA
SwKGlGqJBgAASwKGlHSUaEMoak4FAABLA4aUalAFAABLA4aUalIFAABLA4aUalQFAABLA4aUalYF
AABLA4aUalgFAABLA4aUaloFAABLA4aUalwFAABLA4aUal4FAABLAoaUajMFAABLAYaUamEFAABL
AYaUamMFAABLAYaUamUFAABLAYaUamcFAABLAYaUamkFAABLAoaUamsFAABLAYaUam0FAABLAYaU
am8FAABLAoaUanEFAABLAYaUanMFAABLAYaUanUFAABLAoaUancFAABLAYaUankFAABLAYaUansF
AABLAoaUan0FAABLAoaUan8FAABLAYaUdJRoemqCBQAASwKGlIWUdWJoHymBlH2UKGgifZQoai8F
AABqMAUAAEr/////hpRqMgUAAGozBQAAS2WGlGo1BQAAiUr+////hpRqNwUAAH2UaBpLA3VoLShq
OQUAAEsChpRqOwUAAEsChpRqPwUAAEsChpRqSQUAAEsChpRqQwUAAEsChpRqPQUAAEsChpRq9wUA
AEsChpRqkQgAAEsChpRqSwUAAEsChpRqQQUAAEsChpR0lGhDKGpOBQAASwOGlGpQBQAASwOGlGpS
BQAASwOGlGpUBQAASwOGlGpWBQAASwOGlGpYBQAASwOGlGpaBQAASwOGlGpcBQAASwOGlGpeBQAA
SwKGlGozBQAASwGGlGphBQAASwGGlGpjBQAASwGGlGplBQAASwGGlGpnBQAASwGGlGppBQAASwKG
lGprBQAASwGGlGptBQAASwGGlGpvBQAASwKGlGpxBQAASwGGlGpzBQAASwGGlGp1BQAASwKGlGp3
BQAASwGGlGp5BQAASwGGlGp7BQAASwKGlGp9BQAASwKGlGp/BQAASwGGlHSUaHpqggUAAEsChpSF
lHViaB8pgZR9lChoIn2UKGovBQAAajAFAABK/////4aUajIFAABqMwUAAEtlhpRqNQUAAIlK/v//
/4aUajcFAAB9lGgaSwN1aC0oajkFAABLAoaUajsFAABLAoaUakUFAABLAoaUarsGAABLAoaUjAtJ
TC0xYiAoRDE0KZRLAoaUaksFAABLAoaUaiIGAABLAoaUapEIAABLAoaUajgIAABLAoaUapYFAABL
AoaUdJRoQyhqTgUAAEsDhpRqUAUAAEsDhpRqUgUAAEsDhpRqVAUAAEsDhpRqVgUAAEsDhpRqWAUA
AEsDhpRqWgUAAEsDhpRqXAUAAEsDhpRqXgUAAEsChpRqMwUAAEsBhpRqYQUAAEsBhpRqYwUAAEsB
hpRqZQUAAEsBhpRqZwUAAEsBhpRqaQUAAEsChpRqawUAAEsBhpRqbQUAAEsBhpRqbwUAAEsChpRq
cQUAAEsBhpRqcwUAAEsBhpRqdQUAAEsChpRqdwUAAEsBhpRqeQUAAEsBhpRqewUAAEsChpRqfQUA
AEsChpRqfwUAAEsBhpR0lGh6aoIFAABLAoaUhZR1YmgfKYGUfZQoaCJ9lChqLwUAAGowBQAASv//
//+GlGoyBQAAajMFAABLZYaUajUFAACJSv7///+GlGo3BQAAfZRoGksDdWgtKGpJBQAASwKGlGo5
BQAASwKGlGo/BQAASwKGlGo7BQAASwKGlGpFBQAASwKGlGqRCAAASwKGlGo9BQAASwKGlGoiBgAA
SwKGlGooBgAASwKGlGqWBQAASwKGlHSUaEMoak4FAABLA4aUalAFAABLA4aUalIFAABLA4aUalQF
AABLA4aUalYFAABLA4aUalgFAABLA4aUaloFAABLA4aUalwFAABLA4aUal4FAABLAoaUajMFAABL
AYaUamEFAABLAYaUamMFAABLAYaUamUFAABLAYaUamcFAABLAYaUamkFAABLAoaUamsFAABLAYaU
am0FAABLAYaUam8FAABLAoaUanEFAABLAYaUanMFAABLAYaUanUFAABLAoaUancFAABLAYaUankF
AABLAYaUansFAABLAoaUan0FAABLAoaUan8FAABLAYaUdJRoemqCBQAASwKGlIWUdWJoHymBlH2U
KGgifZQoai8FAABqMAUAAEr/////hpRqMgUAAGozBQAAS2WGlGo1BQAAiUr+////hpRqNwUAAH2U
aBpLA3VoLSiMGkNEMTFiKyBMeTZDaW50IEx5NkctIChEMTQplEsChpSMC0NDTDIwIChEMTQplEsC
hpSMGE15ZWxvaWQgY2VsbHMgKEZTKSAoRDE0KZRLAoaUjA9DWENMMSAoMSkgKEQxNCmUSwKGlIwM
VEdGLWIxIChEMTQplEsChpSMDklMLTEycDQwIChEMTQplEsChpSMEU5ldXRyb3BoaWxzIChEMTQp
lEsChpSMDUIgY2VsbHMgKEQxNCmUSwKGlIwLSUwtMTggKEQxNCmUSwKGlIwWRW9zaW5vcGhpbHMg
KEZTKSAoRDE0KZRLAoaUdJRoQyiMB1NhbXBsZTqUSwOGlIwbU2FtcGxlOiBOaWwgbm9ybSBjZWxs
cyAoRDcplEsDhpSMDlNhbXBsZSBjaGVjayAylEsDhpSMDVNhbXBsZTogKEQxNCmUSwOGlIwcU2Ft
cGxlOiBOaWwgbm9ybSBjZWxscyAoRDE0KZRLA4aUjB5TYW1wbGUgTmlsIG5vcm1hbGlzZWQgTFAg
KEQxNCmUSwOGlIwYU2FtcGxlIFByaW5mbGFtIExQIChEMTQplEsDhpSMDlNhbXBsZSBjaGVjayAz
lEsDhpSMBGRhdGWUSwKGlIwKZXhwZXJpbWVudJRLAYaUjAl0ZWNobmlxdWWUSwGGlIwGdGlzc3Vl
lEsBhpSMA2RheZRLAYaUjARjYWdllEsBhpSMBnNhbXBsZZRLAoaUjAZ0dW1vdXKUSwGGlIwJdHJl
YXRtZW50lEsBhpSMBUJlYWRzlEsChpSMBlN0cmFpbpRLAYaUjAZHZW5kZXKUSwGGlIwLQWdlICh3
ZWVrcymUSwKGlIwOVHVtb3VyIChyaWdodCmUSwGGlIwJVHJlYXRtZW50lEsBhpSMD1NwbGVlbiAo
bWcpIEQxNZRLAoaUjAtCZWFkcyAoRDE0KZRLAoaUjAx0dW1vdXJfbW9kZWyUSwGGlHSUaHqMFVJp
Z2h0IFR1bW91ciAobWcpIEQxNZRLAoaUhZR1YmgfKYGUfZQoaCJ9lCiMD2NsYXNzX3NlbGVjdGlv
bpRqMAUAAEr/////hpSMDGZvbGRfZmVhdHVyZZRqdQkAAEtlhpSMFWZvbGRfZmVhdHVyZV9zZWxl
Y3RlZJSJSv7///+GlIwLc2NvcmVfdGFibGWUfZRoGksDdWgtKIwbQ0QxMWIrIEx5NkNfRy0gUEQt
TDErIChEMTQplEsChpSMCERDIChEMTQplEsChpSMFENEMTFiKyBMeTZDX0ctIChEMTQplEsChpRq
TgkAAEsChpSMCklMLTYgKEQxNCmUSwKGlGpYCQAASwKGlGpSCQAASwKGlIwPQ0NMMjIgKDEpIChE
MTQplEsChpSMD01vbm9jeXRlcyAoRDE0KZRLAoaUjA9EQyBQRC1MMSsgKEQxNCmUSwKGlHSUaEMo
amMJAABLA4aUamUJAABLA4aUamcJAABLA4aUamkJAABLA4aUamsJAABLA4aUam0JAABLA4aUam8J
AABLA4aUanEJAABLA4aUanMJAABLAoaUanUJAABLAYaUancJAABLAYaUankJAABLAYaUansJAABL
AYaUan0JAABLAYaUan8JAABLAoaUaoEJAABLAYaUaoMJAABLAYaUaoUJAABLAoaUaocJAABLAYaU
aokJAABLAYaUaosJAABLAoaUao0JAABLAYaUao8JAABLAYaUapEJAABLAoaUapMJAABLAoaUapUJ
AABLAYaUdJRoemqYCQAASwKGlIWUdWJoHymBlH2UKGgifZQoap4JAABqMAUAAEr/////hpRqoAkA
AGp1CQAAS2WGlGqiCQAAiUr+////hpRqpAkAAH2UaBpLA3VoLSiMG0NEMTFiKyBMeTZDX0ctIFBE
LUwxKyAoRDE0KZRLAoaUjAhEQyAoRDE0KZRLAoaUjBRDRDExYisgTHk2Q19HLSAoRDE0KZRLAoaU
jBpDRDExYisgTHk2Q2ludCBMeTZHLSAoRDE0KZRLAoaUjApJTC02IChEMTQplEsChpSMDklMLTEy
cDQwIChEMTQplEsChpSMGE15ZWxvaWQgY2VsbHMgKEZTKSAoRDE0KZRLAoaUjA9DQ0wyMiAoMSkg
KEQxNCmUSwKGlIwPTW9ub2N5dGVzIChEMTQplEsChpSMD0RDIFBELUwxKyAoRDE0KZRLAoaUdJRo
QyiMB1NhbXBsZTqUSwOGlIwbU2FtcGxlOiBOaWwgbm9ybSBjZWxscyAoRDcplEsDhpSMDlNhbXBs
ZSBjaGVjayAylEsDhpSMDVNhbXBsZTogKEQxNCmUSwOGlIwcU2FtcGxlOiBOaWwgbm9ybSBjZWxs
cyAoRDE0KZRLA4aUjB5TYW1wbGUgTmlsIG5vcm1hbGlzZWQgTFAgKEQxNCmUSwOGlIwYU2FtcGxl
IFByaW5mbGFtIExQIChEMTQplEsDhpSMDlNhbXBsZSBjaGVjayAzlEsDhpSMBGRhdGWUSwKGlIwK
ZXhwZXJpbWVudJRLAYaUjAl0ZWNobmlxdWWUSwGGlIwGdGlzc3VllEsBhpSMA2RheZRLAYaUjARj
YWdllEsBhpSMBnNhbXBsZZRLAoaUjAZ0dW1vdXKUSwGGlIwJdHJlYXRtZW50lEsBhpSMBUJlYWRz
lEsChpSMBlN0cmFpbpRLAYaUjAZHZW5kZXKUSwGGlIwLQWdlICh3ZWVrcymUSwKGlIwOVHVtb3Vy
IChyaWdodCmUSwGGlIwJVHJlYXRtZW50lEsBhpSMD1NwbGVlbiAobWcpIEQxNZRLAoaUjAtCZWFk
cyAoRDE0KZRLAoaUdJRoeowVUmlnaHQgVHVtb3VyIChtZykgRDE1lEsChpSFlHViaB8pgZR9lCho
In2UKIwPY2xhc3Nfc2VsZWN0aW9ulGowBQAASv////+GlIwMZm9sZF9mZWF0dXJllGoDCgAAS2WG
lIwVZm9sZF9mZWF0dXJlX3NlbGVjdGVklIlK/v///4aUjAtzY29yZV90YWJsZZR9lGgaSwN1aC0o
jBpDRDExYisgTHk2Q2ludCBMeTZHLSAoRDE0KZRLAoaUjAtDQ0wyMCAoRDE0KZRLAoaUjBhNeWVs
b2lkIGNlbGxzIChGUykgKEQxNCmUSwKGlIwPQ1hDTDEgKDEpIChEMTQplEsChpSMDFRHRi1iMSAo
RDE0KZRLAoaUjA5JTC0xMnA0MCAoRDE0KZRLAoaUjBFOZXV0cm9waGlscyAoRDE0KZRLAoaUjA1C
IGNlbGxzIChEMTQplEsChpSMC0lMLTE4IChEMTQplEsChpSMFkVvc2lub3BoaWxzIChGUykgKEQx
NCmUSwKGlHSUaEMojAdTYW1wbGU6lEsDhpSMG1NhbXBsZTogTmlsIG5vcm0gY2VsbHMgKEQ3KZRL
A4aUjA5TYW1wbGUgY2hlY2sgMpRLA4aUjA1TYW1wbGU6IChEMTQplEsDhpSMHFNhbXBsZTogTmls
IG5vcm0gY2VsbHMgKEQxNCmUSwOGlIweU2FtcGxlIE5pbCBub3JtYWxpc2VkIExQIChEMTQplEsD
hpSMGFNhbXBsZSBQcmluZmxhbSBMUCAoRDE0KZRLA4aUjA5TYW1wbGUgY2hlY2sgM5RLA4aUjARk
YXRllEsChpSMCmV4cGVyaW1lbnSUSwGGlIwJdGVjaG5pcXVllEsBhpSMBnRpc3N1ZZRLAYaUjANk
YXmUSwGGlIwEY2FnZZRLAYaUjAZzYW1wbGWUSwKGlIwGdHVtb3VylEsBhpSMCXRyZWF0bWVudJRL
AYaUjAVCZWFkc5RLAoaUjAZTdHJhaW6USwGGlIwGR2VuZGVylEsBhpSMC0FnZSAod2Vla3MplEsC
hpSMDlR1bW91ciAocmlnaHQplEsBhpSMCVRyZWF0bWVudJRLAYaUjA9TcGxlZW4gKG1nKSBEMTWU
SwKGlIwLQmVhZHMgKEQxNCmUSwKGlHSUaHqMFVJpZ2h0IFR1bW91ciAobWcpIEQxNZRLAoaUhZR1
YmgfKYGUfZQoaCJ9lCiMD2NsYXNzX3NlbGVjdGlvbpRqMAUAAEr/////hpSMDGZvbGRfZmVhdHVy
ZZSMCmV4cGVyaW1lbnSUS2WGlIwVZm9sZF9mZWF0dXJlX3NlbGVjdGVklIlK/v///4aUjAtzY29y
ZV90YWJsZZR9lGgaSwN1aC0ojApHLUNTRiAoRDcplEsChpSMC0NYQ0wxMyAoRDcplEsChpSMDkND
TDE3ICgxKSAoRDcplEsChpSMCUlMLTYgKEQ3KZRLAoaUjApJTC0xYiAoRDcplEsChpSMF015ZWxv
aWQgY2VsbHMgKEZTKSAoRDcplEsChpSMCUNDTDMgKEQ3KZRLAoaUjA5DWENMMSAoMikgKEQ3KZRL
AoaUjA5DQ0wyMiAoMSkgKEQ3KZRLAoaUjBBOZXV0cm9waGlscyAoRDcplEsChpR0lGhDKIwHU2Ft
cGxlOpRLA4aUjApleHBlcmltZW50lEsBhpSMG1NhbXBsZTogTmlsIG5vcm0gY2VsbHMgKEQ3KZRL
A4aUjB1TYW1wbGUgTmlsIG5vcm1hbGlzZWQgTFAgKEQ3KZRLA4aUjANkYXmUSwGGlIwXU2FtcGxl
IFByaW5mbGFtIExQIChENymUSwOGlIwMU2FtcGxlIGNoZWNrlEsDhpSMGVNhbXBsZSBtZXRhIGRh
dGEgYW5kIG1hc3OUSwOGlIwOU2FtcGxlIGNoZWNrIDKUSwOGlIwOVHVtb3VyIChyaWdodCmUSwGG
lIwEY2FnZZRLAYaUjARkYXRllEsChpSMBnNhbXBsZZRLAoaUjAZ0dW1vdXKUSwGGlIwGdGlzc3Vl
lEsBhpSMCXRlY2huaXF1ZZRLAYaUjAlUcmVhdG1lbnSUSwGGlIwGU3RyYWlulEsBhpSMBkdlbmRl
cpRLAYaUjAtBZ2UgKHdlZWtzKZRLAoaUjBRSaWdodF90dW1vdXJfKG1nKSBEOJRLAoaUjA9TcGxl
ZW4gKG1nKSBEMTWUSwKGlIwOU3BsZWVuIChtZykgRDiUSwKGlIwJdHJlYXRtZW50lEsBhpSMBUJl
YWRzlEsChpSMCkJlYWRzIChENymUSwKGlIwMdHVtb3VyX21vZGVslEsBhpR0lGh6jBVSaWdodCBU
dW1vdXIgKG1nKSBEMTWUSwKGlIWUdWJoHymBlH2UKGgifZQojA9jbGFzc19zZWxlY3Rpb26UajAF
AABK/////4aUjAxmb2xkX2ZlYXR1cmWUaqAKAABLZYaUjBVmb2xkX2ZlYXR1cmVfc2VsZWN0ZWSU
iUr+////hpSMC3Njb3JlX3RhYmxllH2UaBpLA3VoLShqlwoAAEsChpSMCUNDTDIgKEQ3KZRLAoaU
apsKAABLAoaUjAtDWENMMTAgKEQ3KZRLAoaUaokKAABLAoaUapMKAABLAoaUjBBFb3Npbm9waGls
cyAoRDcplEsChpSMDU5LIGNlbGxzIChENymUSwKGlGqLCgAASwKGlIwNSUwtMTJwNDAgKEQ3KZRL
AoaUdJRoQyhqngoAAEsDhpRqoAoAAEsBhpRqogoAAEsDhpRqpAoAAEsDhpRqpgoAAEsBhpRqqAoA
AEsDhpRqqgoAAEsDhpRqrAoAAEsDhpRqrgoAAEsDhpRqsAoAAEsBhpRqsgoAAEsBhpRqtAoAAEsC
hpRqtgoAAEsChpRquAoAAEsBhpRqugoAAEsBhpRqvAoAAEsBhpRqvgoAAEsBhpRqwAoAAEsBhpRq
wgoAAEsBhpRqxAoAAEsChpRqxgoAAEsChpRqyAoAAEsChpRqygoAAEsChpRqzAoAAEsBhpRqzgoA
AEsChpRq0AoAAEsChpRq0goAAEsBhpR0lGh6atUKAABLAoaUhZR1YmgfKYGUfZQoaCJ9lChq2woA
AGowBQAASv////+GlGrdCgAAaqAKAABLZYaUat8KAACJSv7///+GlGrhCgAAfZRoGksDdWgtKGqb
CgAASwKGlGrnCgAASwKGlGqTCgAASwKGlGqXCgAASwKGlGrkCgAASwKGlIwOTW9ub2N5dGVzIChE
NymUSwKGlGqJCgAASwKGlGqLCgAASwKGlIwOQ1hDTDEgKDEpIChENymUSwKGlIwTQ0QxMWIrIEx5
NkNfRy0gKEQ3KZRLAoaUdJRoQyhqngoAAEsDhpRqoAoAAEsBhpRqogoAAEsDhpRqpAoAAEsDhpRq
pgoAAEsBhpRqqAoAAEsDhpRqqgoAAEsDhpRqrAoAAEsDhpRqrgoAAEsDhpRqsAoAAEsBhpRqsgoA
AEsBhpRqtAoAAEsChpRqtgoAAEsChpRquAoAAEsBhpRqugoAAEsBhpRqvAoAAEsBhpRqvgoAAEsB
hpRqwAoAAEsBhpRqwgoAAEsBhpRqxAoAAEsChpRqxgoAAEsChpRqyAoAAEsChpRqygoAAEsChpRq
zAoAAEsBhpRqzgoAAEsChpRq0AoAAEsChpRq0goAAEsBhpR0lGh6atUKAABLAoaUhZR1YmgfKYGU
fZQoaCJ9lCiMD2NsYXNzX3NlbGVjdGlvbpSMFihBdmVyYWdlIG92ZXIgY2xhc3NlcymUSv////+G
lIwMZm9sZF9mZWF0dXJllIwKZXhwZXJpbWVudJRLZYaUjBVmb2xkX2ZlYXR1cmVfc2VsZWN0ZWSU
iUr+////hpSMC3Njb3JlX3RhYmxllH2UaBpLA3VoLSiMCkctQ1NGIChENymUSwKGlIwQTmV1dHJv
cGhpbHMgKEQ3KZRLAoaUjBdNeWVsb2lkIGNlbGxzIChGUykgKEQ3KZRLAoaUjBNDRDExYisgTHk2
Q19HLSAoRDcplEsChpSMD0xldWtvY3l0ZXMgKEQ3KZRLAoaUjA5Nb25vY3l0ZXMgKEQ3KZRLAoaU
jBpDRDExYisgTHk2Q19HLSBQRC1MMSsgKEQ3KZRLAoaUjA5DWENMMSAoMSkgKEQ3KZRLAoaUjAlJ
TC02IChENymUSwKGlIwOQ1hDTDEgKDIpIChENymUSwKGlHSUaEMojAdTYW1wbGU6lEsDhpRqSwsA
AEsBhpSMG1NhbXBsZTogTmlsIG5vcm0gY2VsbHMgKEQ3KZRLA4aUjB1TYW1wbGUgTmlsIG5vcm1h
bGlzZWQgTFAgKEQ3KZRLA4aUjANkYXmUSwGGlIwXU2FtcGxlIFByaW5mbGFtIExQIChENymUSwOG
lIwMU2FtcGxlIGNoZWNrlEsDhpSMGVNhbXBsZSBtZXRhIGRhdGEgYW5kIG1hc3OUSwOGlIwOU2Ft
cGxlIGNoZWNrIDKUSwOGlIwOVHVtb3VyIChyaWdodCmUSwGGlIwEY2FnZZRLAYaUjARkYXRllEsC
hpSMBnNhbXBsZZRLAoaUjAZ0dW1vdXKUSwGGlIwGdGlzc3VllEsBhpSMCXRlY2huaXF1ZZRLAYaU
jAlUcmVhdG1lbnSUSwGGlIwGU3RyYWlulEsBhpSMBkdlbmRlcpRLAYaUjAtBZ2UgKHdlZWtzKZRL
AoaUjBRSaWdodF90dW1vdXJfKG1nKSBEOJRLAoaUjA9TcGxlZW4gKG1nKSBEMTWUSwKGlIwOU3Bs
ZWVuIChtZykgRDiUSwKGlIwJdHJlYXRtZW50lEsBhpSMBUJlYWRzlEsChpSMCkJlYWRzIChENymU
SwKGlIwVUmlnaHQgVHVtb3VyIChtZykgRDE1lEsChpR0lGh6jAx0dW1vdXJfbW9kZWyUSwGGlIWU
dWJldS4=
</properties>
		<properties node_id="9" format="pickle">gASVkzIAAAAAAAB9lCiMCmF1dG9fYXBwbHmUiIwSY29udHJvbEFyZWFWaXNpYmxllIiME3NhdmVk
V2lkZ2V0R2VvbWV0cnmUQ0IB2dDLAAMAAAAAArYAAAFjAAAFNQAAA1gAAAK2AAABeQAABTUAAANY
AAAAAAAAAAAFoAAAArYAAAF5AAAFNQAAA1iUjBBzZWxlY3RlZF9tZXRob2RzlI+UKIwHUmVsaWVm
RpSMFkluZm9ybWF0aW9uIEdhaW4gUmF0aW+UjATPh8KylIwIUlJlbGllZkaUjAVBTk9WQZSMFVVu
aXZhcmlhdGUgUmVncmVzc2lvbpSMBEZDQkaUjA1HaW5pIERlY3JlYXNllIwQSW5mb3JtYXRpb24g
R2FpbpSQjAdzb3J0aW5nlEsCjANzaXCUjA5fdW5waWNrbGVfZW51bZSTlIwMUHlRdDUuUXRDb3Jl
lIwJU29ydE9yZGVylEsBh5RSlIaUjAtfX3ZlcnNpb25fX5RLA4wQY29udGV4dF9zZXR0aW5nc5Rd
lCiMFW9yYW5nZXdpZGdldC5zZXR0aW5nc5SMB0NvbnRleHSUk5QpgZR9lCiMBnZhbHVlc5R9lCiM
CW5TZWxlY3RlZJRLFEr+////hpSMDnNlbGVjdGVkX2F0dHJzlF2UKIwOQ0NMMTcgKDIpIChENymU
S2aGlIwJQ0NMMiAoRDcplEtmhpSMDkNYQ0wxICgyKSAoRDcplEtmhpSMDkRDIFBELUwxKyAoRDcp
lEtmhpSME0NEMTFiKyBMeTZDX0ctIChENymUS2aGlIwLQ1hDTDEwIChENymUS2aGlIwNTksgY2Vs
bHMgKEQ3KZRLZoaUjA5DQ0wyMiAoMikgKEQ3KZRLZoaUjBdNeWVsb2lkIGNlbGxzIChGUykgKEQ3
KZRLZoaUjBBDRDggVCBjZWxscyAoRDcplEtmhpSMGkNEMTFiKyBMeTZDX0ctIFBELUwxKyAoRDcp
lEtmhpSMEE5ldXRyb3BoaWxzIChENymUS2aGlIwJQ0NMNCAoRDcplEtmhpSMFUVvc2lub3BoaWxz
IChGUykgKEQ3KZRLZoaUjBZDRDggVCBjZWxscyBMeTZDKyAoRDcplEtmhpSMDk1vbm9jeXRlcyAo
RDcplEtmhpSMEEVvc2lub3BoaWxzIChENymUS2aGlIwKQ1hDTDkgKEQ3KZRLZoaUjBBDRDQgVCBj
ZWxscyAoRDcplEtmhpSMC0NYQ0wxMyAoRDcplEtmhpRlSv3///+GlIwPc2VsZWN0aW9uTWV0aG9k
lEsDSv7///+GlGgZSwN1jAphdHRyaWJ1dGVzlH2UKIwOTW9ub2N5dGVzIChENymUSwKMCkctQ1NG
IChENymUSwKMEE5ldXRyb3BoaWxzIChENymUSwKME0NEMTFiKyBMeTZDX0ctIChENymUSwKMDkNY
Q0wxICgxKSAoRDcplEsCjAlJTC02IChENymUSwKMD0xldWtvY3l0ZXMgKEQ3KZRLAowVRW9zaW5v
cGhpbHMgKEZTKSAoRDcplEsCjBVMeW1waG9jeXRlcyAoRlMpIChENymUSwKMF015ZWxvaWQgY2Vs
bHMgKEZTKSAoRDcplEsCjAxCIGNlbGxzIChENymUSwKMEENENCBUIGNlbGxzIChENymUSwKMEFRy
ZWdzIFBELTErIChENymUSwKMEENEOCBUIGNlbGxzIChENymUSwKMFkNEOCBUIGNlbGxzIEx5NkMr
IChENymUSwKMDU5LIGNlbGxzIChENymUSwKME05LIGNlbGxzIEx5NkMrIChENymUSwKMEEVvc2lu
b3BoaWxzIChENymUSwKMD01hY3JvcGhhZ2UgKEQ3KZRLAowHREMgKEQ3KZRLAowOREMgUEQtTDEr
IChENymUSwKMGkNEMTFiKyBMeTZDX0ctIFBELUwxKyAoRDcplEsCjBlDRDExYisgTHk2Q2ludCBM
eTZHLSAoRDcplEsCjAtUR0YtYjEgKEQ3KZRLAowKSUwtMTggKEQ3KZRLAowKSUwtMjMgKEQ3KZRL
AowOQ0NMMjIgKDEpIChENymUSwKMCklMLTEwIChENymUSwKMDUlMLTEycDcwIChENymUSwKMClRO
Ri1hIChENymUSwKMDkNDTDE3ICgxKSAoRDcplEsCjA1JTC0xMnA0MCAoRDcplEsCjApJTC0xYiAo
RDcplEsCjAlDQ0w1IChENymUSwKMCkNDTDIwIChENymUSwKMCkNDTDExIChENymUSwKMDkNDTDE3
ICgyKSAoRDcplEsCjA5DWENMMSAoMikgKEQ3KZRLAowJQ0NMMiAoRDcplEsCjApDWENMOSAoRDcp
lEsCjAtDWENMMTAgKEQ3KZRLAowJQ0NMMyAoRDcplEsCjAlDQ0w0IChENymUSwKMC0NYQ0wxMyAo
RDcplEsCjApDWENMNSAoRDcplEsCjA5DQ0wyMiAoMikgKEQ3KZRLAowVUmlnaHQgVHVtb3VyICht
ZykgRDE1lEsCdYwFbWV0YXOUfZQojAdTYW1wbGU6lEsDjApleHBlcmltZW50lEsBjBtTYW1wbGU6
IE5pbCBub3JtIGNlbGxzIChENymUSwOMHVNhbXBsZSBOaWwgbm9ybWFsaXNlZCBMUCAoRDcplEsD
jANkYXmUSwGMF1NhbXBsZSBQcmluZmxhbSBMUCAoRDcplEsDjAxTYW1wbGUgY2hlY2uUSwOMGVNh
bXBsZSBtZXRhIGRhdGEgYW5kIG1hc3OUSwOMDlNhbXBsZSBjaGVjayAylEsDjA5UdW1vdXIgKHJp
Z2h0KZRLAYwEY2FnZZRLAYwEZGF0ZZRLAowGc2FtcGxllEsCjAZ0dW1vdXKUSwGMBnRpc3N1ZZRL
AYwJdGVjaG5pcXVllEsBjAlUcmVhdG1lbnSUSwGMBlN0cmFpbpRLAYwGR2VuZGVylEsBjAtBZ2Ug
KHdlZWtzKZRLAowUUmlnaHRfdHVtb3VyXyhtZykgRDiUSwKMD1NwbGVlbiAobWcpIEQxNZRLAowO
U3BsZWVuIChtZykgRDiUSwKMCXRyZWF0bWVudJRLAYwFQmVhZHOUSwKMCkJlYWRzIChENymUSwKM
DHR1bW91cl9tb2RlbJRLAXV1YmgeKYGUfZQoaCF9lCiMCW5TZWxlY3RlZJRLFEr+////hpSMDnNl
bGVjdGVkX2F0dHJzlF2UKIwYTXllbG9pZCBjZWxscyAoRlMpIChEMTQplEtmhpSMCkNDTDIgKEQx
NCmUS2aGlIwRTmV1dHJvcGhpbHMgKEQxNCmUS2aGlIwPTW9ub2N5dGVzIChEMTQplEtmhpSMGkNE
MTFiKyBMeTZDaW50IEx5NkctIChEMTQplEtmhpSMDUIgY2VsbHMgKEQxNCmUS2aGlIwUQ0QxMWIr
IEx5NkNfRy0gKEQxNCmUS2aGlIwLQ1hDTDUgKEQxNCmUS2aGlIwMVEdGLWIxIChEMTQplEtmhpSM
DklMLTEycDQwIChEMTQplEtmhpSMCERDIChEMTQplEtmhpSMFkx5bXBob2N5dGVzIChGUykgKEQx
NCmUS2aGlIwOTksgY2VsbHMgKEQxNCmUS2aGlIwPQ0NMMTcgKDEpIChEMTQplEtmhpSMFkVvc2lu
b3BoaWxzIChGUykgKEQxNCmUS2aGlIwLSUwtMTggKEQxNCmUS2aGlIwKQ0NMNCAoRDE0KZRLZoaU
jBFFb3Npbm9waGlscyAoRDE0KZRLZoaUjBROSyBjZWxscyBMeTZDKyAoRDE0KZRLZoaUjA9DQ0wy
MiAoMSkgKEQxNCmUS2aGlGVK/f///4aUjA9zZWxlY3Rpb25NZXRob2SUSwNK/v///4aUaBlLA3Vo
Un2UKIwQTGV1a29jeXRlcyAoRDE0KZRLAowWRW9zaW5vcGhpbHMgKEZTKSAoRDE0KZRLAowWTHlt
cGhvY3l0ZXMgKEZTKSAoRDE0KZRLAowYTXllbG9pZCBjZWxscyAoRlMpIChEMTQplEsCjA1CIGNl
bGxzIChEMTQplEsCjBFDRDQgVCBjZWxscyAoRDE0KZRLAowRVHJlZ3MgUEQtMSsgKEQxNCmUSwKM
EUNEOCBUIGNlbGxzIChEMTQplEsCjBdDRDggVCBjZWxscyBMeTZDKyAoRDE0KZRLAowOTksgY2Vs
bHMgKEQxNCmUSwKMFE5LIGNlbGxzIEx5NkMrIChEMTQplEsCjBFFb3Npbm9waGlscyAoRDE0KZRL
AowQTWFjcm9waGFnZSAoRDE0KZRLAowIREMgKEQxNCmUSwKMD0RDIFBELUwxKyAoRDE0KZRLAowU
Q0QxMWIrIEx5NkNfRy0gKEQxNCmUSwKMG0NEMTFiKyBMeTZDX0ctIFBELUwxKyAoRDE0KZRLAowa
Q0QxMWIrIEx5NkNpbnQgTHk2Ry0gKEQxNCmUSwKMD01vbm9jeXRlcyAoRDE0KZRLAowRTmV1dHJv
cGhpbHMgKEQxNCmUSwKMD0NYQ0wxICgxKSAoRDE0KZRLAowMVEdGLWIxIChEMTQplEsCjAtJTC0x
OCAoRDE0KZRLAowLSUwtMjMgKEQxNCmUSwKMD0NDTDIyICgxKSAoRDE0KZRLAowLSUwtMTAgKEQx
NCmUSwKMDklMLTEycDcwIChEMTQplEsCjApJTC02IChEMTQplEsCjAtUTkYtYSAoRDE0KZRLAowL
Ry1DU0YgKEQxNCmUSwKMD0NDTDE3ICgxKSAoRDE0KZRLAowOSUwtMTJwNDAgKEQxNCmUSwKMC0lM
LTFiIChEMTQplEsCjApDQ0w1IChEMTQplEsCjAtDQ0wyMCAoRDE0KZRLAowLQ0NMMTEgKEQxNCmU
SwKMD0NDTDE3ICgyKSAoRDE0KZRLAowPQ1hDTDEgKDIpIChEMTQplEsCjApDQ0wyIChEMTQplEsC
jAtDWENMOSAoRDE0KZRLAowMQ1hDTDEwIChEMTQplEsCjApDQ0wzIChEMTQplEsCjApDQ0w0IChE
MTQplEsCjAxDWENMMTMgKEQxNCmUSwKMC0NYQ0w1IChEMTQplEsCjA9DQ0wyMiAoMikgKEQxNCmU
SwKMFVJpZ2h0IFR1bW91ciAobWcpIEQxNZRLAnVog32UKIwHU2FtcGxlOpRLA4wbU2FtcGxlOiBO
aWwgbm9ybSBjZWxscyAoRDcplEsDjA5TYW1wbGUgY2hlY2sgMpRLA4wNU2FtcGxlOiAoRDE0KZRL
A4wcU2FtcGxlOiBOaWwgbm9ybSBjZWxscyAoRDE0KZRLA4weU2FtcGxlIE5pbCBub3JtYWxpc2Vk
IExQIChEMTQplEsDjBhTYW1wbGUgUHJpbmZsYW0gTFAgKEQxNCmUSwOMDlNhbXBsZSBjaGVjayAz
lEsDjARkYXRllEsCjApleHBlcmltZW50lEsBjAl0ZWNobmlxdWWUSwGMBnRpc3N1ZZRLAYwDZGF5
lEsBjARjYWdllEsBjAZzYW1wbGWUSwKMBnR1bW91cpRLAYwJdHJlYXRtZW50lEsBjAVCZWFkc5RL
AowGU3RyYWlulEsBjAZHZW5kZXKUSwGMC0FnZSAod2Vla3MplEsCjA5UdW1vdXIgKHJpZ2h0KZRL
AYwJVHJlYXRtZW50lEsBjA9TcGxlZW4gKG1nKSBEMTWUSwKMC0JlYWRzIChEMTQplEsCjAx0dW1v
dXJfbW9kZWyUSwF1dWJoHimBlH2UKGghfZQojAluU2VsZWN0ZWSUSxRK/v///4aUjA5zZWxlY3Rl
ZF9hdHRyc5RdlCho40tmhpRo4EtmhpRo4ktmhpRo5EtmhpRo7ktmhpRo8ktmhpRo1ktmhpRo60tm
hpRo5UtmhpRo4UtmhpRqAAEAAEtmhpRo5ktmhpRo50tmhpRo+EtmhpRo+UtmhpRo3UtmhpRo8Utm
hpRo/EtmhpRo9ktmhpRo00tmhpRlSv3///+GlIwPc2VsZWN0aW9uTWV0aG9klEsDSv7///+GlGgZ
SwN1aFJ9lCiMEExldWtvY3l0ZXMgKEQxNCmUSwKMFkVvc2lub3BoaWxzIChGUykgKEQxNCmUSwKM
Fkx5bXBob2N5dGVzIChGUykgKEQxNCmUSwKMGE15ZWxvaWQgY2VsbHMgKEZTKSAoRDE0KZRLAowN
QiBjZWxscyAoRDE0KZRLAowRQ0Q0IFQgY2VsbHMgKEQxNCmUSwKMEVRyZWdzIFBELTErIChEMTQp
lEsCjBFDRDggVCBjZWxscyAoRDE0KZRLAowXQ0Q4IFQgY2VsbHMgTHk2QysgKEQxNCmUSwKMDk5L
IGNlbGxzIChEMTQplEsCjBROSyBjZWxscyBMeTZDKyAoRDE0KZRLAowRRW9zaW5vcGhpbHMgKEQx
NCmUSwKMEE1hY3JvcGhhZ2UgKEQxNCmUSwKMCERDIChEMTQplEsCjA9EQyBQRC1MMSsgKEQxNCmU
SwKMFENEMTFiKyBMeTZDX0ctIChEMTQplEsCjBtDRDExYisgTHk2Q19HLSBQRC1MMSsgKEQxNCmU
SwKMGkNEMTFiKyBMeTZDaW50IEx5NkctIChEMTQplEsCjA9Nb25vY3l0ZXMgKEQxNCmUSwKMEU5l
dXRyb3BoaWxzIChEMTQplEsCjA9DWENMMSAoMSkgKEQxNCmUSwKMDFRHRi1iMSAoRDE0KZRLAowL
SUwtMTggKEQxNCmUSwKMC0lMLTIzIChEMTQplEsCjA9DQ0wyMiAoMSkgKEQxNCmUSwKMC0lMLTEw
IChEMTQplEsCjA5JTC0xMnA3MCAoRDE0KZRLAowKSUwtNiAoRDE0KZRLAowLVE5GLWEgKEQxNCmU
SwKMC0ctQ1NGIChEMTQplEsCjA9DQ0wxNyAoMSkgKEQxNCmUSwKMDklMLTEycDQwIChEMTQplEsC
jAtJTC0xYiAoRDE0KZRLAowKQ0NMNSAoRDE0KZRLAowLQ0NMMjAgKEQxNCmUSwKMC0NDTDExIChE
MTQplEsCjA9DQ0wxNyAoMikgKEQxNCmUSwKMD0NYQ0wxICgyKSAoRDE0KZRLAowKQ0NMMiAoRDE0
KZRLAowLQ1hDTDkgKEQxNCmUSwKMDENYQ0wxMCAoRDE0KZRLAowKQ0NMMyAoRDE0KZRLAowKQ0NM
NCAoRDE0KZRLAowMQ1hDTDEzIChEMTQplEsCjAtDWENMNSAoRDE0KZRLAowPQ0NMMjIgKDIpIChE
MTQplEsCjBVSaWdodCBUdW1vdXIgKG1nKSBEMTWUSwJ1aIN9lCiMB1NhbXBsZTqUSwOMG1NhbXBs
ZTogTmlsIG5vcm0gY2VsbHMgKEQ3KZRLA4wOU2FtcGxlIGNoZWNrIDKUSwOMDVNhbXBsZTogKEQx
NCmUSwOMHFNhbXBsZTogTmlsIG5vcm0gY2VsbHMgKEQxNCmUSwOMHlNhbXBsZSBOaWwgbm9ybWFs
aXNlZCBMUCAoRDE0KZRLA4wYU2FtcGxlIFByaW5mbGFtIExQIChEMTQplEsDjA5TYW1wbGUgY2hl
Y2sgM5RLA4wEZGF0ZZRLAowKZXhwZXJpbWVudJRLAYwJdGVjaG5pcXVllEsBjAZ0aXNzdWWUSwGM
A2RheZRLAYwEY2FnZZRLAYwGc2FtcGxllEsCjAZ0dW1vdXKUSwGMCXRyZWF0bWVudJRLAYwFQmVh
ZHOUSwKMBlN0cmFpbpRLAYwGR2VuZGVylEsBjAtBZ2UgKHdlZWtzKZRLAowOVHVtb3VyIChyaWdo
dCmUSwGMCVRyZWF0bWVudJRLAYwPU3BsZWVuIChtZykgRDE1lEsCjAtCZWFkcyAoRDE0KZRLAnV1
YmgeKYGUfZQoaCF9lCiMCW5TZWxlY3RlZJRLFEr+////hpSMDnNlbGVjdGVkX2F0dHJzlF2UKGo8
AQAAS2aGlGo9AQAAS2aGlGo+AQAAS2aGlGo/AQAAS2aGlGpAAQAAS2aGlGpBAQAAS2aGlGpCAQAA
S2aGlGpDAQAAS2aGlGpEAQAAS2aGlGpFAQAAS2aGlGpGAQAAS2aGlGpHAQAAS2aGlGpIAQAAS2aG
lGpJAQAAS2aGlGpKAQAAS2aGlGpLAQAAS2aGlGpMAQAAS2aGlGpNAQAAS2aGlGpOAQAAS2aGlGpP
AQAAS2aGlGVK/f///4aUjA9zZWxlY3Rpb25NZXRob2SUSwNK/v///4aUaBlLA3VoUn2UKGo8AQAA
SwJqPQEAAEsCaj4BAABLAmo/AQAASwJqQAEAAEsCakEBAABLAmpCAQAASwJqQwEAAEsCakQBAABL
AmpFAQAASwJqRgEAAEsCakcBAABLAmpIAQAASwJqSQEAAEsCakoBAABLAmpLAQAASwJqTAEAAEsC
ak0BAABLAmpOAQAASwJqTwEAAEsCalABAABLAmpRAQAASwJqUgEAAEsCalMBAABLAmpUAQAASwJq
VQEAAEsCalYBAABLAmpXAQAASwJqWAEAAEsCalkBAABLAmpaAQAASwJqWwEAAEsCalwBAABLAmpd
AQAASwJqXgEAAEsCal8BAABLAmpgAQAASwJqYQEAAEsCamIBAABLAmpjAQAASwJqZAEAAEsCamUB
AABLAmpmAQAASwJqZwEAAEsCamgBAABLAmppAQAASwJ1aIN9lChqbAEAAEsDam0BAABLA2puAQAA
SwNqbwEAAEsDanABAABLA2pxAQAASwNqcgEAAEsDanMBAABLA2p0AQAASwJqdQEAAEsBanYBAABL
AWp3AQAASwFqeAEAAEsBankBAABLAWp6AQAASwJqewEAAEsBanwBAABLAWp9AQAASwJqfgEAAEsB
an8BAABLAWqAAQAASwJqgQEAAEsBaoIBAABLAWqDAQAASwJqhAEAAEsCdXViaB4pgZR9lChoIX2U
KGqIAQAASxRK/v///4aUaooBAABdlChqPAEAAEtmhpRqPQEAAEtmhpRqPgEAAEtmhpRqPwEAAEtm
hpRqQAEAAEtmhpRqQQEAAEtmhpRqQgEAAEtmhpRqQwEAAEtmhpRqRAEAAEtmhpRqRQEAAEtmhpRq
RgEAAEtmhpRqRwEAAEtmhpRqSAEAAEtmhpRqSQEAAEtmhpRqSgEAAEtmhpRqSwEAAEtmhpRqTAEA
AEtmhpRqTQEAAEtmhpRqTgEAAEtmhpRqTwEAAEtmhpRlSv3///+GlGqhAQAASwNK/v///4aUaBlL
A3VoUn2UKGo8AQAASwJqPQEAAEsCaj4BAABLAmo/AQAASwJqQAEAAEsCakEBAABLAmpCAQAASwJq
QwEAAEsCakQBAABLAmpFAQAASwJqRgEAAEsCakcBAABLAmpIAQAASwJqSQEAAEsCakoBAABLAmpL
AQAASwJqTAEAAEsCak0BAABLAmpOAQAASwJqTwEAAEsCalABAABLAmpRAQAASwJqUgEAAEsCalMB
AABLAmpUAQAASwJqVQEAAEsCalYBAABLAmpXAQAASwJqWAEAAEsCalkBAABLAmpaAQAASwJqWwEA
AEsCalwBAABLAmpdAQAASwJqXgEAAEsCal8BAABLAmpgAQAASwJqYQEAAEsCamIBAABLAmpjAQAA
SwJqZAEAAEsCamUBAABLAmpmAQAASwJqZwEAAEsCamgBAABLAmppAQAASwJ1aIN9lChqbAEAAEsD
am0BAABLA2puAQAASwNqbwEAAEsDanABAABLA2pxAQAASwNqcgEAAEsDanMBAABLA2p0AQAASwJq
dQEAAEsBanYBAABLAWp3AQAASwFqeAEAAEsBankBAABLAWp6AQAASwJqewEAAEsBanwBAABLAWp9
AQAASwJqfgEAAEsBan8BAABLAWqAAQAASwJqgQEAAEsBaoIBAABLAWqDAQAASwJqhAEAAEsCamoB
AABLAnV1YmgeKYGUfZQoaCF9lChqiAEAAEsUSv7///+GlGqKAQAAXZQoamkBAABLZoaUamgBAABL
ZoaUamcBAABLZoaUamYBAABLZoaUamUBAABLZoaUamQBAABLZoaUamMBAABLZoaUamIBAABLZoaU
amEBAABLZoaUamABAABLZoaUal8BAABLZoaUal4BAABLZoaUal0BAABLZoaUalwBAABLZoaUalsB
AABLZoaUaloBAABLZoaUalkBAABLZoaUalgBAABLZoaUalcBAABLZoaUalYBAABLZoaUZUr9////
hpRqoQEAAEsDSv7///+GlGgZSwN1aFJ9lCiMEExldWtvY3l0ZXMgKEQxNCmUSwKMFkVvc2lub3Bo
aWxzIChGUykgKEQxNCmUSwKMFkx5bXBob2N5dGVzIChGUykgKEQxNCmUSwKMGE15ZWxvaWQgY2Vs
bHMgKEZTKSAoRDE0KZRLAowNQiBjZWxscyAoRDE0KZRLAowRQ0Q0IFQgY2VsbHMgKEQxNCmUSwKM
EVRyZWdzIFBELTErIChEMTQplEsCjBFDRDggVCBjZWxscyAoRDE0KZRLAowXQ0Q4IFQgY2VsbHMg
THk2QysgKEQxNCmUSwKMDk5LIGNlbGxzIChEMTQplEsCjBROSyBjZWxscyBMeTZDKyAoRDE0KZRL
AowRRW9zaW5vcGhpbHMgKEQxNCmUSwKMEE1hY3JvcGhhZ2UgKEQxNCmUSwKMCERDIChEMTQplEsC
jA9EQyBQRC1MMSsgKEQxNCmUSwKMFENEMTFiKyBMeTZDX0ctIChEMTQplEsCjBtDRDExYisgTHk2
Q19HLSBQRC1MMSsgKEQxNCmUSwKMGkNEMTFiKyBMeTZDaW50IEx5NkctIChEMTQplEsCjA9Nb25v
Y3l0ZXMgKEQxNCmUSwKMEU5ldXRyb3BoaWxzIChEMTQplEsCjA9DWENMMSAoMSkgKEQxNCmUSwKM
DFRHRi1iMSAoRDE0KZRLAowLSUwtMTggKEQxNCmUSwKMC0lMLTIzIChEMTQplEsCjA9DQ0wyMiAo
MSkgKEQxNCmUSwKMC0lMLTEwIChEMTQplEsCjA5JTC0xMnA3MCAoRDE0KZRLAowKSUwtNiAoRDE0
KZRLAowLVE5GLWEgKEQxNCmUSwKMC0ctQ1NGIChEMTQplEsCjA9DQ0wxNyAoMSkgKEQxNCmUSwKM
DklMLTEycDQwIChEMTQplEsCjAtJTC0xYiAoRDE0KZRLAowKQ0NMNSAoRDE0KZRLAowLQ0NMMjAg
KEQxNCmUSwKMC0NDTDExIChEMTQplEsCjA9DQ0wxNyAoMikgKEQxNCmUSwKMD0NYQ0wxICgyKSAo
RDE0KZRLAowKQ0NMMiAoRDE0KZRLAowLQ1hDTDkgKEQxNCmUSwKMDENYQ0wxMCAoRDE0KZRLAowK
Q0NMMyAoRDE0KZRLAowKQ0NMNCAoRDE0KZRLAowMQ1hDTDEzIChEMTQplEsCjAtDWENMNSAoRDE0
KZRLAowPQ0NMMjIgKDIpIChEMTQplEsCjAx0dW1vdXJfbW9kZWyUSwF1aIN9lCiMB1NhbXBsZTqU
SwOMG1NhbXBsZTogTmlsIG5vcm0gY2VsbHMgKEQ3KZRLA4wOU2FtcGxlIGNoZWNrIDKUSwOMDVNh
bXBsZTogKEQxNCmUSwOMHFNhbXBsZTogTmlsIG5vcm0gY2VsbHMgKEQxNCmUSwOMHlNhbXBsZSBO
aWwgbm9ybWFsaXNlZCBMUCAoRDE0KZRLA4wYU2FtcGxlIFByaW5mbGFtIExQIChEMTQplEsDjA5T
YW1wbGUgY2hlY2sgM5RLA4wEZGF0ZZRLAowKZXhwZXJpbWVudJRLAYwJdGVjaG5pcXVllEsBjAZ0
aXNzdWWUSwGMA2RheZRLAYwEY2FnZZRLAYwGc2FtcGxllEsCjAZ0dW1vdXKUSwGMCXRyZWF0bWVu
dJRLAYwFQmVhZHOUSwKMBlN0cmFpbpRLAYwGR2VuZGVylEsBjAtBZ2UgKHdlZWtzKZRLAowOVHVt
b3VyIChyaWdodCmUSwGMCVRyZWF0bWVudJRLAYwPU3BsZWVuIChtZykgRDE1lEsCjAtCZWFkcyAo
RDE0KZRLAowVUmlnaHQgVHVtb3VyIChtZykgRDE1lEsCdXViaB4pgZR9lChoIX2UKIwJblNlbGVj
dGVklEsUSv7///+GlIwOc2VsZWN0ZWRfYXR0cnOUXZQoaFRLZoaUaFVLZoaUaFZLZoaUaFdLZoaU
aFhLZoaUaFlLZoaUaFpLZoaUaFtLZoaUaFxLZoaUaF1LZoaUaF5LZoaUaF9LZoaUaGBLZoaUaGFL
ZoaUaGJLZoaUaGNLZoaUaGRLZoaUaGVLZoaUaGZLZoaUaGdLZoaUZUr9////hpSMD3NlbGVjdGlv
bk1ldGhvZJRLA0r+////hpRoGUsDdWhSfZQoaFRLAmhVSwJoVksCaFdLAmhYSwJoWUsCaFpLAmhb
SwJoXEsCaF1LAmheSwJoX0sCaGBLAmhhSwJoYksCaGNLAmhkSwJoZUsCaGZLAmhnSwJoaEsCaGlL
AmhqSwJoa0sCaGxLAmhtSwJobksCaG9LAmhwSwJocUsCaHJLAmhzSwJodEsCaHVLAmh2SwJod0sC
aHhLAmh5SwJoeksCaHtLAmh8SwJofUsCaH5LAmh/SwJogEsCaIFLAnVog32UKGiFSwNohksBaIdL
A2iISwNoiUsBaIpLA2iLSwNojEsDaI1LA2iOSwFoj0sBaJBLAmiRSwJokksBaJNLAWiUSwFolUsB
aJZLAWiXSwFomEsCaJlLAmiaSwJom0sCaJxLAWidSwJonksCaJ9LAXV1YmgeKYGUfZQoaCF9lChq
KwIAAEsUSv7///+GlGotAgAAXZQoaFRLZoaUaFVLZoaUaFZLZoaUaFdLZoaUaFhLZoaUaFlLZoaU
aFpLZoaUaFtLZoaUaFxLZoaUaF1LZoaUaF5LZoaUaF9LZoaUaGBLZoaUaGFLZoaUaGJLZoaUaGNL
ZoaUaGRLZoaUaGVLZoaUaGZLZoaUaGdLZoaUZUr9////hpRqRAIAAEsDSv7///+GlGgZSwN1aFJ9
lChoVEsCaFVLAmhWSwJoV0sCaFhLAmhZSwJoWksCaFtLAmhcSwJoXUsCaF5LAmhfSwJoYEsCaGFL
AmhiSwJoY0sCaGRLAmhlSwJoZksCaGdLAmhoSwJoaUsCaGpLAmhrSwJobEsCaG1LAmhuSwJob0sC
aHBLAmhxSwJocksCaHNLAmh0SwJodUsCaHZLAmh3SwJoeEsCaHlLAmh6SwJoe0sCaHxLAmh9SwJo
fksCaH9LAmiASwJogUsCdWiDfZQoaIVLA2iGSwFoh0sDaIhLA2iJSwFoiksDaItLA2iMSwNojUsD
aI5LAWiPSwFokEsCaJFLAmiSSwFok0sBaJRLAWiVSwFolksBaJdLAWiYSwJomUsCaJpLAmibSwJo
nEsBaJ1LAmieSwJogksCaJ9LAXV1YmgeKYGUfZQoaCF9lCiMCW5TZWxlY3RlZJRLFEr+////hpSM
DnNlbGVjdGVkX2F0dHJzlF2UKIwKRy1DU0YgKEQ3KZRLZoaUjBBOZXV0cm9waGlscyAoRDcplEtm
hpSMF015ZWxvaWQgY2VsbHMgKEZTKSAoRDcplEtmhpSME0NEMTFiKyBMeTZDX0ctIChENymUS2aG
lIwPTGV1a29jeXRlcyAoRDcplEtmhpSMDk1vbm9jeXRlcyAoRDcplEtmhpSMGkNEMTFiKyBMeTZD
X0ctIFBELUwxKyAoRDcplEtmhpSMDkNYQ0wxICgxKSAoRDcplEtmhpSMCUlMLTYgKEQ3KZRLZoaU
jA5DWENMMSAoMikgKEQ3KZRLZoaUjA5DQ0wxNyAoMSkgKEQ3KZRLZoaUjApUTkYtYSAoRDcplEtm
hpSMC0NYQ0wxMyAoRDcplEtmhpSMDkRDIFBELUwxKyAoRDcplEtmhpSMB0RDIChENymUS2aGlIwN
SUwtMTJwNDAgKEQ3KZRLZoaUjApDWENMOSAoRDcplEtmhpSMEENENCBUIGNlbGxzIChENymUS2aG
lIwOQ0NMMjIgKDEpIChENymUS2aGlIwKQ1hDTDUgKEQ3KZRLZoaUZUr9////hpSMD3NlbGVjdGlv
bk1ldGhvZJRLA0r+////hpRoGUsDdWhSfZQojA5Nb25vY3l0ZXMgKEQ3KZRLAowKRy1DU0YgKEQ3
KZRLAowQTmV1dHJvcGhpbHMgKEQ3KZRLAowTQ0QxMWIrIEx5NkNfRy0gKEQ3KZRLAowOQ1hDTDEg
KDEpIChENymUSwKMCUlMLTYgKEQ3KZRLAowPTGV1a29jeXRlcyAoRDcplEsCjBVFb3Npbm9waGls
cyAoRlMpIChENymUSwKMFUx5bXBob2N5dGVzIChGUykgKEQ3KZRLAowXTXllbG9pZCBjZWxscyAo
RlMpIChENymUSwKMDEIgY2VsbHMgKEQ3KZRLAowQQ0Q0IFQgY2VsbHMgKEQ3KZRLAowQVHJlZ3Mg
UEQtMSsgKEQ3KZRLAowQQ0Q4IFQgY2VsbHMgKEQ3KZRLAowWQ0Q4IFQgY2VsbHMgTHk2QysgKEQ3
KZRLAowNTksgY2VsbHMgKEQ3KZRLAowTTksgY2VsbHMgTHk2QysgKEQ3KZRLAowQRW9zaW5vcGhp
bHMgKEQ3KZRLAowPTWFjcm9waGFnZSAoRDcplEsCjAdEQyAoRDcplEsCjA5EQyBQRC1MMSsgKEQ3
KZRLAowaQ0QxMWIrIEx5NkNfRy0gUEQtTDErIChENymUSwKMGUNEMTFiKyBMeTZDaW50IEx5Nkct
IChENymUSwKMC1RHRi1iMSAoRDcplEsCjApJTC0xOCAoRDcplEsCjApJTC0yMyAoRDcplEsCjA5D
Q0wyMiAoMSkgKEQ3KZRLAowKSUwtMTAgKEQ3KZRLAowNSUwtMTJwNzAgKEQ3KZRLAowKVE5GLWEg
KEQ3KZRLAowOQ0NMMTcgKDEpIChENymUSwKMDUlMLTEycDQwIChENymUSwKMCklMLTFiIChENymU
SwKMCUNDTDUgKEQ3KZRLAowKQ0NMMjAgKEQ3KZRLAowKQ0NMMTEgKEQ3KZRLAowOQ0NMMTcgKDIp
IChENymUSwKMDkNYQ0wxICgyKSAoRDcplEsCjAlDQ0wyIChENymUSwKMCkNYQ0w5IChENymUSwKM
C0NYQ0wxMCAoRDcplEsCjAlDQ0wzIChENymUSwKMCUNDTDQgKEQ3KZRLAowLQ1hDTDEzIChENymU
SwKMCkNYQ0w1IChENymUSwKMDkNDTDIyICgyKSAoRDcplEsCjAx0dW1vdXJfbW9kZWyUSwF1aIN9
lCiMB1NhbXBsZTqUSwOMCmV4cGVyaW1lbnSUSwGMG1NhbXBsZTogTmlsIG5vcm0gY2VsbHMgKEQ3
KZRLA4wdU2FtcGxlIE5pbCBub3JtYWxpc2VkIExQIChENymUSwOMA2RheZRLAYwXU2FtcGxlIFBy
aW5mbGFtIExQIChENymUSwOMDFNhbXBsZSBjaGVja5RLA4wZU2FtcGxlIG1ldGEgZGF0YSBhbmQg
bWFzc5RLA4wOU2FtcGxlIGNoZWNrIDKUSwOMDlR1bW91ciAocmlnaHQplEsBjARjYWdllEsBjARk
YXRllEsCjAZzYW1wbGWUSwKMBnR1bW91cpRLAYwGdGlzc3VllEsBjAl0ZWNobmlxdWWUSwGMCVRy
ZWF0bWVudJRLAYwGU3RyYWlulEsBjAZHZW5kZXKUSwGMC0FnZSAod2Vla3MplEsCjBRSaWdodF90
dW1vdXJfKG1nKSBEOJRLAowPU3BsZWVuIChtZykgRDE1lEsCjA5TcGxlZW4gKG1nKSBEOJRLAowJ
dHJlYXRtZW50lEsBjAVCZWFkc5RLAowKQmVhZHMgKEQ3KZRLAowVUmlnaHQgVHVtb3VyIChtZykg
RDE1lEsCdXViaB4pgZR9lChoIX2UKIwJblNlbGVjdGVklEsySv7///+GlIwOc2VsZWN0ZWRfYXR0
cnOUXZQoauEBAABLZoaUavEBAABLZoaUat4BAABLZoaUavsBAABLZoaUavABAABLZoaUau0BAABL
ZoaUat8BAABLZoaUau8BAABLZoaUausBAABLZoaUaukBAABLZoaUauwBAABLZoaUaucBAABLZoaU
auQBAABLZoaUagYCAABLZoaUau4BAABLZoaUagQCAABLZoaUavIBAABLZoaUauABAABLZoaUaugB
AABLZoaUauYBAABLZoaUavYBAABLZoaUauUBAABLZoaUagkCAABLZoaUagUCAABLZoaUavgBAABL
ZoaUagICAABLZoaUauMBAABLZoaUagcCAABLZoaUagMCAABLZoaUaggCAABLZoaUavwBAABLZoaU
avcBAABLZoaUav8BAABLZoaUauIBAABLZoaUauoBAABLZoaUagoCAABLZoaUavoBAABLZoaUavMB
AABLZoaUavQBAABLZoaUagsCAABLZoaUav0BAABLZoaUavUBAABLZoaUav4BAABLZoaUagACAABL
ZoaUagECAABLZoaUavkBAABLZoaUZUr9////hpSMD3NlbGVjdGlvbk1ldGhvZJRLA0r+////hpRo
GUsDdWhSfZQoat4BAABLAmrfAQAASwJq4AEAAEsCauEBAABLAmriAQAASwJq4wEAAEsCauQBAABL
AmrlAQAASwJq5gEAAEsCaucBAABLAmroAQAASwJq6QEAAEsCauoBAABLAmrrAQAASwJq7AEAAEsC
au0BAABLAmruAQAASwJq7wEAAEsCavABAABLAmrxAQAASwJq8gEAAEsCavMBAABLAmr0AQAASwJq
9QEAAEsCavYBAABLAmr3AQAASwJq+AEAAEsCavkBAABLAmr6AQAASwJq+wEAAEsCavwBAABLAmr9
AQAASwJq/gEAAEsCav8BAABLAmoAAgAASwJqAQIAAEsCagICAABLAmoDAgAASwJqBAIAAEsCagUC
AABLAmoGAgAASwJqBwIAAEsCaggCAABLAmoJAgAASwJqCgIAAEsCagsCAABLAmoMAgAASwF1aIN9
lChqDgIAAEsDag8CAABLA2oQAgAASwNqEQIAAEsDahICAABLA2oTAgAASwNqFAIAAEsDahUCAABL
A2oWAgAASwJqFwIAAEsBahgCAABLAWoZAgAASwFqGgIAAEsBahsCAABLAWocAgAASwJqHQIAAEsB
ah4CAABLAWofAgAASwJqIAIAAEsBaiECAABLAWoiAgAASwJqIwIAAEsBaiQCAABLAWolAgAASwJq
JgIAAEsCaicCAABLAnV1YmV1Lg==
</properties>
		<properties node_id="10" format="pickle">gASVCoIAAAAAAAB9lCiMFGNvbXBhcmlzb25fY3JpdGVyaW9ulEsAjBJjb250cm9sQXJlYVZpc2li
bGWUiIwNY3Zfc3RyYXRpZmllZJSIjAduX2ZvbGRzlEsDjAluX3JlcGVhdHOUSwOMCnJlc2FtcGxp
bmeUSwOMBHJvcGWURz+5mZmZmZmajAtzYW1wbGVfc2l6ZZRLDIwTc2F2ZWRXaWRnZXRHZW9tZXRy
eZRDQgHZ0MsAAwAAAAAAAQAAABcAAAKAAAACDAAAAAEAAAAtAAACgAAAAgwAAAAAAAAAAAWgAAAA
AQAAAC0AAAKAAAACDJSMEnNodWZmbGVfc3RyYXRpZmllZJSIjAh1c2Vfcm9wZZSJjAtzY29yZV90
YWJsZZR9lIwMc2hvd25fc2NvcmVzlI+UKIwDTVNFlIwCUjKUjAlQcmVjaXNpb26UjAJDQZSMBlJl
Y2FsbJSMBFJNU0WUjANBVUOUjANNQUWUjAJGMZSQc4wLX192ZXJzaW9uX1+USwOMEGNvbnRleHRf
c2V0dGluZ3OUXZQojBVvcmFuZ2V3aWRnZXQuc2V0dGluZ3OUjAdDb250ZXh0lJOUKYGUfZQojAZ2
YWx1ZXOUfZQojA9jbGFzc19zZWxlY3Rpb26UjBYoQXZlcmFnZSBvdmVyIGNsYXNzZXMplEr/////
hpSMDGZvbGRfZmVhdHVyZZSMCmV4cGVyaW1lbnSUS2WGlIwVZm9sZF9mZWF0dXJlX3NlbGVjdGVk
lIlK/v///4aUaA19lGgaSwN1jAphdHRyaWJ1dGVzlCiMDkNDTDE3ICgyKSAoRDcplEsChpSMCUND
TDIgKEQ3KZRLAoaUjA5DWENMMSAoMikgKEQ3KZRLAoaUjA5EQyBQRC1MMSsgKEQ3KZRLAoaUjBND
RDExYisgTHk2Q19HLSAoRDcplEsChpSMC0NYQ0wxMCAoRDcplEsChpSMDU5LIGNlbGxzIChENymU
SwKGlIwOQ0NMMjIgKDIpIChENymUSwKGlIwXTXllbG9pZCBjZWxscyAoRlMpIChENymUSwKGlIwQ
Q0Q4IFQgY2VsbHMgKEQ3KZRLAoaUjBpDRDExYisgTHk2Q19HLSBQRC1MMSsgKEQ3KZRLAoaUjBBO
ZXV0cm9waGlscyAoRDcplEsChpSMCUNDTDQgKEQ3KZRLAoaUjBVFb3Npbm9waGlscyAoRlMpIChE
NymUSwKGlIwWQ0Q4IFQgY2VsbHMgTHk2QysgKEQ3KZRLAoaUjA5Nb25vY3l0ZXMgKEQ3KZRLAoaU
jBBFb3Npbm9waGlscyAoRDcplEsChpSMCkNYQ0w5IChENymUSwKGlIwQQ0Q0IFQgY2VsbHMgKEQ3
KZRLAoaUjAtDWENMMTMgKEQ3KZRLAoaUdJSMBW1ldGFzlCiMB1NhbXBsZTqUSwOGlGgoSwGGlIwb
U2FtcGxlOiBOaWwgbm9ybSBjZWxscyAoRDcplEsDhpSMHVNhbXBsZSBOaWwgbm9ybWFsaXNlZCBM
UCAoRDcplEsDhpSMA2RheZRLAYaUjBdTYW1wbGUgUHJpbmZsYW0gTFAgKEQ3KZRLA4aUjAxTYW1w
bGUgY2hlY2uUSwOGlIwZU2FtcGxlIG1ldGEgZGF0YSBhbmQgbWFzc5RLA4aUjA5TYW1wbGUgY2hl
Y2sgMpRLA4aUjA5UdW1vdXIgKHJpZ2h0KZRLAYaUjARjYWdllEsBhpSMBGRhdGWUSwKGlIwGc2Ft
cGxllEsChpSMBnR1bW91cpRLAYaUjAZ0aXNzdWWUSwGGlIwJdGVjaG5pcXVllEsBhpSMCVRyZWF0
bWVudJRLAYaUjAZTdHJhaW6USwGGlIwGR2VuZGVylEsBhpSMC0FnZSAod2Vla3MplEsChpSMFFJp
Z2h0X3R1bW91cl8obWcpIEQ4lEsChpSMD1NwbGVlbiAobWcpIEQxNZRLAoaUjA5TcGxlZW4gKG1n
KSBEOJRLAoaUjAl0cmVhdG1lbnSUSwGGlIwFQmVhZHOUSwKGlIwKQmVhZHMgKEQ3KZRLAoaUjAx0
dW1vdXJfbW9kZWyUSwGGlHSUjApjbGFzc192YXJzlIwVUmlnaHQgVHVtb3VyIChtZykgRDE1lEsC
hpSFlHViaB8pgZR9lChoIn2UKGgkaCVK/////4aUaCdoKEtlhpRoKolK/v///4aUaA19lGgaSwN1
aC0ojApHLUNTRiAoRDcplEsChpSMCUlMLTYgKEQ3KZRLAoaUaFRLAoaUaDhLAoaUaE5LAoaUjA5D
Q0wxNyAoMSkgKEQ3KZRLAoaUjApJTC0xYiAoRDcplEsChpRoMksChpRoPksChpSMCkNDTDExIChE
NymUSwKGlIwNSUwtMTJwNDAgKEQ3KZRLAoaUjApDQ0wyMCAoRDcplEsChpSMCklMLTIzIChENymU
SwKGlIwTTksgY2VsbHMgTHk2QysgKEQ3KZRLAoaUaFJLAoaUjAlDQ0w1IChENymUSwKGlGhQSwKG
lIwJQ0NMMyAoRDcplEsChpRoTEsChpRoQEsChpR0lGhXKGhYSwOGlGgoSwGGlGhbSwOGlGhdSwOG
lGhfSwGGlGhhSwOGlGhjSwOGlGhlSwOGlGhnSwOGlGhpSwGGlGhrSwGGlGhtSwKGlGhvSwKGlGhx
SwGGlGhzSwGGlGh1SwGGlGh3SwGGlGh5SwGGlGh7SwGGlGh9SwKGlGh/SwKGlGiBSwKGlGiDSwKG
lGiFSwGGlGiHSwKGlGiJSwKGlGiLSwGGlHSUaI5oj0sChpSFlHViaB8pgZR9lChoIn2UKIwPY2xh
c3Nfc2VsZWN0aW9ulIwWKEF2ZXJhZ2Ugb3ZlciBjbGFzc2VzKZRK/////4aUjAxmb2xkX2ZlYXR1
cmWUjApleHBlcmltZW50lEtlhpSMFWZvbGRfZmVhdHVyZV9zZWxlY3RlZJSJSv7///+GlIwLc2Nv
cmVfdGFibGWUfZRoGksDdWgtKIwKRy1DU0YgKEQ3KZRLAoaUjAlJTC02IChENymUSwKGlIwWQ0Q4
IFQgY2VsbHMgTHk2QysgKEQ3KZRLAoaUjA5DWENMMSAoMikgKEQ3KZRLAoaUjAtDWENMMTMgKEQ3
KZRLAoaUjBBDRDggVCBjZWxscyAoRDcplEsChpSMCklMLTFiIChENymUSwKGlIwPTGV1a29jeXRl
cyAoRDcplEsChpSMCklMLTEwIChENymUSwKGlIwQQ0Q0IFQgY2VsbHMgKEQ3KZRLAoaUjBVMeW1w
aG9jeXRlcyAoRlMpIChENymUSwKGlIwMQiBjZWxscyAoRDcplEsChpSMDkNDTDE3ICgxKSAoRDcp
lEsChpSMCUNDTDUgKEQ3KZRLAoaUjApUTkYtYSAoRDcplEsChpSMDkRDIFBELUwxKyAoRDcplEsC
hpSMDUlMLTEycDQwIChENymUSwKGlIwLVEdGLWIxIChENymUSwKGlIwQVHJlZ3MgUEQtMSsgKEQ3
KZRLAoaUjA5DQ0wxNyAoMikgKEQ3KZRLAoaUdJRoVyiMB1NhbXBsZTqUSwOGlGjeSwGGlIwbU2Ft
cGxlOiBOaWwgbm9ybSBjZWxscyAoRDcplEsDhpSMHVNhbXBsZSBOaWwgbm9ybWFsaXNlZCBMUCAo
RDcplEsDhpSMA2RheZRLAYaUjBdTYW1wbGUgUHJpbmZsYW0gTFAgKEQ3KZRLA4aUjAxTYW1wbGUg
Y2hlY2uUSwOGlIwZU2FtcGxlIG1ldGEgZGF0YSBhbmQgbWFzc5RLA4aUjA5TYW1wbGUgY2hlY2sg
MpRLA4aUjA5UdW1vdXIgKHJpZ2h0KZRLAYaUjARjYWdllEsBhpSMBGRhdGWUSwKGlIwGc2FtcGxl
lEsChpSMBnR1bW91cpRLAYaUjAZ0aXNzdWWUSwGGlIwJdGVjaG5pcXVllEsBhpSMCVRyZWF0bWVu
dJRLAYaUjAZTdHJhaW6USwGGlIwGR2VuZGVylEsBhpSMC0FnZSAod2Vla3MplEsChpSMFFJpZ2h0
X3R1bW91cl8obWcpIEQ4lEsChpSMD1NwbGVlbiAobWcpIEQxNZRLAoaUjA5TcGxlZW4gKG1nKSBE
OJRLAoaUjAl0cmVhdG1lbnSUSwGGlIwFQmVhZHOUSwKGlIwKQmVhZHMgKEQ3KZRLAoaUjAx0dW1v
dXJfbW9kZWyUSwGGlHSUaI6MFVJpZ2h0IFR1bW91ciAobWcpIEQxNZRLAoaUhZR1YmgfKYGUfZQo
aCJ9lCiMD2NsYXNzX3NlbGVjdGlvbpSMFihBdmVyYWdlIG92ZXIgY2xhc3NlcymUSv////+GlIwM
Zm9sZF9mZWF0dXJllIwKZXhwZXJpbWVudJRLZYaUjBVmb2xkX2ZlYXR1cmVfc2VsZWN0ZWSUiUr+
////hpSMC3Njb3JlX3RhYmxllH2UaBpLA3VoLSiMCkctQ1NGIChENymUSwKGlIwKSUwtMWIgKEQ3
KZRLAoaUjBdNeWVsb2lkIGNlbGxzIChGUykgKEQ3KZRLAoaUjAtDWENMMTMgKEQ3KZRLAoaUjA5D
Q0wxNyAoMSkgKEQ3KZRLAoaUjAlDQ0wzIChENymUSwKGlIwQTmV1dHJvcGhpbHMgKEQ3KZRLAoaU
jAlJTC02IChENymUSwKGlIwMQiBjZWxscyAoRDcplEsChpSMDkNYQ0wxICgyKSAoRDcplEsChpSM
GkNEMTFiKyBMeTZDX0ctIFBELUwxKyAoRDcplEsChpSMC0NYQ0wxMCAoRDcplEsChpSMCkNDTDEx
IChENymUSwKGlIwOQ0NMMjIgKDEpIChENymUSwKGlIwJQ0NMNSAoRDcplEsChpSMDU5LIGNlbGxz
IChENymUSwKGlIwOTW9ub2N5dGVzIChENymUSwKGlIwKSUwtMjMgKEQ3KZRLAoaUjA9NYWNyb3Bo
YWdlIChENymUSwKGlIwNSUwtMTJwNzAgKEQ3KZRLAoaUdJRoVyiMB1NhbXBsZTqUSwOGlGpNAQAA
SwGGlIwbU2FtcGxlOiBOaWwgbm9ybSBjZWxscyAoRDcplEsDhpSMHVNhbXBsZSBOaWwgbm9ybWFs
aXNlZCBMUCAoRDcplEsDhpSMA2RheZRLAYaUjBdTYW1wbGUgUHJpbmZsYW0gTFAgKEQ3KZRLA4aU
jAxTYW1wbGUgY2hlY2uUSwOGlIwZU2FtcGxlIG1ldGEgZGF0YSBhbmQgbWFzc5RLA4aUjA5TYW1w
bGUgY2hlY2sgMpRLA4aUjA5UdW1vdXIgKHJpZ2h0KZRLAYaUjARjYWdllEsBhpSMBGRhdGWUSwKG
lIwGc2FtcGxllEsChpSMBnR1bW91cpRLAYaUjAZ0aXNzdWWUSwGGlIwJdGVjaG5pcXVllEsBhpSM
CVRyZWF0bWVudJRLAYaUjAZTdHJhaW6USwGGlIwGR2VuZGVylEsBhpSMC0FnZSAod2Vla3MplEsC
hpSMFFJpZ2h0X3R1bW91cl8obWcpIEQ4lEsChpSMD1NwbGVlbiAobWcpIEQxNZRLAoaUjA5TcGxl
ZW4gKG1nKSBEOJRLAoaUjAl0cmVhdG1lbnSUSwGGlIwFQmVhZHOUSwKGlIwKQmVhZHMgKEQ3KZRL
AoaUjAx0dW1vdXJfbW9kZWyUSwGGlHSUaI6MFVJpZ2h0IFR1bW91ciAobWcpIEQxNZRLAoaUhZR1
YmgfKYGUfZQoaCJ9lChqSQEAAGpKAQAASv////+GlGpMAQAAak0BAABLZYaUak8BAACJSv7///+G
lGpRAQAAfZRoGksDdWgtKGpTAQAASwKGlGpZAQAASwKGlIwKQ1hDTDkgKEQ3KZRLAoaUamEBAABL
AoaUanUBAABLAoaUjApDWENMNSAoRDcplEsChpSMDUlMLTEycDQwIChENymUSwKGlGppAQAASwKG
lIwWQ0Q4IFQgY2VsbHMgTHk2QysgKEQ3KZRLAoaUjApUTkYtYSAoRDcplEsChpSMEENEOCBUIGNl
bGxzIChENymUSwKGlGplAQAASwKGlGpbAQAASwKGlIwQQ0Q0IFQgY2VsbHMgKEQ3KZRLAoaUam8B
AABLAoaUjBBFb3Npbm9waGlscyAoRDcplEsChpSMCklMLTEwIChENymUSwKGlIwKSUwtMTggKEQ3
KZRLAoaUjAlDQ0wyIChENymUSwKGlIwPTGV1a29jeXRlcyAoRDcplEsChpR0lGhXKGp8AQAASwOG
lGpNAQAASwGGlGp/AQAASwOGlGqBAQAASwOGlGqDAQAASwGGlGqFAQAASwOGlGqHAQAASwOGlGqJ
AQAASwOGlGqLAQAASwOGlGqNAQAASwGGlGqPAQAASwGGlGqRAQAASwKGlGqTAQAASwKGlGqVAQAA
SwGGlGqXAQAASwGGlGqZAQAASwGGlGqbAQAASwGGlGqdAQAASwGGlGqfAQAASwGGlGqhAQAASwKG
lGqjAQAASwKGlGqlAQAASwKGlGqnAQAASwKGlGqpAQAASwGGlGqrAQAASwKGlGqtAQAASwKGlGqv
AQAASwGGlHSUaI5qsgEAAEsChpSFlHViaB8pgZR9lChoIn2UKGpJAQAAakoBAABK/////4aUakwB
AABqTQEAAEtlhpRqTwEAAIlK/v///4aUalEBAAB9lGgaSwN1aC0oalMBAABLAoaUamEBAABLAoaU
alkBAABLAoaUalsBAABLAoaUalUBAABLAoaUamkBAABLAoaUalcBAABLAoaUar4BAABLAoaUamUB
AABLAoaUam8BAABLAoaUanUBAABLAoaUasQBAABLAoaUal0BAABLAoaUatIBAABLAoaUjApDQ0wy
MCAoRDcplEsChpRqwgEAAEsChpRqdwEAAEsChpRqXwEAAEsChpRqzwEAAEsChpRqywEAAEsChpR0
lGhXKGp8AQAASwOGlGpNAQAASwGGlGp/AQAASwOGlGqBAQAASwOGlGqDAQAASwGGlGqFAQAASwOG
lGqHAQAASwOGlGqJAQAASwOGlGqLAQAASwOGlGqNAQAASwGGlGqPAQAASwGGlGqRAQAASwKGlGqT
AQAASwKGlGqVAQAASwGGlGqXAQAASwGGlGqZAQAASwGGlGqbAQAASwGGlGqdAQAASwGGlGqfAQAA
SwGGlGqhAQAASwKGlGqjAQAASwKGlGqlAQAASwKGlGqnAQAASwKGlGqpAQAASwGGlGqrAQAASwKG
lGqtAQAASwKGlGqvAQAASwGGlHSUaI5qsgEAAEsChpSFlHViaB8pgZR9lChoIn2UKGpJAQAAakoB
AABK/////4aUakwBAABqTQEAAEtlhpRqTwEAAIlK/v///4aUalEBAAB9lGgaSwN1aC0oalMBAABL
AoaUalUBAABLAoaUalkBAABLAoaUamEBAABLAoaUam8BAABLAoaUal0BAABLAoaUalcBAABLAoaU
ahACAABLAoaUalsBAABLAoaUancBAABLAoaUamUBAABLAoaUanUBAABLAoaUankBAABLAoaUanEB
AABLAoaUamMBAABLAoaUal8BAABLAoaUamsBAABLAoaUjAtUR0YtYjEgKEQ3KZRLAoaUamkBAABL
AoaUjBNOSyBjZWxscyBMeTZDKyAoRDcplEsChpR0lGhXKGp8AQAASwOGlGpNAQAASwGGlGp/AQAA
SwOGlGqBAQAASwOGlGqDAQAASwGGlGqFAQAASwOGlGqHAQAASwOGlGqJAQAASwOGlGqLAQAASwOG
lGqNAQAASwGGlGqPAQAASwGGlGqRAQAASwKGlGqTAQAASwKGlGqVAQAASwGGlGqXAQAASwGGlGqZ
AQAASwGGlGqbAQAASwGGlGqdAQAASwGGlGqfAQAASwGGlGqhAQAASwKGlGqjAQAASwKGlGqlAQAA
SwKGlGqnAQAASwKGlGqpAQAASwGGlGqrAQAASwKGlGqtAQAASwKGlGqvAQAASwGGlHSUaI5qsgEA
AEsChpSFlHViaB8pgZR9lChoIn2UKGpJAQAAakoBAABK/////4aUakwBAABqTQEAAEtlhpRqTwEA
AIlK/v///4aUalEBAAB9lGgaSwN1aC0oalMBAABLAoaUalkBAABLAoaUamEBAABLAoaUalcBAABL
AoaUalsBAABLAoaUalUBAABLAoaUal0BAABLAoaUar4BAABLAoaUamUBAABLAoaUam8BAABLAoaU
atIBAABLAoaUas8BAABLAoaUamsBAABLAoaUamkBAABLAoaUatYBAABLAoaUascBAABLAoaUasIB
AABLAoaUassBAABLAoaUasQBAABLAoaUanUBAABLAoaUdJRoVyhqfAEAAEsDhpRqTQEAAEsBhpRq
fwEAAEsDhpRqgQEAAEsDhpRqgwEAAEsBhpRqhQEAAEsDhpRqhwEAAEsDhpRqiQEAAEsDhpRqiwEA
AEsDhpRqjQEAAEsBhpRqjwEAAEsBhpRqkQEAAEsChpRqkwEAAEsChpRqlQEAAEsBhpRqlwEAAEsB
hpRqmQEAAEsBhpRqmwEAAEsBhpRqnQEAAEsBhpRqnwEAAEsBhpRqoQEAAEsChpRqowEAAEsChpRq
pQEAAEsChpRqpwEAAEsChpRqqQEAAEsBhpRqqwEAAEsChpRqrQEAAEsChpRqrwEAAEsBhpR0lGiO
arIBAABLAoaUhZR1YmgfKYGUfZQoaCJ9lChqSQEAAGpKAQAASv////+GlGpMAQAAak0BAABLZYaU
ak8BAACJSv7///+GlGpRAQAAfZRoGksDdWgtKGpTAQAASwKGlGpZAQAASwKGlGphAQAASwKGlGpX
AQAASwKGlGpVAQAASwKGlGplAQAASwKGlGpvAQAASwKGlGpbAQAASwKGlGppAQAASwKGlGpdAQAA
SwKGlGrPAQAASwKGlGrHAQAASwKGlGrEAQAASwKGlGp1AQAASwKGlGrSAQAASwKGlGrCAQAASwKG
lGrWAQAASwKGlGq+AQAASwKGlGrLAQAASwKGlGprAQAASwKGlHSUaFcoanwBAABLA4aUak0BAABL
AYaUan8BAABLA4aUaoEBAABLA4aUaoMBAABLAYaUaoUBAABLA4aUaocBAABLA4aUaokBAABLA4aU
aosBAABLA4aUao0BAABLAYaUao8BAABLAYaUapEBAABLAoaUapMBAABLAoaUapUBAABLAYaUapcB
AABLAYaUapkBAABLAYaUapsBAABLAYaUap0BAABLAYaUap8BAABLAYaUaqEBAABLAoaUaqMBAABL
AoaUaqUBAABLAoaUaqcBAABLAoaUaqkBAABLAYaUaqsBAABLAoaUaq0BAABLAoaUaq8BAABLAYaU
dJRojmqyAQAASwKGlIWUdWJoHymBlH2UKGgifZQoakkBAABqSgEAAEr/////hpRqTAEAAGpNAQAA
S2WGlGpPAQAAiUr+////hpRqUQEAAH2UaBpLA3VoLShqUwEAAEsChpRqYQEAAEsChpRqdQEAAEsC
hpRqZQEAAEsChpRqvgEAAEsChpRqywEAAEsChpRqxwEAAEsChpRq1gEAAEsChpSMFUx5bXBob2N5
dGVzIChGUykgKEQ3KZRLAoaUalkBAABLAoaUasQBAABLAoaUas8BAABLAoaUam0BAABLAoaUjBVF
b3Npbm9waGlscyAoRlMpIChENymUSwKGlGpXAQAASwKGlGppAQAASwKGlGraAQAASwKGlGrJAQAA
SwKGlIwTQ0QxMWIrIEx5NkNfRy0gKEQ3KZRLAoaUamMBAABLAoaUdJRoVyhqfAEAAEsDhpRqTQEA
AEsBhpRqfwEAAEsDhpRqgQEAAEsDhpRqgwEAAEsBhpRqhQEAAEsDhpRqhwEAAEsDhpRqiQEAAEsD
hpRqiwEAAEsDhpRqjQEAAEsBhpRqjwEAAEsBhpRqkQEAAEsChpRqkwEAAEsChpRqlQEAAEsBhpRq
lwEAAEsBhpRqmQEAAEsBhpRqmwEAAEsBhpRqnQEAAEsBhpRqnwEAAEsBhpRqoQEAAEsChpRqowEA
AEsChpRqpQEAAEsChpRqpwEAAEsChpRqqQEAAEsBhpRqqwEAAEsChpRqrQEAAEsChpRqrwEAAEsB
hpR0lGiOarIBAABLAoaUhZR1YmgfKYGUfZQoaCJ9lCiMD2NsYXNzX3NlbGVjdGlvbpSMFihBdmVy
YWdlIG92ZXIgY2xhc3NlcymUSv////+GlIwMZm9sZF9mZWF0dXJllIwKZXhwZXJpbWVudJRLZYaU
jBVmb2xkX2ZlYXR1cmVfc2VsZWN0ZWSUiUr+////hpSMC3Njb3JlX3RhYmxllH2UaBpLA3VoLSiM
CkctQ1NGIChENymUSwKGlIwJSUwtNiAoRDcplEsChpSMC0NYQ0wxMyAoRDcplEsChpSMDkNDTDE3
ICgxKSAoRDcplEsChpSMDkNYQ0wxICgyKSAoRDcplEsChpSMCklMLTFiIChENymUSwKGlIwXTXll
bG9pZCBjZWxscyAoRlMpIChENymUSwKGlIwWQ0Q4IFQgY2VsbHMgTHk2QysgKEQ3KZRLAoaUjBBO
ZXV0cm9waGlscyAoRDcplEsChpSMEENEOCBUIGNlbGxzIChENymUSwKGlIwJQ0NMMyAoRDcplEsC
hpSMDkNDTDIyICgxKSAoRDcplEsChpSMEENENCBUIGNlbGxzIChENymUSwKGlIwQRW9zaW5vcGhp
bHMgKEQ3KZRLAoaUjAlDQ0wyIChENymUSwKGlIwKQ1hDTDUgKEQ3KZRLAoaUjA1JTC0xMnA0MCAo
RDcplEsChpSMD0xldWtvY3l0ZXMgKEQ3KZRLAoaUjApDQ0wxMSAoRDcplEsChpSMCklMLTIzIChE
NymUSwKGlHSUaFcojAdTYW1wbGU6lEsDhpRqKgMAAEsBhpSMG1NhbXBsZTogTmlsIG5vcm0gY2Vs
bHMgKEQ3KZRLA4aUjB1TYW1wbGUgTmlsIG5vcm1hbGlzZWQgTFAgKEQ3KZRLA4aUjANkYXmUSwGG
lIwXU2FtcGxlIFByaW5mbGFtIExQIChENymUSwOGlIwMU2FtcGxlIGNoZWNrlEsDhpSMGVNhbXBs
ZSBtZXRhIGRhdGEgYW5kIG1hc3OUSwOGlIwOU2FtcGxlIGNoZWNrIDKUSwOGlIwOVHVtb3VyIChy
aWdodCmUSwGGlIwEY2FnZZRLAYaUjARkYXRllEsChpSMBnNhbXBsZZRLAoaUjAZ0dW1vdXKUSwGG
lIwGdGlzc3VllEsBhpSMCXRlY2huaXF1ZZRLAYaUjAlUcmVhdG1lbnSUSwGGlIwGU3RyYWlulEsB
hpSMBkdlbmRlcpRLAYaUjAtBZ2UgKHdlZWtzKZRLAoaUjBRSaWdodF90dW1vdXJfKG1nKSBEOJRL
AoaUjA9TcGxlZW4gKG1nKSBEMTWUSwKGlIwOU3BsZWVuIChtZykgRDiUSwKGlIwJdHJlYXRtZW50
lEsBhpSMBUJlYWRzlEsChpSMCkJlYWRzIChENymUSwKGlIwMdHVtb3VyX21vZGVslEsBhpR0lGiO
jBVSaWdodCBUdW1vdXIgKG1nKSBEMTWUSwKGlIWUdWJoHymBlH2UKGgifZQoaiYDAABqJwMAAEr/
////hpRqKQMAAGoqAwAAS2WGlGosAwAAiUr+////hpRqLgMAAH2UaBpLA3VoLShqMAMAAEsChpRq
NAMAAEsChpRqOgMAAEsChpRqMgMAAEsChpRqRAMAAEsChpRqNgMAAEsChpRqOAMAAEsChpSMC0NY
Q0wxMCAoRDcplEsChpRqPAMAAEsChpRqSAMAAEsChpSMCUNDTDUgKEQ3KZRLAoaUak4DAABLAoaU
jA9NYWNyb3BoYWdlIChENymUSwKGlGpWAwAASwKGlGpAAwAASwKGlGpSAwAASwKGlGpKAwAASwKG
lIwNTksgY2VsbHMgKEQ3KZRLAoaUjBNOSyBjZWxscyBMeTZDKyAoRDcplEsChpSMFUx5bXBob2N5
dGVzIChGUykgKEQ3KZRLAoaUdJRoVyhqWQMAAEsDhpRqKgMAAEsBhpRqXAMAAEsDhpRqXgMAAEsD
hpRqYAMAAEsBhpRqYgMAAEsDhpRqZAMAAEsDhpRqZgMAAEsDhpRqaAMAAEsDhpRqagMAAEsBhpRq
bAMAAEsBhpRqbgMAAEsChpRqcAMAAEsChpRqcgMAAEsBhpRqdAMAAEsBhpRqdgMAAEsBhpRqeAMA
AEsBhpRqegMAAEsBhpRqfAMAAEsBhpRqfgMAAEsChpRqgAMAAEsChpRqggMAAEsChpRqhAMAAEsC
hpRqhgMAAEsBhpRqiAMAAEsChpRqigMAAEsChpRqjAMAAEsBhpR0lGiOao8DAABLAoaUhZR1Ymgf
KYGUfZQoaCJ9lChqJgMAAGonAwAASv////+GlGopAwAAaioDAABLZYaUaiwDAACJSv7///+GlGou
AwAAfZRoGksDdWgtKGowAwAASwKGlGoyAwAASwKGlGo0AwAASwKGlGo2AwAASwKGlGo8AwAASwKG
lGo4AwAASwKGlGo6AwAASwKGlGqgAwAASwKGlGpEAwAASwKGlGqkAwAASwKGlGpWAwAASwKGlGpO
AwAASwKGlGpKAwAASwKGlGpQAwAASwKGlGpIAwAASwKGlGo+AwAASwKGlGpUAwAASwKGlGpAAwAA
SwKGlIwKQ1hDTDkgKEQ3KZRLAoaUakYDAABLAoaUdJRoVyhqWQMAAEsDhpRqKgMAAEsBhpRqXAMA
AEsDhpRqXgMAAEsDhpRqYAMAAEsBhpRqYgMAAEsDhpRqZAMAAEsDhpRqZgMAAEsDhpRqaAMAAEsD
hpRqagMAAEsBhpRqbAMAAEsBhpRqbgMAAEsChpRqcAMAAEsChpRqcgMAAEsBhpRqdAMAAEsBhpRq
dgMAAEsBhpRqeAMAAEsBhpRqegMAAEsBhpRqfAMAAEsBhpRqfgMAAEsChpRqgAMAAEsChpRqggMA
AEsChpRqhAMAAEsChpRqhgMAAEsBhpRqiAMAAEsChpRqigMAAEsChpRqjAMAAEsBhpR0lGiOao8D
AABLAoaUhZR1YmgfKYGUfZQoaCJ9lChqJgMAAGonAwAASv////+GlGopAwAAaioDAABLZYaUaiwD
AACJSv7///+GlGouAwAAfZRoGksDdWgtKGowAwAASwKGlGo0AwAASwKGlGoyAwAASwKGlGo2AwAA
SwKGlGo6AwAASwKGlGo4AwAASwKGlGo8AwAASwKGlGqkAwAASwKGlGqgAwAASwKGlGpWAwAASwKG
lGpKAwAASwKGlGpOAwAASwKGlGpQAwAASwKGlGpEAwAASwKGlGpIAwAASwKGlGo+AwAASwKGlGrr
AwAASwKGlGpUAwAASwKGlGpAAwAASwKGlIwKSUwtMTggKEQ3KZRLAoaUdJRoVyhqWQMAAEsDhpRq
KgMAAEsBhpRqXAMAAEsDhpRqXgMAAEsDhpRqYAMAAEsBhpRqYgMAAEsDhpRqZAMAAEsDhpRqZgMA
AEsDhpRqaAMAAEsDhpRqagMAAEsBhpRqbAMAAEsBhpRqbgMAAEsChpRqcAMAAEsChpRqcgMAAEsB
hpRqdAMAAEsBhpRqdgMAAEsBhpRqeAMAAEsBhpRqegMAAEsBhpRqfAMAAEsBhpRqfgMAAEsChpRq
gAMAAEsChpRqggMAAEsChpRqhAMAAEsChpRqhgMAAEsBhpRqiAMAAEsChpRqigMAAEsChpRqjAMA
AEsBhpR0lGiOao8DAABLAoaUhZR1YmgfKYGUfZQoaCJ9lChqJgMAAGonAwAASv////+GlGopAwAA
aioDAABLZYaUaiwDAACJSv7///+GlGouAwAAfZRoGksDdWgtKGowAwAASwKGlGoyAwAASwKGlGo0
AwAASwKGlGo2AwAASwKGlGo8AwAASwKGlGo6AwAASwKGlGqgAwAASwKGlGo4AwAASwKGlGqkAwAA
SwKGlGpQAwAASwKGlGpEAwAASwKGlGpWAwAASwKGlGrrAwAASwKGlGpIAwAASwKGlGpOAwAASwKG
lIwKQ0NMMjAgKEQ3KZRLAoaUaj4DAABLAoaUjAxCIGNlbGxzIChENymUSwKGlGpUAwAASwKGlGpC
AwAASwKGlHSUaFcoalkDAABLA4aUaioDAABLAYaUalwDAABLA4aUal4DAABLA4aUamADAABLAYaU
amIDAABLA4aUamQDAABLA4aUamYDAABLA4aUamgDAABLA4aUamoDAABLAYaUamwDAABLAYaUam4D
AABLAoaUanADAABLAoaUanIDAABLAYaUanQDAABLAYaUanYDAABLAYaUangDAABLAYaUanoDAABL
AYaUanwDAABLAYaUan4DAABLAoaUaoADAABLAoaUaoIDAABLAoaUaoQDAABLAoaUaoYDAABLAYaU
aogDAABLAoaUaooDAABLAoaUaowDAABLAYaUdJRojmqPAwAASwKGlIWUdWJoHymBlH2UKGgifZQo
aiYDAABqJwMAAEr/////hpRqKQMAAGoqAwAAS2WGlGosAwAAiUr+////hpRqLgMAAH2UaBpLA3Vo
LShqMAMAAEsChpRqMgMAAEsChpRqNAMAAEsChpRqNgMAAEsChpRqOgMAAEsChpRqPAMAAEsChpRq
oAMAAEsChpRqRAMAAEsChpRqUAMAAEsChpRqSAMAAEsChpRqOAMAAEsChpRqVgMAAEsChpRq6wMA
AEsChpRqSgMAAEsChpRqQgMAAEsChpRqpAMAAEsChpRqVAMAAEsChpRqPgMAAEsChpRqJwQAAEsC
hpRqQAMAAEsChpR0lGhXKGpZAwAASwOGlGoqAwAASwGGlGpcAwAASwOGlGpeAwAASwOGlGpgAwAA
SwGGlGpiAwAASwOGlGpkAwAASwOGlGpmAwAASwOGlGpoAwAASwOGlGpqAwAASwGGlGpsAwAASwGG
lGpuAwAASwKGlGpwAwAASwKGlGpyAwAASwGGlGp0AwAASwGGlGp2AwAASwGGlGp4AwAASwGGlGp6
AwAASwGGlGp8AwAASwGGlGp+AwAASwKGlGqAAwAASwKGlGqCAwAASwKGlGqEAwAASwKGlGqGAwAA
SwGGlGqIAwAASwKGlGqKAwAASwKGlGqMAwAASwGGlHSUaI5qjwMAAEsChpSFlHViaB8pgZR9lCho
In2UKGomAwAAaicDAABK/////4aUaikDAABqKgMAAEtlhpRqLAMAAIlK/v///4aUai4DAAB9lGga
SwN1aC0oajADAABLAoaUajIDAABLAoaUajQDAABLAoaUajYDAABLAoaUajoDAABLAoaUajwDAABL
AoaUajgDAABLAoaUaqADAABLAoaUalYDAABLAoaUakgDAABLAoaUakIDAABLAoaUaqQDAABLAoaU
alQDAABLAoaUakQDAABLAoaUakoDAABLAoaUaj4DAABLAoaUak4DAABLAoaUakADAABLAoaUausD
AABLAoaUalADAABLAoaUdJRoVyhqWQMAAEsDhpRqKgMAAEsBhpRqXAMAAEsDhpRqXgMAAEsDhpRq
YAMAAEsBhpRqYgMAAEsDhpRqZAMAAEsDhpRqZgMAAEsDhpRqaAMAAEsDhpRqagMAAEsBhpRqbAMA
AEsBhpRqbgMAAEsChpRqcAMAAEsChpRqcgMAAEsBhpRqdAMAAEsBhpRqdgMAAEsBhpRqeAMAAEsB
hpRqegMAAEsBhpRqfAMAAEsBhpRqfgMAAEsChpRqgAMAAEsChpRqggMAAEsChpRqhAMAAEsChpRq
hgMAAEsBhpRqiAMAAEsChpRqigMAAEsChpRqjAMAAEsBhpR0lGiOao8DAABLAoaUhZR1YmgfKYGU
fZQoaCJ9lChqJgMAAGonAwAASv////+GlGopAwAAaioDAABLZYaUaiwDAACJSv7///+GlGouAwAA
fZRoGksDdWgtKGowAwAASwKGlGo0AwAASwKGlGoyAwAASwKGlGo6AwAASwKGlGo2AwAASwKGlGo8
AwAASwKGlGqgAwAASwKGlGpWAwAASwKGlGo4AwAASwKGlGpIAwAASwKGlGqkAwAASwKGlGpKAwAA
SwKGlGpGAwAASwKGlGpCAwAASwKGlGrrAwAASwKGlGpOAwAASwKGlIwOTW9ub2N5dGVzIChENymU
SwKGlGo+AwAASwKGlIwLVEdGLWIxIChENymUSwKGlGonBAAASwKGlHSUaFcoalkDAABLA4aUaioD
AABLAYaUalwDAABLA4aUal4DAABLA4aUamADAABLAYaUamIDAABLA4aUamQDAABLA4aUamYDAABL
A4aUamgDAABLA4aUamoDAABLAYaUamwDAABLAYaUam4DAABLAoaUanADAABLAoaUanIDAABLAYaU
anQDAABLAYaUanYDAABLAYaUangDAABLAYaUanoDAABLAYaUanwDAABLAYaUan4DAABLAoaUaoAD
AABLAoaUaoIDAABLAoaUaoQDAABLAoaUaoYDAABLAYaUaogDAABLAoaUaooDAABLAoaUaowDAABL
AYaUdJRojmqPAwAASwKGlIWUdWJoHymBlH2UKGgifZQoaiYDAABqJwMAAEr/////hpRqKQMAAGoq
AwAAS2WGlGosAwAAiUr+////hpRqLgMAAH2UaBpLA3VoLShqMAMAAEsChpRqMgMAAEsChpRqNAMA
AEsChpRqOgMAAEsChpRqPAMAAEsChpRqNgMAAEsChpRqRAMAAEsChpRq6wMAAEsChpRqVgMAAEsC
hpRqOAMAAEsChpRqVAMAAEsChpRqJwQAAEsChpRqoAMAAEsChpRqUAMAAEsChpRqrQMAAEsChpRq
SAMAAEsChpRqpAMAAEsChpRqQAMAAEsChpRqXgQAAEsChpRqYQQAAEsChpR0lGhXKGpZAwAASwOG
lGoqAwAASwGGlGpcAwAASwOGlGpeAwAASwOGlGpgAwAASwGGlGpiAwAASwOGlGpkAwAASwOGlGpm
AwAASwOGlGpoAwAASwOGlGpqAwAASwGGlGpsAwAASwGGlGpuAwAASwKGlGpwAwAASwKGlGpyAwAA
SwGGlGp0AwAASwGGlGp2AwAASwGGlGp4AwAASwGGlGp6AwAASwGGlGp8AwAASwGGlGp+AwAASwKG
lGqAAwAASwKGlGqCAwAASwKGlGqEAwAASwKGlGqGAwAASwGGlGqIAwAASwKGlGqKAwAASwKGlGqM
AwAASwGGlHSUaI5qjwMAAEsChpSFlHViaB8pgZR9lChoIn2UKGomAwAAaicDAABK/////4aUaikD
AABqKgMAAEtlhpRqLAMAAIlK/v///4aUai4DAAB9lGgaSwN1aC0oajADAABLAoaUajIDAABLAoaU
ajQDAABLAoaUajoDAABLAoaUajwDAABLAoaUajYDAABLAoaUalADAABLAoaUausDAABLAoaUalYD
AABLAoaUakADAABLAoaUajgDAABLAoaUalQDAABLAoaUakQDAABLAoaUakgDAABLAoaUal4EAABL
AoaUaqADAABLAoaUaicEAABLAoaUakIDAABLAoaUaj4DAABLAoaUaq8DAABLAoaUdJRoVyhqWQMA
AEsDhpRqKgMAAEsBhpRqXAMAAEsDhpRqXgMAAEsDhpRqYAMAAEsBhpRqYgMAAEsDhpRqZAMAAEsD
hpRqZgMAAEsDhpRqaAMAAEsDhpRqagMAAEsBhpRqbAMAAEsBhpRqbgMAAEsChpRqcAMAAEsChpRq
cgMAAEsBhpRqdAMAAEsBhpRqdgMAAEsBhpRqeAMAAEsBhpRqegMAAEsBhpRqfAMAAEsBhpRqfgMA
AEsChpRqgAMAAEsChpRqggMAAEsChpRqhAMAAEsChpRqhgMAAEsBhpRqiAMAAEsChpRqigMAAEsC
hpRqjAMAAEsBhpR0lGiOao8DAABLAoaUhZR1YmgfKYGUfZQoaCJ9lCiMD2NsYXNzX3NlbGVjdGlv
bpSMFihBdmVyYWdlIG92ZXIgY2xhc3NlcymUSv////+GlIwMZm9sZF9mZWF0dXJllIwKZXhwZXJp
bWVudJRLZYaUjBVmb2xkX2ZlYXR1cmVfc2VsZWN0ZWSUiUr+////hpSMC3Njb3JlX3RhYmxllH2U
aBpLA3VoLSiMCkctQ1NGIChENymUSwKGlIwJSUwtNiAoRDcplEsChpSMC0NYQ0wxMyAoRDcplEsC
hpSMDkNDTDE3ICgxKSAoRDcplEsChpSMF015ZWxvaWQgY2VsbHMgKEZTKSAoRDcplEsChpSMCklM
LTFiIChENymUSwKGlIwKSUwtMjMgKEQ3KZRLAoaUjAtDWENMMTAgKEQ3KZRLAoaUjBBOZXV0cm9w
aGlscyAoRDcplEsChpSMDUlMLTEycDQwIChENymUSwKGlIwKQ0NMMTEgKEQ3KZRLAoaUjAlDQ0w1
IChENymUSwKGlIwQQ0Q4IFQgY2VsbHMgKEQ3KZRLAoaUjA5DWENMMSAoMikgKEQ3KZRLAoaUjAlD
Q0wzIChENymUSwKGlIwWQ0Q4IFQgY2VsbHMgTHk2QysgKEQ3KZRLAoaUjA5DQ0wyMiAoMSkgKEQ3
KZRLAoaUjA9MZXVrb2N5dGVzIChENymUSwKGlIwQQ0Q0IFQgY2VsbHMgKEQ3KZRLAoaUjA5Nb25v
Y3l0ZXMgKEQ3KZRLAoaUdJRoVyiMB1NhbXBsZTqUSwOGlGqvBQAASwGGlIwbU2FtcGxlOiBOaWwg
bm9ybSBjZWxscyAoRDcplEsDhpSMHVNhbXBsZSBOaWwgbm9ybWFsaXNlZCBMUCAoRDcplEsDhpSM
A2RheZRLAYaUjBdTYW1wbGUgUHJpbmZsYW0gTFAgKEQ3KZRLA4aUjAxTYW1wbGUgY2hlY2uUSwOG
lIwZU2FtcGxlIG1ldGEgZGF0YSBhbmQgbWFzc5RLA4aUjA5TYW1wbGUgY2hlY2sgMpRLA4aUjA5U
dW1vdXIgKHJpZ2h0KZRLAYaUjARjYWdllEsBhpSMBGRhdGWUSwKGlIwGc2FtcGxllEsChpSMBnR1
bW91cpRLAYaUjAZ0aXNzdWWUSwGGlIwJdGVjaG5pcXVllEsBhpSMCVRyZWF0bWVudJRLAYaUjAZT
dHJhaW6USwGGlIwGR2VuZGVylEsBhpSMC0FnZSAod2Vla3MplEsChpSMFFJpZ2h0X3R1bW91cl8o
bWcpIEQ4lEsChpSMD1NwbGVlbiAobWcpIEQxNZRLAoaUjA5TcGxlZW4gKG1nKSBEOJRLAoaUjAl0
cmVhdG1lbnSUSwGGlIwFQmVhZHOUSwKGlIwKQmVhZHMgKEQ3KZRLAoaUjAx0dW1vdXJfbW9kZWyU
SwGGlHSUaI6MFVJpZ2h0IFR1bW91ciAobWcpIEQxNZRLAoaUhZR1YmgfKYGUfZQoaCJ9lChqqwUA
AGqsBQAASv////+GlGquBQAAjApleHBlcmltZW50lEtlhpRqsQUAAIlK/v///4aUarMFAAB9lGga
SwN1aC0ojBhNeWVsb2lkIGNlbGxzIChGUykgKEQxNCmUSwKGlIwKQ0NMMiAoRDE0KZRLAoaUjBFO
ZXV0cm9waGlscyAoRDE0KZRLAoaUjA9Nb25vY3l0ZXMgKEQxNCmUSwKGlIwaQ0QxMWIrIEx5NkNp
bnQgTHk2Ry0gKEQxNCmUSwKGlIwNQiBjZWxscyAoRDE0KZRLAoaUjBRDRDExYisgTHk2Q19HLSAo
RDE0KZRLAoaUjAtDWENMNSAoRDE0KZRLAoaUjAxUR0YtYjEgKEQxNCmUSwKGlIwOSUwtMTJwNDAg
KEQxNCmUSwKGlIwIREMgKEQxNCmUSwKGlIwWTHltcGhvY3l0ZXMgKEZTKSAoRDE0KZRLAoaUjA5O
SyBjZWxscyAoRDE0KZRLAoaUjA9DQ0wxNyAoMSkgKEQxNCmUSwKGlIwWRW9zaW5vcGhpbHMgKEZT
KSAoRDE0KZRLAoaUjAtJTC0xOCAoRDE0KZRLAoaUjApDQ0w0IChEMTQplEsChpSMEUVvc2lub3Bo
aWxzIChEMTQplEsChpSMFE5LIGNlbGxzIEx5NkMrIChEMTQplEsChpSMD0NDTDIyICgxKSAoRDE0
KZRLAoaUdJRoVyiMB1NhbXBsZTqUSwOGlIwbU2FtcGxlOiBOaWwgbm9ybSBjZWxscyAoRDcplEsD
hpSMDlNhbXBsZSBjaGVjayAylEsDhpSMDVNhbXBsZTogKEQxNCmUSwOGlIwcU2FtcGxlOiBOaWwg
bm9ybSBjZWxscyAoRDE0KZRLA4aUjB5TYW1wbGUgTmlsIG5vcm1hbGlzZWQgTFAgKEQxNCmUSwOG
lIwYU2FtcGxlIFByaW5mbGFtIExQIChEMTQplEsDhpSMDlNhbXBsZSBjaGVjayAzlEsDhpSMBGRh
dGWUSwKGlGobBgAASwGGlIwJdGVjaG5pcXVllEsBhpSMBnRpc3N1ZZRLAYaUjANkYXmUSwGGlIwE
Y2FnZZRLAYaUjAZzYW1wbGWUSwKGlIwGdHVtb3VylEsBhpSMCXRyZWF0bWVudJRLAYaUjAVCZWFk
c5RLAoaUjAZTdHJhaW6USwGGlIwGR2VuZGVylEsBhpSMC0FnZSAod2Vla3MplEsChpSMDlR1bW91
ciAocmlnaHQplEsBhpSMCVRyZWF0bWVudJRLAYaUjA9TcGxlZW4gKG1nKSBEMTWUSwKGlIwLQmVh
ZHMgKEQxNCmUSwKGlIwMdHVtb3VyX21vZGVslEsBhpR0lGiOjBVSaWdodCBUdW1vdXIgKG1nKSBE
MTWUSwKGlIWUdWJoHymBlH2UKGgifZQojA9jbGFzc19zZWxlY3Rpb26UjBYoQXZlcmFnZSBvdmVy
IGNsYXNzZXMplEr/////hpSMDGZvbGRfZmVhdHVyZZSMCmV4cGVyaW1lbnSUS2WGlIwVZm9sZF9m
ZWF0dXJlX3NlbGVjdGVklIlK/v///4aUjAtzY29yZV90YWJsZZR9lGgaSwN1aC0ojBhNeWVsb2lk
IGNlbGxzIChGUykgKEQxNCmUSwKGlIwRTmV1dHJvcGhpbHMgKEQxNCmUSwKGlIwRRW9zaW5vcGhp
bHMgKEQxNCmUSwKGlIwWRW9zaW5vcGhpbHMgKEZTKSAoRDE0KZRLAoaUjBpDRDExYisgTHk2Q2lu
dCBMeTZHLSAoRDE0KZRLAoaUjBZMeW1waG9jeXRlcyAoRlMpIChEMTQplEsChpSMDklMLTEycDQw
IChEMTQplEsChpSMDUIgY2VsbHMgKEQxNCmUSwKGlIwbQ0QxMWIrIEx5NkNfRy0gUEQtTDErIChE
MTQplEsChpSMC0lMLTE4IChEMTQplEsChpSMCkNDTDIgKEQxNCmUSwKGlIwPTW9ub2N5dGVzIChE
MTQplEsChpSMDFRHRi1iMSAoRDE0KZRLAoaUjAhEQyAoRDE0KZRLAoaUjBBNYWNyb3BoYWdlIChE
MTQplEsChpSMC0NDTDExIChEMTQplEsChpSMC0lMLTIzIChEMTQplEsChpSMC1RORi1hIChEMTQp
lEsChpSMC0NDTDIwIChEMTQplEsChpSMD0NDTDE3ICgxKSAoRDE0KZRLAoaUdJRoVyiMB1NhbXBs
ZTqUSwOGlIwbU2FtcGxlOiBOaWwgbm9ybSBjZWxscyAoRDcplEsDhpSMDlNhbXBsZSBjaGVjayAy
lEsDhpSMDVNhbXBsZTogKEQxNCmUSwOGlIwcU2FtcGxlOiBOaWwgbm9ybSBjZWxscyAoRDE0KZRL
A4aUjB5TYW1wbGUgTmlsIG5vcm1hbGlzZWQgTFAgKEQxNCmUSwOGlIwYU2FtcGxlIFByaW5mbGFt
IExQIChEMTQplEsDhpSMDlNhbXBsZSBjaGVjayAzlEsDhpSMBGRhdGWUSwKGlGqGBgAASwGGlIwJ
dGVjaG5pcXVllEsBhpSMBnRpc3N1ZZRLAYaUjANkYXmUSwGGlIwEY2FnZZRLAYaUjAZzYW1wbGWU
SwKGlIwGdHVtb3VylEsBhpSMCXRyZWF0bWVudJRLAYaUjAVCZWFkc5RLAoaUjAZTdHJhaW6USwGG
lIwGR2VuZGVylEsBhpSMC0FnZSAod2Vla3MplEsChpSMDlR1bW91ciAocmlnaHQplEsBhpSMCVRy
ZWF0bWVudJRLAYaUjA9TcGxlZW4gKG1nKSBEMTWUSwKGlIwLQmVhZHMgKEQxNCmUSwKGlIwMdHVt
b3VyX21vZGVslEsBhpR0lGiOjBVSaWdodCBUdW1vdXIgKG1nKSBEMTWUSwKGlIWUdWJoHymBlH2U
KGgifZQoaoIGAABqgwYAAEr/////hpRqhQYAAGqGBgAAS2WGlGqIBgAAiUr+////hpRqigYAAH2U
aBpLA3VoLShqjAYAAEsChpRqmAYAAEsChpRqngYAAEsChpRqnAYAAEsChpRqmgYAAEsChpRqjgYA
AEsChpRqlgYAAEsChpRqkgYAAEsChpSMC0lMLTEwIChEMTQplEsChpRqpgYAAEsChpRqsgYAAEsC
hpRqkAYAAEsChpRqlAYAAEsChpRqpAYAAEsChpSMD0NYQ0wxICgyKSAoRDE0KZRLAoaUjAtDWENM
NSAoRDE0KZRLAoaUaqgGAABLAoaUaqwGAABLAoaUjAtJTC0xYiAoRDE0KZRLAoaUjA5OSyBjZWxs
cyAoRDE0KZRLAoaUdJRoVyhqtQYAAEsDhpRqtwYAAEsDhpRquQYAAEsDhpRquwYAAEsDhpRqvQYA
AEsDhpRqvwYAAEsDhpRqwQYAAEsDhpRqwwYAAEsDhpRqxQYAAEsChpRqhgYAAEsBhpRqyAYAAEsB
hpRqygYAAEsBhpRqzAYAAEsBhpRqzgYAAEsBhpRq0AYAAEsChpRq0gYAAEsBhpRq1AYAAEsBhpRq
1gYAAEsChpRq2AYAAEsBhpRq2gYAAEsBhpRq3AYAAEsChpRq3gYAAEsBhpRq4AYAAEsBhpRq4gYA
AEsChpRq5AYAAEsChpRq5gYAAEsBhpR0lGiOaukGAABLAoaUhZR1YmgfKYGUfZQoaCJ9lChqggYA
AGqDBgAASv////+GlGqFBgAAaoYGAABLZYaUaogGAACJSv7///+GlGqKBgAAfZRoGksDdWgtKGqM
BgAASwKGlGqaBgAASwKGlGqcBgAASwKGlGqOBgAASwKGlGqUBgAASwKGlGqeBgAASwKGlGqSBgAA
SwKGlGqYBgAASwKGlGqQBgAASwKGlGqwBgAASwKGlGqkBgAASwKGlGqWBgAASwKGlGr7BgAASwKG
lGqyBgAASwKGlIwQTGV1a29jeXRlcyAoRDE0KZRLAoaUaqAGAABLAoaUaq4GAABLAoaUaqwGAABL
AoaUaqYGAABLAoaUjBRDRDExYisgTHk2Q19HLSAoRDE0KZRLAoaUdJRoVyhqtQYAAEsDhpRqtwYA
AEsDhpRquQYAAEsDhpRquwYAAEsDhpRqvQYAAEsDhpRqvwYAAEsDhpRqwQYAAEsDhpRqwwYAAEsD
hpRqxQYAAEsChpRqhgYAAEsBhpRqyAYAAEsBhpRqygYAAEsBhpRqzAYAAEsBhpRqzgYAAEsBhpRq
0AYAAEsChpRq0gYAAEsBhpRq1AYAAEsBhpRq1gYAAEsChpRq2AYAAEsBhpRq2gYAAEsBhpRq3AYA
AEsChpRq3gYAAEsBhpRq4AYAAEsBhpRq4gYAAEsChpRq5AYAAEsChpRq5gYAAEsBhpR0lGiOaukG
AABLAoaUhZR1YmgfKYGUfZQoaCJ9lChqggYAAGqDBgAASv////+GlGqFBgAAaoYGAABLZYaUaogG
AACJSv7///+GlGqKBgAAfZRoGksDdWgtKGqMBgAASwKGlGqOBgAASwKGlGqaBgAASwKGlGqgBgAA
SwKGlGoCBwAASwKGlGqUBgAASwKGlGqYBgAASwKGlGqeBgAASwKGlGoKBwAASwKGlGqWBgAASwKG
lGo/BwAASwKGlIwPQ0NMMjIgKDIpIChEMTQplEsChpRqsAYAAEsChpSMFE5LIGNlbGxzIEx5NkMr
IChEMTQplEsChpRqnAYAAEsChpRqRQcAAEsChpRqBAcAAEsChpRqpAYAAEsChpRqsgYAAEsChpRq
+wYAAEsChpR0lGhXKGq1BgAASwOGlGq3BgAASwOGlGq5BgAASwOGlGq7BgAASwOGlGq9BgAASwOG
lGq/BgAASwOGlGrBBgAASwOGlGrDBgAASwOGlGrFBgAASwKGlGqGBgAASwGGlGrIBgAASwGGlGrK
BgAASwGGlGrMBgAASwGGlGrOBgAASwGGlGrQBgAASwKGlGrSBgAASwGGlGrUBgAASwGGlGrWBgAA
SwKGlGrYBgAASwGGlGraBgAASwGGlGrcBgAASwKGlGreBgAASwGGlGrgBgAASwGGlGriBgAASwKG
lGrkBgAASwKGlGrmBgAASwGGlHSUaI5q6QYAAEsChpSFlHViaB8pgZR9lChoIn2UKGqCBgAAaoMG
AABK/////4aUaoUGAABqhgYAAEtlhpRqiAYAAIlK/v///4aUaooGAAB9lGgaSwN1aC0oapgGAABL
AoaUapwGAABLAoaUaowGAABLAoaUaqQGAABLAoaUao4GAABLAoaUap4GAABLAoaUapoGAABLAoaU
avsGAABLAoaUarIGAABLAoaUapQGAABLAoaUapAGAABLAoaUapIGAABLAoaUjA9DQ0wyMiAoMSkg
KEQxNCmUSwKGlGoEBwAASwKGlGqmBgAASwKGlGo/BwAASwKGlGoIBwAASwKGlGqgBgAASwKGlGqu
BgAASwKGlIwPQ1hDTDEgKDEpIChEMTQplEsChpR0lGhXKGq1BgAASwOGlGq3BgAASwOGlGq5BgAA
SwOGlGq7BgAASwOGlGq9BgAASwOGlGq/BgAASwOGlGrBBgAASwOGlGrDBgAASwOGlGrFBgAASwKG
lGqGBgAASwGGlGrIBgAASwGGlGrKBgAASwGGlGrMBgAASwGGlGrOBgAASwGGlGrQBgAASwKGlGrS
BgAASwGGlGrUBgAASwGGlGrWBgAASwKGlGrYBgAASwGGlGraBgAASwGGlGrcBgAASwKGlGreBgAA
SwGGlGrgBgAASwGGlGriBgAASwKGlGrkBgAASwKGlGrmBgAASwGGlHSUaI5q6QYAAEsChpSFlHVi
aB8pgZR9lChoIn2UKGqCBgAAaoMGAABK/////4aUaoUGAABqhgYAAEtlhpRqiAYAAIlK/v///4aU
aooGAAB9lGgaSwN1aC0oaowGAABLAoaUapwGAABLAoaUapoGAABLAoaUap4GAABLAoaUao4GAABL
AoaUapQGAABLAoaUapgGAABLAoaUapIGAABLAoaUapYGAABLAoaUapAGAABLAoaUarAGAABLAoaU
avsGAABLAoaUaqQGAABLAoaUaqwGAABLAoaUarIGAABLAoaUaqYGAABLAoaUaqIGAABLAoaUaqAG
AABLAoaUaj8HAABLAoaUagIHAABLAoaUdJRoVyhqtQYAAEsDhpRqtwYAAEsDhpRquQYAAEsDhpRq
uwYAAEsDhpRqvQYAAEsDhpRqvwYAAEsDhpRqwQYAAEsDhpRqwwYAAEsDhpRqxQYAAEsChpRqhgYA
AEsBhpRqyAYAAEsBhpRqygYAAEsBhpRqzAYAAEsBhpRqzgYAAEsBhpRq0AYAAEsChpRq0gYAAEsB
hpRq1AYAAEsBhpRq1gYAAEsChpRq2AYAAEsBhpRq2gYAAEsBhpRq3AYAAEsChpRq3gYAAEsBhpRq
4AYAAEsBhpRq4gYAAEsChpRq5AYAAEsChpRq5gYAAEsBhpR0lGiOaukGAABLAoaUhZR1YmgfKYGU
fZQoaCJ9lChqggYAAGqDBgAASv////+GlGqFBgAAaoYGAABLZYaUaogGAACJSv7///+GlGqKBgAA
fZRoGksDdWgtKGqUBgAASwKGlGqQBgAASwKGlGqYBgAASwKGlGqwBgAASwKGlGqSBgAASwKGlGqM
BgAASwKGlGqyBgAASwKGlGqaBgAASwKGlIwKSUwtNiAoRDE0KZRLAoaUarsHAABLAoaUarMHAABL
AoaUaqQGAABLAoaUjAtHLUNTRiAoRDE0KZRLAoaUap4GAABLAoaUakUHAABLAoaUjA9DQ0wxNyAo
MikgKEQxNCmUSwKGlGqgBgAASwKGlGr7BgAASwKGlGp3BwAASwKGlGquBgAASwKGlHSUaFcoarUG
AABLA4aUarcGAABLA4aUarkGAABLA4aUarsGAABLA4aUar0GAABLA4aUar8GAABLA4aUasEGAABL
A4aUasMGAABLA4aUasUGAABLAoaUaoYGAABLAYaUasgGAABLAYaUasoGAABLAYaUaswGAABLAYaU
as4GAABLAYaUatAGAABLAoaUatIGAABLAYaUatQGAABLAYaUatYGAABLAoaUatgGAABLAYaUatoG
AABLAYaUatwGAABLAoaUat4GAABLAYaUauAGAABLAYaUauIGAABLAoaUauQGAABLAoaUauYGAABL
AYaUdJRojmrpBgAASwKGlIWUdWJoHymBlH2UKGgifZQoaoIGAABqgwYAAEr/////hpRqhQYAAGqG
BgAAS2WGlGqIBgAAiUr+////hpRqigYAAH2UaBpLA3VoLShqjAYAAEsChpRqjgYAAEsChpRqnAYA
AEsChpRqkAYAAEsChpRqkgYAAEsChpRqpAYAAEsChpSMC0NYQ0w5IChEMTQplEsChpRqKAgAAEsC
hpRqlAYAAEsChpRqRQcAAEsChpSMCkNDTDQgKEQxNCmUSwKGlGqYBgAASwKGlGo/BwAASwKGlGqw
BgAASwKGlGqgBgAASwKGlGqiBgAASwKGlGqaBgAASwKGlGqmBgAASwKGlGosCAAASwKGlGqzBwAA
SwKGlHSUaFcoarUGAABLA4aUarcGAABLA4aUarkGAABLA4aUarsGAABLA4aUar0GAABLA4aUar8G
AABLA4aUasEGAABLA4aUasMGAABLA4aUasUGAABLAoaUaoYGAABLAYaUasgGAABLAYaUasoGAABL
AYaUaswGAABLAYaUas4GAABLAYaUatAGAABLAoaUatIGAABLAYaUatQGAABLAYaUatYGAABLAoaU
atgGAABLAYaUatoGAABLAYaUatwGAABLAoaUat4GAABLAYaUauAGAABLAYaUauIGAABLAoaUauQG
AABLAoaUauYGAABLAYaUdJRojmrpBgAASwKGlIWUdWJoHymBlH2UKGgifZQoaoIGAABqgwYAAEr/
////hpRqhQYAAGqGBgAAS2WGlGqIBgAAiUr+////hpRqigYAAH2UaBpLA3VoLShqmAYAAEsChpRq
mgYAAEsChpRqnAYAAEsChpRqpgYAAEsChpRqngYAAEsChpRqkgYAAEsChpRq+wYAAEsChpRqsgYA
AEsChpRqjAYAAEsChpRqsAYAAEsChpRqjgYAAEsChpRquwcAAEsChpRqlAYAAEsChpRqrAYAAEsC
hpRqlgYAAEsChpRqpAYAAEsChpRqkAYAAEsChpSMDklMLTEycDcwIChEMTQplEsChpRqAgcAAEsC
hpRqswcAAEsChpR0lGhXKGq1BgAASwOGlGq3BgAASwOGlGq5BgAASwOGlGq7BgAASwOGlGq9BgAA
SwOGlGq/BgAASwOGlGrBBgAASwOGlGrDBgAASwOGlGrFBgAASwKGlGqGBgAASwGGlGrIBgAASwGG
lGrKBgAASwGGlGrMBgAASwGGlGrOBgAASwGGlGrQBgAASwKGlGrSBgAASwGGlGrUBgAASwGGlGrW
BgAASwKGlGrYBgAASwGGlGraBgAASwGGlGrcBgAASwKGlGreBgAASwGGlGrgBgAASwGGlGriBgAA
SwKGlGrkBgAASwKGlGrmBgAASwGGlHSUaI5q6QYAAEsChpSFlHViaB8pgZR9lChoIn2UKGqCBgAA
aoMGAABK/////4aUaoUGAABqhgYAAEtlhpRqiAYAAIlK/v///4aUaooGAAB9lGgaSwN1aC0oapQG
AABLAoaUapoGAABLAoaUap4GAABLAoaUaowGAABLAoaUao4GAABLAoaUapgGAABLAoaUapIGAABL
AoaUagoHAABLAoaUarAGAABLAoaUapYGAABLAoaUaqAGAABLAoaUavsGAABLAoaUapwGAABLAoaU
anoHAABLAoaUarIGAABLAoaUakUHAABLAoaUagQHAABLAoaUjBFDRDQgVCBjZWxscyAoRDE0KZRL
AoaUaqIGAABLAoaUaj8HAABLAoaUdJRoVyhqtQYAAEsDhpRqtwYAAEsDhpRquQYAAEsDhpRquwYA
AEsDhpRqvQYAAEsDhpRqvwYAAEsDhpRqwQYAAEsDhpRqwwYAAEsDhpRqxQYAAEsChpRqhgYAAEsB
hpRqyAYAAEsBhpRqygYAAEsBhpRqzAYAAEsBhpRqzgYAAEsBhpRq0AYAAEsChpRq0gYAAEsBhpRq
1AYAAEsBhpRq1gYAAEsChpRq2AYAAEsBhpRq2gYAAEsBhpRq3AYAAEsChpRq3gYAAEsBhpRq4AYA
AEsBhpRq4gYAAEsChpRq5AYAAEsChpRq5gYAAEsBhpR0lGiOaukGAABLAoaUhZR1YmgfKYGUfZQo
aCJ9lChqggYAAGqDBgAASv////+GlGqFBgAAaoYGAABLZYaUaogGAACJSv7///+GlGqKBgAAfZRo
GksDdWgtKGqMBgAASwKGlGqaBgAASwKGlGqOBgAASwKGlGqYBgAASwKGlGqcBgAASwKGlGqeBgAA
SwKGlGqUBgAASwKGlGqSBgAASwKGlGqQBgAASwKGlGqkBgAASwKGlGqWBgAASwKGlGr7BgAASwKG
lGo/BwAASwKGlGqgBgAASwKGlGqmBgAASwKGlGqiBgAASwKGlGquBgAASwKGlGqyBgAASwKGlGqs
BgAASwKGlGoEBwAASwKGlHSUaFcoarUGAABLA4aUarcGAABLA4aUarkGAABLA4aUarsGAABLA4aU
ar0GAABLA4aUar8GAABLA4aUasEGAABLA4aUasMGAABLA4aUasUGAABLAoaUaoYGAABLAYaUasgG
AABLAYaUasoGAABLAYaUaswGAABLAYaUas4GAABLAYaUatAGAABLAoaUatIGAABLAYaUatQGAABL
AYaUatYGAABLAoaUatgGAABLAYaUatoGAABLAYaUatwGAABLAoaUat4GAABLAYaUauAGAABLAYaU
auIGAABLAoaUauQGAABLAoaUauYGAABLAYaUdJRojmrpBgAASwKGlIWUdWJoHymBlH2UKGgifZQo
aoIGAABqgwYAAEr/////hpRqhQYAAGqGBgAAS2WGlGqIBgAAiUr+////hpRqigYAAH2UaBpLA3Vo
LShqnAYAAEsChpRqjAYAAEsChpRqkgYAAEsChpRqngYAAEsChpRqmAYAAEsChpRqkAYAAEsChpRq
pgYAAEsChpRqmgYAAEsChpRqrAYAAEsChpRqjgYAAEsChpRq+wYAAEsChpRqsgYAAEsChpRqlAYA
AEsChpRqpAYAAEsChpRqBAcAAEsChpRqPwcAAEsChpRqIwgAAEsChpRqCAcAAEsChpRqdwcAAEsC
hpRqRQcAAEsChpR0lGhXKGq1BgAASwOGlGq3BgAASwOGlGq5BgAASwOGlGq7BgAASwOGlGq9BgAA
SwOGlGq/BgAASwOGlGrBBgAASwOGlGrDBgAASwOGlGrFBgAASwKGlGqGBgAASwGGlGrIBgAASwGG
lGrKBgAASwGGlGrMBgAASwGGlGrOBgAASwGGlGrQBgAASwKGlGrSBgAASwGGlGrUBgAASwGGlGrW
BgAASwKGlGrYBgAASwGGlGraBgAASwGGlGrcBgAASwKGlGreBgAASwGGlGrgBgAASwGGlGriBgAA
SwKGlGrkBgAASwKGlGrmBgAASwGGlHSUaI5q6QYAAEsChpSFlHViaB8pgZR9lChoIn2UKGqCBgAA
aoMGAABK/////4aUaoUGAABqhgYAAEtlhpRqiAYAAIlK/v///4aUaooGAAB9lGgaSwN1aC0oaowG
AABLAoaUapQGAABLAoaUao4GAABLAoaUaqQGAABLAoaUap4GAABLAoaUaqAGAABLAoaUancHAABL
AoaUamIIAABLAoaUjApDQ0wzIChEMTQplEsChpRqAgcAAEsChpRqnAYAAEsChpRqmgYAAEsChpRq
sgYAAEsChpRqegcAAEsChpRqCgcAAEsChpRqpgYAAEsChpRq3QgAAEsChpRqowgAAEsChpRqmAYA
AEsChpRqXQgAAEsChpR0lGhXKGq1BgAASwOGlGq3BgAASwOGlGq5BgAASwOGlGq7BgAASwOGlGq9
BgAASwOGlGq/BgAASwOGlGrBBgAASwOGlGrDBgAASwOGlGrFBgAASwKGlGqGBgAASwGGlGrIBgAA
SwGGlGrKBgAASwGGlGrMBgAASwGGlGrOBgAASwGGlGrQBgAASwKGlGrSBgAASwGGlGrUBgAASwGG
lGrWBgAASwKGlGrYBgAASwGGlGraBgAASwGGlGrcBgAASwKGlGreBgAASwGGlGrgBgAASwGGlGri
BgAASwKGlGrkBgAASwKGlGrmBgAASwGGlHSUaI5q6QYAAEsChpSFlHViaB8pgZR9lChoIn2UKGqC
BgAAaoMGAABK/////4aUaoUGAABqhgYAAEtlhpRqiAYAAIlK/v///4aUaooGAAB9lGgaSwN1aC0o
aqAGAABLAoaUapIGAABLAoaUaowGAABLAoaUapoGAABLAoaUaqQGAABLAoaUapgGAABLAoaUao4G
AABLAoaUapQGAABLAoaUapYGAABLAoaUap4GAABLAoaUagQHAABLAoaUarIGAABLAoaUaqYGAABL
AoaUamIIAABLAoaUaqMIAABLAoaUarMHAABLAoaUaqwGAABLAoaUarAGAABLAoaUapAGAABLAoaU
anoHAABLAoaUdJRoVyhqtQYAAEsDhpRqtwYAAEsDhpRquQYAAEsDhpRquwYAAEsDhpRqvQYAAEsD
hpRqvwYAAEsDhpRqwQYAAEsDhpRqwwYAAEsDhpRqxQYAAEsChpRqhgYAAEsBhpRqyAYAAEsBhpRq
ygYAAEsBhpRqzAYAAEsBhpRqzgYAAEsBhpRq0AYAAEsChpRq0gYAAEsBhpRq1AYAAEsBhpRq1gYA
AEsChpRq2AYAAEsBhpRq2gYAAEsBhpRq3AYAAEsChpRq3gYAAEsBhpRq4AYAAEsBhpRq4gYAAEsC
hpRq5AYAAEsChpRq5gYAAEsBhpR0lGiOaukGAABLAoaUhZR1YmgfKYGUfZQoaCJ9lChqggYAAGqD
BgAASv////+GlGqFBgAAaoYGAABLZYaUaogGAACJSv7///+GlGqKBgAAfZRoGksDdWgtKGqgBgAA
SwKGlGqWBgAASwKGlGqaBgAASwKGlGqMBgAASwKGlGqSBgAASwKGlGqUBgAASwKGlGqwBgAASwKG
lGqOBgAASwKGlGqeBgAASwKGlGpiCAAASwKGlGqoBgAASwKGlGr7BgAASwKGlGpFBwAASwKGlGrd
CAAASwKGlGqjCAAASwKGlGp3BwAASwKGlGqmBgAASwKGlGqkBgAASwKGlGqYBgAASwKGlGqiBgAA
SwKGlHSUaFcoarUGAABLA4aUarcGAABLA4aUarkGAABLA4aUarsGAABLA4aUar0GAABLA4aUar8G
AABLA4aUasEGAABLA4aUasMGAABLA4aUasUGAABLAoaUaoYGAABLAYaUasgGAABLAYaUasoGAABL
AYaUaswGAABLAYaUas4GAABLAYaUatAGAABLAoaUatIGAABLAYaUatQGAABLAYaUatYGAABLAoaU
atgGAABLAYaUatoGAABLAYaUatwGAABLAoaUat4GAABLAYaUauAGAABLAYaUauIGAABLAoaUauQG
AABLAoaUauYGAABLAYaUdJRojmrpBgAASwKGlIWUdWJoHymBlH2UKGgifZQoaoIGAABqgwYAAEr/
////hpRqhQYAAGqGBgAAS2WGlGqIBgAAiUr+////hpRqigYAAH2UaBpLA3VoLShqjAYAAEsChpRq
kgYAAEsChpRqjgYAAEsChpRqmgYAAEsChpRqnAYAAEsChpRqngYAAEsChpRqsAYAAEsChpRqlAYA
AEsChpRqmAYAAEsChpRqogYAAEsChpRqCgcAAEsChpRqkAYAAEsChpRqRQcAAEsChpRqPwcAAEsC
hpRqoAYAAEsChpRqsgYAAEsChpRqlgYAAEsChpRq+wYAAEsChpRqegcAAEsChpRqAgcAAEsChpR0
lGhXKGq1BgAASwOGlGq3BgAASwOGlGq5BgAASwOGlGq7BgAASwOGlGq9BgAASwOGlGq/BgAASwOG
lGrBBgAASwOGlGrDBgAASwOGlGrFBgAASwKGlGqGBgAASwGGlGrIBgAASwGGlGrKBgAASwGGlGrM
BgAASwGGlGrOBgAASwGGlGrQBgAASwKGlGrSBgAASwGGlGrUBgAASwGGlGrWBgAASwKGlGrYBgAA
SwGGlGraBgAASwGGlGrcBgAASwKGlGreBgAASwGGlGrgBgAASwGGlGriBgAASwKGlGrkBgAASwKG
lGrmBgAASwGGlHSUaI5q6QYAAEsChpSFlHViaB8pgZR9lChoIn2UKGqCBgAAaoMGAABK/////4aU
aoUGAABqhgYAAEtlhpRqiAYAAIlK/v///4aUaooGAAB9lGgaSwN1aC0oaowGAABLAoaUapoGAABL
AoaUao4GAABLAoaUapwGAABLAoaUapIGAABLAoaUapgGAABLAoaUapQGAABLAoaUap4GAABLAoaU
apAGAABLAoaUapYGAABLAoaUaj8HAABLAoaUaqQGAABLAoaUavsGAABLAoaUarAGAABLAoaUaqIG
AABLAoaUarIGAABLAoaUaqAGAABLAoaUaqwGAABLAoaUakUHAABLAoaUaqYGAABLAoaUdJRoVyhq
tQYAAEsDhpRqtwYAAEsDhpRquQYAAEsDhpRquwYAAEsDhpRqvQYAAEsDhpRqvwYAAEsDhpRqwQYA
AEsDhpRqwwYAAEsDhpRqxQYAAEsChpRqhgYAAEsBhpRqyAYAAEsBhpRqygYAAEsBhpRqzAYAAEsB
hpRqzgYAAEsBhpRq0AYAAEsChpRq0gYAAEsBhpRq1AYAAEsBhpRq1gYAAEsChpRq2AYAAEsBhpRq
2gYAAEsBhpRq3AYAAEsChpRq3gYAAEsBhpRq4AYAAEsBhpRq4gYAAEsChpRq5AYAAEsChpRq5gYA
AEsBhpR0lGiOaukGAABLAoaUhZR1YmgfKYGUfZQoaCJ9lChqggYAAGqDBgAASv////+GlGqFBgAA
aoYGAABLZYaUaogGAACJSv7///+GlGqKBgAAfZRoGksDdWgtKGqMBgAASwKGlGqOBgAASwKGlGqY
BgAASwKGlGo/BwAASwKGlGpFBwAASwKGlGqzBwAASwKGlGqkBgAASwKGlGoEBwAASwKGlGqyBgAA
SwKGlGq7BwAASwKGlGqSBgAASwKGlGqQBgAASwKGlGqiBgAASwKGlGqsBgAASwKGlGqACQAASwKG
lGqmBgAASwKGlGqcBgAASwKGlGp6BwAASwKGlGqeBgAASwKGlGqoBgAASwKGlHSUaFcoarUGAABL
A4aUarcGAABLA4aUarkGAABLA4aUarsGAABLA4aUar0GAABLA4aUar8GAABLA4aUasEGAABLA4aU
asMGAABLA4aUasUGAABLAoaUaoYGAABLAYaUasgGAABLAYaUasoGAABLAYaUaswGAABLAYaUas4G
AABLAYaUatAGAABLAoaUatIGAABLAYaUatQGAABLAYaUatYGAABLAoaUatgGAABLAYaUatoGAABL
AYaUatwGAABLAoaUat4GAABLAYaUauAGAABLAYaUauIGAABLAoaUauQGAABLAoaUauYGAABLAYaU
dJRojmrpBgAASwKGlIWUdWJoHymBlH2UKGgifZQoaoIGAABqgwYAAEr/////hpRqhQYAAGqGBgAA
S2WGlGqIBgAAiUr+////hpRqigYAAH2UaBpLA3VoLShqjAYAAEsChpRqjgYAAEsChpRqkgYAAEsC
hpRqnAYAAEsChpRqlgYAAEsChpRqkAYAAEsChpRqCgcAAEsChpRqPwcAAEsChpRqngYAAEsChpRq
lAYAAEsChpRqAgcAAEsChpRqXQgAAEsChpRqpAYAAEsChpRqgAkAAEsChpRqpgYAAEsChpRqmgYA
AEsChpRqegcAAEsChpRqsgYAAEsChpRqYggAAEsChpRqowgAAEsChpR0lGhXKGq1BgAASwOGlGq3
BgAASwOGlGq5BgAASwOGlGq7BgAASwOGlGq9BgAASwOGlGq/BgAASwOGlGrBBgAASwOGlGrDBgAA
SwOGlGrFBgAASwKGlGqGBgAASwGGlGrIBgAASwGGlGrKBgAASwGGlGrMBgAASwGGlGrOBgAASwGG
lGrQBgAASwKGlGrSBgAASwGGlGrUBgAASwGGlGrWBgAASwKGlGrYBgAASwGGlGraBgAASwGGlGrc
BgAASwKGlGreBgAASwGGlGrgBgAASwGGlGriBgAASwKGlGrkBgAASwKGlGrmBgAASwGGlHSUaI5q
6QYAAEsChpSFlHViaB8pgZR9lChoIn2UKGqCBgAAaoMGAABK/////4aUaoUGAABqhgYAAEtlhpRq
iAYAAIlK/v///4aUaooGAAB9lGgaSwN1aC0oaowGAABLAoaUao4GAABLAoaUapgGAABLAoaUakUH
AABLAoaUaggHAABLAoaUap4GAABLAoaUaqQGAABLAoaUaj8HAABLAoaUaqIGAABLAoaUaqYGAABL
AoaUaigIAABLAoaUanoHAABLAoaUat0IAABLAoaUapoGAABLAoaUaqgGAABLAoaUapwGAABLAoaU
agQHAABLAoaUarIGAABLAoaUavsGAABLAoaUapYGAABLAoaUdJRoVyhqtQYAAEsDhpRqtwYAAEsD
hpRquQYAAEsDhpRquwYAAEsDhpRqvQYAAEsDhpRqvwYAAEsDhpRqwQYAAEsDhpRqwwYAAEsDhpRq
xQYAAEsChpRqhgYAAEsBhpRqyAYAAEsBhpRqygYAAEsBhpRqzAYAAEsBhpRqzgYAAEsBhpRq0AYA
AEsChpRq0gYAAEsBhpRq1AYAAEsBhpRq1gYAAEsChpRq2AYAAEsBhpRq2gYAAEsBhpRq3AYAAEsC
hpRq3gYAAEsBhpRq4AYAAEsBhpRq4gYAAEsChpRq5AYAAEsChpRq5gYAAEsBhpR0lGiOaukGAABL
AoaUhZR1YmgfKYGUfZQoaCJ9lChqggYAAGqDBgAASv////+GlGqFBgAAaoYGAABLZYaUaogGAACJ
Sv7///+GlGqKBgAAfZRoGksDdWgtKGqcBgAASwKGlGqMBgAASwKGlGqSBgAASwKGlGqOBgAASwKG
lGqYBgAASwKGlGo/BwAASwKGlGqQBgAASwKGlGqkBgAASwKGlGqyBgAASwKGlGqmBgAASwKGlGqi
BgAASwKGlGqeBgAASwKGlGqaBgAASwKGlGpFBwAASwKGlGqsBgAASwKGlGqUBgAASwKGlIwPREMg
UEQtTDErIChEMTQplEsChpRq+wYAAEsChpRqAgcAAEsChpRqBAcAAEsChpR0lGhXKGq1BgAASwOG
lGq3BgAASwOGlGq5BgAASwOGlGq7BgAASwOGlGq9BgAASwOGlGq/BgAASwOGlGrBBgAASwOGlGrD
BgAASwOGlGrFBgAASwKGlGqGBgAASwGGlGrIBgAASwGGlGrKBgAASwGGlGrMBgAASwGGlGrOBgAA
SwGGlGrQBgAASwKGlGrSBgAASwGGlGrUBgAASwGGlGrWBgAASwKGlGrYBgAASwGGlGraBgAASwGG
lGrcBgAASwKGlGreBgAASwGGlGrgBgAASwGGlGriBgAASwKGlGrkBgAASwKGlGrmBgAASwGGlHSU
aI5q6QYAAEsChpSFlHViaB8pgZR9lChoIn2UKGqCBgAAaoMGAABK/////4aUaoUGAABqhgYAAEtl
hpRqiAYAAIlK/v///4aUaooGAAB9lGgaSwN1aC0ojBpDRDExYisgTHk2Q2ludCBMeTZHLSAoRDE0
KZRLAoaUjAtDQ0wyMCAoRDE0KZRLAoaUjBhNeWVsb2lkIGNlbGxzIChGUykgKEQxNCmUSwKGlIwP
Q1hDTDEgKDEpIChEMTQplEsChpSMDFRHRi1iMSAoRDE0KZRLAoaUjA5JTC0xMnA0MCAoRDE0KZRL
AoaUjBFOZXV0cm9waGlscyAoRDE0KZRLAoaUjA1CIGNlbGxzIChEMTQplEsChpSMC0lMLTE4IChE
MTQplEsChpSMFkVvc2lub3BoaWxzIChGUykgKEQxNCmUSwKGlIwbQ0QxMWIrIEx5NkNfRy0gUEQt
TDErIChEMTQplEsChpSMEUVvc2lub3BoaWxzIChEMTQplEsChpSMCkNDTDIgKEQxNCmUSwKGlIwL
SUwtMTAgKEQxNCmUSwKGlIwPQ0NMMTcgKDEpIChEMTQplEsChpSMEExldWtvY3l0ZXMgKEQxNCmU
SwKGlIwPQ0NMMjIgKDEpIChEMTQplEsChpSMC0NYQ0w1IChEMTQplEsChpSMCERDIChEMTQplEsC
hpSMC0lMLTFiIChEMTQplEsChpR0lGhXKIwHU2FtcGxlOpRLA4aUjBtTYW1wbGU6IE5pbCBub3Jt
IGNlbGxzIChENymUSwOGlIwOU2FtcGxlIGNoZWNrIDKUSwOGlIwNU2FtcGxlOiAoRDE0KZRLA4aU
jBxTYW1wbGU6IE5pbCBub3JtIGNlbGxzIChEMTQplEsDhpSMHlNhbXBsZSBOaWwgbm9ybWFsaXNl
ZCBMUCAoRDE0KZRLA4aUjBhTYW1wbGUgUHJpbmZsYW0gTFAgKEQxNCmUSwOGlIwOU2FtcGxlIGNo
ZWNrIDOUSwOGlIwEZGF0ZZRLAoaUjApleHBlcmltZW50lEsBhpSMCXRlY2huaXF1ZZRLAYaUjAZ0
aXNzdWWUSwGGlIwDZGF5lEsBhpSMBGNhZ2WUSwGGlIwGc2FtcGxllEsChpSMBnR1bW91cpRLAYaU
jAl0cmVhdG1lbnSUSwGGlIwFQmVhZHOUSwKGlIwGU3RyYWlulEsBhpSMBkdlbmRlcpRLAYaUjAtB
Z2UgKHdlZWtzKZRLAoaUjA5UdW1vdXIgKHJpZ2h0KZRLAYaUjAlUcmVhdG1lbnSUSwGGlIwPU3Bs
ZWVuIChtZykgRDE1lEsChpSMC0JlYWRzIChEMTQplEsChpSMDHR1bW91cl9tb2RlbJRLAYaUdJRo
jowVUmlnaHQgVHVtb3VyIChtZykgRDE1lEsChpSFlHViaB8pgZR9lChoIn2UKIwPY2xhc3Nfc2Vs
ZWN0aW9ulGqDBgAASv////+GlIwMZm9sZF9mZWF0dXJllGq2CwAAS2WGlIwVZm9sZF9mZWF0dXJl
X3NlbGVjdGVklIlK/v///4aUjAtzY29yZV90YWJsZZR9lGgaSwN1aC0oao8LAABLAoaUap8LAABL
AoaUjBRDRDExYisgTHk2Q19HLSAoRDE0KZRLAoaUansLAABLAoaUjApJTC02IChEMTQplEsChpRq
hQsAAEsChpRqfwsAAEsChpRqmwsAAEsChpSMD01vbm9jeXRlcyAoRDE0KZRLAoaUjA9EQyBQRC1M
MSsgKEQxNCmUSwKGlIwPQ0NMMjIgKDIpIChEMTQplEsChpRqhwsAAEsChpRqgQsAAEsChpSMD0NY
Q0wxICgyKSAoRDE0KZRLAoaUapMLAABLAoaUjBROSyBjZWxscyBMeTZDKyAoRDE0KZRLAoaUapcL
AABLAoaUjApDQ0wzIChEMTQplEsChpSMC0NDTDExIChEMTQplEsChpRqmQsAAEsChpR0lGhXKGqk
CwAASwOGlGqmCwAASwOGlGqoCwAASwOGlGqqCwAASwOGlGqsCwAASwOGlGquCwAASwOGlGqwCwAA
SwOGlGqyCwAASwOGlGq0CwAASwKGlGq2CwAASwGGlGq4CwAASwGGlGq6CwAASwGGlGq8CwAASwGG
lGq+CwAASwGGlGrACwAASwKGlGrCCwAASwGGlGrECwAASwGGlGrGCwAASwKGlGrICwAASwGGlGrK
CwAASwGGlGrMCwAASwKGlGrOCwAASwGGlGrQCwAASwGGlGrSCwAASwKGlGrUCwAASwKGlGrWCwAA
SwGGlHSUaI5q2QsAAEsChpSFlHViaB8pgZR9lChoIn2UKGrfCwAAaoMGAABK/////4aUauELAABq
tgsAAEtlhpRq4wsAAIlK/v///4aUauULAAB9lGgaSwN1aC0ojBtDRDExYisgTHk2Q19HLSBQRC1M
MSsgKEQxNCmUSwKGlIwIREMgKEQxNCmUSwKGlIwUQ0QxMWIrIEx5NkNfRy0gKEQxNCmUSwKGlIwa
Q0QxMWIrIEx5NkNpbnQgTHk2Ry0gKEQxNCmUSwKGlIwKSUwtNiAoRDE0KZRLAoaUjA5JTC0xMnA0
MCAoRDE0KZRLAoaUjBhNeWVsb2lkIGNlbGxzIChGUykgKEQxNCmUSwKGlIwPQ0NMMjIgKDEpIChE
MTQplEsChpSMD01vbm9jeXRlcyAoRDE0KZRLAoaUjA9EQyBQRC1MMSsgKEQxNCmUSwKGlIwPQ0NM
MjIgKDIpIChEMTQplEsChpSMEU5ldXRyb3BoaWxzIChEMTQplEsChpSMD0NYQ0wxICgxKSAoRDE0
KZRLAoaUjA9DWENMMSAoMikgKEQxNCmUSwKGlIwKQ0NMMiAoRDE0KZRLAoaUjBROSyBjZWxscyBM
eTZDKyAoRDE0KZRLAoaUjA9DQ0wxNyAoMSkgKEQxNCmUSwKGlIwKQ0NMMyAoRDE0KZRLAoaUjAtD
Q0wxMSAoRDE0KZRLAoaUjBBMZXVrb2N5dGVzIChEMTQplEsChpR0lGhXKIwHU2FtcGxlOpRLA4aU
jBtTYW1wbGU6IE5pbCBub3JtIGNlbGxzIChENymUSwOGlIwOU2FtcGxlIGNoZWNrIDKUSwOGlIwN
U2FtcGxlOiAoRDE0KZRLA4aUjBxTYW1wbGU6IE5pbCBub3JtIGNlbGxzIChEMTQplEsDhpSMHlNh
bXBsZSBOaWwgbm9ybWFsaXNlZCBMUCAoRDE0KZRLA4aUjBhTYW1wbGUgUHJpbmZsYW0gTFAgKEQx
NCmUSwOGlIwOU2FtcGxlIGNoZWNrIDOUSwOGlIwEZGF0ZZRLAoaUjApleHBlcmltZW50lEsBhpSM
CXRlY2huaXF1ZZRLAYaUjAZ0aXNzdWWUSwGGlIwDZGF5lEsBhpSMBGNhZ2WUSwGGlIwGc2FtcGxl
lEsChpSMBnR1bW91cpRLAYaUjAl0cmVhdG1lbnSUSwGGlIwFQmVhZHOUSwKGlIwGU3RyYWlulEsB
hpSMBkdlbmRlcpRLAYaUjAtBZ2UgKHdlZWtzKZRLAoaUjA5UdW1vdXIgKHJpZ2h0KZRLAYaUjAlU
cmVhdG1lbnSUSwGGlIwPU3BsZWVuIChtZykgRDE1lEsChpSMC0JlYWRzIChEMTQplEsChpR0lGiO
jBVSaWdodCBUdW1vdXIgKG1nKSBEMTWUSwKGlIWUdWJoHymBlH2UKGgifZQojA9jbGFzc19zZWxl
Y3Rpb26UaoMGAABK/////4aUjAxmb2xkX2ZlYXR1cmWUamQMAABLZYaUjBVmb2xkX2ZlYXR1cmVf
c2VsZWN0ZWSUiUr+////hpSMC3Njb3JlX3RhYmxllH2UaBpLA3VoLSiMGkNEMTFiKyBMeTZDaW50
IEx5NkctIChEMTQplEsChpSMC0NDTDIwIChEMTQplEsChpSMGE15ZWxvaWQgY2VsbHMgKEZTKSAo
RDE0KZRLAoaUjA9DWENMMSAoMSkgKEQxNCmUSwKGlIwMVEdGLWIxIChEMTQplEsChpSMDklMLTEy
cDQwIChEMTQplEsChpSMEU5ldXRyb3BoaWxzIChEMTQplEsChpSMDUIgY2VsbHMgKEQxNCmUSwKG
lIwLSUwtMTggKEQxNCmUSwKGlIwWRW9zaW5vcGhpbHMgKEZTKSAoRDE0KZRLAoaUjBtDRDExYisg
THk2Q19HLSBQRC1MMSsgKEQxNCmUSwKGlIwRRW9zaW5vcGhpbHMgKEQxNCmUSwKGlIwKQ0NMMiAo
RDE0KZRLAoaUjAtJTC0xMCAoRDE0KZRLAoaUjA9DQ0wxNyAoMSkgKEQxNCmUSwKGlIwQTGV1a29j
eXRlcyAoRDE0KZRLAoaUjA9DQ0wyMiAoMSkgKEQxNCmUSwKGlIwLQ1hDTDUgKEQxNCmUSwKGlIwI
REMgKEQxNCmUSwKGlIwLSUwtMWIgKEQxNCmUSwKGlHSUaFcojAdTYW1wbGU6lEsDhpSMG1NhbXBs
ZTogTmlsIG5vcm0gY2VsbHMgKEQ3KZRLA4aUjA5TYW1wbGUgY2hlY2sgMpRLA4aUjA1TYW1wbGU6
IChEMTQplEsDhpSMHFNhbXBsZTogTmlsIG5vcm0gY2VsbHMgKEQxNCmUSwOGlIweU2FtcGxlIE5p
bCBub3JtYWxpc2VkIExQIChEMTQplEsDhpSMGFNhbXBsZSBQcmluZmxhbSBMUCAoRDE0KZRLA4aU
jA5TYW1wbGUgY2hlY2sgM5RLA4aUjARkYXRllEsChpSMCmV4cGVyaW1lbnSUSwGGlIwJdGVjaG5p
cXVllEsBhpSMBnRpc3N1ZZRLAYaUjANkYXmUSwGGlIwEY2FnZZRLAYaUjAZzYW1wbGWUSwKGlIwG
dHVtb3VylEsBhpSMCXRyZWF0bWVudJRLAYaUjAVCZWFkc5RLAoaUjAZTdHJhaW6USwGGlIwGR2Vu
ZGVylEsBhpSMC0FnZSAod2Vla3MplEsChpSMDlR1bW91ciAocmlnaHQplEsBhpSMCVRyZWF0bWVu
dJRLAYaUjA9TcGxlZW4gKG1nKSBEMTWUSwKGlIwLQmVhZHMgKEQxNCmUSwKGlHSUaI6MFVJpZ2h0
IFR1bW91ciAobWcpIEQxNZRLAoaUhZR1YmgfKYGUfZQoaCJ9lCiMD2NsYXNzX3NlbGVjdGlvbpRq
gwYAAEr/////hpSMDGZvbGRfZmVhdHVyZZSMCmV4cGVyaW1lbnSUS2WGlIwVZm9sZF9mZWF0dXJl
X3NlbGVjdGVklIlK/v///4aUjAtzY29yZV90YWJsZZR9lGgaSwN1aC0ojApHLUNTRiAoRDcplEsC
hpSMC0NYQ0wxMyAoRDcplEsChpSMDkNDTDE3ICgxKSAoRDcplEsChpSMCUlMLTYgKEQ3KZRLAoaU
jApJTC0xYiAoRDcplEsChpSMF015ZWxvaWQgY2VsbHMgKEZTKSAoRDcplEsChpSMCUNDTDMgKEQ3
KZRLAoaUjA5DWENMMSAoMikgKEQ3KZRLAoaUjA5DQ0wyMiAoMSkgKEQ3KZRLAoaUjBBOZXV0cm9w
aGlscyAoRDcplEsChpSMGkNEMTFiKyBMeTZDX0ctIFBELUwxKyAoRDcplEsChpSMCkNYQ0w5IChE
NymUSwKGlIwLQ1hDTDEwIChENymUSwKGlIwKQ1hDTDUgKEQ3KZRLAoaUjApDQ0wxMSAoRDcplEsC
hpSMCUNDTDUgKEQ3KZRLAoaUjApJTC0xMCAoRDcplEsChpSMCkNDTDIwIChENymUSwKGlIwQQ0Q0
IFQgY2VsbHMgKEQ3KZRLAoaUjBNDRDExYisgTHk2Q19HLSAoRDcplEsChpR0lGhXKIwHU2FtcGxl
OpRLA4aUjApleHBlcmltZW50lEsBhpSMG1NhbXBsZTogTmlsIG5vcm0gY2VsbHMgKEQ3KZRLA4aU
jB1TYW1wbGUgTmlsIG5vcm1hbGlzZWQgTFAgKEQ3KZRLA4aUjANkYXmUSwGGlIwXU2FtcGxlIFBy
aW5mbGFtIExQIChENymUSwOGlIwMU2FtcGxlIGNoZWNrlEsDhpSMGVNhbXBsZSBtZXRhIGRhdGEg
YW5kIG1hc3OUSwOGlIwOU2FtcGxlIGNoZWNrIDKUSwOGlIwOVHVtb3VyIChyaWdodCmUSwGGlIwE
Y2FnZZRLAYaUjARkYXRllEsChpSMBnNhbXBsZZRLAoaUjAZ0dW1vdXKUSwGGlIwGdGlzc3VllEsB
hpSMCXRlY2huaXF1ZZRLAYaUjAlUcmVhdG1lbnSUSwGGlIwGU3RyYWlulEsBhpSMBkdlbmRlcpRL
AYaUjAtBZ2UgKHdlZWtzKZRLAoaUjBRSaWdodF90dW1vdXJfKG1nKSBEOJRLAoaUjA9TcGxlZW4g
KG1nKSBEMTWUSwKGlIwOU3BsZWVuIChtZykgRDiUSwKGlIwJdHJlYXRtZW50lEsBhpSMBUJlYWRz
lEsChpSMCkJlYWRzIChENymUSwKGlIwMdHVtb3VyX21vZGVslEsBhpR0lGiOjBVSaWdodCBUdW1v
dXIgKG1nKSBEMTWUSwKGlIWUdWJoHymBlH2UKGgifZQojA9jbGFzc19zZWxlY3Rpb26UaoMGAABK
/////4aUjAxmb2xkX2ZlYXR1cmWUaikNAABLZYaUjBVmb2xkX2ZlYXR1cmVfc2VsZWN0ZWSUiUr+
////hpSMC3Njb3JlX3RhYmxllH2UaBpLA3VoLShqDA0AAEsChpSMCUNDTDIgKEQ3KZRLAoaUahAN
AABLAoaUahYNAABLAoaUav4MAABLAoaUaggNAABLAoaUjBBFb3Npbm9waGlscyAoRDcplEsChpSM
DU5LIGNlbGxzIChENymUSwKGlGoADQAASwKGlIwNSUwtMTJwNDAgKEQ3KZRLAoaUjA5DQ0wxNyAo
MikgKEQ3KZRLAoaUjA5DWENMMSAoMSkgKEQ3KZRLAoaUaiINAABLAoaUah4NAABLAoaUagYNAABL
AoaUjBVMeW1waG9jeXRlcyAoRlMpIChENymUSwKGlIwTTksgY2VsbHMgTHk2QysgKEQ3KZRLAoaU
jBVFb3Npbm9waGlscyAoRlMpIChENymUSwKGlGokDQAASwKGlIwPTGV1a29jeXRlcyAoRDcplEsC
hpR0lGhXKGonDQAASwOGlGopDQAASwGGlGorDQAASwOGlGotDQAASwOGlGovDQAASwGGlGoxDQAA
SwOGlGozDQAASwOGlGo1DQAASwOGlGo3DQAASwOGlGo5DQAASwGGlGo7DQAASwGGlGo9DQAASwKG
lGo/DQAASwKGlGpBDQAASwGGlGpDDQAASwGGlGpFDQAASwGGlGpHDQAASwGGlGpJDQAASwGGlGpL
DQAASwGGlGpNDQAASwKGlGpPDQAASwKGlGpRDQAASwKGlGpTDQAASwKGlGpVDQAASwGGlGpXDQAA
SwKGlGpZDQAASwKGlGpbDQAASwGGlHSUaI5qXg0AAEsChpSFlHViaB8pgZR9lChoIn2UKGpkDQAA
aoMGAABK/////4aUamYNAABqKQ0AAEtlhpRqaA0AAIlK/v///4aUamoNAAB9lGgaSwN1aC0oahAN
AABLAoaUahYNAABLAoaUaggNAABLAoaUagwNAABLAoaUam0NAABLAoaUjA5Nb25vY3l0ZXMgKEQ3
KZRLAoaUav4MAABLAoaUagANAABLAoaUanwNAABLAoaUaiQNAABLAoaUagoNAABLAoaUagQNAABL
AoaUagYNAABLAoaUjA5DQ0wyMiAoMikgKEQ3KZRLAoaUanMNAABLAoaUagINAABLAoaUaiINAABL
AoaUaogNAABLAoaUanUNAABLAoaUahINAABLAoaUdJRoVyhqJw0AAEsDhpRqKQ0AAEsBhpRqKw0A
AEsDhpRqLQ0AAEsDhpRqLw0AAEsBhpRqMQ0AAEsDhpRqMw0AAEsDhpRqNQ0AAEsDhpRqNw0AAEsD
hpRqOQ0AAEsBhpRqOw0AAEsBhpRqPQ0AAEsChpRqPw0AAEsChpRqQQ0AAEsBhpRqQw0AAEsBhpRq
RQ0AAEsBhpRqRw0AAEsBhpRqSQ0AAEsBhpRqSw0AAEsBhpRqTQ0AAEsChpRqTw0AAEsChpRqUQ0A
AEsChpRqUw0AAEsChpRqVQ0AAEsBhpRqVw0AAEsChpRqWQ0AAEsChpRqWw0AAEsBhpR0lGiOal4N
AABLAoaUhZR1YmV1Lg==
</properties>
		<properties node_id="11" format="literal">{'auto_apply': True, 'class_weight': False, 'controlAreaVisible': True, 'index_output': 0, 'learner_name': 'RF top 20 features', 'max_depth': 3, 'max_features': 4, 'min_samples_split': 5, 'n_estimators': 500, 'savedWidgetGeometry': b'\x01\xd9\xd0\xcb\x00\x03\x00\x00\x00\x00\x01\x90\x00\x00\x01\x0c\x00\x00\x03+\x00\x00\x02\xa8\x00\x00\x01\x90\x00\x00\x01"\x00\x00\x03+\x00\x00\x02\xa8\x00\x00\x00\x00\x00\x00\x00\x00\x05\xa0\x00\x00\x01\x90\x00\x00\x01"\x00\x00\x03+\x00\x00\x02\xa8', 'use_max_depth': True, 'use_max_features': True, 'use_min_samples_split': True, 'use_random_state': False, '__version__': 1}</properties>
		<properties node_id="12" format="pickle">gASVGTcAAAAAAAB9lCiMCmF1dG9fYXBwbHmUiIwSY29udHJvbEFyZWFWaXNpYmxllIiME3NhdmVk
V2lkZ2V0R2VvbWV0cnmUQ0IB2dDLAAMAAAAAADEAAAGEAAADHAAAAuUAAAAxAAABmgAAAxwAAALl
AAAAAAAAAAAFoAAAADEAAAGaAAADHAAAAuWUjBBzZWxlY3RlZF9tZXRob2RzlI+UKIwHUmVsaWVm
RpSMFkluZm9ybWF0aW9uIEdhaW4gUmF0aW+UjATPh8KylIwIUlJlbGllZkaUjAVBTk9WQZSMFVVu
aXZhcmlhdGUgUmVncmVzc2lvbpSMBEZDQkaUjA1HaW5pIERlY3JlYXNllIwQSW5mb3JtYXRpb24g
R2FpbpSQjAdzb3J0aW5nlEsCjANzaXCUjA5fdW5waWNrbGVfZW51bZSTlIwMUHlRdDUuUXRDb3Jl
lIwJU29ydE9yZGVylEsBh5RSlIaUjAtfX3ZlcnNpb25fX5RLA4wQY29udGV4dF9zZXR0aW5nc5Rd
lCiMFW9yYW5nZXdpZGdldC5zZXR0aW5nc5SMB0NvbnRleHSUk5QpgZR9lCiMBnZhbHVlc5R9lCiM
CW5TZWxlY3RlZJRLHkr+////hpSMDnNlbGVjdGVkX2F0dHJzlF2UKIwJQ0NMMiAoRDcplEtmhpSM
DkNYQ0wxICgyKSAoRDcplEtmhpSMDkNDTDE3ICgyKSAoRDcplEtmhpSMC0NYQ0wxMCAoRDcplEtm
hpSMFUVvc2lub3BoaWxzIChGUykgKEQ3KZRLZoaUjA5DQ0wyMiAoMikgKEQ3KZRLZoaUjBdNeWVs
b2lkIGNlbGxzIChGUykgKEQ3KZRLZoaUjBBFb3Npbm9waGlscyAoRDcplEtmhpSMEE5ldXRyb3Bo
aWxzIChENymUS2aGlIwTQ0QxMWIrIEx5NkNfRy0gKEQ3KZRLZoaUjBZDRDggVCBjZWxscyBMeTZD
KyAoRDcplEtmhpSMDkRDIFBELUwxKyAoRDcplEtmhpSMDk1vbm9jeXRlcyAoRDcplEtmhpSMDU5L
IGNlbGxzIChENymUS2aGlIwHREMgKEQ3KZRLZoaUjA9NYWNyb3BoYWdlIChENymUS2aGlIwQQ0Q4
IFQgY2VsbHMgKEQ3KZRLZoaUjAlDQ0w0IChENymUS2aGlIwOQ1hDTDEgKDEpIChENymUS2aGlIwK
Q1hDTDkgKEQ3KZRLZoaUjBpDRDExYisgTHk2Q19HLSBQRC1MMSsgKEQ3KZRLZoaUjAtDWENMMTMg
KEQ3KZRLZoaUjBBDRDQgVCBjZWxscyAoRDcplEtmhpSME05LIGNlbGxzIEx5NkMrIChENymUS2aG
lIwNSUwtMTJwNzAgKEQ3KZRLZoaUjAlJTC02IChENymUS2aGlIwJQ0NMMyAoRDcplEtmhpSMCkND
TDExIChENymUS2aGlIwZQ0QxMWIrIEx5NkNpbnQgTHk2Ry0gKEQ3KZRLZoaUjA9MZXVrb2N5dGVz
IChENymUS2aGlGVK/f///4aUjA9zZWxlY3Rpb25NZXRob2SUSwNK/v///4aUaBlLA3WMCmF0dHJp
YnV0ZXOUfZQojA5Nb25vY3l0ZXMgKEQ3KZRLAowKRy1DU0YgKEQ3KZRLAowQTmV1dHJvcGhpbHMg
KEQ3KZRLAowTQ0QxMWIrIEx5NkNfRy0gKEQ3KZRLAowOQ1hDTDEgKDEpIChENymUSwKMCUlMLTYg
KEQ3KZRLAowPTGV1a29jeXRlcyAoRDcplEsCjBVFb3Npbm9waGlscyAoRlMpIChENymUSwKMFUx5
bXBob2N5dGVzIChGUykgKEQ3KZRLAowXTXllbG9pZCBjZWxscyAoRlMpIChENymUSwKMDEIgY2Vs
bHMgKEQ3KZRLAowQQ0Q0IFQgY2VsbHMgKEQ3KZRLAowQVHJlZ3MgUEQtMSsgKEQ3KZRLAowQQ0Q4
IFQgY2VsbHMgKEQ3KZRLAowWQ0Q4IFQgY2VsbHMgTHk2QysgKEQ3KZRLAowNTksgY2VsbHMgKEQ3
KZRLAowTTksgY2VsbHMgTHk2QysgKEQ3KZRLAowQRW9zaW5vcGhpbHMgKEQ3KZRLAowPTWFjcm9w
aGFnZSAoRDcplEsCjAdEQyAoRDcplEsCjA5EQyBQRC1MMSsgKEQ3KZRLAowaQ0QxMWIrIEx5NkNf
Ry0gUEQtTDErIChENymUSwKMGUNEMTFiKyBMeTZDaW50IEx5NkctIChENymUSwKMC1RHRi1iMSAo
RDcplEsCjApJTC0xOCAoRDcplEsCjApJTC0yMyAoRDcplEsCjA5DQ0wyMiAoMSkgKEQ3KZRLAowK
SUwtMTAgKEQ3KZRLAowNSUwtMTJwNzAgKEQ3KZRLAowKVE5GLWEgKEQ3KZRLAowOQ0NMMTcgKDEp
IChENymUSwKMDUlMLTEycDQwIChENymUSwKMCklMLTFiIChENymUSwKMCUNDTDUgKEQ3KZRLAowK
Q0NMMjAgKEQ3KZRLAowKQ0NMMTEgKEQ3KZRLAowOQ0NMMTcgKDIpIChENymUSwKMDkNYQ0wxICgy
KSAoRDcplEsCjAlDQ0wyIChENymUSwKMCkNYQ0w5IChENymUSwKMC0NYQ0wxMCAoRDcplEsCjAlD
Q0wzIChENymUSwKMCUNDTDQgKEQ3KZRLAowLQ1hDTDEzIChENymUSwKMCkNYQ0w1IChENymUSwKM
DkNDTDIyICgyKSAoRDcplEsCjBVSaWdodCBUdW1vdXIgKG1nKSBEMTWUSwJ1jAVtZXRhc5R9lCiM
B1NhbXBsZTqUSwOMCmV4cGVyaW1lbnSUSwGMG1NhbXBsZTogTmlsIG5vcm0gY2VsbHMgKEQ3KZRL
A4wdU2FtcGxlIE5pbCBub3JtYWxpc2VkIExQIChENymUSwOMA2RheZRLAYwXU2FtcGxlIFByaW5m
bGFtIExQIChENymUSwOMDFNhbXBsZSBjaGVja5RLA4wZU2FtcGxlIG1ldGEgZGF0YSBhbmQgbWFz
c5RLA4wOU2FtcGxlIGNoZWNrIDKUSwOMDlR1bW91ciAocmlnaHQplEsBjARjYWdllEsBjARkYXRl
lEsCjAZzYW1wbGWUSwKMBnR1bW91cpRLAYwGdGlzc3VllEsBjAl0ZWNobmlxdWWUSwGMCVRyZWF0
bWVudJRLAYwGU3RyYWlulEsBjAZHZW5kZXKUSwGMC0FnZSAod2Vla3MplEsCjBRSaWdodF90dW1v
dXJfKG1nKSBEOJRLAowPU3BsZWVuIChtZykgRDE1lEsCjA5TcGxlZW4gKG1nKSBEOJRLAowJdHJl
YXRtZW50lEsBjAVCZWFkc5RLAowKQmVhZHMgKEQ3KZRLAowMdHVtb3VyX21vZGVslEsBdXViaB4p
gZR9lChoIX2UKIwJblNlbGVjdGVklEseSv7///+GlIwOc2VsZWN0ZWRfYXR0cnOUXZQojBhNeWVs
b2lkIGNlbGxzIChGUykgKEQxNCmUS2aGlIwKQ0NMMiAoRDE0KZRLZoaUjBFOZXV0cm9waGlscyAo
RDE0KZRLZoaUjA9Nb25vY3l0ZXMgKEQxNCmUS2aGlIwaQ0QxMWIrIEx5NkNpbnQgTHk2Ry0gKEQx
NCmUS2aGlIwNQiBjZWxscyAoRDE0KZRLZoaUjBRDRDExYisgTHk2Q19HLSAoRDE0KZRLZoaUjAtD
WENMNSAoRDE0KZRLZoaUjAxUR0YtYjEgKEQxNCmUS2aGlIwOSUwtMTJwNDAgKEQxNCmUS2aGlIwI
REMgKEQxNCmUS2aGlIwWTHltcGhvY3l0ZXMgKEZTKSAoRDE0KZRLZoaUjA5OSyBjZWxscyAoRDE0
KZRLZoaUjA9DQ0wxNyAoMSkgKEQxNCmUS2aGlIwWRW9zaW5vcGhpbHMgKEZTKSAoRDE0KZRLZoaU
jAtJTC0xOCAoRDE0KZRLZoaUjApDQ0w0IChEMTQplEtmhpSMEUVvc2lub3BoaWxzIChEMTQplEtm
hpSMFE5LIGNlbGxzIEx5NkMrIChEMTQplEtmhpSMD0NDTDIyICgxKSAoRDE0KZRLZoaUjApDQ0wz
IChEMTQplEtmhpSMC0ctQ1NGIChEMTQplEtmhpSMEExldWtvY3l0ZXMgKEQxNCmUS2aGlIwRQ0Q0
IFQgY2VsbHMgKEQxNCmUS2aGlIwPQ0NMMjIgKDIpIChEMTQplEtmhpSMC0lMLTFiIChEMTQplEtm
hpSMC0NDTDIwIChEMTQplEtmhpSMC0lMLTEwIChEMTQplEtmhpSMD0NYQ0wxICgyKSAoRDE0KZRL
ZoaUjBtDRDExYisgTHk2Q19HLSBQRC1MMSsgKEQxNCmUS2aGlGVK/f///4aUjA9zZWxlY3Rpb25N
ZXRob2SUSwNK/v///4aUaBlLA3VoZn2UKIwQTGV1a29jeXRlcyAoRDE0KZRLAowWRW9zaW5vcGhp
bHMgKEZTKSAoRDE0KZRLAowWTHltcGhvY3l0ZXMgKEZTKSAoRDE0KZRLAowYTXllbG9pZCBjZWxs
cyAoRlMpIChEMTQplEsCjA1CIGNlbGxzIChEMTQplEsCjBFDRDQgVCBjZWxscyAoRDE0KZRLAowR
VHJlZ3MgUEQtMSsgKEQxNCmUSwKMEUNEOCBUIGNlbGxzIChEMTQplEsCjBdDRDggVCBjZWxscyBM
eTZDKyAoRDE0KZRLAowOTksgY2VsbHMgKEQxNCmUSwKMFE5LIGNlbGxzIEx5NkMrIChEMTQplEsC
jBFFb3Npbm9waGlscyAoRDE0KZRLAowQTWFjcm9waGFnZSAoRDE0KZRLAowIREMgKEQxNCmUSwKM
D0RDIFBELUwxKyAoRDE0KZRLAowUQ0QxMWIrIEx5NkNfRy0gKEQxNCmUSwKMG0NEMTFiKyBMeTZD
X0ctIFBELUwxKyAoRDE0KZRLAowaQ0QxMWIrIEx5NkNpbnQgTHk2Ry0gKEQxNCmUSwKMD01vbm9j
eXRlcyAoRDE0KZRLAowRTmV1dHJvcGhpbHMgKEQxNCmUSwKMD0NYQ0wxICgxKSAoRDE0KZRLAowM
VEdGLWIxIChEMTQplEsCjAtJTC0xOCAoRDE0KZRLAowLSUwtMjMgKEQxNCmUSwKMD0NDTDIyICgx
KSAoRDE0KZRLAowLSUwtMTAgKEQxNCmUSwKMDklMLTEycDcwIChEMTQplEsCjApJTC02IChEMTQp
lEsCjAtUTkYtYSAoRDE0KZRLAowLRy1DU0YgKEQxNCmUSwKMD0NDTDE3ICgxKSAoRDE0KZRLAowO
SUwtMTJwNDAgKEQxNCmUSwKMC0lMLTFiIChEMTQplEsCjApDQ0w1IChEMTQplEsCjAtDQ0wyMCAo
RDE0KZRLAowLQ0NMMTEgKEQxNCmUSwKMD0NDTDE3ICgyKSAoRDE0KZRLAowPQ1hDTDEgKDIpIChE
MTQplEsCjApDQ0wyIChEMTQplEsCjAtDWENMOSAoRDE0KZRLAowMQ1hDTDEwIChEMTQplEsCjApD
Q0wzIChEMTQplEsCjApDQ0w0IChEMTQplEsCjAxDWENMMTMgKEQxNCmUSwKMC0NYQ0w1IChEMTQp
lEsCjA9DQ0wyMiAoMikgKEQxNCmUSwKMFVJpZ2h0IFR1bW91ciAobWcpIEQxNZRLAnVol32UKIwH
U2FtcGxlOpRLA4wbU2FtcGxlOiBOaWwgbm9ybSBjZWxscyAoRDcplEsDjA5TYW1wbGUgY2hlY2sg
MpRLA4wNU2FtcGxlOiAoRDE0KZRLA4wcU2FtcGxlOiBOaWwgbm9ybSBjZWxscyAoRDE0KZRLA4we
U2FtcGxlIE5pbCBub3JtYWxpc2VkIExQIChEMTQplEsDjBhTYW1wbGUgUHJpbmZsYW0gTFAgKEQx
NCmUSwOMDlNhbXBsZSBjaGVjayAzlEsDjARkYXRllEsCjApleHBlcmltZW50lEsBjAl0ZWNobmlx
dWWUSwGMBnRpc3N1ZZRLAYwDZGF5lEsBjARjYWdllEsBjAZzYW1wbGWUSwKMBnR1bW91cpRLAYwJ
dHJlYXRtZW50lEsBjAVCZWFkc5RLAowGU3RyYWlulEsBjAZHZW5kZXKUSwGMC0FnZSAod2Vla3Mp
lEsCjA5UdW1vdXIgKHJpZ2h0KZRLAYwJVHJlYXRtZW50lEsBjA9TcGxlZW4gKG1nKSBEMTWUSwKM
C0JlYWRzIChEMTQplEsCjAx0dW1vdXJfbW9kZWyUSwF1dWJoHimBlH2UKGghfZQojAluU2VsZWN0
ZWSUSx5K/v///4aUjA5zZWxlY3RlZF9hdHRyc5RdlChqCwEAAEtmhpRqCAEAAEtmhpRqCgEAAEtm
hpRqDAEAAEtmhpRqFgEAAEtmhpRqGgEAAEtmhpRo/ktmhpRqEwEAAEtmhpRqDQEAAEtmhpRqCQEA
AEtmhpRqKAEAAEtmhpRqDgEAAEtmhpRqDwEAAEtmhpRqIAEAAEtmhpRqIQEAAEtmhpRqBQEAAEtm
hpRqGQEAAEtmhpRqJAEAAEtmhpRqHgEAAEtmhpRo+0tmhpRqBAEAAEtmhpRqFAEAAEtmhpRqBgEA
AEtmhpRqHwEAAEtmhpRo/EtmhpRqEQEAAEtmhpRqFwEAAEtmhpRqFQEAAEtmhpRo/UtmhpRqGAEA
AEtmhpRlSv3///+GlIwPc2VsZWN0aW9uTWV0aG9klEsDSv7///+GlGgZSwN1aGZ9lCiMEExldWtv
Y3l0ZXMgKEQxNCmUSwKMFkVvc2lub3BoaWxzIChGUykgKEQxNCmUSwKMFkx5bXBob2N5dGVzIChG
UykgKEQxNCmUSwKMGE15ZWxvaWQgY2VsbHMgKEZTKSAoRDE0KZRLAowNQiBjZWxscyAoRDE0KZRL
AowRQ0Q0IFQgY2VsbHMgKEQxNCmUSwKMEVRyZWdzIFBELTErIChEMTQplEsCjBFDRDggVCBjZWxs
cyAoRDE0KZRLAowXQ0Q4IFQgY2VsbHMgTHk2QysgKEQxNCmUSwKMDk5LIGNlbGxzIChEMTQplEsC
jBROSyBjZWxscyBMeTZDKyAoRDE0KZRLAowRRW9zaW5vcGhpbHMgKEQxNCmUSwKMEE1hY3JvcGhh
Z2UgKEQxNCmUSwKMCERDIChEMTQplEsCjA9EQyBQRC1MMSsgKEQxNCmUSwKMFENEMTFiKyBMeTZD
X0ctIChEMTQplEsCjBtDRDExYisgTHk2Q19HLSBQRC1MMSsgKEQxNCmUSwKMGkNEMTFiKyBMeTZD
aW50IEx5NkctIChEMTQplEsCjA9Nb25vY3l0ZXMgKEQxNCmUSwKMEU5ldXRyb3BoaWxzIChEMTQp
lEsCjA9DWENMMSAoMSkgKEQxNCmUSwKMDFRHRi1iMSAoRDE0KZRLAowLSUwtMTggKEQxNCmUSwKM
C0lMLTIzIChEMTQplEsCjA9DQ0wyMiAoMSkgKEQxNCmUSwKMC0lMLTEwIChEMTQplEsCjA5JTC0x
MnA3MCAoRDE0KZRLAowKSUwtNiAoRDE0KZRLAowLVE5GLWEgKEQxNCmUSwKMC0ctQ1NGIChEMTQp
lEsCjA9DQ0wxNyAoMSkgKEQxNCmUSwKMDklMLTEycDQwIChEMTQplEsCjAtJTC0xYiAoRDE0KZRL
AowKQ0NMNSAoRDE0KZRLAowLQ0NMMjAgKEQxNCmUSwKMC0NDTDExIChEMTQplEsCjA9DQ0wxNyAo
MikgKEQxNCmUSwKMD0NYQ0wxICgyKSAoRDE0KZRLAowKQ0NMMiAoRDE0KZRLAowLQ1hDTDkgKEQx
NCmUSwKMDENYQ0wxMCAoRDE0KZRLAowKQ0NMMyAoRDE0KZRLAowKQ0NMNCAoRDE0KZRLAowMQ1hD
TDEzIChEMTQplEsCjAtDWENMNSAoRDE0KZRLAowPQ0NMMjIgKDIpIChEMTQplEsCjBVSaWdodCBU
dW1vdXIgKG1nKSBEMTWUSwJ1aJd9lCiMB1NhbXBsZTqUSwOMG1NhbXBsZTogTmlsIG5vcm0gY2Vs
bHMgKEQ3KZRLA4wOU2FtcGxlIGNoZWNrIDKUSwOMDVNhbXBsZTogKEQxNCmUSwOMHFNhbXBsZTog
TmlsIG5vcm0gY2VsbHMgKEQxNCmUSwOMHlNhbXBsZSBOaWwgbm9ybWFsaXNlZCBMUCAoRDE0KZRL
A4wYU2FtcGxlIFByaW5mbGFtIExQIChEMTQplEsDjA5TYW1wbGUgY2hlY2sgM5RLA4wEZGF0ZZRL
AowKZXhwZXJpbWVudJRLAYwJdGVjaG5pcXVllEsBjAZ0aXNzdWWUSwGMA2RheZRLAYwEY2FnZZRL
AYwGc2FtcGxllEsCjAZ0dW1vdXKUSwGMCXRyZWF0bWVudJRLAYwFQmVhZHOUSwKMBlN0cmFpbpRL
AYwGR2VuZGVylEsBjAtBZ2UgKHdlZWtzKZRLAowOVHVtb3VyIChyaWdodCmUSwGMCVRyZWF0bWVu
dJRLAYwPU3BsZWVuIChtZykgRDE1lEsCjAtCZWFkcyAoRDE0KZRLAnV1YmgeKYGUfZQoaCF9lCiM
CW5TZWxlY3RlZJRLHkr+////hpSMDnNlbGVjdGVkX2F0dHJzlF2UKGpuAQAAS2aGlGpvAQAAS2aG
lGpwAQAAS2aGlGpxAQAAS2aGlGpyAQAAS2aGlGpzAQAAS2aGlGp0AQAAS2aGlGp1AQAAS2aGlGp2
AQAAS2aGlGp3AQAAS2aGlGp4AQAAS2aGlGp5AQAAS2aGlGp6AQAAS2aGlGp7AQAAS2aGlGp8AQAA
S2aGlGp9AQAAS2aGlGp+AQAAS2aGlGp/AQAAS2aGlGqAAQAAS2aGlGqBAQAAS2aGlGqCAQAAS2aG
lGqDAQAAS2aGlGqEAQAAS2aGlGqFAQAAS2aGlGqGAQAAS2aGlGqHAQAAS2aGlGqIAQAAS2aGlGqJ
AQAAS2aGlGqKAQAAS2aGlGqLAQAAS2aGlGVK/f///4aUjA9zZWxlY3Rpb25NZXRob2SUSwNK/v//
/4aUaBlLA3VoZn2UKGpuAQAASwJqbwEAAEsCanABAABLAmpxAQAASwJqcgEAAEsCanMBAABLAmp0
AQAASwJqdQEAAEsCanYBAABLAmp3AQAASwJqeAEAAEsCankBAABLAmp6AQAASwJqewEAAEsCanwB
AABLAmp9AQAASwJqfgEAAEsCan8BAABLAmqAAQAASwJqgQEAAEsCaoIBAABLAmqDAQAASwJqhAEA
AEsCaoUBAABLAmqGAQAASwJqhwEAAEsCaogBAABLAmqJAQAASwJqigEAAEsCaosBAABLAmqMAQAA
SwJqjQEAAEsCao4BAABLAmqPAQAASwJqkAEAAEsCapEBAABLAmqSAQAASwJqkwEAAEsCapQBAABL
AmqVAQAASwJqlgEAAEsCapcBAABLAmqYAQAASwJqmQEAAEsCapoBAABLAmqbAQAASwJ1aJd9lChq
ngEAAEsDap8BAABLA2qgAQAASwNqoQEAAEsDaqIBAABLA2qjAQAASwNqpAEAAEsDaqUBAABLA2qm
AQAASwJqpwEAAEsBaqgBAABLAWqpAQAASwFqqgEAAEsBaqsBAABLAWqsAQAASwJqrQEAAEsBaq4B
AABLAWqvAQAASwJqsAEAAEsBarEBAABLAWqyAQAASwJqswEAAEsBarQBAABLAWq1AQAASwJqtgEA
AEsCdXViaB4pgZR9lChoIX2UKGq6AQAASx5K/v///4aUarwBAABdlChqbgEAAEtmhpRqbwEAAEtm
hpRqcAEAAEtmhpRqcQEAAEtmhpRqcgEAAEtmhpRqcwEAAEtmhpRqdAEAAEtmhpRqdQEAAEtmhpRq
dgEAAEtmhpRqdwEAAEtmhpRqeAEAAEtmhpRqeQEAAEtmhpRqegEAAEtmhpRqewEAAEtmhpRqfAEA
AEtmhpRqfQEAAEtmhpRqfgEAAEtmhpRqfwEAAEtmhpRqgAEAAEtmhpRqgQEAAEtmhpRqggEAAEtm
hpRqgwEAAEtmhpRqhAEAAEtmhpRqhQEAAEtmhpRqhgEAAEtmhpRqhwEAAEtmhpRqiAEAAEtmhpRq
iQEAAEtmhpRqigEAAEtmhpRqiwEAAEtmhpRlSv3///+GlGrdAQAASwNK/v///4aUaBlLA3VoZn2U
KGpuAQAASwJqbwEAAEsCanABAABLAmpxAQAASwJqcgEAAEsCanMBAABLAmp0AQAASwJqdQEAAEsC
anYBAABLAmp3AQAASwJqeAEAAEsCankBAABLAmp6AQAASwJqewEAAEsCanwBAABLAmp9AQAASwJq
fgEAAEsCan8BAABLAmqAAQAASwJqgQEAAEsCaoIBAABLAmqDAQAASwJqhAEAAEsCaoUBAABLAmqG
AQAASwJqhwEAAEsCaogBAABLAmqJAQAASwJqigEAAEsCaosBAABLAmqMAQAASwJqjQEAAEsCao4B
AABLAmqPAQAASwJqkAEAAEsCapEBAABLAmqSAQAASwJqkwEAAEsCapQBAABLAmqVAQAASwJqlgEA
AEsCapcBAABLAmqYAQAASwJqmQEAAEsCapoBAABLAmqbAQAASwJ1aJd9lChqngEAAEsDap8BAABL
A2qgAQAASwNqoQEAAEsDaqIBAABLA2qjAQAASwNqpAEAAEsDaqUBAABLA2qmAQAASwJqpwEAAEsB
aqgBAABLAWqpAQAASwFqqgEAAEsBaqsBAABLAWqsAQAASwJqrQEAAEsBaq4BAABLAWqvAQAASwJq
sAEAAEsBarEBAABLAWqyAQAASwJqswEAAEsBarQBAABLAWq1AQAASwJqtgEAAEsCapwBAABLAnV1
YmgeKYGUfZQoaCF9lChqugEAAEseSv7///+GlGq8AQAAXZQoapsBAABLZoaUapoBAABLZoaUapkB
AABLZoaUapgBAABLZoaUapcBAABLZoaUapYBAABLZoaUapUBAABLZoaUapQBAABLZoaUapMBAABL
ZoaUapIBAABLZoaUapEBAABLZoaUapABAABLZoaUao8BAABLZoaUao4BAABLZoaUao0BAABLZoaU
aowBAABLZoaUaosBAABLZoaUaooBAABLZoaUaokBAABLZoaUaogBAABLZoaUaocBAABLZoaUaoYB
AABLZoaUaoUBAABLZoaUaoQBAABLZoaUaoMBAABLZoaUaoIBAABLZoaUaoEBAABLZoaUaoABAABL
ZoaUan8BAABLZoaUan4BAABLZoaUZUr9////hpRq3QEAAEsDSv7///+GlGgZSwN1aGZ9lCiMEExl
dWtvY3l0ZXMgKEQxNCmUSwKMFkVvc2lub3BoaWxzIChGUykgKEQxNCmUSwKMFkx5bXBob2N5dGVz
IChGUykgKEQxNCmUSwKMGE15ZWxvaWQgY2VsbHMgKEZTKSAoRDE0KZRLAowNQiBjZWxscyAoRDE0
KZRLAowRQ0Q0IFQgY2VsbHMgKEQxNCmUSwKMEVRyZWdzIFBELTErIChEMTQplEsCjBFDRDggVCBj
ZWxscyAoRDE0KZRLAowXQ0Q4IFQgY2VsbHMgTHk2QysgKEQxNCmUSwKMDk5LIGNlbGxzIChEMTQp
lEsCjBROSyBjZWxscyBMeTZDKyAoRDE0KZRLAowRRW9zaW5vcGhpbHMgKEQxNCmUSwKMEE1hY3Jv
cGhhZ2UgKEQxNCmUSwKMCERDIChEMTQplEsCjA9EQyBQRC1MMSsgKEQxNCmUSwKMFENEMTFiKyBM
eTZDX0ctIChEMTQplEsCjBtDRDExYisgTHk2Q19HLSBQRC1MMSsgKEQxNCmUSwKMGkNEMTFiKyBM
eTZDaW50IEx5NkctIChEMTQplEsCjA9Nb25vY3l0ZXMgKEQxNCmUSwKMEU5ldXRyb3BoaWxzIChE
MTQplEsCjA9DWENMMSAoMSkgKEQxNCmUSwKMDFRHRi1iMSAoRDE0KZRLAowLSUwtMTggKEQxNCmU
SwKMC0lMLTIzIChEMTQplEsCjA9DQ0wyMiAoMSkgKEQxNCmUSwKMC0lMLTEwIChEMTQplEsCjA5J
TC0xMnA3MCAoRDE0KZRLAowKSUwtNiAoRDE0KZRLAowLVE5GLWEgKEQxNCmUSwKMC0ctQ1NGIChE
MTQplEsCjA9DQ0wxNyAoMSkgKEQxNCmUSwKMDklMLTEycDQwIChEMTQplEsCjAtJTC0xYiAoRDE0
KZRLAowKQ0NMNSAoRDE0KZRLAowLQ0NMMjAgKEQxNCmUSwKMC0NDTDExIChEMTQplEsCjA9DQ0wx
NyAoMikgKEQxNCmUSwKMD0NYQ0wxICgyKSAoRDE0KZRLAowKQ0NMMiAoRDE0KZRLAowLQ1hDTDkg
KEQxNCmUSwKMDENYQ0wxMCAoRDE0KZRLAowKQ0NMMyAoRDE0KZRLAowKQ0NMNCAoRDE0KZRLAowM
Q1hDTDEzIChEMTQplEsCjAtDWENMNSAoRDE0KZRLAowPQ0NMMjIgKDIpIChEMTQplEsCjAx0dW1v
dXJfbW9kZWyUSwF1aJd9lCiMB1NhbXBsZTqUSwOMG1NhbXBsZTogTmlsIG5vcm0gY2VsbHMgKEQ3
KZRLA4wOU2FtcGxlIGNoZWNrIDKUSwOMDVNhbXBsZTogKEQxNCmUSwOMHFNhbXBsZTogTmlsIG5v
cm0gY2VsbHMgKEQxNCmUSwOMHlNhbXBsZSBOaWwgbm9ybWFsaXNlZCBMUCAoRDE0KZRLA4wYU2Ft
cGxlIFByaW5mbGFtIExQIChEMTQplEsDjA5TYW1wbGUgY2hlY2sgM5RLA4wEZGF0ZZRLAowKZXhw
ZXJpbWVudJRLAYwJdGVjaG5pcXVllEsBjAZ0aXNzdWWUSwGMA2RheZRLAYwEY2FnZZRLAYwGc2Ft
cGxllEsCjAZ0dW1vdXKUSwGMCXRyZWF0bWVudJRLAYwFQmVhZHOUSwKMBlN0cmFpbpRLAYwGR2Vu
ZGVylEsBjAtBZ2UgKHdlZWtzKZRLAowOVHVtb3VyIChyaWdodCmUSwGMCVRyZWF0bWVudJRLAYwP
U3BsZWVuIChtZykgRDE1lEsCjAtCZWFkcyAoRDE0KZRLAowVUmlnaHQgVHVtb3VyIChtZykgRDE1
lEsCdXViaB4pgZR9lChoIX2UKIwJblNlbGVjdGVklEseSv7///+GlIwOc2VsZWN0ZWRfYXR0cnOU
XZQoaGhLZoaUaGlLZoaUaGpLZoaUaGtLZoaUaGxLZoaUaG1LZoaUaG5LZoaUaG9LZoaUaHBLZoaU
aHFLZoaUaHJLZoaUaHNLZoaUaHRLZoaUaHVLZoaUaHZLZoaUaHdLZoaUaHhLZoaUaHlLZoaUaHpL
ZoaUaHtLZoaUaHxLZoaUaH1LZoaUaH5LZoaUaH9LZoaUaIBLZoaUaIFLZoaUaIJLZoaUaINLZoaU
aIRLZoaUaIVLZoaUZUr9////hpSMD3NlbGVjdGlvbk1ldGhvZJRLA0r+////hpRoGUsDdWhmfZQo
aGhLAmhpSwJoaksCaGtLAmhsSwJobUsCaG5LAmhvSwJocEsCaHFLAmhySwJoc0sCaHRLAmh1SwJo
dksCaHdLAmh4SwJoeUsCaHpLAmh7SwJofEsCaH1LAmh+SwJof0sCaIBLAmiBSwJogksCaINLAmiE
SwJohUsCaIZLAmiHSwJoiEsCaIlLAmiKSwJoi0sCaIxLAmiNSwJojksCaI9LAmiQSwJokUsCaJJL
AmiTSwJolEsCaJVLAnVol32UKGiZSwNomksBaJtLA2icSwNonUsBaJ5LA2ifSwNooEsDaKFLA2ii
SwFoo0sBaKRLAmilSwJopksBaKdLAWioSwFoqUsBaKpLAWirSwForEsCaK1LAmiuSwJor0sCaLBL
AWixSwJosksCaLNLAXV1YmgeKYGUfZQoaCF9lChqewIAAEseSv7///+GlGp9AgAAXZQoaGhLZoaU
aGlLZoaUaGpLZoaUaGtLZoaUaGxLZoaUaG1LZoaUaG5LZoaUaG9LZoaUaHBLZoaUaHFLZoaUaHJL
ZoaUaHNLZoaUaHRLZoaUaHVLZoaUaHZLZoaUaHdLZoaUaHhLZoaUaHlLZoaUaHpLZoaUaHtLZoaU
aHxLZoaUaH1LZoaUaH5LZoaUaH9LZoaUaIBLZoaUaIFLZoaUaIJLZoaUaINLZoaUaIRLZoaUaIVL
ZoaUZUr9////hpRqngIAAEsDSv7///+GlGgZSwN1aGZ9lChoaEsCaGlLAmhqSwJoa0sCaGxLAmht
SwJobksCaG9LAmhwSwJocUsCaHJLAmhzSwJodEsCaHVLAmh2SwJod0sCaHhLAmh5SwJoeksCaHtL
Amh8SwJofUsCaH5LAmh/SwJogEsCaIFLAmiCSwJog0sCaIRLAmiFSwJohksCaIdLAmiISwJoiUsC
aIpLAmiLSwJojEsCaI1LAmiOSwJoj0sCaJBLAmiRSwJokksCaJNLAmiUSwJolUsCdWiXfZQoaJlL
A2iaSwFom0sDaJxLA2idSwFonksDaJ9LA2igSwNooUsDaKJLAWijSwFopEsCaKVLAmimSwFop0sB
aKhLAWipSwFoqksBaKtLAWisSwJorUsCaK5LAmivSwJosEsBaLFLAmiySwJolksCaLNLAXV1Ymge
KYGUfZQoaCF9lCiMCW5TZWxlY3RlZJRLHkr+////hpSMDnNlbGVjdGVkX2F0dHJzlF2UKIwKRy1D
U0YgKEQ3KZRLZoaUjBBOZXV0cm9waGlscyAoRDcplEtmhpSMF015ZWxvaWQgY2VsbHMgKEZTKSAo
RDcplEtmhpSME0NEMTFiKyBMeTZDX0ctIChENymUS2aGlIwPTGV1a29jeXRlcyAoRDcplEtmhpSM
Dk1vbm9jeXRlcyAoRDcplEtmhpSMGkNEMTFiKyBMeTZDX0ctIFBELUwxKyAoRDcplEtmhpSMDkNY
Q0wxICgxKSAoRDcplEtmhpSMCUlMLTYgKEQ3KZRLZoaUjA5DWENMMSAoMikgKEQ3KZRLZoaUjA5D
Q0wxNyAoMSkgKEQ3KZRLZoaUjApUTkYtYSAoRDcplEtmhpSMC0NYQ0wxMyAoRDcplEtmhpSMDkRD
IFBELUwxKyAoRDcplEtmhpSMB0RDIChENymUS2aGlIwNSUwtMTJwNDAgKEQ3KZRLZoaUjApDWENM
OSAoRDcplEtmhpSMEENENCBUIGNlbGxzIChENymUS2aGlIwOQ0NMMjIgKDEpIChENymUS2aGlIwK
Q1hDTDUgKEQ3KZRLZoaUjApJTC0yMyAoRDcplEtmhpSMFkNEOCBUIGNlbGxzIEx5NkMrIChENymU
S2aGlIwLQ1hDTDEwIChENymUS2aGlIwZQ0QxMWIrIEx5NkNpbnQgTHk2Ry0gKEQ3KZRLZoaUjBBD
RDggVCBjZWxscyAoRDcplEtmhpSMEEVvc2lub3BoaWxzIChENymUS2aGlIwKQ0NMMTEgKEQ3KZRL
ZoaUjAtUR0YtYjEgKEQ3KZRLZoaUjApJTC0xOCAoRDcplEtmhpSMDEIgY2VsbHMgKEQ3KZRLZoaU
ZUr9////hpSMD3NlbGVjdGlvbk1ldGhvZJRLA0r+////hpRoGUsDdWhmfZQojA5Nb25vY3l0ZXMg
KEQ3KZRLAowKRy1DU0YgKEQ3KZRLAowQTmV1dHJvcGhpbHMgKEQ3KZRLAowTQ0QxMWIrIEx5NkNf
Ry0gKEQ3KZRLAowOQ1hDTDEgKDEpIChENymUSwKMCUlMLTYgKEQ3KZRLAowPTGV1a29jeXRlcyAo
RDcplEsCjBVFb3Npbm9waGlscyAoRlMpIChENymUSwKMFUx5bXBob2N5dGVzIChGUykgKEQ3KZRL
AowXTXllbG9pZCBjZWxscyAoRlMpIChENymUSwKMDEIgY2VsbHMgKEQ3KZRLAowQQ0Q0IFQgY2Vs
bHMgKEQ3KZRLAowQVHJlZ3MgUEQtMSsgKEQ3KZRLAowQQ0Q4IFQgY2VsbHMgKEQ3KZRLAowWQ0Q4
IFQgY2VsbHMgTHk2QysgKEQ3KZRLAowNTksgY2VsbHMgKEQ3KZRLAowTTksgY2VsbHMgTHk2Qysg
KEQ3KZRLAowQRW9zaW5vcGhpbHMgKEQ3KZRLAowPTWFjcm9waGFnZSAoRDcplEsCjAdEQyAoRDcp
lEsCjA5EQyBQRC1MMSsgKEQ3KZRLAowaQ0QxMWIrIEx5NkNfRy0gUEQtTDErIChENymUSwKMGUNE
MTFiKyBMeTZDaW50IEx5NkctIChENymUSwKMC1RHRi1iMSAoRDcplEsCjApJTC0xOCAoRDcplEsC
jApJTC0yMyAoRDcplEsCjA5DQ0wyMiAoMSkgKEQ3KZRLAowKSUwtMTAgKEQ3KZRLAowNSUwtMTJw
NzAgKEQ3KZRLAowKVE5GLWEgKEQ3KZRLAowOQ0NMMTcgKDEpIChENymUSwKMDUlMLTEycDQwIChE
NymUSwKMCklMLTFiIChENymUSwKMCUNDTDUgKEQ3KZRLAowKQ0NMMjAgKEQ3KZRLAowKQ0NMMTEg
KEQ3KZRLAowOQ0NMMTcgKDIpIChENymUSwKMDkNYQ0wxICgyKSAoRDcplEsCjAlDQ0wyIChENymU
SwKMCkNYQ0w5IChENymUSwKMC0NYQ0wxMCAoRDcplEsCjAlDQ0wzIChENymUSwKMCUNDTDQgKEQ3
KZRLAowLQ1hDTDEzIChENymUSwKMCkNYQ0w1IChENymUSwKMDkNDTDIyICgyKSAoRDcplEsCjAx0
dW1vdXJfbW9kZWyUSwF1aJd9lCiMB1NhbXBsZTqUSwOMCmV4cGVyaW1lbnSUSwGMG1NhbXBsZTog
TmlsIG5vcm0gY2VsbHMgKEQ3KZRLA4wdU2FtcGxlIE5pbCBub3JtYWxpc2VkIExQIChENymUSwOM
A2RheZRLAYwXU2FtcGxlIFByaW5mbGFtIExQIChENymUSwOMDFNhbXBsZSBjaGVja5RLA4wZU2Ft
cGxlIG1ldGEgZGF0YSBhbmQgbWFzc5RLA4wOU2FtcGxlIGNoZWNrIDKUSwOMDlR1bW91ciAocmln
aHQplEsBjARjYWdllEsBjARkYXRllEsCjAZzYW1wbGWUSwKMBnR1bW91cpRLAYwGdGlzc3VllEsB
jAl0ZWNobmlxdWWUSwGMCVRyZWF0bWVudJRLAYwGU3RyYWlulEsBjAZHZW5kZXKUSwGMC0FnZSAo
d2Vla3MplEsCjBRSaWdodF90dW1vdXJfKG1nKSBEOJRLAowPU3BsZWVuIChtZykgRDE1lEsCjA5T
cGxlZW4gKG1nKSBEOJRLAowJdHJlYXRtZW50lEsBjAVCZWFkc5RLAowKQmVhZHMgKEQ3KZRLAowV
UmlnaHQgVHVtb3VyIChtZykgRDE1lEsCdXViaB4pgZR9lChoIX2UKIwJblNlbGVjdGVklEsySv7/
//+GlIwOc2VsZWN0ZWRfYXR0cnOUXZQoajECAABLZoaUakECAABLZoaUai4CAABLZoaUaksCAABL
ZoaUakACAABLZoaUaj0CAABLZoaUai8CAABLZoaUaj8CAABLZoaUajsCAABLZoaUajkCAABLZoaU
ajwCAABLZoaUajcCAABLZoaUajQCAABLZoaUalYCAABLZoaUaj4CAABLZoaUalQCAABLZoaUakIC
AABLZoaUajACAABLZoaUajgCAABLZoaUajYCAABLZoaUakYCAABLZoaUajUCAABLZoaUalkCAABL
ZoaUalUCAABLZoaUakgCAABLZoaUalICAABLZoaUajMCAABLZoaUalcCAABLZoaUalMCAABLZoaU
algCAABLZoaUakwCAABLZoaUakcCAABLZoaUak8CAABLZoaUajICAABLZoaUajoCAABLZoaUaloC
AABLZoaUakoCAABLZoaUakMCAABLZoaUakQCAABLZoaUalsCAABLZoaUak0CAABLZoaUakUCAABL
ZoaUak4CAABLZoaUalACAABLZoaUalECAABLZoaUakkCAABLZoaUZUr9////hpSMD3NlbGVjdGlv
bk1ldGhvZJRLA0r+////hpRoGUsDdWhmfZQoai4CAABLAmovAgAASwJqMAIAAEsCajECAABLAmoy
AgAASwJqMwIAAEsCajQCAABLAmo1AgAASwJqNgIAAEsCajcCAABLAmo4AgAASwJqOQIAAEsCajoC
AABLAmo7AgAASwJqPAIAAEsCaj0CAABLAmo+AgAASwJqPwIAAEsCakACAABLAmpBAgAASwJqQgIA
AEsCakMCAABLAmpEAgAASwJqRQIAAEsCakYCAABLAmpHAgAASwJqSAIAAEsCakkCAABLAmpKAgAA
SwJqSwIAAEsCakwCAABLAmpNAgAASwJqTgIAAEsCak8CAABLAmpQAgAASwJqUQIAAEsCalICAABL
AmpTAgAASwJqVAIAAEsCalUCAABLAmpWAgAASwJqVwIAAEsCalgCAABLAmpZAgAASwJqWgIAAEsC
alsCAABLAmpcAgAASwF1aJd9lChqXgIAAEsDal8CAABLA2pgAgAASwNqYQIAAEsDamICAABLA2pj
AgAASwNqZAIAAEsDamUCAABLA2pmAgAASwJqZwIAAEsBamgCAABLAWppAgAASwFqagIAAEsBamsC
AABLAWpsAgAASwJqbQIAAEsBam4CAABLAWpvAgAASwJqcAIAAEsBanECAABLAWpyAgAASwJqcwIA
AEsBanQCAABLAWp1AgAASwJqdgIAAEsCancCAABLAnV1YmV1Lg==
</properties>
		<properties node_id="13" format="pickle">gASVdZoAAAAAAAB9lCiMFGNvbXBhcmlzb25fY3JpdGVyaW9ulEsAjBJjb250cm9sQXJlYVZpc2li
bGWUiIwNY3Zfc3RyYXRpZmllZJSIjAduX2ZvbGRzlEsDjAluX3JlcGVhdHOUSwOMCnJlc2FtcGxp
bmeUSwOMBHJvcGWURz+5mZmZmZmajAtzYW1wbGVfc2l6ZZRLDIwTc2F2ZWRXaWRnZXRHZW9tZXRy
eZRDQgHZ0MsAAwAA////6gAAABcAAAJpAAACDP///+oAAAAtAAACaQAAAgwAAAAAAAAAAAWg////
6gAAAC0AAAJpAAACDJSMEnNodWZmbGVfc3RyYXRpZmllZJSIjAh1c2Vfcm9wZZSJjAtzY29yZV90
YWJsZZR9lIwMc2hvd25fc2NvcmVzlI+UKIwDTVNFlIwCUjKUjAlQcmVjaXNpb26UjAJDQZSMBlJl
Y2FsbJSMBFJNU0WUjANBVUOUjANNQUWUjAJGMZSQc4wLX192ZXJzaW9uX1+USwOMEGNvbnRleHRf
c2V0dGluZ3OUXZQojBVvcmFuZ2V3aWRnZXQuc2V0dGluZ3OUjAdDb250ZXh0lJOUKYGUfZQojAZ2
YWx1ZXOUfZQojA9jbGFzc19zZWxlY3Rpb26UjBYoQXZlcmFnZSBvdmVyIGNsYXNzZXMplEr/////
hpSMDGZvbGRfZmVhdHVyZZSMCmV4cGVyaW1lbnSUS2WGlIwVZm9sZF9mZWF0dXJlX3NlbGVjdGVk
lIlK/v///4aUaA19lGgaSwN1jAphdHRyaWJ1dGVzlCiMCUNDTDIgKEQ3KZRLAoaUjA5DWENMMSAo
MikgKEQ3KZRLAoaUjA5DQ0wxNyAoMikgKEQ3KZRLAoaUjAtDWENMMTAgKEQ3KZRLAoaUjBVFb3Np
bm9waGlscyAoRlMpIChENymUSwKGlIwOQ0NMMjIgKDIpIChENymUSwKGlIwXTXllbG9pZCBjZWxs
cyAoRlMpIChENymUSwKGlIwQRW9zaW5vcGhpbHMgKEQ3KZRLAoaUjBBOZXV0cm9waGlscyAoRDcp
lEsChpSME0NEMTFiKyBMeTZDX0ctIChENymUSwKGlIwWQ0Q4IFQgY2VsbHMgTHk2QysgKEQ3KZRL
AoaUjA5EQyBQRC1MMSsgKEQ3KZRLAoaUjA5Nb25vY3l0ZXMgKEQ3KZRLAoaUjA1OSyBjZWxscyAo
RDcplEsChpSMB0RDIChENymUSwKGlIwPTWFjcm9waGFnZSAoRDcplEsChpSMEENEOCBUIGNlbGxz
IChENymUSwKGlIwJQ0NMNCAoRDcplEsChpSMDkNYQ0wxICgxKSAoRDcplEsChpSMCkNYQ0w5IChE
NymUSwKGlIwaQ0QxMWIrIEx5NkNfRy0gUEQtTDErIChENymUSwKGlIwLQ1hDTDEzIChENymUSwKG
lIwQQ0Q0IFQgY2VsbHMgKEQ3KZRLAoaUjBNOSyBjZWxscyBMeTZDKyAoRDcplEsChpSMDUlMLTEy
cDcwIChENymUSwKGlIwJSUwtNiAoRDcplEsChpSMCUNDTDMgKEQ3KZRLAoaUjApDQ0wxMSAoRDcp
lEsChpSMGUNEMTFiKyBMeTZDaW50IEx5NkctIChENymUSwKGlIwPTGV1a29jeXRlcyAoRDcplEsC
hpR0lIwFbWV0YXOUKIwHU2FtcGxlOpRLA4aUaChLAYaUjBtTYW1wbGU6IE5pbCBub3JtIGNlbGxz
IChENymUSwOGlIwdU2FtcGxlIE5pbCBub3JtYWxpc2VkIExQIChENymUSwOGlIwDZGF5lEsBhpSM
F1NhbXBsZSBQcmluZmxhbSBMUCAoRDcplEsDhpSMDFNhbXBsZSBjaGVja5RLA4aUjBlTYW1wbGUg
bWV0YSBkYXRhIGFuZCBtYXNzlEsDhpSMDlNhbXBsZSBjaGVjayAylEsDhpSMDlR1bW91ciAocmln
aHQplEsBhpSMBGNhZ2WUSwGGlIwEZGF0ZZRLAoaUjAZzYW1wbGWUSwKGlIwGdHVtb3VylEsBhpSM
BnRpc3N1ZZRLAYaUjAl0ZWNobmlxdWWUSwGGlIwJVHJlYXRtZW50lEsBhpSMBlN0cmFpbpRLAYaU
jAZHZW5kZXKUSwGGlIwLQWdlICh3ZWVrcymUSwKGlIwUUmlnaHRfdHVtb3VyXyhtZykgRDiUSwKG
lIwPU3BsZWVuIChtZykgRDE1lEsChpSMDlNwbGVlbiAobWcpIEQ4lEsChpSMCXRyZWF0bWVudJRL
AYaUjAVCZWFkc5RLAoaUjApCZWFkcyAoRDcplEsChpSMDHR1bW91cl9tb2RlbJRLAYaUdJSMCmNs
YXNzX3ZhcnOUjBVSaWdodCBUdW1vdXIgKG1nKSBEMTWUSwKGlIWUdWJoHymBlH2UKGgifZQoaCRo
JUr/////hpRoJ2goS2WGlGgqiUr+////hpRoDX2UaBpLA3VoLSiMCkctQ1NGIChENymUSwKGlGhY
SwKGlIwOQ0NMMTcgKDEpIChENymUSwKGlGhgSwKGlGg8SwKGlIwKSUwtMWIgKEQ3KZRLAoaUaDBL
AoaUaDRLAoaUaDpLAoaUaGRLAoaUaGJLAoaUjApJTC0yMyAoRDcplEsChpSMDUlMLTEycDQwIChE
NymUSwKGlGhcSwKGlGhUSwKGlIwJQ0NMNSAoRDcplEsChpRoRksChpRoWksChpSMCkNDTDIwIChE
NymUSwKGlGhSSwKGlIwKSUwtMTggKEQ3KZRLAoaUaEJLAoaUjApDWENMNSAoRDcplEsChpRoSEsC
hpSMDEIgY2VsbHMgKEQ3KZRLAoaUjA5DQ0wyMiAoMSkgKEQ3KZRLAoaUjBBUcmVncyBQRC0xKyAo
RDcplEsChpSMFUx5bXBob2N5dGVzIChGUykgKEQ3KZRLAoaUaD5LAoaUaExLAoaUdJRoayhobEsD
hpRoKEsBhpRob0sDhpRocUsDhpRoc0sBhpRodUsDhpRod0sDhpRoeUsDhpRoe0sDhpRofUsBhpRo
f0sBhpRogUsChpRog0sChpRohUsBhpRoh0sBhpRoiUsBhpRoi0sBhpRojUsBhpRoj0sBhpRokUsC
hpRok0sChpRolUsChpRol0sChpRomUsBhpRom0sChpRonUsChpRon0sBhpR0lGiiaKNLAoaUhZR1
YmgfKYGUfZQoaCJ9lCiMD2NsYXNzX3NlbGVjdGlvbpSMFihBdmVyYWdlIG92ZXIgY2xhc3NlcymU
Sv////+GlIwMZm9sZF9mZWF0dXJllIwKZXhwZXJpbWVudJRLZYaUjBVmb2xkX2ZlYXR1cmVfc2Vs
ZWN0ZWSUiUr+////hpSMC3Njb3JlX3RhYmxllH2UaBpLA3VoLSiMCkctQ1NGIChENymUSwKGlIwJ
SUwtNiAoRDcplEsChpSMFkNEOCBUIGNlbGxzIEx5NkMrIChENymUSwKGlIwLQ1hDTDEzIChENymU
SwKGlIwQQ0Q4IFQgY2VsbHMgKEQ3KZRLAoaUjA5DWENMMSAoMikgKEQ3KZRLAoaUjBBDRDQgVCBj
ZWxscyAoRDcplEsChpSMCklMLTEwIChENymUSwKGlIwKSUwtMWIgKEQ3KZRLAoaUjA9MZXVrb2N5
dGVzIChENymUSwKGlIwQVHJlZ3MgUEQtMSsgKEQ3KZRLAoaUjAlDQ0w1IChENymUSwKGlIwOQ0NM
MTcgKDIpIChENymUSwKGlIwVTHltcGhvY3l0ZXMgKEZTKSAoRDcplEsChpSMC1RHRi1iMSAoRDcp
lEsChpSMCklMLTE4IChENymUSwKGlIwLQ1hDTDEwIChENymUSwKGlIwKVE5GLWEgKEQ3KZRLAoaU
jA5DQ0wxNyAoMSkgKEQ3KZRLAoaUjBNDRDExYisgTHk2Q19HLSAoRDcplEsChpSMDU5LIGNlbGxz
IChENymUSwKGlIwOTW9ub2N5dGVzIChENymUSwKGlIwOQ1hDTDEgKDEpIChENymUSwKGlIwNSUwt
MTJwNDAgKEQ3KZRLAoaUjA5EQyBQRC1MMSsgKEQ3KZRLAoaUjApDWENMOSAoRDcplEsChpSMB0RD
IChENymUSwKGlIwKSUwtMjMgKEQ3KZRLAoaUjA9NYWNyb3BoYWdlIChENymUSwKGlIwTTksgY2Vs
bHMgTHk2QysgKEQ3KZRLAoaUdJRoayiMB1NhbXBsZTqUSwOGlGj+SwGGlIwbU2FtcGxlOiBOaWwg
bm9ybSBjZWxscyAoRDcplEsDhpSMHVNhbXBsZSBOaWwgbm9ybWFsaXNlZCBMUCAoRDcplEsDhpSM
A2RheZRLAYaUjBdTYW1wbGUgUHJpbmZsYW0gTFAgKEQ3KZRLA4aUjAxTYW1wbGUgY2hlY2uUSwOG
lIwZU2FtcGxlIG1ldGEgZGF0YSBhbmQgbWFzc5RLA4aUjA5TYW1wbGUgY2hlY2sgMpRLA4aUjA5U
dW1vdXIgKHJpZ2h0KZRLAYaUjARjYWdllEsBhpSMBGRhdGWUSwKGlIwGc2FtcGxllEsChpSMBnR1
bW91cpRLAYaUjAZ0aXNzdWWUSwGGlIwJdGVjaG5pcXVllEsBhpSMCVRyZWF0bWVudJRLAYaUjAZT
dHJhaW6USwGGlIwGR2VuZGVylEsBhpSMC0FnZSAod2Vla3MplEsChpSMFFJpZ2h0X3R1bW91cl8o
bWcpIEQ4lEsChpSMD1NwbGVlbiAobWcpIEQxNZRLAoaUjA5TcGxlZW4gKG1nKSBEOJRLAoaUjAl0
cmVhdG1lbnSUSwGGlIwFQmVhZHOUSwKGlIwKQmVhZHMgKEQ3KZRLAoaUjAx0dW1vdXJfbW9kZWyU
SwGGlHSUaKKMFVJpZ2h0IFR1bW91ciAobWcpIEQxNZRLAoaUhZR1YmgfKYGUfZQoaCJ9lCiMD2Ns
YXNzX3NlbGVjdGlvbpSMFihBdmVyYWdlIG92ZXIgY2xhc3NlcymUSv////+GlIwMZm9sZF9mZWF0
dXJllIwKZXhwZXJpbWVudJRLZYaUjBVmb2xkX2ZlYXR1cmVfc2VsZWN0ZWSUiUr+////hpSMC3Nj
b3JlX3RhYmxllH2UaBpLA3VoLSiMCkctQ1NGIChENymUSwKGlIwXTXllbG9pZCBjZWxscyAoRlMp
IChENymUSwKGlIwKSUwtMWIgKEQ3KZRLAoaUjAtDWENMMTMgKEQ3KZRLAoaUjA5DQ0wxNyAoMSkg
KEQ3KZRLAoaUjAlJTC02IChENymUSwKGlIwJQ0NMMyAoRDcplEsChpSMEE5ldXRyb3BoaWxzIChE
NymUSwKGlIwMQiBjZWxscyAoRDcplEsChpSMGkNEMTFiKyBMeTZDX0ctIFBELUwxKyAoRDcplEsC
hpSMC0NYQ0wxMCAoRDcplEsChpSMDkNYQ0wxICgyKSAoRDcplEsChpSMDU5LIGNlbGxzIChENymU
SwKGlIwPTWFjcm9waGFnZSAoRDcplEsChpSMCkNDTDIwIChENymUSwKGlIwKQ0NMMTEgKEQ3KZRL
AoaUjA5DQ0wyMiAoMSkgKEQ3KZRLAoaUjA1JTC0xMnA0MCAoRDcplEsChpSMCUNDTDQgKEQ3KZRL
AoaUjBBDRDQgVCBjZWxscyAoRDcplEsChpSMCklMLTIzIChENymUSwKGlIwTTksgY2VsbHMgTHk2
QysgKEQ3KZRLAoaUjApJTC0xMCAoRDcplEsChpSMCUNDTDUgKEQ3KZRLAoaUjA5Nb25vY3l0ZXMg
KEQ3KZRLAoaUjBlDRDExYisgTHk2Q2ludCBMeTZHLSAoRDcplEsChpSMDUlMLTEycDcwIChENymU
SwKGlIwKQ1hDTDUgKEQ3KZRLAoaUjBNDRDExYisgTHk2Q19HLSAoRDcplEsChpSMDkRDIFBELUwx
KyAoRDcplEsChpR0lGhrKIwHU2FtcGxlOpRLA4aUaoEBAABLAYaUjBtTYW1wbGU6IE5pbCBub3Jt
IGNlbGxzIChENymUSwOGlIwdU2FtcGxlIE5pbCBub3JtYWxpc2VkIExQIChENymUSwOGlIwDZGF5
lEsBhpSMF1NhbXBsZSBQcmluZmxhbSBMUCAoRDcplEsDhpSMDFNhbXBsZSBjaGVja5RLA4aUjBlT
YW1wbGUgbWV0YSBkYXRhIGFuZCBtYXNzlEsDhpSMDlNhbXBsZSBjaGVjayAylEsDhpSMDlR1bW91
ciAocmlnaHQplEsBhpSMBGNhZ2WUSwGGlIwEZGF0ZZRLAoaUjAZzYW1wbGWUSwKGlIwGdHVtb3Vy
lEsBhpSMBnRpc3N1ZZRLAYaUjAl0ZWNobmlxdWWUSwGGlIwJVHJlYXRtZW50lEsBhpSMBlN0cmFp
bpRLAYaUjAZHZW5kZXKUSwGGlIwLQWdlICh3ZWVrcymUSwKGlIwUUmlnaHRfdHVtb3VyXyhtZykg
RDiUSwKGlIwPU3BsZWVuIChtZykgRDE1lEsChpSMDlNwbGVlbiAobWcpIEQ4lEsChpSMCXRyZWF0
bWVudJRLAYaUjAVCZWFkc5RLAoaUjApCZWFkcyAoRDcplEsChpSMDHR1bW91cl9tb2RlbJRLAYaU
dJRooowVUmlnaHQgVHVtb3VyIChtZykgRDE1lEsChpSFlHViaB8pgZR9lChoIn2UKGp9AQAAan4B
AABK/////4aUaoABAABqgQEAAEtlhpRqgwEAAIlK/v///4aUaoUBAAB9lGgaSwN1aC0oaocBAABL
AoaUapEBAABLAoaUao0BAABLAoaUjApDWENMOSAoRDcplEsChpRqmwEAAEsChpRqrwEAAEsChpSM
FkNEOCBUIGNlbGxzIEx5NkMrIChENymUSwKGlGq9AQAASwKGlGqdAQAASwKGlGqpAQAASwKGlGqz
AQAASwKGlGq1AQAASwKGlIwQRW9zaW5vcGhpbHMgKEQ3KZRLAoaUjAlDQ0wyIChENymUSwKGlGqt
AQAASwKGlGqPAQAASwKGlIwKVE5GLWEgKEQ3KZRLAoaUjBBDRDggVCBjZWxscyAoRDcplEsChpRq
owEAAEsChpSMCklMLTE4IChENymUSwKGlIwVTHltcGhvY3l0ZXMgKEZTKSAoRDcplEsChpSMC1RH
Ri1iMSAoRDcplEsChpRqmQEAAEsChpRqpQEAAEsChpRqtwEAAEsChpRqsQEAAEsChpSMDkNDTDE3
ICgyKSAoRDcplEsChpRqlwEAAEsChpSMEFRyZWdzIFBELTErIChENymUSwKGlIwVRW9zaW5vcGhp
bHMgKEZTKSAoRDcplEsChpR0lGhrKGrEAQAASwOGlGqBAQAASwGGlGrHAQAASwOGlGrJAQAASwOG
lGrLAQAASwGGlGrNAQAASwOGlGrPAQAASwOGlGrRAQAASwOGlGrTAQAASwOGlGrVAQAASwGGlGrX
AQAASwGGlGrZAQAASwKGlGrbAQAASwKGlGrdAQAASwGGlGrfAQAASwGGlGrhAQAASwGGlGrjAQAA
SwGGlGrlAQAASwGGlGrnAQAASwGGlGrpAQAASwKGlGrrAQAASwKGlGrtAQAASwKGlGrvAQAASwKG
lGrxAQAASwGGlGrzAQAASwKGlGr1AQAASwKGlGr3AQAASwGGlHSUaKJq+gEAAEsChpSFlHViaB8p
gZR9lChoIn2UKGp9AQAAan4BAABK/////4aUaoABAABqgQEAAEtlhpRqgwEAAIlK/v///4aUaoUB
AAB9lGgaSwN1aC0oaocBAABLAoaUao0BAABLAoaUapEBAABLAoaUaosBAABLAoaUao8BAABLAoaU
arUBAABLAoaUaq0BAABLAoaUaokBAABLAoaUapsBAABLAoaUahICAABLAoaUap0BAABLAoaUaqkB
AABLAoaUaq8BAABLAoaUapUBAABLAoaUapMBAABLAoaUar0BAABLAoaUjA9MZXVrb2N5dGVzIChE
NymUSwKGlGoLAgAASwKGlGqlAQAASwKGlGoHAgAASwKGlGohAgAASwKGlGqZAQAASwKGlGoaAgAA
SwKGlGodAgAASwKGlGqfAQAASwKGlGoYAgAASwKGlGosAgAASwKGlGq3AQAASwKGlGqhAQAASwKG
lGq7AQAASwKGlHSUaGsoasQBAABLA4aUaoEBAABLAYaUascBAABLA4aUaskBAABLA4aUassBAABL
AYaUas0BAABLA4aUas8BAABLA4aUatEBAABLA4aUatMBAABLA4aUatUBAABLAYaUatcBAABLAYaU
atkBAABLAoaUatsBAABLAoaUat0BAABLAYaUat8BAABLAYaUauEBAABLAYaUauMBAABLAYaUauUB
AABLAYaUaucBAABLAYaUaukBAABLAoaUausBAABLAoaUau0BAABLAoaUau8BAABLAoaUavEBAABL
AYaUavMBAABLAoaUavUBAABLAoaUavcBAABLAYaUdJRoomr6AQAASwKGlIWUdWJoHymBlH2UKGgi
fZQoan0BAABqfgEAAEr/////hpRqgAEAAGqBAQAAS2WGlGqDAQAAiUr+////hpRqhQEAAH2UaBpL
A3VoLShqhwEAAEsChpRqiwEAAEsChpRqjQEAAEsChpRqiQEAAEsChpRqjwEAAEsChpRqkwEAAEsC
hpRqkQEAAEsChpRqtQEAAEsChpRqowEAAEsChpRqlwEAAEsChpRqlQEAAEsChpRqrwEAAEsChpRq
nQEAAEsChpRqoQEAAEsChpRqnwEAAEsChpRqsQEAAEsChpRqHwIAAEsChpRqpQEAAEsChpRquwEA
AEsChpRqrQEAAEsChpRqvwEAAEsChpRqmwEAAEsChpRqGgIAAEsChpRqLAIAAEsChpRqIQIAAEsC
hpRqKgIAAEsChpSMB0RDIChENymUSwKGlGqzAQAASwKGlGpkAgAASwKGlGoUAgAASwKGlHSUaGso
asQBAABLA4aUaoEBAABLAYaUascBAABLA4aUaskBAABLA4aUassBAABLAYaUas0BAABLA4aUas8B
AABLA4aUatEBAABLA4aUatMBAABLA4aUatUBAABLAYaUatcBAABLAYaUatkBAABLAoaUatsBAABL
AoaUat0BAABLAYaUat8BAABLAYaUauEBAABLAYaUauMBAABLAYaUauUBAABLAYaUaucBAABLAYaU
aukBAABLAoaUausBAABLAoaUau0BAABLAoaUau8BAABLAoaUavEBAABLAYaUavMBAABLAoaUavUB
AABLAoaUavcBAABLAYaUdJRoomr6AQAASwKGlIWUdWJoHymBlH2UKGgifZQoan0BAABqfgEAAEr/
////hpRqgAEAAGqBAQAAS2WGlGqDAQAAiUr+////hpRqhQEAAH2UaBpLA3VoLShqhwEAAEsChpRq
jQEAAEsChpRqkQEAAEsChpRqjwEAAEsChpRqnQEAAEsChpRqrwEAAEsChpRqiQEAAEsChpRqiwEA
AEsChpRqmwEAAEsChpRqtQEAAEsChpRqkwEAAEsChpRqBwIAAEsChpRqCwIAAEsChpRqlQEAAEsC
hpRqpQEAAEsChpRqLAIAAEsChpRqrQEAAEsChpRqGgIAAEsChpRqowEAAEsChpRqqQEAAEsChpRq
EgIAAEsChpRqHQIAAEsChpRqvQEAAEsChpRqoQEAAEsChpRqpwEAAEsChpRqmQEAAEsChpSMDkNY
Q0wxICgxKSAoRDcplEsChpRqGAIAAEsChpRqtwEAAEsChpRqFAIAAEsChpR0lGhrKGrEAQAASwOG
lGqBAQAASwGGlGrHAQAASwOGlGrJAQAASwOGlGrLAQAASwGGlGrNAQAASwOGlGrPAQAASwOGlGrR
AQAASwOGlGrTAQAASwOGlGrVAQAASwGGlGrXAQAASwGGlGrZAQAASwKGlGrbAQAASwKGlGrdAQAA
SwGGlGrfAQAASwGGlGrhAQAASwGGlGrjAQAASwGGlGrlAQAASwGGlGrnAQAASwGGlGrpAQAASwKG
lGrrAQAASwKGlGrtAQAASwKGlGrvAQAASwKGlGrxAQAASwGGlGrzAQAASwKGlGr1AQAASwKGlGr3
AQAASwGGlHSUaKJq+gEAAEsChpSFlHViaB8pgZR9lChoIn2UKGp9AQAAan4BAABK/////4aUaoAB
AABqgQEAAEtlhpRqgwEAAIlK/v///4aUaoUBAAB9lGgaSwN1aC0oaocBAABLAoaUao0BAABLAoaU
apEBAABLAoaUaokBAABLAoaUao8BAABLAoaUaosBAABLAoaUap0BAABLAoaUapsBAABLAoaUaq8B
AABLAoaUagsCAABLAoaUaqkBAABLAoaUahICAABLAoaUagcCAABLAoaUarUBAABLAoaUapMBAABL
AoaUaq0BAABLAoaUapUBAABLAoaUah8CAABLAoaUaqMBAABLAoaUah0CAABLAoaUar0BAABLAoaU
aqcBAABLAoaUaqUBAABLAoaUamQCAABLAoaUap8BAABLAoaUapkBAABLAoaUaiwCAABLAoaUaiEC
AABLAoaUahoCAABLAoaUahgCAABLAoaUdJRoayhqxAEAAEsDhpRqgQEAAEsBhpRqxwEAAEsDhpRq
yQEAAEsDhpRqywEAAEsBhpRqzQEAAEsDhpRqzwEAAEsDhpRq0QEAAEsDhpRq0wEAAEsDhpRq1QEA
AEsBhpRq1wEAAEsBhpRq2QEAAEsChpRq2wEAAEsChpRq3QEAAEsBhpRq3wEAAEsBhpRq4QEAAEsB
hpRq4wEAAEsBhpRq5QEAAEsBhpRq5wEAAEsBhpRq6QEAAEsChpRq6wEAAEsChpRq7QEAAEsChpRq
7wEAAEsChpRq8QEAAEsBhpRq8wEAAEsChpRq9QEAAEsChpRq9wEAAEsBhpR0lGiiavoBAABLAoaU
hZR1YmgfKYGUfZQoaCJ9lCiMD2NsYXNzX3NlbGVjdGlvbpSMFihBdmVyYWdlIG92ZXIgY2xhc3Nl
cymUSv////+GlIwMZm9sZF9mZWF0dXJllIwKZXhwZXJpbWVudJRLZYaUjBVmb2xkX2ZlYXR1cmVf
c2VsZWN0ZWSUiUr+////hpSMC3Njb3JlX3RhYmxllH2UaBpLA3VoLSiMCkctQ1NGIChENymUSwKG
lIwJSUwtNiAoRDcplEsChpSMC0NYQ0wxMyAoRDcplEsChpSMDkNYQ0wxICgyKSAoRDcplEsChpSM
CklMLTFiIChENymUSwKGlIwXTXllbG9pZCBjZWxscyAoRlMpIChENymUSwKGlIwOQ0NMMTcgKDEp
IChENymUSwKGlIwJQ0NMMyAoRDcplEsChpSMFkNEOCBUIGNlbGxzIEx5NkMrIChENymUSwKGlIwQ
Q0Q0IFQgY2VsbHMgKEQ3KZRLAoaUjBBDRDggVCBjZWxscyAoRDcplEsChpSMEE5ldXRyb3BoaWxz
IChENymUSwKGlIwLQ1hDTDEwIChENymUSwKGlIwNSUwtMTJwNDAgKEQ3KZRLAoaUjBBFb3Npbm9w
aGlscyAoRDcplEsChpSMD0xldWtvY3l0ZXMgKEQ3KZRLAoaUjApDWENMOSAoRDcplEsChpSMClRO
Ri1hIChENymUSwKGlIwOQ0NMMjIgKDEpIChENymUSwKGlIwKQ1hDTDUgKEQ3KZRLAoaUjAlDQ0w1
IChENymUSwKGlIwTQ0QxMWIrIEx5NkNfRy0gKEQ3KZRLAoaUjAtUR0YtYjEgKEQ3KZRLAoaUjApJ
TC0xMCAoRDcplEsChpSMCUNDTDIgKEQ3KZRLAoaUjApDQ0wxMSAoRDcplEsChpSMCklMLTIzIChE
NymUSwKGlIwVTHltcGhvY3l0ZXMgKEZTKSAoRDcplEsChpSMCklMLTE4IChENymUSwKGlIwOQ1hD
TDEgKDEpIChENymUSwKGlHSUaGsojAdTYW1wbGU6lEsDhpRqZwMAAEsBhpSMG1NhbXBsZTogTmls
IG5vcm0gY2VsbHMgKEQ3KZRLA4aUjB1TYW1wbGUgTmlsIG5vcm1hbGlzZWQgTFAgKEQ3KZRLA4aU
jANkYXmUSwGGlIwXU2FtcGxlIFByaW5mbGFtIExQIChENymUSwOGlIwMU2FtcGxlIGNoZWNrlEsD
hpSMGVNhbXBsZSBtZXRhIGRhdGEgYW5kIG1hc3OUSwOGlIwOU2FtcGxlIGNoZWNrIDKUSwOGlIwO
VHVtb3VyIChyaWdodCmUSwGGlIwEY2FnZZRLAYaUjARkYXRllEsChpSMBnNhbXBsZZRLAoaUjAZ0
dW1vdXKUSwGGlIwGdGlzc3VllEsBhpSMCXRlY2huaXF1ZZRLAYaUjAlUcmVhdG1lbnSUSwGGlIwG
U3RyYWlulEsBhpSMBkdlbmRlcpRLAYaUjAtBZ2UgKHdlZWtzKZRLAoaUjBRSaWdodF90dW1vdXJf
KG1nKSBEOJRLAoaUjA9TcGxlZW4gKG1nKSBEMTWUSwKGlIwOU3BsZWVuIChtZykgRDiUSwKGlIwJ
dHJlYXRtZW50lEsBhpSMBUJlYWRzlEsChpSMCkJlYWRzIChENymUSwKGlIwMdHVtb3VyX21vZGVs
lEsBhpR0lGiijBVSaWdodCBUdW1vdXIgKG1nKSBEMTWUSwKGlIWUdWJoHymBlH2UKGgifZQoamMD
AABqZAMAAEr/////hpRqZgMAAGpnAwAAS2WGlGppAwAAiUr+////hpRqawMAAH2UaBpLA3VoLShq
bQMAAEsChpRqcQMAAEsChpRqbwMAAEsChpRqdQMAAEsChpRqeQMAAEsChpRqhQMAAEsChpRqfwMA
AEsChpRqewMAAEsChpRqdwMAAEsChpRqcwMAAEsChpRqmQMAAEsChpRqgwMAAEsChpSMD01hY3Jv
cGhhZ2UgKEQ3KZRLAoaUapUDAABLAoaUapEDAABLAoaUjApDQ0wyMCAoRDcplEsChpRqkwMAAEsC
hpSMDUlMLTEycDcwIChENymUSwKGlIwQVHJlZ3MgUEQtMSsgKEQ3KZRLAoaUaqEDAABLAoaUjBNO
SyBjZWxscyBMeTZDKyAoRDcplEsChpSMGkNEMTFiKyBMeTZDX0ctIFBELUwxKyAoRDcplEsChpRq
fQMAAEsChpSMCUNDTDQgKEQ3KZRLAoaUjA1OSyBjZWxscyAoRDcplEsChpRqlwMAAEsChpRqnwMA
AEsChpRqgQMAAEsChpRqowMAAEsChpRqiwMAAEsChpR0lGhrKGqqAwAASwOGlGpnAwAASwGGlGqt
AwAASwOGlGqvAwAASwOGlGqxAwAASwGGlGqzAwAASwOGlGq1AwAASwOGlGq3AwAASwOGlGq5AwAA
SwOGlGq7AwAASwGGlGq9AwAASwGGlGq/AwAASwKGlGrBAwAASwKGlGrDAwAASwGGlGrFAwAASwGG
lGrHAwAASwGGlGrJAwAASwGGlGrLAwAASwGGlGrNAwAASwGGlGrPAwAASwKGlGrRAwAASwKGlGrT
AwAASwKGlGrVAwAASwKGlGrXAwAASwGGlGrZAwAASwKGlGrbAwAASwKGlGrdAwAASwGGlHSUaKJq
4AMAAEsChpSFlHViaB8pgZR9lChoIn2UKGpjAwAAamQDAABK/////4aUamYDAABqZwMAAEtlhpRq
aQMAAIlK/v///4aUamsDAAB9lGgaSwN1aC0oam0DAABLAoaUam8DAABLAoaUanEDAABLAoaUanUD
AABLAoaUancDAABLAoaUankDAABLAoaUaoUDAABLAoaUanMDAABLAoaUao0DAABLAoaUansDAABL
AoaUapUDAABLAoaUaqEDAABLAoaUaokDAABLAoaUaocDAABLAoaUapMDAABLAoaUaqUDAABLAoaU
an0DAABLAoaUaoMDAABLAoaUaoEDAABLAoaUapEDAABLAoaUjAxCIGNlbGxzIChENymUSwKGlGp/
AwAASwKGlGqbAwAASwKGlGoJBAAASwKGlGqfAwAASwKGlGr6AwAASwKGlGqLAwAASwKGlGqPAwAA
SwKGlGqZAwAASwKGlIwOTW9ub2N5dGVzIChENymUSwKGlHSUaGsoaqoDAABLA4aUamcDAABLAYaU
aq0DAABLA4aUaq8DAABLA4aUarEDAABLAYaUarMDAABLA4aUarUDAABLA4aUarcDAABLA4aUarkD
AABLA4aUarsDAABLAYaUar0DAABLAYaUar8DAABLAoaUasEDAABLAoaUasMDAABLAYaUasUDAABL
AYaUascDAABLAYaUaskDAABLAYaUassDAABLAYaUas0DAABLAYaUas8DAABLAoaUatEDAABLAoaU
atMDAABLAoaUatUDAABLAoaUatcDAABLAYaUatkDAABLAoaUatsDAABLAoaUat0DAABLAYaUdJRo
omrgAwAASwKGlIWUdWJoHymBlH2UKGgifZQoamMDAABqZAMAAEr/////hpRqZgMAAGpnAwAAS2WG
lGppAwAAiUr+////hpRqawMAAH2UaBpLA3VoLShqbQMAAEsChpRqbwMAAEsChpRqcQMAAEsChpRq
dQMAAEsChpRqeQMAAEsChpRqdwMAAEsChpRqhQMAAEsChpRqcwMAAEsChpRqoQMAAEsChpRqewMA
AEsChpRqkwMAAEsChpRqhwMAAEsChpRqgQMAAEsChpRqfwMAAEsChpRqlQMAAEsChpRqjQMAAEsC
hpRqnwMAAEsChpRqiwMAAEsChpRqiQMAAEsChpRqgwMAAEsChpRqfQMAAEsChpRqkQMAAEsChpRq
jwMAAEsChpRqmQMAAEsChpRqpQMAAEsChpRqowMAAEsChpRq9gMAAEsChpRqSgQAAEsChpRqnQMA
AEsChpRq+gMAAEsChpR0lGhrKGqqAwAASwOGlGpnAwAASwGGlGqtAwAASwOGlGqvAwAASwOGlGqx
AwAASwGGlGqzAwAASwOGlGq1AwAASwOGlGq3AwAASwOGlGq5AwAASwOGlGq7AwAASwGGlGq9AwAA
SwGGlGq/AwAASwKGlGrBAwAASwKGlGrDAwAASwGGlGrFAwAASwGGlGrHAwAASwGGlGrJAwAASwGG
lGrLAwAASwGGlGrNAwAASwGGlGrPAwAASwKGlGrRAwAASwKGlGrTAwAASwKGlGrVAwAASwKGlGrX
AwAASwGGlGrZAwAASwKGlGrbAwAASwKGlGrdAwAASwGGlHSUaKJq4AMAAEsChpSFlHViaB8pgZR9
lChoIn2UKGpjAwAAamQDAABK/////4aUamYDAABqZwMAAEtlhpRqaQMAAIlK/v///4aUamsDAAB9
lGgaSwN1aC0oam0DAABLAoaUanEDAABLAoaUam8DAABLAoaUankDAABLAoaUancDAABLAoaUanUD
AABLAoaUanMDAABLAoaUaqEDAABLAoaUaoUDAABLAoaUapUDAABLAoaUaokDAABLAoaUan0DAABL
AoaUaoEDAABLAoaUaqUDAABLAoaUansDAABLAoaUapMDAABLAoaUao0DAABLAoaUan8DAABLAoaU
alQEAABLAoaUapEDAABLAoaUaocDAABLAoaUapkDAABLAoaUaoMDAABLAoaUakoEAABLAoaUaosD
AABLAoaUaqcDAABLAoaUap8DAABLAoaUavYDAABLAoaUagIEAABLAoaUao8DAABLAoaUdJRoayhq
qgMAAEsDhpRqZwMAAEsBhpRqrQMAAEsDhpRqrwMAAEsDhpRqsQMAAEsBhpRqswMAAEsDhpRqtQMA
AEsDhpRqtwMAAEsDhpRquQMAAEsDhpRquwMAAEsBhpRqvQMAAEsBhpRqvwMAAEsChpRqwQMAAEsC
hpRqwwMAAEsBhpRqxQMAAEsBhpRqxwMAAEsBhpRqyQMAAEsBhpRqywMAAEsBhpRqzQMAAEsBhpRq
zwMAAEsChpRq0QMAAEsChpRq0wMAAEsChpRq1QMAAEsChpRq1wMAAEsBhpRq2QMAAEsChpRq2wMA
AEsChpRq3QMAAEsBhpR0lGiiauADAABLAoaUhZR1YmgfKYGUfZQoaCJ9lChqYwMAAGpkAwAASv//
//+GlGpmAwAAamcDAABLZYaUamkDAACJSv7///+GlGprAwAAfZRoGksDdWgtKGptAwAASwKGlGpv
AwAASwKGlGpxAwAASwKGlGp5AwAASwKGlGp1AwAASwKGlGp3AwAASwKGlGqFAwAASwKGlGp7AwAA
SwKGlGqHAwAASwKGlGp/AwAASwKGlGpzAwAASwKGlGqhAwAASwKGlGqNAwAASwKGlGqJAwAASwKG
lGqBAwAASwKGlGqVAwAASwKGlGqfAwAASwKGlGp9AwAASwKGlGqlAwAASwKGlGqDAwAASwKGlGqT
AwAASwKGlGqZAwAASwKGlGr9AwAASwKGlGr6AwAASwKGlIwOQ0NMMjIgKDIpIChENymUSwKGlGqb
AwAASwKGlGqRAwAASwKGlGqjAwAASwKGlGr/AwAASwKGlGoCBAAASwKGlHSUaGsoaqoDAABLA4aU
amcDAABLAYaUaq0DAABLA4aUaq8DAABLA4aUarEDAABLAYaUarMDAABLA4aUarUDAABLA4aUarcD
AABLA4aUarkDAABLA4aUarsDAABLAYaUar0DAABLAYaUar8DAABLAoaUasEDAABLAoaUasMDAABL
AYaUasUDAABLAYaUascDAABLAYaUaskDAABLAYaUassDAABLAYaUas0DAABLAYaUas8DAABLAoaU
atEDAABLAoaUatMDAABLAoaUatUDAABLAoaUatcDAABLAYaUatkDAABLAoaUatsDAABLAoaUat0D
AABLAYaUdJRoomrgAwAASwKGlIWUdWJoHymBlH2UKGgifZQoamMDAABqZAMAAEr/////hpRqZgMA
AGpnAwAAS2WGlGppAwAAiUr+////hpRqawMAAH2UaBpLA3VoLShqbQMAAEsChpRqbwMAAEsChpRq
cQMAAEsChpRqdQMAAEsChpRqdwMAAEsChpRqeQMAAEsChpRqcwMAAEsChpRqlQMAAEsChpRqewMA
AEsChpRqhwMAAEsChpRqoQMAAEsChpRqhQMAAEsChpRqjQMAAEsChpRqfwMAAEsChpRqkwMAAEsC
hpRqnwMAAEsChpRqfQMAAEsChpRqiQMAAEsChpRq/QMAAEsChpRqgwMAAEsChpRq+gMAAEsChpRq
gQMAAEsChpRqiwMAAEsChpRq9gMAAEsChpRqBAQAAEsChpRqAgQAAEsChpRqmQMAAEsChpRqjwMA
AEsChpRqpQMAAEsChpRqkQMAAEsChpR0lGhrKGqqAwAASwOGlGpnAwAASwGGlGqtAwAASwOGlGqv
AwAASwOGlGqxAwAASwGGlGqzAwAASwOGlGq1AwAASwOGlGq3AwAASwOGlGq5AwAASwOGlGq7AwAA
SwGGlGq9AwAASwGGlGq/AwAASwKGlGrBAwAASwKGlGrDAwAASwGGlGrFAwAASwGGlGrHAwAASwGG
lGrJAwAASwGGlGrLAwAASwGGlGrNAwAASwGGlGrPAwAASwKGlGrRAwAASwKGlGrTAwAASwKGlGrV
AwAASwKGlGrXAwAASwGGlGrZAwAASwKGlGrbAwAASwKGlGrdAwAASwGGlHSUaKJq4AMAAEsChpSF
lHViaB8pgZR9lChoIn2UKGpjAwAAamQDAABK/////4aUamYDAABqZwMAAEtlhpRqaQMAAIlK/v//
/4aUamsDAAB9lGgaSwN1aC0oam0DAABLAoaUanEDAABLAoaUam8DAABLAoaUanUDAABLAoaUankD
AABLAoaUancDAABLAoaUaqEDAABLAoaUao0DAABLAoaUapUDAABLAoaUansDAABLAoaUap8DAABL
AoaUaqUDAABLAoaUaoEDAABLAoaUanMDAABLAoaUaoUDAABLAoaUaocDAABLAoaUaoMDAABLAoaU
avoDAABLAoaUan8DAABLAoaUapEDAABLAoaUaokDAABLAoaUan0DAABLAoaUao8DAABLAoaUapkD
AABLAoaUagkEAABLAoaUagQEAABLAoaUavYDAABLAoaUjAdEQyAoRDcplEsChpRqkwMAAEsChpRq
nQMAAEsChpR0lGhrKGqqAwAASwOGlGpnAwAASwGGlGqtAwAASwOGlGqvAwAASwOGlGqxAwAASwGG
lGqzAwAASwOGlGq1AwAASwOGlGq3AwAASwOGlGq5AwAASwOGlGq7AwAASwGGlGq9AwAASwGGlGq/
AwAASwKGlGrBAwAASwKGlGrDAwAASwGGlGrFAwAASwGGlGrHAwAASwGGlGrJAwAASwGGlGrLAwAA
SwGGlGrNAwAASwGGlGrPAwAASwKGlGrRAwAASwKGlGrTAwAASwKGlGrVAwAASwKGlGrXAwAASwGG
lGrZAwAASwKGlGrbAwAASwKGlGrdAwAASwGGlHSUaKJq4AMAAEsChpSFlHViaB8pgZR9lChoIn2U
KGpjAwAAamQDAABK/////4aUamYDAABqZwMAAEtlhpRqaQMAAIlK/v///4aUamsDAAB9lGgaSwN1
aC0oam0DAABLAoaUam8DAABLAoaUanEDAABLAoaUanUDAABLAoaUancDAABLAoaUankDAABLAoaU
aocDAABLAoaUao0DAABLAoaUaqEDAABLAoaUaoMDAABLAoaUanMDAABLAoaUap8DAABLAoaUansD
AABLAoaUan8DAABLAoaUavoDAABLAoaUaoUDAABLAoaUaqUDAABLAoaUaoEDAABLAoaUan0DAABL
AoaUagIEAABLAoaUapUDAABLAoaUav0DAABLAoaUagkEAABLAoaUjBVFb3Npbm9waGlscyAoRlMp
IChENymUSwKGlGqZAwAASwKGlGocBQAASwKGlGpKBAAASwKGlGoEBAAASwKGlGqJAwAASwKGlGqb
AwAASwKGlHSUaGsoaqoDAABLA4aUamcDAABLAYaUaq0DAABLA4aUaq8DAABLA4aUarEDAABLAYaU
arMDAABLA4aUarUDAABLA4aUarcDAABLA4aUarkDAABLA4aUarsDAABLAYaUar0DAABLAYaUar8D
AABLAoaUasEDAABLAoaUasMDAABLAYaUasUDAABLAYaUascDAABLAYaUaskDAABLAYaUassDAABL
AYaUas0DAABLAYaUas8DAABLAoaUatEDAABLAoaUatMDAABLAoaUatUDAABLAoaUatcDAABLAYaU
atkDAABLAoaUatsDAABLAoaUat0DAABLAYaUdJRoomrgAwAASwKGlIWUdWJoHymBlH2UKGgifZQo
jA9jbGFzc19zZWxlY3Rpb26UjBYoQXZlcmFnZSBvdmVyIGNsYXNzZXMplEr/////hpSMDGZvbGRf
ZmVhdHVyZZSMCmV4cGVyaW1lbnSUS2WGlIwVZm9sZF9mZWF0dXJlX3NlbGVjdGVklIlK/v///4aU
jAtzY29yZV90YWJsZZR9lGgaSwN1aC0ojApHLUNTRiAoRDcplEsChpSMCUlMLTYgKEQ3KZRLAoaU
jAtDWENMMTMgKEQ3KZRLAoaUjA5DQ0wxNyAoMSkgKEQ3KZRLAoaUjBdNeWVsb2lkIGNlbGxzIChG
UykgKEQ3KZRLAoaUjApJTC0xYiAoRDcplEsChpSMCklMLTIzIChENymUSwKGlIwLQ1hDTDEwIChE
NymUSwKGlIwQTmV1dHJvcGhpbHMgKEQ3KZRLAoaUjA1JTC0xMnA0MCAoRDcplEsChpSMCkNDTDEx
IChENymUSwKGlIwJQ0NMNSAoRDcplEsChpSMEENEOCBUIGNlbGxzIChENymUSwKGlIwOQ1hDTDEg
KDIpIChENymUSwKGlIwJQ0NMMyAoRDcplEsChpSMFkNEOCBUIGNlbGxzIEx5NkMrIChENymUSwKG
lIwOQ0NMMjIgKDEpIChENymUSwKGlIwPTGV1a29jeXRlcyAoRDcplEsChpSMEENENCBUIGNlbGxz
IChENymUSwKGlIwOTW9ub2N5dGVzIChENymUSwKGlIwKQ0NMMjAgKEQ3KZRLAoaUjApDWENMNSAo
RDcplEsChpSMClRORi1hIChENymUSwKGlIwKSUwtMTAgKEQ3KZRLAoaUjA5DWENMMSAoMSkgKEQ3
KZRLAoaUjApDWENMOSAoRDcplEsChpSME05LIGNlbGxzIEx5NkMrIChENymUSwKGlIwTQ0QxMWIr
IEx5NkNfRy0gKEQ3KZRLAoaUjBVMeW1waG9jeXRlcyAoRlMpIChENymUSwKGlIwQRW9zaW5vcGhp
bHMgKEQ3KZRLAoaUdJRoayiMB1NhbXBsZTqUSwOGlGoXBgAASwGGlIwbU2FtcGxlOiBOaWwgbm9y
bSBjZWxscyAoRDcplEsDhpSMHVNhbXBsZSBOaWwgbm9ybWFsaXNlZCBMUCAoRDcplEsDhpSMA2Rh
eZRLAYaUjBdTYW1wbGUgUHJpbmZsYW0gTFAgKEQ3KZRLA4aUjAxTYW1wbGUgY2hlY2uUSwOGlIwZ
U2FtcGxlIG1ldGEgZGF0YSBhbmQgbWFzc5RLA4aUjA5TYW1wbGUgY2hlY2sgMpRLA4aUjA5UdW1v
dXIgKHJpZ2h0KZRLAYaUjARjYWdllEsBhpSMBGRhdGWUSwKGlIwGc2FtcGxllEsChpSMBnR1bW91
cpRLAYaUjAZ0aXNzdWWUSwGGlIwJdGVjaG5pcXVllEsBhpSMCVRyZWF0bWVudJRLAYaUjAZTdHJh
aW6USwGGlIwGR2VuZGVylEsBhpSMC0FnZSAod2Vla3MplEsChpSMFFJpZ2h0X3R1bW91cl8obWcp
IEQ4lEsChpSMD1NwbGVlbiAobWcpIEQxNZRLAoaUjA5TcGxlZW4gKG1nKSBEOJRLAoaUjAl0cmVh
dG1lbnSUSwGGlIwFQmVhZHOUSwKGlIwKQmVhZHMgKEQ3KZRLAoaUjAx0dW1vdXJfbW9kZWyUSwGG
lHSUaKKMFVJpZ2h0IFR1bW91ciAobWcpIEQxNZRLAoaUhZR1YmgfKYGUfZQoaCJ9lChqEwYAAGoU
BgAASv////+GlGoWBgAAjApleHBlcmltZW50lEtlhpRqGQYAAIlK/v///4aUahsGAAB9lGgaSwN1
aC0ojBhNeWVsb2lkIGNlbGxzIChGUykgKEQxNCmUSwKGlIwKQ0NMMiAoRDE0KZRLAoaUjBFOZXV0
cm9waGlscyAoRDE0KZRLAoaUjA9Nb25vY3l0ZXMgKEQxNCmUSwKGlIwaQ0QxMWIrIEx5NkNpbnQg
THk2Ry0gKEQxNCmUSwKGlIwNQiBjZWxscyAoRDE0KZRLAoaUjBRDRDExYisgTHk2Q19HLSAoRDE0
KZRLAoaUjAtDWENMNSAoRDE0KZRLAoaUjAxUR0YtYjEgKEQxNCmUSwKGlIwOSUwtMTJwNDAgKEQx
NCmUSwKGlIwIREMgKEQxNCmUSwKGlIwWTHltcGhvY3l0ZXMgKEZTKSAoRDE0KZRLAoaUjA5OSyBj
ZWxscyAoRDE0KZRLAoaUjA9DQ0wxNyAoMSkgKEQxNCmUSwKGlIwWRW9zaW5vcGhpbHMgKEZTKSAo
RDE0KZRLAoaUjAtJTC0xOCAoRDE0KZRLAoaUjApDQ0w0IChEMTQplEsChpSMEUVvc2lub3BoaWxz
IChEMTQplEsChpSMFE5LIGNlbGxzIEx5NkMrIChEMTQplEsChpSMD0NDTDIyICgxKSAoRDE0KZRL
AoaUjApDQ0wzIChEMTQplEsChpSMC0ctQ1NGIChEMTQplEsChpSMEExldWtvY3l0ZXMgKEQxNCmU
SwKGlIwRQ0Q0IFQgY2VsbHMgKEQxNCmUSwKGlIwPQ0NMMjIgKDIpIChEMTQplEsChpSMC0lMLTFi
IChEMTQplEsChpSMC0NDTDIwIChEMTQplEsChpSMC0lMLTEwIChEMTQplEsChpSMD0NYQ0wxICgy
KSAoRDE0KZRLAoaUjBtDRDExYisgTHk2Q19HLSBQRC1MMSsgKEQxNCmUSwKGlHSUaGsojAdTYW1w
bGU6lEsDhpSMG1NhbXBsZTogTmlsIG5vcm0gY2VsbHMgKEQ3KZRLA4aUjA5TYW1wbGUgY2hlY2sg
MpRLA4aUjA1TYW1wbGU6IChEMTQplEsDhpSMHFNhbXBsZTogTmlsIG5vcm0gY2VsbHMgKEQxNCmU
SwOGlIweU2FtcGxlIE5pbCBub3JtYWxpc2VkIExQIChEMTQplEsDhpSMGFNhbXBsZSBQcmluZmxh
bSBMUCAoRDE0KZRLA4aUjA5TYW1wbGUgY2hlY2sgM5RLA4aUjARkYXRllEsChpRqlwYAAEsBhpSM
CXRlY2huaXF1ZZRLAYaUjAZ0aXNzdWWUSwGGlIwDZGF5lEsBhpSMBGNhZ2WUSwGGlIwGc2FtcGxl
lEsChpSMBnR1bW91cpRLAYaUjAl0cmVhdG1lbnSUSwGGlIwFQmVhZHOUSwKGlIwGU3RyYWlulEsB
hpSMBkdlbmRlcpRLAYaUjAtBZ2UgKHdlZWtzKZRLAoaUjA5UdW1vdXIgKHJpZ2h0KZRLAYaUjAlU
cmVhdG1lbnSUSwGGlIwPU3BsZWVuIChtZykgRDE1lEsChpSMC0JlYWRzIChEMTQplEsChpSMDHR1
bW91cl9tb2RlbJRLAYaUdJRooowVUmlnaHQgVHVtb3VyIChtZykgRDE1lEsChpSFlHViaB8pgZR9
lChoIn2UKIwPY2xhc3Nfc2VsZWN0aW9ulIwWKEF2ZXJhZ2Ugb3ZlciBjbGFzc2VzKZRK/////4aU
jAxmb2xkX2ZlYXR1cmWUjApleHBlcmltZW50lEtlhpSMFWZvbGRfZmVhdHVyZV9zZWxlY3RlZJSJ
Sv7///+GlIwLc2NvcmVfdGFibGWUfZRoGksDdWgtKIwYTXllbG9pZCBjZWxscyAoRlMpIChEMTQp
lEsChpSMEU5ldXRyb3BoaWxzIChEMTQplEsChpSMEUVvc2lub3BoaWxzIChEMTQplEsChpSMFkVv
c2lub3BoaWxzIChGUykgKEQxNCmUSwKGlIwaQ0QxMWIrIEx5NkNpbnQgTHk2Ry0gKEQxNCmUSwKG
lIwWTHltcGhvY3l0ZXMgKEZTKSAoRDE0KZRLAoaUjA5JTC0xMnA0MCAoRDE0KZRLAoaUjA1CIGNl
bGxzIChEMTQplEsChpSMG0NEMTFiKyBMeTZDX0ctIFBELUwxKyAoRDE0KZRLAoaUjAtJTC0xOCAo
RDE0KZRLAoaUjApDQ0wyIChEMTQplEsChpSMD01vbm9jeXRlcyAoRDE0KZRLAoaUjAxUR0YtYjEg
KEQxNCmUSwKGlIwIREMgKEQxNCmUSwKGlIwQTWFjcm9waGFnZSAoRDE0KZRLAoaUjAtDQ0wxMSAo
RDE0KZRLAoaUjAtJTC0yMyAoRDE0KZRLAoaUjAtUTkYtYSAoRDE0KZRLAoaUjAtDQ0wyMCAoRDE0
KZRLAoaUjA9DQ0wxNyAoMSkgKEQxNCmUSwKGlIwQTGV1a29jeXRlcyAoRDE0KZRLAoaUjBRDRDEx
YisgTHk2Q19HLSAoRDE0KZRLAoaUjAtJTC0xMCAoRDE0KZRLAoaUjAxDWENMMTAgKEQxNCmUSwKG
lIwUTksgY2VsbHMgTHk2QysgKEQxNCmUSwKGlIwOTksgY2VsbHMgKEQxNCmUSwKGlIwLQ1hDTDUg
KEQxNCmUSwKGlIwKSUwtNiAoRDE0KZRLAoaUjA5JTC0xMnA3MCAoRDE0KZRLAoaUjA9DQ0wyMiAo
MikgKEQxNCmUSwKGlHSUaGsojAdTYW1wbGU6lEsDhpSMG1NhbXBsZTogTmlsIG5vcm0gY2VsbHMg
KEQ3KZRLA4aUjA5TYW1wbGUgY2hlY2sgMpRLA4aUjA1TYW1wbGU6IChEMTQplEsDhpSMHFNhbXBs
ZTogTmlsIG5vcm0gY2VsbHMgKEQxNCmUSwOGlIweU2FtcGxlIE5pbCBub3JtYWxpc2VkIExQIChE
MTQplEsDhpSMGFNhbXBsZSBQcmluZmxhbSBMUCAoRDE0KZRLA4aUjA5TYW1wbGUgY2hlY2sgM5RL
A4aUjARkYXRllEsChpRqFgcAAEsBhpSMCXRlY2huaXF1ZZRLAYaUjAZ0aXNzdWWUSwGGlIwDZGF5
lEsBhpSMBGNhZ2WUSwGGlIwGc2FtcGxllEsChpSMBnR1bW91cpRLAYaUjAl0cmVhdG1lbnSUSwGG
lIwFQmVhZHOUSwKGlIwGU3RyYWlulEsBhpSMBkdlbmRlcpRLAYaUjAtBZ2UgKHdlZWtzKZRLAoaU
jA5UdW1vdXIgKHJpZ2h0KZRLAYaUjAlUcmVhdG1lbnSUSwGGlIwPU3BsZWVuIChtZykgRDE1lEsC
hpSMC0JlYWRzIChEMTQplEsChpSMDHR1bW91cl9tb2RlbJRLAYaUdJRooowVUmlnaHQgVHVtb3Vy
IChtZykgRDE1lEsChpSFlHViaB8pgZR9lChoIn2UKGoSBwAAahMHAABK/////4aUahUHAABqFgcA
AEtlhpRqGAcAAIlK/v///4aUahoHAAB9lGgaSwN1aC0oahwHAABLAoaUaigHAABLAoaUai4HAABL
AoaUaiwHAABLAoaUaioHAABLAoaUah4HAABLAoaUaiYHAABLAoaUaiIHAABLAoaUakgHAABLAoaU
ajYHAABLAoaUakIHAABLAoaUaiAHAABLAoaUaiQHAABLAoaUajQHAABLAoaUjA9DWENMMSAoMikg
KEQxNCmUSwKGlGpQBwAASwKGlGo4BwAASwKGlGo8BwAASwKGlIwLSUwtMWIgKEQxNCmUSwKGlGpO
BwAASwKGlGpUBwAASwKGlGpEBwAASwKGlGpGBwAASwKGlGpWBwAASwKGlGpMBwAASwKGlIwPQ0NM
MjIgKDEpIChEMTQplEsChpSMD0NYQ0wxICgxKSAoRDE0KZRLAoaUakAHAABLAoaUajAHAABLAoaU
ajIHAABLAoaUdJRoayhqWQcAAEsDhpRqWwcAAEsDhpRqXQcAAEsDhpRqXwcAAEsDhpRqYQcAAEsD
hpRqYwcAAEsDhpRqZQcAAEsDhpRqZwcAAEsDhpRqaQcAAEsChpRqFgcAAEsBhpRqbAcAAEsBhpRq
bgcAAEsBhpRqcAcAAEsBhpRqcgcAAEsBhpRqdAcAAEsChpRqdgcAAEsBhpRqeAcAAEsBhpRqegcA
AEsChpRqfAcAAEsBhpRqfgcAAEsBhpRqgAcAAEsChpRqggcAAEsBhpRqhAcAAEsBhpRqhgcAAEsC
hpRqiAcAAEsChpRqigcAAEsBhpR0lGiiao0HAABLAoaUhZR1YmgfKYGUfZQoaCJ9lChqEgcAAGoT
BwAASv////+GlGoVBwAAahYHAABLZYaUahgHAACJSv7///+GlGoaBwAAfZRoGksDdWgtKGocBwAA
SwKGlGoqBwAASwKGlGosBwAASwKGlGoeBwAASwKGlGokBwAASwKGlGouBwAASwKGlGoiBwAASwKG
lGooBwAASwKGlGogBwAASwKGlGpABwAASwKGlGo0BwAASwKGlGomBwAASwKGlGpIBwAASwKGlGpC
BwAASwKGlGpEBwAASwKGlGowBwAASwKGlGo+BwAASwKGlGo8BwAASwKGlGo2BwAASwKGlGpGBwAA
SwKGlIwKQ0NMNCAoRDE0KZRLAoaUaqUHAABLAoaUak4HAABLAoaUarQHAABLAoaUarIHAABLAoaU
ajIHAABLAoaUalAHAABLAoaUajgHAABLAoaUalYHAABLAoaUaqoHAABLAoaUdJRoayhqWQcAAEsD
hpRqWwcAAEsDhpRqXQcAAEsDhpRqXwcAAEsDhpRqYQcAAEsDhpRqYwcAAEsDhpRqZQcAAEsDhpRq
ZwcAAEsDhpRqaQcAAEsChpRqFgcAAEsBhpRqbAcAAEsBhpRqbgcAAEsBhpRqcAcAAEsBhpRqcgcA
AEsBhpRqdAcAAEsChpRqdgcAAEsBhpRqeAcAAEsBhpRqegcAAEsChpRqfAcAAEsBhpRqfgcAAEsB
hpRqgAcAAEsChpRqggcAAEsBhpRqhAcAAEsBhpRqhgcAAEsChpRqiAcAAEsChpRqigcAAEsBhpR0
lGiiao0HAABLAoaUhZR1YmgfKYGUfZQoaCJ9lChqEgcAAGoTBwAASv////+GlGoVBwAAahYHAABL
ZYaUahgHAACJSv7///+GlGoaBwAAfZRoGksDdWgtKGocBwAASwKGlGoeBwAASwKGlGoqBwAASwKG
lGowBwAASwKGlGqlBwAASwKGlGokBwAASwKGlGooBwAASwKGlGouBwAASwKGlGpOBwAASwKGlGom
BwAASwKGlGpEBwAASwKGlGpWBwAASwKGlGpABwAASwKGlGpMBwAASwKGlGosBwAASwKGlGpGBwAA
SwKGlGpQBwAASwKGlGo0BwAASwKGlGpCBwAASwKGlGpIBwAASwKGlGogBwAASwKGlGoiBwAASwKG
lIwRQ0Q0IFQgY2VsbHMgKEQxNCmUSwKGlGqqBwAASwKGlIwLQ1hDTDkgKEQxNCmUSwKGlIwPQ0NM
MTcgKDIpIChEMTQplEsChpRqSgcAAEsChpRqUgcAAEsChpRq8gcAAEsChpRqPgcAAEsChpR0lGhr
KGpZBwAASwOGlGpbBwAASwOGlGpdBwAASwOGlGpfBwAASwOGlGphBwAASwOGlGpjBwAASwOGlGpl
BwAASwOGlGpnBwAASwOGlGppBwAASwKGlGoWBwAASwGGlGpsBwAASwGGlGpuBwAASwGGlGpwBwAA
SwGGlGpyBwAASwGGlGp0BwAASwKGlGp2BwAASwGGlGp4BwAASwGGlGp6BwAASwKGlGp8BwAASwGG
lGp+BwAASwGGlGqABwAASwKGlGqCBwAASwGGlGqEBwAASwGGlGqGBwAASwKGlGqIBwAASwKGlGqK
BwAASwGGlHSUaKJqjQcAAEsChpSFlHViaB8pgZR9lChoIn2UKGoSBwAAahMHAABK/////4aUahUH
AABqFgcAAEtlhpRqGAcAAIlK/v///4aUahoHAAB9lGgaSwN1aC0oaigHAABLAoaUaiwHAABLAoaU
ahwHAABLAoaUajQHAABLAoaUah4HAABLAoaUai4HAABLAoaUaioHAABLAoaUakgHAABLAoaUakIH
AABLAoaUaiQHAABLAoaUaiAHAABLAoaUaiIHAABLAoaUarIHAABLAoaUalAHAABLAoaUajYHAABL
AoaUakQHAABLAoaUaqoHAABLAoaUajAHAABLAoaUaj4HAABLAoaUarQHAABLAoaUajwHAABLAoaU
alIHAABLAoaUaiYHAABLAoaUalQHAABLAoaUajIHAABLAoaUakYHAABLAoaUjApDQ0wzIChEMTQp
lEsChpRqQAcAAEsChpRqTAcAAEsChpRqpQcAAEsChpR0lGhrKGpZBwAASwOGlGpbBwAASwOGlGpd
BwAASwOGlGpfBwAASwOGlGphBwAASwOGlGpjBwAASwOGlGplBwAASwOGlGpnBwAASwOGlGppBwAA
SwKGlGoWBwAASwGGlGpsBwAASwGGlGpuBwAASwGGlGpwBwAASwGGlGpyBwAASwGGlGp0BwAASwKG
lGp2BwAASwGGlGp4BwAASwGGlGp6BwAASwKGlGp8BwAASwGGlGp+BwAASwGGlGqABwAASwKGlGqC
BwAASwGGlGqEBwAASwGGlGqGBwAASwKGlGqIBwAASwKGlGqKBwAASwGGlHSUaKJqjQcAAEsChpSF
lHViaB8pgZR9lChoIn2UKGoSBwAAahMHAABK/////4aUahUHAABqFgcAAEtlhpRqGAcAAIlK/v//
/4aUahoHAAB9lGgaSwN1aC0oahwHAABLAoaUaiwHAABLAoaUaioHAABLAoaUai4HAABLAoaUah4H
AABLAoaUaiQHAABLAoaUaigHAABLAoaUaiIHAABLAoaUaiYHAABLAoaUaiAHAABLAoaUakAHAABL
AoaUakgHAABLAoaUajQHAABLAoaUajwHAABLAoaUakIHAABLAoaUajYHAABLAoaUajIHAABLAoaU
ajAHAABLAoaUakQHAABLAoaUaqUHAABLAoaUalAHAABLAoaUaj4HAABLAoaUak4HAABLAoaUakYH
AABLAoaUarQHAABLAoaUavIHAABLAoaUarIHAABLAoaUalYHAABLAoaUajgHAABLAoaUakwHAABL
AoaUdJRoayhqWQcAAEsDhpRqWwcAAEsDhpRqXQcAAEsDhpRqXwcAAEsDhpRqYQcAAEsDhpRqYwcA
AEsDhpRqZQcAAEsDhpRqZwcAAEsDhpRqaQcAAEsChpRqFgcAAEsBhpRqbAcAAEsBhpRqbgcAAEsB
hpRqcAcAAEsBhpRqcgcAAEsBhpRqdAcAAEsChpRqdgcAAEsBhpRqeAcAAEsBhpRqegcAAEsChpRq
fAcAAEsBhpRqfgcAAEsBhpRqgAcAAEsChpRqggcAAEsBhpRqhAcAAEsBhpRqhgcAAEsChpRqiAcA
AEsChpRqigcAAEsBhpR0lGiiao0HAABLAoaUhZR1YmgfKYGUfZQoaCJ9lChqEgcAAGoTBwAASv//
//+GlGoVBwAAahYHAABLZYaUahgHAACJSv7///+GlGoaBwAAfZRoGksDdWgtKGokBwAASwKGlGog
BwAASwKGlGooBwAASwKGlGpABwAASwKGlGoiBwAASwKGlGocBwAASwKGlGpCBwAASwKGlGoqBwAA
SwKGlGpSBwAASwKGlGq0BwAASwKGlGqyBwAASwKGlGo0BwAASwKGlIwLRy1DU0YgKEQxNCmUSwKG
lGouBwAASwKGlGpGBwAASwKGlGo9CAAASwKGlGowBwAASwKGlGpIBwAASwKGlGpWBwAASwKGlGo+
BwAASwKGlGo8BwAASwKGlGpOBwAASwKGlGqqBwAASwKGlGpUBwAASwKGlGo2BwAASwKGlGqlBwAA
SwKGlGpKBwAASwKGlIwRVHJlZ3MgUEQtMSsgKEQxNCmUSwKGlGomBwAASwKGlGqCCAAASwKGlHSU
aGsoalkHAABLA4aUalsHAABLA4aUal0HAABLA4aUal8HAABLA4aUamEHAABLA4aUamMHAABLA4aU
amUHAABLA4aUamcHAABLA4aUamkHAABLAoaUahYHAABLAYaUamwHAABLAYaUam4HAABLAYaUanAH
AABLAYaUanIHAABLAYaUanQHAABLAoaUanYHAABLAYaUangHAABLAYaUanoHAABLAoaUanwHAABL
AYaUan4HAABLAYaUaoAHAABLAoaUaoIHAABLAYaUaoQHAABLAYaUaoYHAABLAoaUaogHAABLAoaU
aooHAABLAYaUdJRoomqNBwAASwKGlIWUdWJoHymBlH2UKGgifZQoahIHAABqEwcAAEr/////hpRq
FQcAAGoWBwAAS2WGlGoYBwAAiUr+////hpRqGgcAAH2UaBpLA3VoLShqHAcAAEsChpRqHgcAAEsC
hpRqLAcAAEsChpRqIAcAAEsChpRqIgcAAEsChpRqNAcAAEsChpRqOwgAAEsChpRq+wgAAEsChpRq
JAcAAEsChpRqRgcAAEsChpRq8gcAAEsChpRqKAcAAEsChpRqRAcAAEsChpRqQAcAAEsChpRqMAcA
AEsChpRqMgcAAEsChpRqKgcAAEsChpRqNgcAAEsChpRqPQgAAEsChpRqsgcAAEsChpRqVAcAAEsC
hpRqPAcAAEsChpRqSAcAAEsChpRqtAcAAEsChpRqCwkAAEsChpRqVgcAAEsChpRqQgcAAEsChpRq
TgcAAEsChpRqUAcAAEsChpSMF0NEOCBUIGNlbGxzIEx5NkMrIChEMTQplEsChpR0lGhrKGpZBwAA
SwOGlGpbBwAASwOGlGpdBwAASwOGlGpfBwAASwOGlGphBwAASwOGlGpjBwAASwOGlGplBwAASwOG
lGpnBwAASwOGlGppBwAASwKGlGoWBwAASwGGlGpsBwAASwGGlGpuBwAASwGGlGpwBwAASwGGlGpy
BwAASwGGlGp0BwAASwKGlGp2BwAASwGGlGp4BwAASwGGlGp6BwAASwKGlGp8BwAASwGGlGp+BwAA
SwGGlGqABwAASwKGlGqCBwAASwGGlGqEBwAASwGGlGqGBwAASwKGlGqIBwAASwKGlGqKBwAASwGG
lHSUaKJqjQcAAEsChpSFlHViaB8pgZR9lChoIn2UKGoSBwAAahMHAABK/////4aUahUHAABqFgcA
AEtlhpRqGAcAAIlK/v///4aUahoHAAB9lGgaSwN1aC0oaigHAABLAoaUaioHAABLAoaUaiwHAABL
AoaUajYHAABLAoaUai4HAABLAoaUaiIHAABLAoaUakgHAABLAoaUakIHAABLAoaUahwHAABLAoaU
akAHAABLAoaUah4HAABLAoaUarQHAABLAoaUaiQHAABLAoaUajwHAABLAoaUaiYHAABLAoaUajQH
AABLAoaUaiAHAABLAoaUalQHAABLAoaUaqUHAABLAoaUarIHAABLAoaUakQHAABLAoaUaqoHAABL
AoaUakYHAABLAoaUalIHAABLAoaUjAxDWENMMTMgKEQxNCmUSwKGlGo4BwAASwKGlGpWBwAASwKG
lGpQBwAASwKGlGoyBwAASwKGlGryBwAASwKGlHSUaGsoalkHAABLA4aUalsHAABLA4aUal0HAABL
A4aUal8HAABLA4aUamEHAABLA4aUamMHAABLA4aUamUHAABLA4aUamcHAABLA4aUamkHAABLAoaU
ahYHAABLAYaUamwHAABLAYaUam4HAABLAYaUanAHAABLAYaUanIHAABLAYaUanQHAABLAoaUanYH
AABLAYaUangHAABLAYaUanoHAABLAoaUanwHAABLAYaUan4HAABLAYaUaoAHAABLAoaUaoIHAABL
AYaUaoQHAABLAYaUaoYHAABLAoaUaogHAABLAoaUaooHAABLAYaUdJRoomqNBwAASwKGlIWUdWJo
HymBlH2UKGgifZQoahIHAABqEwcAAEr/////hpRqFQcAAGoWBwAAS2WGlGoYBwAAiUr+////hpRq
GgcAAH2UaBpLA3VoLShqJAcAAEsChpRqKgcAAEsChpRqLgcAAEsChpRqHAcAAEsChpRqHgcAAEsC
hpRqKAcAAEsChpRqIgcAAEsChpRqTgcAAEsChpRqQAcAAEsChpRqJgcAAEsChpRqMAcAAEsChpRq
SAcAAEsChpRqLAcAAEsChpRqTAcAAEsChpRqQgcAAEsChpRqRgcAAEsChpRqUAcAAEsChpRqOAgA
AEsChpRqMgcAAEsChpRqRAcAAEsChpRqPAcAAEsChpRqgggAAEsChpRqIAcAAEsChpRqNgcAAEsC
hpRqNAcAAEsChpRqqgcAAEsChpSMD0RDIFBELUwxKyAoRDE0KZRLAoaUaj4HAABLAoaUaqUHAABL
AoaUavsIAABLAoaUdJRoayhqWQcAAEsDhpRqWwcAAEsDhpRqXQcAAEsDhpRqXwcAAEsDhpRqYQcA
AEsDhpRqYwcAAEsDhpRqZQcAAEsDhpRqZwcAAEsDhpRqaQcAAEsChpRqFgcAAEsBhpRqbAcAAEsB
hpRqbgcAAEsBhpRqcAcAAEsBhpRqcgcAAEsBhpRqdAcAAEsChpRqdgcAAEsBhpRqeAcAAEsBhpRq
egcAAEsChpRqfAcAAEsBhpRqfgcAAEsBhpRqgAcAAEsChpRqggcAAEsBhpRqhAcAAEsBhpRqhgcA
AEsChpRqiAcAAEsChpRqigcAAEsBhpR0lGiiao0HAABLAoaUhZR1YmgfKYGUfZQoaCJ9lChqEgcA
AGoTBwAASv////+GlGoVBwAAahYHAABLZYaUahgHAACJSv7///+GlGoaBwAAfZRoGksDdWgtKGoc
BwAASwKGlGoqBwAASwKGlGoeBwAASwKGlGooBwAASwKGlGosBwAASwKGlGouBwAASwKGlGokBwAA
SwKGlGoiBwAASwKGlGogBwAASwKGlGo0BwAASwKGlGomBwAASwKGlGpIBwAASwKGlGpEBwAASwKG
lGowBwAASwKGlGo2BwAASwKGlGoyBwAASwKGlGo+BwAASwKGlGpCBwAASwKGlGo8BwAASwKGlGpQ
BwAASwKGlGpGBwAASwKGlGpABwAASwKGlGryBwAASwKGlGqlBwAASwKGlGpOBwAASwKGlGq0BwAA
SwKGlGpMBwAASwKGlGqCCAAASwKGlGrWCQAASwKGlGqyBwAASwKGlHSUaGsoalkHAABLA4aUalsH
AABLA4aUal0HAABLA4aUal8HAABLA4aUamEHAABLA4aUamMHAABLA4aUamUHAABLA4aUamcHAABL
A4aUamkHAABLAoaUahYHAABLAYaUamwHAABLAYaUam4HAABLAYaUanAHAABLAYaUanIHAABLAYaU
anQHAABLAoaUanYHAABLAYaUangHAABLAYaUanoHAABLAoaUanwHAABLAYaUan4HAABLAYaUaoAH
AABLAoaUaoIHAABLAYaUaoQHAABLAYaUaoYHAABLAoaUaogHAABLAoaUaooHAABLAYaUdJRoomqN
BwAASwKGlIWUdWJoHymBlH2UKGgifZQoahIHAABqEwcAAEr/////hpRqFQcAAGoWBwAAS2WGlGoY
BwAAiUr+////hpRqGgcAAH2UaBpLA3VoLShqLAcAAEsChpRqHAcAAEsChpRqIgcAAEsChpRqLgcA
AEsChpRqKAcAAEsChpRqIAcAAEsChpRqNgcAAEsChpRqKgcAAEsChpRqPAcAAEsChpRqHgcAAEsC
hpRqSAcAAEsChpRqQgcAAEsChpRqJAcAAEsChpRqNAcAAEsChpRqUAcAAEsChpRqRAcAAEsChpRq
UgcAAEsChpRqqgcAAEsChpRqVgcAAEsChpRqRgcAAEsChpRqpQcAAEsChpRqPgcAAEsChpRqVAcA
AEsChpRqOwgAAEsChpRqQAcAAEsChpRq1gkAAEsChpRqtAcAAEsChpRqOAcAAEsChpRqJgcAAEsC
hpRqTAcAAEsChpR0lGhrKGpZBwAASwOGlGpbBwAASwOGlGpdBwAASwOGlGpfBwAASwOGlGphBwAA
SwOGlGpjBwAASwOGlGplBwAASwOGlGpnBwAASwOGlGppBwAASwKGlGoWBwAASwGGlGpsBwAASwGG
lGpuBwAASwGGlGpwBwAASwGGlGpyBwAASwGGlGp0BwAASwKGlGp2BwAASwGGlGp4BwAASwGGlGp6
BwAASwKGlGp8BwAASwGGlGp+BwAASwGGlGqABwAASwKGlGqCBwAASwGGlGqEBwAASwGGlGqGBwAA
SwKGlGqIBwAASwKGlGqKBwAASwGGlHSUaKJqjQcAAEsChpSFlHViaB8pgZR9lChoIn2UKGoSBwAA
ahMHAABK/////4aUahUHAABqFgcAAEtlhpRqGAcAAIlK/v///4aUahoHAAB9lGgaSwN1aC0oahwH
AABLAoaUaiQHAABLAoaUah4HAABLAoaUajQHAABLAoaUai4HAABLAoaUajAHAABLAoaUalYHAABL
AoaUavIHAABLAoaUaoIIAABLAoaUaqUHAABLAoaUaiwHAABLAoaUaioHAABLAoaUakIHAABLAoaU
akwHAABLAoaUak4HAABLAoaUajYHAABLAoaUajgIAABLAoaUalQHAABLAoaUaigHAABLAoaUajsI
AABLAoaUajIHAABLAoaUavsIAABLAoaUaj4HAABLAoaUakQHAABLAoaUakYHAABLAoaUakoHAABL
AoaUaj0IAABLAoaUakAHAABLAoaUaqoHAABLAoaUjBFDRDggVCBjZWxscyAoRDE0KZRLAoaUdJRo
ayhqWQcAAEsDhpRqWwcAAEsDhpRqXQcAAEsDhpRqXwcAAEsDhpRqYQcAAEsDhpRqYwcAAEsDhpRq
ZQcAAEsDhpRqZwcAAEsDhpRqaQcAAEsChpRqFgcAAEsBhpRqbAcAAEsBhpRqbgcAAEsBhpRqcAcA
AEsBhpRqcgcAAEsBhpRqdAcAAEsChpRqdgcAAEsBhpRqeAcAAEsBhpRqegcAAEsChpRqfAcAAEsB
hpRqfgcAAEsBhpRqgAcAAEsChpRqggcAAEsBhpRqhAcAAEsBhpRqhgcAAEsChpRqiAcAAEsChpRq
igcAAEsBhpR0lGiiao0HAABLAoaUhZR1YmgfKYGUfZQoaCJ9lChqEgcAAGoTBwAASv////+GlGoV
BwAAahYHAABLZYaUahgHAACJSv7///+GlGoaBwAAfZRoGksDdWgtKGowBwAASwKGlGoiBwAASwKG
lGocBwAASwKGlGoqBwAASwKGlGo0BwAASwKGlGooBwAASwKGlGoeBwAASwKGlGokBwAASwKGlGom
BwAASwKGlGouBwAASwKGlGpQBwAASwKGlGpCBwAASwKGlGo2BwAASwKGlGryBwAASwKGlGpUBwAA
SwKGlGqyBwAASwKGlGo8BwAASwKGlGpABwAASwKGlGogBwAASwKGlGpMBwAASwKGlGo+BwAASwKG
lGq0BwAASwKGlGo4BwAASwKGlGpKBwAASwKGlGpRCQAASwKGlGr7CAAASwKGlGo6BwAASwKGlGpS
BwAASwKGlGo4CAAASwKGlGpIBwAASwKGlHSUaGsoalkHAABLA4aUalsHAABLA4aUal0HAABLA4aU
al8HAABLA4aUamEHAABLA4aUamMHAABLA4aUamUHAABLA4aUamcHAABLA4aUamkHAABLAoaUahYH
AABLAYaUamwHAABLAYaUam4HAABLAYaUanAHAABLAYaUanIHAABLAYaUanQHAABLAoaUanYHAABL
AYaUangHAABLAYaUanoHAABLAoaUanwHAABLAYaUan4HAABLAYaUaoAHAABLAoaUaoIHAABLAYaU
aoQHAABLAYaUaoYHAABLAoaUaogHAABLAoaUaooHAABLAYaUdJRoomqNBwAASwKGlIWUdWJoHymB
lH2UKGgifZQoahIHAABqEwcAAEr/////hpRqFQcAAGoWBwAAS2WGlGoYBwAAiUr+////hpRqGgcA
AH2UaBpLA3VoLShqMAcAAEsChpRqJgcAAEsChpRqKgcAAEsChpRqHAcAAEsChpRqIgcAAEsChpRq
JAcAAEsChpRqQAcAAEsChpRqHgcAAEsChpRqLgcAAEsChpRq8gcAAEsChpRqOAcAAEsChpRqSAcA
AEsChpRqRgcAAEsChpRqOAgAAEsChpRqVAcAAEsChpRqVgcAAEsChpRqNgcAAEsChpRqNAcAAEsC
hpRqKAcAAEsChpRqMgcAAEsChpRqsgcAAEsChpRqPQgAAEsChpRqPgcAAEsChpRqIAcAAEsChpRq
UgcAAEsChpRqqgcAAEsChpRqUQkAAEsChpRqLAcAAEsChpRqPAcAAEsChpRqRAcAAEsChpR0lGhr
KGpZBwAASwOGlGpbBwAASwOGlGpdBwAASwOGlGpfBwAASwOGlGphBwAASwOGlGpjBwAASwOGlGpl
BwAASwOGlGpnBwAASwOGlGppBwAASwKGlGoWBwAASwGGlGpsBwAASwGGlGpuBwAASwGGlGpwBwAA
SwGGlGpyBwAASwGGlGp0BwAASwKGlGp2BwAASwGGlGp4BwAASwGGlGp6BwAASwKGlGp8BwAASwGG
lGp+BwAASwGGlGqABwAASwKGlGqCBwAASwGGlGqEBwAASwGGlGqGBwAASwKGlGqIBwAASwKGlGqK
BwAASwGGlHSUaKJqjQcAAEsChpSFlHViaB8pgZR9lChoIn2UKGoSBwAAahMHAABK/////4aUahUH
AABqFgcAAEtlhpRqGAcAAIlK/v///4aUahoHAAB9lGgaSwN1aC0oahwHAABLAoaUaiIHAABLAoaU
ah4HAABLAoaUaioHAABLAoaUaiwHAABLAoaUai4HAABLAoaUakAHAABLAoaUaiQHAABLAoaUaigH
AABLAoaUajIHAABLAoaUak4HAABLAoaUaiAHAABLAoaUakYHAABLAoaUakQHAABLAoaUajAHAABL
AoaUakIHAABLAoaUaiYHAABLAoaUakgHAABLAoaUakwHAABLAoaUaqUHAABLAoaUajYHAABLAoaU
arQHAABLAoaUajsIAABLAoaUagsJAABLAoaUajwHAABLAoaUajgHAABLAoaUalAHAABLAoaUaoII
AABLAoaUajQHAABLAoaUavIHAABLAoaUdJRoayhqWQcAAEsDhpRqWwcAAEsDhpRqXQcAAEsDhpRq
XwcAAEsDhpRqYQcAAEsDhpRqYwcAAEsDhpRqZQcAAEsDhpRqZwcAAEsDhpRqaQcAAEsChpRqFgcA
AEsBhpRqbAcAAEsBhpRqbgcAAEsBhpRqcAcAAEsBhpRqcgcAAEsBhpRqdAcAAEsChpRqdgcAAEsB
hpRqeAcAAEsBhpRqegcAAEsChpRqfAcAAEsBhpRqfgcAAEsBhpRqgAcAAEsChpRqggcAAEsBhpRq
hAcAAEsBhpRqhgcAAEsChpRqiAcAAEsChpRqigcAAEsBhpR0lGiiao0HAABLAoaUhZR1YmgfKYGU
fZQoaCJ9lChqEgcAAGoTBwAASv////+GlGoVBwAAahYHAABLZYaUahgHAACJSv7///+GlGoaBwAA
fZRoGksDdWgtKGocBwAASwKGlGoqBwAASwKGlGoeBwAASwKGlGosBwAASwKGlGoiBwAASwKGlGoo
BwAASwKGlGokBwAASwKGlGouBwAASwKGlGogBwAASwKGlGomBwAASwKGlGpEBwAASwKGlGo0BwAA
SwKGlGpIBwAASwKGlGpABwAASwKGlGoyBwAASwKGlGpCBwAASwKGlGowBwAASwKGlGo8BwAASwKG
lGpGBwAASwKGlGo2BwAASwKGlGryBwAASwKGlGo+BwAASwKGlGqCCAAASwKGlGqlBwAASwKGlGpS
BwAASwKGlGpQBwAASwKGlGpOBwAASwKGlGpWBwAASwKGlGqyBwAASwKGlGq0BwAASwKGlHSUaGso
alkHAABLA4aUalsHAABLA4aUal0HAABLA4aUal8HAABLA4aUamEHAABLA4aUamMHAABLA4aUamUH
AABLA4aUamcHAABLA4aUamkHAABLAoaUahYHAABLAYaUamwHAABLAYaUam4HAABLAYaUanAHAABL
AYaUanIHAABLAYaUanQHAABLAoaUanYHAABLAYaUangHAABLAYaUanoHAABLAoaUanwHAABLAYaU
an4HAABLAYaUaoAHAABLAoaUaoIHAABLAYaUaoQHAABLAYaUaoYHAABLAoaUaogHAABLAoaUaooH
AABLAYaUdJRoomqNBwAASwKGlIWUdWJoHymBlH2UKGgifZQoahIHAABqEwcAAEr/////hpRqFQcA
AGoWBwAAS2WGlGoYBwAAiUr+////hpRqGgcAAH2UaBpLA3VoLShqHAcAAEsChpRqHgcAAEsChpRq
KAcAAEsChpRqRAcAAEsChpRqRgcAAEsChpRqsgcAAEsChpRqNAcAAEsChpRqUAcAAEsChpRqQgcA
AEsChpRqtAcAAEsChpRqIgcAAEsChpRqIAcAAEsChpRqMgcAAEsChpRqPAcAAEsChpRqgggAAEsC
hpRqNgcAAEsChpRqLAcAAEsChpRqTAcAAEsChpRqLgcAAEsChpRqOAcAAEsChpRqVAcAAEsChpRq
+wgAAEsChpRq8gcAAEsChpRqPgcAAEsChpRqSAcAAEsChpRqJAcAAEsChpRqJgcAAEsChpRqkAkA
AEsChpRqUgcAAEsChpRq1gkAAEsChpR0lGhrKGpZBwAASwOGlGpbBwAASwOGlGpdBwAASwOGlGpf
BwAASwOGlGphBwAASwOGlGpjBwAASwOGlGplBwAASwOGlGpnBwAASwOGlGppBwAASwKGlGoWBwAA
SwGGlGpsBwAASwGGlGpuBwAASwGGlGpwBwAASwGGlGpyBwAASwGGlGp0BwAASwKGlGp2BwAASwGG
lGp4BwAASwGGlGp6BwAASwKGlGp8BwAASwGGlGp+BwAASwGGlGqABwAASwKGlGqCBwAASwGGlGqE
BwAASwGGlGqGBwAASwKGlGqIBwAASwKGlGqKBwAASwGGlHSUaKJqjQcAAEsChpSFlHViaB8pgZR9
lChoIn2UKGoSBwAAahMHAABK/////4aUahUHAABqFgcAAEtlhpRqGAcAAIlK/v///4aUahoHAAB9
lGgaSwN1aC0oahwHAABLAoaUah4HAABLAoaUaiIHAABLAoaUaiwHAABLAoaUaiYHAABLAoaUaiAH
AABLAoaUak4HAABLAoaUakQHAABLAoaUai4HAABLAoaUaiQHAABLAoaUaqUHAABLAoaUajsIAABL
AoaUajQHAABLAoaUaoIIAABLAoaUajYHAABLAoaUaioHAABLAoaUakwHAABLAoaUakIHAABLAoaU
avIHAABLAoaUalQHAABLAoaUajAHAABLAoaUalAHAABLAoaUaigHAABLAoaUakgHAABLAoaUatYJ
AABLAoaUalYHAABLAoaUakYHAABLAoaUajIHAABLAoaUakAHAABLAoaUagsJAABLAoaUdJRoayhq
WQcAAEsDhpRqWwcAAEsDhpRqXQcAAEsDhpRqXwcAAEsDhpRqYQcAAEsDhpRqYwcAAEsDhpRqZQcA
AEsDhpRqZwcAAEsDhpRqaQcAAEsChpRqFgcAAEsBhpRqbAcAAEsBhpRqbgcAAEsBhpRqcAcAAEsB
hpRqcgcAAEsBhpRqdAcAAEsChpRqdgcAAEsBhpRqeAcAAEsBhpRqegcAAEsChpRqfAcAAEsBhpRq
fgcAAEsBhpRqgAcAAEsChpRqggcAAEsBhpRqhAcAAEsBhpRqhgcAAEsChpRqiAcAAEsChpRqigcA
AEsBhpR0lGiiao0HAABLAoaUhZR1YmgfKYGUfZQoaCJ9lChqEgcAAGoTBwAASv////+GlGoVBwAA
ahYHAABLZYaUahgHAACJSv7///+GlGoaBwAAfZRoGksDdWgtKGocBwAASwKGlGoeBwAASwKGlGoo
BwAASwKGlGpGBwAASwKGlGqqBwAASwKGlGouBwAASwKGlGo0BwAASwKGlGpEBwAASwKGlGoyBwAA
SwKGlGo2BwAASwKGlGr7CAAASwKGlGpMBwAASwKGlGo4CAAASwKGlGoqBwAASwKGlGo4BwAASwKG
lGosBwAASwKGlGpQBwAASwKGlGpCBwAASwKGlGpIBwAASwKGlGomBwAASwKGlGqlBwAASwKGlGry
BwAASwKGlGqjCgAASwKGlGq0BwAASwKGlGo7CAAASwKGlGpKBwAASwKGlGowBwAASwKGlGokBwAA
SwKGlGpOBwAASwKGlGpUBwAASwKGlHSUaGsoalkHAABLA4aUalsHAABLA4aUal0HAABLA4aUal8H
AABLA4aUamEHAABLA4aUamMHAABLA4aUamUHAABLA4aUamcHAABLA4aUamkHAABLAoaUahYHAABL
AYaUamwHAABLAYaUam4HAABLAYaUanAHAABLAYaUanIHAABLAYaUanQHAABLAoaUanYHAABLAYaU
angHAABLAYaUanoHAABLAoaUanwHAABLAYaUan4HAABLAYaUaoAHAABLAoaUaoIHAABLAYaUaoQH
AABLAYaUaoYHAABLAoaUaogHAABLAoaUaooHAABLAYaUdJRoomqNBwAASwKGlIWUdWJoHymBlH2U
KGgifZQoahIHAABqEwcAAEr/////hpRqFQcAAGoWBwAAS2WGlGoYBwAAiUr+////hpRqGgcAAH2U
aBpLA3VoLShqLAcAAEsChpRqHAcAAEsChpRqIgcAAEsChpRqHgcAAEsChpRqKAcAAEsChpRqRAcA
AEsChpRqIAcAAEsChpRqNAcAAEsChpRqQgcAAEsChpRqNgcAAEsChpRqMgcAAEsChpRqLgcAAEsC
hpRqKgcAAEsChpRqRgcAAEsChpRqPAcAAEsChpRqJAcAAEsChpRq1gkAAEsChpRqSAcAAEsChpRq
pQcAAEsChpRqUAcAAEsChpRqgggAAEsChpRqOAcAAEsChpRq+wgAAEsChpRqQAcAAEsChpRqOwgA
AEsChpRqJgcAAEsChpRq8gcAAEsChpRqtAcAAEsChpRqMAcAAEsChpRqkAkAAEsChpR0lGhrKGpZ
BwAASwOGlGpbBwAASwOGlGpdBwAASwOGlGpfBwAASwOGlGphBwAASwOGlGpjBwAASwOGlGplBwAA
SwOGlGpnBwAASwOGlGppBwAASwKGlGoWBwAASwGGlGpsBwAASwGGlGpuBwAASwGGlGpwBwAASwGG
lGpyBwAASwGGlGp0BwAASwKGlGp2BwAASwGGlGp4BwAASwGGlGp6BwAASwKGlGp8BwAASwGGlGp+
BwAASwGGlGqABwAASwKGlGqCBwAASwGGlGqEBwAASwGGlGqGBwAASwKGlGqIBwAASwKGlGqKBwAA
SwGGlHSUaKJqjQcAAEsChpSFlHViaB8pgZR9lChoIn2UKGoSBwAAahMHAABK/////4aUahUHAABq
FgcAAEtlhpRqGAcAAIlK/v///4aUahoHAAB9lGgaSwN1aC0ojBpDRDExYisgTHk2Q2ludCBMeTZH
LSAoRDE0KZRLAoaUjAtDQ0wyMCAoRDE0KZRLAoaUjBhNeWVsb2lkIGNlbGxzIChGUykgKEQxNCmU
SwKGlIwPQ1hDTDEgKDEpIChEMTQplEsChpSMDFRHRi1iMSAoRDE0KZRLAoaUjA5JTC0xMnA0MCAo
RDE0KZRLAoaUjBFOZXV0cm9waGlscyAoRDE0KZRLAoaUjA1CIGNlbGxzIChEMTQplEsChpSMC0lM
LTE4IChEMTQplEsChpSMFkVvc2lub3BoaWxzIChGUykgKEQxNCmUSwKGlIwbQ0QxMWIrIEx5NkNf
Ry0gUEQtTDErIChEMTQplEsChpSMEUVvc2lub3BoaWxzIChEMTQplEsChpSMCkNDTDIgKEQxNCmU
SwKGlIwLSUwtMTAgKEQxNCmUSwKGlIwPQ0NMMTcgKDEpIChEMTQplEsChpSMEExldWtvY3l0ZXMg
KEQxNCmUSwKGlIwPQ0NMMjIgKDEpIChEMTQplEsChpSMC0NYQ0w1IChEMTQplEsChpSMCERDIChE
MTQplEsChpSMC0lMLTFiIChEMTQplEsChpSMC1RORi1hIChEMTQplEsChpSMD0RDIFBELUwxKyAo
RDE0KZRLAoaUjA9Nb25vY3l0ZXMgKEQxNCmUSwKGlIwUQ0QxMWIrIEx5NkNfRy0gKEQxNCmUSwKG
lIwLSUwtMjMgKEQxNCmUSwKGlIwLRy1DU0YgKEQxNCmUSwKGlIwWTHltcGhvY3l0ZXMgKEZTKSAo
RDE0KZRLAoaUjA9DQ0wxNyAoMikgKEQxNCmUSwKGlIwPQ0NMMjIgKDIpIChEMTQplEsChpSMDENY
Q0wxMyAoRDE0KZRLAoaUdJRoayiMB1NhbXBsZTqUSwOGlIwbU2FtcGxlOiBOaWwgbm9ybSBjZWxs
cyAoRDcplEsDhpSMDlNhbXBsZSBjaGVjayAylEsDhpSMDVNhbXBsZTogKEQxNCmUSwOGlIwcU2Ft
cGxlOiBOaWwgbm9ybSBjZWxscyAoRDE0KZRLA4aUjB5TYW1wbGUgTmlsIG5vcm1hbGlzZWQgTFAg
KEQxNCmUSwOGlIwYU2FtcGxlIFByaW5mbGFtIExQIChEMTQplEsDhpSMDlNhbXBsZSBjaGVjayAz
lEsDhpSMBGRhdGWUSwKGlIwKZXhwZXJpbWVudJRLAYaUjAl0ZWNobmlxdWWUSwGGlIwGdGlzc3Vl
lEsBhpSMA2RheZRLAYaUjARjYWdllEsBhpSMBnNhbXBsZZRLAoaUjAZ0dW1vdXKUSwGGlIwJdHJl
YXRtZW50lEsBhpSMBUJlYWRzlEsChpSMBlN0cmFpbpRLAYaUjAZHZW5kZXKUSwGGlIwLQWdlICh3
ZWVrcymUSwKGlIwOVHVtb3VyIChyaWdodCmUSwGGlIwJVHJlYXRtZW50lEsBhpSMD1NwbGVlbiAo
bWcpIEQxNZRLAoaUjAtCZWFkcyAoRDE0KZRLAoaUjAx0dW1vdXJfbW9kZWyUSwGGlHSUaKKMFVJp
Z2h0IFR1bW91ciAobWcpIEQxNZRLAoaUhZR1YmgfKYGUfZQoaCJ9lCiMD2NsYXNzX3NlbGVjdGlv
bpRqEwcAAEr/////hpSMDGZvbGRfZmVhdHVyZZRqMQ0AAEtlhpSMFWZvbGRfZmVhdHVyZV9zZWxl
Y3RlZJSJSv7///+GlIwLc2NvcmVfdGFibGWUfZRoGksDdWgtKGr2DAAASwKGlGoGDQAASwKGlGoQ
DQAASwKGlGriDAAASwKGlIwKSUwtNiAoRDE0KZRLAoaUauwMAABLAoaUauYMAABLAoaUagINAABL
AoaUag4NAABLAoaUagwNAABLAoaUahoNAABLAoaUau4MAABLAoaUaugMAABLAoaUjA9DWENMMSAo
MikgKEQxNCmUSwKGlGr6DAAASwKGlIwUTksgY2VsbHMgTHk2QysgKEQxNCmUSwKGlGr+DAAASwKG
lIwKQ0NMMyAoRDE0KZRLAoaUjAtDQ0wxMSAoRDE0KZRLAoaUagANAABLAoaUjA5OSyBjZWxscyAo
RDE0KZRLAoaUavwMAABLAoaUavgMAABLAoaUahgNAABLAoaUavQMAABLAoaUavIMAABLAoaUagoN
AABLAoaUjA5JTC0xMnA3MCAoRDE0KZRLAoaUahYNAABLAoaUahQNAABLAoaUdJRoayhqHw0AAEsD
hpRqIQ0AAEsDhpRqIw0AAEsDhpRqJQ0AAEsDhpRqJw0AAEsDhpRqKQ0AAEsDhpRqKw0AAEsDhpRq
LQ0AAEsDhpRqLw0AAEsChpRqMQ0AAEsBhpRqMw0AAEsBhpRqNQ0AAEsBhpRqNw0AAEsBhpRqOQ0A
AEsBhpRqOw0AAEsChpRqPQ0AAEsBhpRqPw0AAEsBhpRqQQ0AAEsChpRqQw0AAEsBhpRqRQ0AAEsB
hpRqRw0AAEsChpRqSQ0AAEsBhpRqSw0AAEsBhpRqTQ0AAEsChpRqTw0AAEsChpRqUQ0AAEsBhpR0
lGiialQNAABLAoaUhZR1YmgfKYGUfZQoaCJ9lChqWg0AAGoTBwAASv////+GlGpcDQAAajENAABL
ZYaUal4NAACJSv7///+GlGpgDQAAfZRoGksDdWgtKIwbQ0QxMWIrIEx5NkNfRy0gUEQtTDErIChE
MTQplEsChpSMCERDIChEMTQplEsChpSMFENEMTFiKyBMeTZDX0ctIChEMTQplEsChpSMGkNEMTFi
KyBMeTZDaW50IEx5NkctIChEMTQplEsChpSMCklMLTYgKEQxNCmUSwKGlIwOSUwtMTJwNDAgKEQx
NCmUSwKGlIwYTXllbG9pZCBjZWxscyAoRlMpIChEMTQplEsChpSMD0NDTDIyICgxKSAoRDE0KZRL
AoaUjA9Nb25vY3l0ZXMgKEQxNCmUSwKGlIwPREMgUEQtTDErIChEMTQplEsChpSMD0NDTDIyICgy
KSAoRDE0KZRLAoaUjBFOZXV0cm9waGlscyAoRDE0KZRLAoaUjA9DWENMMSAoMSkgKEQxNCmUSwKG
lIwPQ1hDTDEgKDIpIChEMTQplEsChpSMCkNDTDIgKEQxNCmUSwKGlIwUTksgY2VsbHMgTHk2Qysg
KEQxNCmUSwKGlIwPQ0NMMTcgKDEpIChEMTQplEsChpSMCkNDTDMgKEQxNCmUSwKGlIwLQ0NMMTEg
KEQxNCmUSwKGlIwQTGV1a29jeXRlcyAoRDE0KZRLAoaUjA5OSyBjZWxscyAoRDE0KZRLAoaUjAtJ
TC0xMCAoRDE0KZRLAoaUjBFFb3Npbm9waGlscyAoRDE0KZRLAoaUjA9DQ0wxNyAoMikgKEQxNCmU
SwKGlIwWRW9zaW5vcGhpbHMgKEZTKSAoRDE0KZRLAoaUjAtJTC0xOCAoRDE0KZRLAoaUjAtUTkYt
YSAoRDE0KZRLAoaUjA5JTC0xMnA3MCAoRDE0KZRLAoaUjBZMeW1waG9jeXRlcyAoRlMpIChEMTQp
lEsChpSMC0ctQ1NGIChEMTQplEsChpR0lGhrKIwHU2FtcGxlOpRLA4aUjBtTYW1wbGU6IE5pbCBu
b3JtIGNlbGxzIChENymUSwOGlIwOU2FtcGxlIGNoZWNrIDKUSwOGlIwNU2FtcGxlOiAoRDE0KZRL
A4aUjBxTYW1wbGU6IE5pbCBub3JtIGNlbGxzIChEMTQplEsDhpSMHlNhbXBsZSBOaWwgbm9ybWFs
aXNlZCBMUCAoRDE0KZRLA4aUjBhTYW1wbGUgUHJpbmZsYW0gTFAgKEQxNCmUSwOGlIwOU2FtcGxl
IGNoZWNrIDOUSwOGlIwEZGF0ZZRLAoaUjApleHBlcmltZW50lEsBhpSMCXRlY2huaXF1ZZRLAYaU
jAZ0aXNzdWWUSwGGlIwDZGF5lEsBhpSMBGNhZ2WUSwGGlIwGc2FtcGxllEsChpSMBnR1bW91cpRL
AYaUjAl0cmVhdG1lbnSUSwGGlIwFQmVhZHOUSwKGlIwGU3RyYWlulEsBhpSMBkdlbmRlcpRLAYaU
jAtBZ2UgKHdlZWtzKZRLAoaUjA5UdW1vdXIgKHJpZ2h0KZRLAYaUjAlUcmVhdG1lbnSUSwGGlIwP
U3BsZWVuIChtZykgRDE1lEsChpSMC0JlYWRzIChEMTQplEsChpR0lGiijBVSaWdodCBUdW1vdXIg
KG1nKSBEMTWUSwKGlIWUdWJoHymBlH2UKGgifZQojA9jbGFzc19zZWxlY3Rpb26UahMHAABK////
/4aUjAxmb2xkX2ZlYXR1cmWUavsNAABLZYaUjBVmb2xkX2ZlYXR1cmVfc2VsZWN0ZWSUiUr+////
hpSMC3Njb3JlX3RhYmxllH2UaBpLA3VoLSiMGkNEMTFiKyBMeTZDaW50IEx5NkctIChEMTQplEsC
hpSMC0NDTDIwIChEMTQplEsChpSMGE15ZWxvaWQgY2VsbHMgKEZTKSAoRDE0KZRLAoaUjA9DWENM
MSAoMSkgKEQxNCmUSwKGlIwMVEdGLWIxIChEMTQplEsChpSMDklMLTEycDQwIChEMTQplEsChpSM
EU5ldXRyb3BoaWxzIChEMTQplEsChpSMDUIgY2VsbHMgKEQxNCmUSwKGlIwLSUwtMTggKEQxNCmU
SwKGlIwWRW9zaW5vcGhpbHMgKEZTKSAoRDE0KZRLAoaUjBtDRDExYisgTHk2Q19HLSBQRC1MMSsg
KEQxNCmUSwKGlIwRRW9zaW5vcGhpbHMgKEQxNCmUSwKGlIwKQ0NMMiAoRDE0KZRLAoaUjAtJTC0x
MCAoRDE0KZRLAoaUjA9DQ0wxNyAoMSkgKEQxNCmUSwKGlIwQTGV1a29jeXRlcyAoRDE0KZRLAoaU
jA9DQ0wyMiAoMSkgKEQxNCmUSwKGlIwLQ1hDTDUgKEQxNCmUSwKGlIwIREMgKEQxNCmUSwKGlIwL
SUwtMWIgKEQxNCmUSwKGlIwLVE5GLWEgKEQxNCmUSwKGlIwPREMgUEQtTDErIChEMTQplEsChpSM
D01vbm9jeXRlcyAoRDE0KZRLAoaUjBRDRDExYisgTHk2Q19HLSAoRDE0KZRLAoaUjAtJTC0yMyAo
RDE0KZRLAoaUjAtHLUNTRiAoRDE0KZRLAoaUjBZMeW1waG9jeXRlcyAoRlMpIChEMTQplEsChpSM
D0NDTDE3ICgyKSAoRDE0KZRLAoaUjA9DQ0wyMiAoMikgKEQxNCmUSwKGlIwMQ1hDTDEzIChEMTQp
lEsChpR0lGhrKIwHU2FtcGxlOpRLA4aUjBtTYW1wbGU6IE5pbCBub3JtIGNlbGxzIChENymUSwOG
lIwOU2FtcGxlIGNoZWNrIDKUSwOGlIwNU2FtcGxlOiAoRDE0KZRLA4aUjBxTYW1wbGU6IE5pbCBu
b3JtIGNlbGxzIChEMTQplEsDhpSMHlNhbXBsZSBOaWwgbm9ybWFsaXNlZCBMUCAoRDE0KZRLA4aU
jBhTYW1wbGUgUHJpbmZsYW0gTFAgKEQxNCmUSwOGlIwOU2FtcGxlIGNoZWNrIDOUSwOGlIwEZGF0
ZZRLAoaUjApleHBlcmltZW50lEsBhpSMCXRlY2huaXF1ZZRLAYaUjAZ0aXNzdWWUSwGGlIwDZGF5
lEsBhpSMBGNhZ2WUSwGGlIwGc2FtcGxllEsChpSMBnR1bW91cpRLAYaUjAl0cmVhdG1lbnSUSwGG
lIwFQmVhZHOUSwKGlIwGU3RyYWlulEsBhpSMBkdlbmRlcpRLAYaUjAtBZ2UgKHdlZWtzKZRLAoaU
jA5UdW1vdXIgKHJpZ2h0KZRLAYaUjAlUcmVhdG1lbnSUSwGGlIwPU3BsZWVuIChtZykgRDE1lEsC
hpSMC0JlYWRzIChEMTQplEsChpR0lGiijBVSaWdodCBUdW1vdXIgKG1nKSBEMTWUSwKGlIWUdWJo
HymBlH2UKGgifZQojA9jbGFzc19zZWxlY3Rpb26UahMHAABK/////4aUjAxmb2xkX2ZlYXR1cmWU
jApleHBlcmltZW50lEtlhpSMFWZvbGRfZmVhdHVyZV9zZWxlY3RlZJSJSv7///+GlIwLc2NvcmVf
dGFibGWUfZRoGksDdWgtKIwKRy1DU0YgKEQ3KZRLAoaUjAtDWENMMTMgKEQ3KZRLAoaUjA5DQ0wx
NyAoMSkgKEQ3KZRLAoaUjAlJTC02IChENymUSwKGlIwKSUwtMWIgKEQ3KZRLAoaUjBdNeWVsb2lk
IGNlbGxzIChGUykgKEQ3KZRLAoaUjAlDQ0wzIChENymUSwKGlIwOQ1hDTDEgKDIpIChENymUSwKG
lIwOQ0NMMjIgKDEpIChENymUSwKGlIwQTmV1dHJvcGhpbHMgKEQ3KZRLAoaUjBpDRDExYisgTHk2
Q19HLSBQRC1MMSsgKEQ3KZRLAoaUjApDWENMOSAoRDcplEsChpSMC0NYQ0wxMCAoRDcplEsChpSM
CkNYQ0w1IChENymUSwKGlIwKQ0NMMTEgKEQ3KZRLAoaUjAlDQ0w1IChENymUSwKGlIwKSUwtMTAg
KEQ3KZRLAoaUjApDQ0wyMCAoRDcplEsChpSMEENENCBUIGNlbGxzIChENymUSwKGlIwTQ0QxMWIr
IEx5NkNfRy0gKEQ3KZRLAoaUjA1JTC0xMnA3MCAoRDcplEsChpSMCklMLTIzIChENymUSwKGlIwL
VEdGLWIxIChENymUSwKGlIwJQ0NMMiAoRDcplEsChpSMDUlMLTEycDQwIChENymUSwKGlIwTTksg
Y2VsbHMgTHk2QysgKEQ3KZRLAoaUjA9NYWNyb3BoYWdlIChENymUSwKGlIwJQ0NMNCAoRDcplEsC
hpSMEEVvc2lub3BoaWxzIChENymUSwKGlIwOQ0NMMjIgKDIpIChENymUSwKGlHSUaGsojAdTYW1w
bGU6lEsDhpSMCmV4cGVyaW1lbnSUSwGGlIwbU2FtcGxlOiBOaWwgbm9ybSBjZWxscyAoRDcplEsD
hpSMHVNhbXBsZSBOaWwgbm9ybWFsaXNlZCBMUCAoRDcplEsDhpSMA2RheZRLAYaUjBdTYW1wbGUg
UHJpbmZsYW0gTFAgKEQ3KZRLA4aUjAxTYW1wbGUgY2hlY2uUSwOGlIwZU2FtcGxlIG1ldGEgZGF0
YSBhbmQgbWFzc5RLA4aUjA5TYW1wbGUgY2hlY2sgMpRLA4aUjA5UdW1vdXIgKHJpZ2h0KZRLAYaU
jARjYWdllEsBhpSMBGRhdGWUSwKGlIwGc2FtcGxllEsChpSMBnR1bW91cpRLAYaUjAZ0aXNzdWWU
SwGGlIwJdGVjaG5pcXVllEsBhpSMCVRyZWF0bWVudJRLAYaUjAZTdHJhaW6USwGGlIwGR2VuZGVy
lEsBhpSMC0FnZSAod2Vla3MplEsChpSMFFJpZ2h0X3R1bW91cl8obWcpIEQ4lEsChpSMD1NwbGVl
biAobWcpIEQxNZRLAoaUjA5TcGxlZW4gKG1nKSBEOJRLAoaUjAl0cmVhdG1lbnSUSwGGlIwFQmVh
ZHOUSwKGlIwKQmVhZHMgKEQ3KZRLAoaUjAx0dW1vdXJfbW9kZWyUSwGGlHSUaKKMFVJpZ2h0IFR1
bW91ciAobWcpIEQxNZRLAoaUhZR1YmgfKYGUfZQoaCJ9lCiMD2NsYXNzX3NlbGVjdGlvbpRqEwcA
AEr/////hpSMDGZvbGRfZmVhdHVyZZRq6A4AAEtlhpSMFWZvbGRfZmVhdHVyZV9zZWxlY3RlZJSJ
Sv7///+GlIwLc2NvcmVfdGFibGWUfZRoGksDdWgtKGq3DgAASwKGlGrXDgAASwKGlGq7DgAASwKG
lGrBDgAASwKGlGqpDgAASwKGlGqzDgAASwKGlGrhDgAASwKGlIwNTksgY2VsbHMgKEQ3KZRLAoaU
aqsOAABLAoaUatkOAABLAoaUjA5DQ0wxNyAoMikgKEQ3KZRLAoaUjA5DWENMMSAoMSkgKEQ3KZRL
AoaUas0OAABLAoaUaskOAABLAoaUarEOAABLAoaUjBVMeW1waG9jeXRlcyAoRlMpIChENymUSwKG
lGrbDgAASwKGlIwVRW9zaW5vcGhpbHMgKEZTKSAoRDcplEsChpRqzw4AAEsChpSMD0xldWtvY3l0
ZXMgKEQ3KZRLAoaUjA5Nb25vY3l0ZXMgKEQ3KZRLAoaUjBBDRDggVCBjZWxscyAoRDcplEsChpRq
uQ4AAEsChpRqrw4AAEsChpRqvw4AAEsChpSMB0RDIChENymUSwKGlIwZQ0QxMWIrIEx5NkNpbnQg
THk2Ry0gKEQ3KZRLAoaUarUOAABLAoaUasMOAABLAoaUar0OAABLAoaUdJRoayhq5g4AAEsDhpRq
6A4AAEsBhpRq6g4AAEsDhpRq7A4AAEsDhpRq7g4AAEsBhpRq8A4AAEsDhpRq8g4AAEsDhpRq9A4A
AEsDhpRq9g4AAEsDhpRq+A4AAEsBhpRq+g4AAEsBhpRq/A4AAEsChpRq/g4AAEsChpRqAA8AAEsB
hpRqAg8AAEsBhpRqBA8AAEsBhpRqBg8AAEsBhpRqCA8AAEsBhpRqCg8AAEsBhpRqDA8AAEsChpRq
Dg8AAEsChpRqEA8AAEsChpRqEg8AAEsChpRqFA8AAEsBhpRqFg8AAEsChpRqGA8AAEsChpRqGg8A
AEsBhpR0lGiiah0PAABLAoaUhZR1YmgfKYGUfZQoaCJ9lChqIw8AAGoTBwAASv////+GlGolDwAA
augOAABLZYaUaicPAACJSv7///+GlGopDwAAfZRoGksDdWgtKGq7DgAASwKGlGrBDgAASwKGlGqz
DgAASwKGlGq3DgAASwKGlGrXDgAASwKGlGpFDwAASwKGlGqpDgAASwKGlGqrDgAASwKGlGo4DwAA
SwKGlGrPDgAASwKGlGq1DgAASwKGlGqvDgAASwKGlGqxDgAASwKGlGrjDgAASwKGlGrhDgAASwKG
lGqtDgAASwKGlGrNDgAASwKGlGpDDwAASwKGlGoyDwAASwKGlGq9DgAASwKGlGrZDgAASwKGlGpO
DwAASwKGlGrbDgAASwKGlGo2DwAASwKGlGrDDgAASwKGlIwKVE5GLWEgKEQ3KZRLAoaUarkOAABL
AoaUaskOAABLAoaUakAPAABLAoaUar8OAABLAoaUdJRoayhq5g4AAEsDhpRq6A4AAEsBhpRq6g4A
AEsDhpRq7A4AAEsDhpRq7g4AAEsBhpRq8A4AAEsDhpRq8g4AAEsDhpRq9A4AAEsDhpRq9g4AAEsD
hpRq+A4AAEsBhpRq+g4AAEsBhpRq/A4AAEsChpRq/g4AAEsChpRqAA8AAEsBhpRqAg8AAEsBhpRq
BA8AAEsBhpRqBg8AAEsBhpRqCA8AAEsBhpRqCg8AAEsBhpRqDA8AAEsChpRqDg8AAEsChpRqEA8A
AEsChpRqEg8AAEsChpRqFA8AAEsBhpRqFg8AAEsChpRqGA8AAEsChpRqGg8AAEsBhpR0lGiiah0P
AABLAoaUhZR1YmgfKYGUfZQoaCJ9lChqIw8AAGoTBwAASv////+GlGolDwAAaugOAABLZYaUaicP
AACJSv7///+GlGopDwAAfZRoGksDdWgtKGq7DgAASwKGlGrBDgAASwKGlGqzDgAASwKGlGq3DgAA
SwKGlGrXDgAASwKGlGpFDwAASwKGlGqpDgAASwKGlGqrDgAASwKGlGo4DwAASwKGlGrPDgAASwKG
lHSUaGsoauYOAABLA4aUaugOAABLAYaUauoOAABLA4aUauwOAABLA4aUau4OAABLAYaUavAOAABL
A4aUavIOAABLA4aUavQOAABLA4aUavYOAABLA4aUavgOAABLAYaUavoOAABLAYaUavwOAABLAoaU
av4OAABLAoaUagAPAABLAYaUagIPAABLAYaUagQPAABLAYaUagYPAABLAYaUaggPAABLAYaUagoP
AABLAYaUagwPAABLAoaUag4PAABLAoaUahAPAABLAoaUahIPAABLAoaUahQPAABLAYaUahYPAABL
AoaUahgPAABLAoaUahoPAABLAYaUdJRoomodDwAASwKGlIWUdWJoHymBlH2UKGgifZQojA9jbGFz
c19zZWxlY3Rpb26UjBYoQXZlcmFnZSBvdmVyIGNsYXNzZXMplEr/////hpSMDGZvbGRfZmVhdHVy
ZZSMCmV4cGVyaW1lbnSUS2WGlIwVZm9sZF9mZWF0dXJlX3NlbGVjdGVklIlK/v///4aUjAtzY29y
ZV90YWJsZZR9lGgaSwN1aC0ojApHLUNTRiAoRDcplEsChpSMEE5ldXRyb3BoaWxzIChENymUSwKG
lIwXTXllbG9pZCBjZWxscyAoRlMpIChENymUSwKGlIwTQ0QxMWIrIEx5NkNfRy0gKEQ3KZRLAoaU
jA9MZXVrb2N5dGVzIChENymUSwKGlIwOTW9ub2N5dGVzIChENymUSwKGlIwaQ0QxMWIrIEx5NkNf
Ry0gUEQtTDErIChENymUSwKGlIwOQ1hDTDEgKDEpIChENymUSwKGlIwJSUwtNiAoRDcplEsChpSM
DkNYQ0wxICgyKSAoRDcplEsChpSMDkNDTDE3ICgxKSAoRDcplEsChpSMClRORi1hIChENymUSwKG
lIwLQ1hDTDEzIChENymUSwKGlIwOREMgUEQtTDErIChENymUSwKGlIwHREMgKEQ3KZRLAoaUjA1J
TC0xMnA0MCAoRDcplEsChpSMCkNYQ0w5IChENymUSwKGlIwQQ0Q0IFQgY2VsbHMgKEQ3KZRLAoaU
jA5DQ0wyMiAoMSkgKEQ3KZRLAoaUjApDWENMNSAoRDcplEsChpSMCklMLTIzIChENymUSwKGlIwW
Q0Q4IFQgY2VsbHMgTHk2QysgKEQ3KZRLAoaUjAtDWENMMTAgKEQ3KZRLAoaUjBlDRDExYisgTHk2
Q2ludCBMeTZHLSAoRDcplEsChpSMEENEOCBUIGNlbGxzIChENymUSwKGlIwQRW9zaW5vcGhpbHMg
KEQ3KZRLAoaUjApDQ0wxMSAoRDcplEsChpSMC1RHRi1iMSAoRDcplEsChpSMCklMLTE4IChENymU
SwKGlIwMQiBjZWxscyAoRDcplEsChpR0lGhrKIwHU2FtcGxlOpRLA4aUau4PAABLAYaUjBtTYW1w
bGU6IE5pbCBub3JtIGNlbGxzIChENymUSwOGlIwdU2FtcGxlIE5pbCBub3JtYWxpc2VkIExQIChE
NymUSwOGlIwDZGF5lEsBhpSMF1NhbXBsZSBQcmluZmxhbSBMUCAoRDcplEsDhpSMDFNhbXBsZSBj
aGVja5RLA4aUjBlTYW1wbGUgbWV0YSBkYXRhIGFuZCBtYXNzlEsDhpSMDlNhbXBsZSBjaGVjayAy
lEsDhpSMDlR1bW91ciAocmlnaHQplEsBhpSMBGNhZ2WUSwGGlIwEZGF0ZZRLAoaUjAZzYW1wbGWU
SwKGlIwGdHVtb3VylEsBhpSMBnRpc3N1ZZRLAYaUjAl0ZWNobmlxdWWUSwGGlIwJVHJlYXRtZW50
lEsBhpSMBlN0cmFpbpRLAYaUjAZHZW5kZXKUSwGGlIwLQWdlICh3ZWVrcymUSwKGlIwUUmlnaHRf
dHVtb3VyXyhtZykgRDiUSwKGlIwPU3BsZWVuIChtZykgRDE1lEsChpSMDlNwbGVlbiAobWcpIEQ4
lEsChpSMCXRyZWF0bWVudJRLAYaUjAVCZWFkc5RLAoaUjApCZWFkcyAoRDcplEsChpSMFVJpZ2h0
IFR1bW91ciAobWcpIEQxNZRLAoaUdJRooowMdHVtb3VyX21vZGVslEsBhpSFlHViZXUu
</properties>
		<properties node_id="14" format="literal">{'auto_apply': True, 'class_weight': False, 'controlAreaVisible': True, 'index_output': 0, 'learner_name': 'RF top 30 features', 'max_depth': 3, 'max_features': 4, 'min_samples_split': 5, 'n_estimators': 500, 'savedWidgetGeometry': b'\x01\xd9\xd0\xcb\x00\x03\x00\x00\x00\x00\x01\x90\x00\x00\x01\x0c\x00\x00\x03+\x00\x00\x02\xa8\x00\x00\x01\x90\x00\x00\x01"\x00\x00\x03+\x00\x00\x02\xa8\x00\x00\x00\x00\x00\x00\x00\x00\x05\xa0\x00\x00\x01\x90\x00\x00\x01"\x00\x00\x03+\x00\x00\x02\xa8', 'use_max_depth': True, 'use_max_features': True, 'use_min_samples_split': True, 'use_random_state': False, '__version__': 1}</properties>
		<properties node_id="15" format="pickle">gASVoisAAAAAAAB9lCiMCmF1dG9fYXBwbHmUiIwSY29udHJvbEFyZWFWaXNpYmxllIiME3NhdmVk
V2lkZ2V0R2VvbWV0cnmUQ0IB2dDLAAMAAAAAAssAAACxAAAFSgAAAqYAAALLAAAAxwAABUoAAAKm
AAAAAAAAAAAFoAAAAssAAADHAAAFSgAAAqaUjBBzZWxlY3RlZF9tZXRob2RzlI+UKIwHUmVsaWVm
RpSMFkluZm9ybWF0aW9uIEdhaW4gUmF0aW+UjATPh8KylIwIUlJlbGllZkaUjAVBTk9WQZSMFVVu
aXZhcmlhdGUgUmVncmVzc2lvbpSMBEZDQkaUjA1HaW5pIERlY3JlYXNllIwQSW5mb3JtYXRpb24g
R2FpbpSQjAdzb3J0aW5nlEsCjANzaXCUjA5fdW5waWNrbGVfZW51bZSTlIwMUHlRdDUuUXRDb3Jl
lIwJU29ydE9yZGVylEsBh5RSlIaUjAtfX3ZlcnNpb25fX5RLA4wQY29udGV4dF9zZXR0aW5nc5Rd
lCiMFW9yYW5nZXdpZGdldC5zZXR0aW5nc5SMB0NvbnRleHSUk5QpgZR9lCiMBnZhbHVlc5R9lCiM
CW5TZWxlY3RlZJRLBUr+////hpSMDnNlbGVjdGVkX2F0dHJzlF2UKIwJQ0NMMiAoRDcplEtmhpSM
DkNDTDE3ICgyKSAoRDcplEtmhpSMC0NYQ0wxMCAoRDcplEtmhpSMDkNDTDIyICgyKSAoRDcplEtm
hpSMEEVvc2lub3BoaWxzIChENymUS2aGlGVK/f///4aUjA9zZWxlY3Rpb25NZXRob2SUSwNK/v//
/4aUaBlLA3WMCmF0dHJpYnV0ZXOUfZQojA5Nb25vY3l0ZXMgKEQ3KZRLAowKRy1DU0YgKEQ3KZRL
AowQTmV1dHJvcGhpbHMgKEQ3KZRLAowTQ0QxMWIrIEx5NkNfRy0gKEQ3KZRLAowOQ1hDTDEgKDEp
IChENymUSwKMCUlMLTYgKEQ3KZRLAowPTGV1a29jeXRlcyAoRDcplEsCjBVFb3Npbm9waGlscyAo
RlMpIChENymUSwKMFUx5bXBob2N5dGVzIChGUykgKEQ3KZRLAowXTXllbG9pZCBjZWxscyAoRlMp
IChENymUSwKMDEIgY2VsbHMgKEQ3KZRLAowQQ0Q0IFQgY2VsbHMgKEQ3KZRLAowQVHJlZ3MgUEQt
MSsgKEQ3KZRLAowQQ0Q4IFQgY2VsbHMgKEQ3KZRLAowWQ0Q4IFQgY2VsbHMgTHk2QysgKEQ3KZRL
AowNTksgY2VsbHMgKEQ3KZRLAowTTksgY2VsbHMgTHk2QysgKEQ3KZRLAowQRW9zaW5vcGhpbHMg
KEQ3KZRLAowPTWFjcm9waGFnZSAoRDcplEsCjAdEQyAoRDcplEsCjA5EQyBQRC1MMSsgKEQ3KZRL
AowaQ0QxMWIrIEx5NkNfRy0gUEQtTDErIChENymUSwKMGUNEMTFiKyBMeTZDaW50IEx5NkctIChE
NymUSwKMC1RHRi1iMSAoRDcplEsCjApJTC0xOCAoRDcplEsCjApJTC0yMyAoRDcplEsCjA5DQ0wy
MiAoMSkgKEQ3KZRLAowKSUwtMTAgKEQ3KZRLAowNSUwtMTJwNzAgKEQ3KZRLAowKVE5GLWEgKEQ3
KZRLAowOQ0NMMTcgKDEpIChENymUSwKMDUlMLTEycDQwIChENymUSwKMCklMLTFiIChENymUSwKM
CUNDTDUgKEQ3KZRLAowKQ0NMMjAgKEQ3KZRLAowKQ0NMMTEgKEQ3KZRLAowOQ0NMMTcgKDIpIChE
NymUSwKMDkNYQ0wxICgyKSAoRDcplEsCjAlDQ0wyIChENymUSwKMCkNYQ0w5IChENymUSwKMC0NY
Q0wxMCAoRDcplEsCjAlDQ0wzIChENymUSwKMCUNDTDQgKEQ3KZRLAowLQ1hDTDEzIChENymUSwKM
CkNYQ0w1IChENymUSwKMDkNDTDIyICgyKSAoRDcplEsCjBVSaWdodCBUdW1vdXIgKG1nKSBEMTWU
SwJ1jAVtZXRhc5R9lCiMB1NhbXBsZTqUSwOMCmV4cGVyaW1lbnSUSwGMG1NhbXBsZTogTmlsIG5v
cm0gY2VsbHMgKEQ3KZRLA4wdU2FtcGxlIE5pbCBub3JtYWxpc2VkIExQIChENymUSwOMA2RheZRL
AYwXU2FtcGxlIFByaW5mbGFtIExQIChENymUSwOMDFNhbXBsZSBjaGVja5RLA4wZU2FtcGxlIG1l
dGEgZGF0YSBhbmQgbWFzc5RLA4wOU2FtcGxlIGNoZWNrIDKUSwOMDlR1bW91ciAocmlnaHQplEsB
jARjYWdllEsBjARkYXRllEsCjAZzYW1wbGWUSwKMBnR1bW91cpRLAYwGdGlzc3VllEsBjAl0ZWNo
bmlxdWWUSwGMCVRyZWF0bWVudJRLAYwGU3RyYWlulEsBjAZHZW5kZXKUSwGMC0FnZSAod2Vla3Mp
lEsCjBRSaWdodF90dW1vdXJfKG1nKSBEOJRLAowPU3BsZWVuIChtZykgRDE1lEsCjA5TcGxlZW4g
KG1nKSBEOJRLAowJdHJlYXRtZW50lEsBjAVCZWFkc5RLAowKQmVhZHMgKEQ3KZRLAowMdHVtb3Vy
X21vZGVslEsBdXViaB4pgZR9lChoIX2UKIwJblNlbGVjdGVklEsFSv7///+GlIwOc2VsZWN0ZWRf
YXR0cnOUXZQojBhNeWVsb2lkIGNlbGxzIChGUykgKEQxNCmUS2aGlIwKQ0NMMiAoRDE0KZRLZoaU
jBFOZXV0cm9waGlscyAoRDE0KZRLZoaUjA9Nb25vY3l0ZXMgKEQxNCmUS2aGlIwaQ0QxMWIrIEx5
NkNpbnQgTHk2Ry0gKEQxNCmUS2aGlGVK/f///4aUjA9zZWxlY3Rpb25NZXRob2SUSwNK/v///4aU
aBlLA3VoNH2UKIwQTGV1a29jeXRlcyAoRDE0KZRLAowWRW9zaW5vcGhpbHMgKEZTKSAoRDE0KZRL
AowWTHltcGhvY3l0ZXMgKEZTKSAoRDE0KZRLAowYTXllbG9pZCBjZWxscyAoRlMpIChEMTQplEsC
jA1CIGNlbGxzIChEMTQplEsCjBFDRDQgVCBjZWxscyAoRDE0KZRLAowRVHJlZ3MgUEQtMSsgKEQx
NCmUSwKMEUNEOCBUIGNlbGxzIChEMTQplEsCjBdDRDggVCBjZWxscyBMeTZDKyAoRDE0KZRLAowO
TksgY2VsbHMgKEQxNCmUSwKMFE5LIGNlbGxzIEx5NkMrIChEMTQplEsCjBFFb3Npbm9waGlscyAo
RDE0KZRLAowQTWFjcm9waGFnZSAoRDE0KZRLAowIREMgKEQxNCmUSwKMD0RDIFBELUwxKyAoRDE0
KZRLAowUQ0QxMWIrIEx5NkNfRy0gKEQxNCmUSwKMG0NEMTFiKyBMeTZDX0ctIFBELUwxKyAoRDE0
KZRLAowaQ0QxMWIrIEx5NkNpbnQgTHk2Ry0gKEQxNCmUSwKMD01vbm9jeXRlcyAoRDE0KZRLAowR
TmV1dHJvcGhpbHMgKEQxNCmUSwKMD0NYQ0wxICgxKSAoRDE0KZRLAowMVEdGLWIxIChEMTQplEsC
jAtJTC0xOCAoRDE0KZRLAowLSUwtMjMgKEQxNCmUSwKMD0NDTDIyICgxKSAoRDE0KZRLAowLSUwt
MTAgKEQxNCmUSwKMDklMLTEycDcwIChEMTQplEsCjApJTC02IChEMTQplEsCjAtUTkYtYSAoRDE0
KZRLAowLRy1DU0YgKEQxNCmUSwKMD0NDTDE3ICgxKSAoRDE0KZRLAowOSUwtMTJwNDAgKEQxNCmU
SwKMC0lMLTFiIChEMTQplEsCjApDQ0w1IChEMTQplEsCjAtDQ0wyMCAoRDE0KZRLAowLQ0NMMTEg
KEQxNCmUSwKMD0NDTDE3ICgyKSAoRDE0KZRLAowPQ1hDTDEgKDIpIChEMTQplEsCjApDQ0wyIChE
MTQplEsCjAtDWENMOSAoRDE0KZRLAowMQ1hDTDEwIChEMTQplEsCjApDQ0wzIChEMTQplEsCjApD
Q0w0IChEMTQplEsCjAxDWENMMTMgKEQxNCmUSwKMC0NYQ0w1IChEMTQplEsCjA9DQ0wyMiAoMikg
KEQxNCmUSwKMFVJpZ2h0IFR1bW91ciAobWcpIEQxNZRLAnVoZX2UKIwHU2FtcGxlOpRLA4wbU2Ft
cGxlOiBOaWwgbm9ybSBjZWxscyAoRDcplEsDjA5TYW1wbGUgY2hlY2sgMpRLA4wNU2FtcGxlOiAo
RDE0KZRLA4wcU2FtcGxlOiBOaWwgbm9ybSBjZWxscyAoRDE0KZRLA4weU2FtcGxlIE5pbCBub3Jt
YWxpc2VkIExQIChEMTQplEsDjBhTYW1wbGUgUHJpbmZsYW0gTFAgKEQxNCmUSwOMDlNhbXBsZSBj
aGVjayAzlEsDjARkYXRllEsCjApleHBlcmltZW50lEsBjAl0ZWNobmlxdWWUSwGMBnRpc3N1ZZRL
AYwDZGF5lEsBjARjYWdllEsBjAZzYW1wbGWUSwKMBnR1bW91cpRLAYwJdHJlYXRtZW50lEsBjAVC
ZWFkc5RLAowGU3RyYWlulEsBjAZHZW5kZXKUSwGMC0FnZSAod2Vla3MplEsCjA5UdW1vdXIgKHJp
Z2h0KZRLAYwJVHJlYXRtZW50lEsBjA9TcGxlZW4gKG1nKSBEMTWUSwKMC0JlYWRzIChEMTQplEsC
jAx0dW1vdXJfbW9kZWyUSwF1dWJoHimBlH2UKGghfZQojAluU2VsZWN0ZWSUSwVK/v///4aUjA5z
ZWxlY3RlZF9hdHRyc5RdlChop0tmhpRopEtmhpRopktmhpRoqEtmhpRosktmhpRlSv3///+GlIwP
c2VsZWN0aW9uTWV0aG9klEsDSv7///+GlGgZSwN1aDR9lCiMEExldWtvY3l0ZXMgKEQxNCmUSwKM
FkVvc2lub3BoaWxzIChGUykgKEQxNCmUSwKMFkx5bXBob2N5dGVzIChGUykgKEQxNCmUSwKMGE15
ZWxvaWQgY2VsbHMgKEZTKSAoRDE0KZRLAowNQiBjZWxscyAoRDE0KZRLAowRQ0Q0IFQgY2VsbHMg
KEQxNCmUSwKMEVRyZWdzIFBELTErIChEMTQplEsCjBFDRDggVCBjZWxscyAoRDE0KZRLAowXQ0Q4
IFQgY2VsbHMgTHk2QysgKEQxNCmUSwKMDk5LIGNlbGxzIChEMTQplEsCjBROSyBjZWxscyBMeTZD
KyAoRDE0KZRLAowRRW9zaW5vcGhpbHMgKEQxNCmUSwKMEE1hY3JvcGhhZ2UgKEQxNCmUSwKMCERD
IChEMTQplEsCjA9EQyBQRC1MMSsgKEQxNCmUSwKMFENEMTFiKyBMeTZDX0ctIChEMTQplEsCjBtD
RDExYisgTHk2Q19HLSBQRC1MMSsgKEQxNCmUSwKMGkNEMTFiKyBMeTZDaW50IEx5NkctIChEMTQp
lEsCjA9Nb25vY3l0ZXMgKEQxNCmUSwKMEU5ldXRyb3BoaWxzIChEMTQplEsCjA9DWENMMSAoMSkg
KEQxNCmUSwKMDFRHRi1iMSAoRDE0KZRLAowLSUwtMTggKEQxNCmUSwKMC0lMLTIzIChEMTQplEsC
jA9DQ0wyMiAoMSkgKEQxNCmUSwKMC0lMLTEwIChEMTQplEsCjA5JTC0xMnA3MCAoRDE0KZRLAowK
SUwtNiAoRDE0KZRLAowLVE5GLWEgKEQxNCmUSwKMC0ctQ1NGIChEMTQplEsCjA9DQ0wxNyAoMSkg
KEQxNCmUSwKMDklMLTEycDQwIChEMTQplEsCjAtJTC0xYiAoRDE0KZRLAowKQ0NMNSAoRDE0KZRL
AowLQ0NMMjAgKEQxNCmUSwKMC0NDTDExIChEMTQplEsCjA9DQ0wxNyAoMikgKEQxNCmUSwKMD0NY
Q0wxICgyKSAoRDE0KZRLAowKQ0NMMiAoRDE0KZRLAowLQ1hDTDkgKEQxNCmUSwKMDENYQ0wxMCAo
RDE0KZRLAowKQ0NMMyAoRDE0KZRLAowKQ0NMNCAoRDE0KZRLAowMQ1hDTDEzIChEMTQplEsCjAtD
WENMNSAoRDE0KZRLAowPQ0NMMjIgKDIpIChEMTQplEsCjBVSaWdodCBUdW1vdXIgKG1nKSBEMTWU
SwJ1aGV9lCiMB1NhbXBsZTqUSwOMG1NhbXBsZTogTmlsIG5vcm0gY2VsbHMgKEQ3KZRLA4wOU2Ft
cGxlIGNoZWNrIDKUSwOMDVNhbXBsZTogKEQxNCmUSwOMHFNhbXBsZTogTmlsIG5vcm0gY2VsbHMg
KEQxNCmUSwOMHlNhbXBsZSBOaWwgbm9ybWFsaXNlZCBMUCAoRDE0KZRLA4wYU2FtcGxlIFByaW5m
bGFtIExQIChEMTQplEsDjA5TYW1wbGUgY2hlY2sgM5RLA4wEZGF0ZZRLAowKZXhwZXJpbWVudJRL
AYwJdGVjaG5pcXVllEsBjAZ0aXNzdWWUSwGMA2RheZRLAYwEY2FnZZRLAYwGc2FtcGxllEsCjAZ0
dW1vdXKUSwGMCXRyZWF0bWVudJRLAYwFQmVhZHOUSwKMBlN0cmFpbpRLAYwGR2VuZGVylEsBjAtB
Z2UgKHdlZWtzKZRLAowOVHVtb3VyIChyaWdodCmUSwGMCVRyZWF0bWVudJRLAYwPU3BsZWVuICht
ZykgRDE1lEsCjAtCZWFkcyAoRDE0KZRLAnV1YmgeKYGUfZQoaCF9lCiMCW5TZWxlY3RlZJRLBUr+
////hpSMDnNlbGVjdGVkX2F0dHJzlF2UKGjxS2aGlGjyS2aGlGjzS2aGlGj0S2aGlGj1S2aGlGVK
/f///4aUjA9zZWxlY3Rpb25NZXRob2SUSwNK/v///4aUaBlLA3VoNH2UKGjxSwJo8ksCaPNLAmj0
SwJo9UsCaPZLAmj3SwJo+EsCaPlLAmj6SwJo+0sCaPxLAmj9SwJo/ksCaP9LAmoAAQAASwJqAQEA
AEsCagIBAABLAmoDAQAASwJqBAEAAEsCagUBAABLAmoGAQAASwJqBwEAAEsCaggBAABLAmoJAQAA
SwJqCgEAAEsCagsBAABLAmoMAQAASwJqDQEAAEsCag4BAABLAmoPAQAASwJqEAEAAEsCahEBAABL
AmoSAQAASwJqEwEAAEsCahQBAABLAmoVAQAASwJqFgEAAEsCahcBAABLAmoYAQAASwJqGQEAAEsC
ahoBAABLAmobAQAASwJqHAEAAEsCah0BAABLAmoeAQAASwJ1aGV9lChqIQEAAEsDaiIBAABLA2oj
AQAASwNqJAEAAEsDaiUBAABLA2omAQAASwNqJwEAAEsDaigBAABLA2opAQAASwJqKgEAAEsBaisB
AABLAWosAQAASwFqLQEAAEsBai4BAABLAWovAQAASwJqMAEAAEsBajEBAABLAWoyAQAASwJqMwEA
AEsBajQBAABLAWo1AQAASwJqNgEAAEsBajcBAABLAWo4AQAASwJqOQEAAEsCdXViaB4pgZR9lCho
IX2UKGo9AQAASwVK/v///4aUaj8BAABdlCho8UtmhpRo8ktmhpRo80tmhpRo9EtmhpRo9UtmhpRl
Sv3///+GlGpHAQAASwNK/v///4aUaBlLA3VoNH2UKGjxSwJo8ksCaPNLAmj0SwJo9UsCaPZLAmj3
SwJo+EsCaPlLAmj6SwJo+0sCaPxLAmj9SwJo/ksCaP9LAmoAAQAASwJqAQEAAEsCagIBAABLAmoD
AQAASwJqBAEAAEsCagUBAABLAmoGAQAASwJqBwEAAEsCaggBAABLAmoJAQAASwJqCgEAAEsCagsB
AABLAmoMAQAASwJqDQEAAEsCag4BAABLAmoPAQAASwJqEAEAAEsCahEBAABLAmoSAQAASwJqEwEA
AEsCahQBAABLAmoVAQAASwJqFgEAAEsCahcBAABLAmoYAQAASwJqGQEAAEsCahoBAABLAmobAQAA
SwJqHAEAAEsCah0BAABLAmoeAQAASwJ1aGV9lChqIQEAAEsDaiIBAABLA2ojAQAASwNqJAEAAEsD
aiUBAABLA2omAQAASwNqJwEAAEsDaigBAABLA2opAQAASwJqKgEAAEsBaisBAABLAWosAQAASwFq
LQEAAEsBai4BAABLAWovAQAASwJqMAEAAEsBajEBAABLAWoyAQAASwJqMwEAAEsBajQBAABLAWo1
AQAASwJqNgEAAEsBajcBAABLAWo4AQAASwJqOQEAAEsCah8BAABLAnV1YmgeKYGUfZQoaCF9lChq
PQEAAEsFSv7///+GlGo/AQAAXZQoah4BAABLZoaUah0BAABLZoaUahwBAABLZoaUahsBAABLZoaU
ahoBAABLZoaUZUr9////hpRqRwEAAEsDSv7///+GlGgZSwN1aDR9lCiMEExldWtvY3l0ZXMgKEQx
NCmUSwKMFkVvc2lub3BoaWxzIChGUykgKEQxNCmUSwKMFkx5bXBob2N5dGVzIChGUykgKEQxNCmU
SwKMGE15ZWxvaWQgY2VsbHMgKEZTKSAoRDE0KZRLAowNQiBjZWxscyAoRDE0KZRLAowRQ0Q0IFQg
Y2VsbHMgKEQxNCmUSwKMEVRyZWdzIFBELTErIChEMTQplEsCjBFDRDggVCBjZWxscyAoRDE0KZRL
AowXQ0Q4IFQgY2VsbHMgTHk2QysgKEQxNCmUSwKMDk5LIGNlbGxzIChEMTQplEsCjBROSyBjZWxs
cyBMeTZDKyAoRDE0KZRLAowRRW9zaW5vcGhpbHMgKEQxNCmUSwKMEE1hY3JvcGhhZ2UgKEQxNCmU
SwKMCERDIChEMTQplEsCjA9EQyBQRC1MMSsgKEQxNCmUSwKMFENEMTFiKyBMeTZDX0ctIChEMTQp
lEsCjBtDRDExYisgTHk2Q19HLSBQRC1MMSsgKEQxNCmUSwKMGkNEMTFiKyBMeTZDaW50IEx5Nkct
IChEMTQplEsCjA9Nb25vY3l0ZXMgKEQxNCmUSwKMEU5ldXRyb3BoaWxzIChEMTQplEsCjA9DWENM
MSAoMSkgKEQxNCmUSwKMDFRHRi1iMSAoRDE0KZRLAowLSUwtMTggKEQxNCmUSwKMC0lMLTIzIChE
MTQplEsCjA9DQ0wyMiAoMSkgKEQxNCmUSwKMC0lMLTEwIChEMTQplEsCjA5JTC0xMnA3MCAoRDE0
KZRLAowKSUwtNiAoRDE0KZRLAowLVE5GLWEgKEQxNCmUSwKMC0ctQ1NGIChEMTQplEsCjA9DQ0wx
NyAoMSkgKEQxNCmUSwKMDklMLTEycDQwIChEMTQplEsCjAtJTC0xYiAoRDE0KZRLAowKQ0NMNSAo
RDE0KZRLAowLQ0NMMjAgKEQxNCmUSwKMC0NDTDExIChEMTQplEsCjA9DQ0wxNyAoMikgKEQxNCmU
SwKMD0NYQ0wxICgyKSAoRDE0KZRLAowKQ0NMMiAoRDE0KZRLAowLQ1hDTDkgKEQxNCmUSwKMDENY
Q0wxMCAoRDE0KZRLAowKQ0NMMyAoRDE0KZRLAowKQ0NMNCAoRDE0KZRLAowMQ1hDTDEzIChEMTQp
lEsCjAtDWENMNSAoRDE0KZRLAowPQ0NMMjIgKDIpIChEMTQplEsCjAx0dW1vdXJfbW9kZWyUSwF1
aGV9lCiMB1NhbXBsZTqUSwOMG1NhbXBsZTogTmlsIG5vcm0gY2VsbHMgKEQ3KZRLA4wOU2FtcGxl
IGNoZWNrIDKUSwOMDVNhbXBsZTogKEQxNCmUSwOMHFNhbXBsZTogTmlsIG5vcm0gY2VsbHMgKEQx
NCmUSwOMHlNhbXBsZSBOaWwgbm9ybWFsaXNlZCBMUCAoRDE0KZRLA4wYU2FtcGxlIFByaW5mbGFt
IExQIChEMTQplEsDjA5TYW1wbGUgY2hlY2sgM5RLA4wEZGF0ZZRLAowKZXhwZXJpbWVudJRLAYwJ
dGVjaG5pcXVllEsBjAZ0aXNzdWWUSwGMA2RheZRLAYwEY2FnZZRLAYwGc2FtcGxllEsCjAZ0dW1v
dXKUSwGMCXRyZWF0bWVudJRLAYwFQmVhZHOUSwKMBlN0cmFpbpRLAYwGR2VuZGVylEsBjAtBZ2Ug
KHdlZWtzKZRLAowOVHVtb3VyIChyaWdodCmUSwGMCVRyZWF0bWVudJRLAYwPU3BsZWVuIChtZykg
RDE1lEsCjAtCZWFkcyAoRDE0KZRLAowVUmlnaHQgVHVtb3VyIChtZykgRDE1lEsCdXViaB4pgZR9
lChoIX2UKIwJblNlbGVjdGVklEsFSv7///+GlIwOc2VsZWN0ZWRfYXR0cnOUXZQoaDZLZoaUaDdL
ZoaUaDhLZoaUaDlLZoaUaDpLZoaUZUr9////hpSMD3NlbGVjdGlvbk1ldGhvZJRLA0r+////hpRo
GUsDdWg0fZQoaDZLAmg3SwJoOEsCaDlLAmg6SwJoO0sCaDxLAmg9SwJoPksCaD9LAmhASwJoQUsC
aEJLAmhDSwJoREsCaEVLAmhGSwJoR0sCaEhLAmhJSwJoSksCaEtLAmhMSwJoTUsCaE5LAmhPSwJo
UEsCaFFLAmhSSwJoU0sCaFRLAmhVSwJoVksCaFdLAmhYSwJoWUsCaFpLAmhbSwJoXEsCaF1LAmhe
SwJoX0sCaGBLAmhhSwJoYksCaGNLAnVoZX2UKGhnSwNoaEsBaGlLA2hqSwNoa0sBaGxLA2htSwNo
bksDaG9LA2hwSwFocUsBaHJLAmhzSwJodEsBaHVLAWh2SwFod0sBaHhLAWh5SwFoeksCaHtLAmh8
SwJofUsCaH5LAWh/SwJogEsCaIFLAXV1YmgeKYGUfZQoaCF9lChqswEAAEsFSv7///+GlGq1AQAA
XZQoaDZLZoaUaDdLZoaUaDhLZoaUaDlLZoaUaDpLZoaUZUr9////hpRqvQEAAEsDSv7///+GlGgZ
SwN1aDR9lChoNksCaDdLAmg4SwJoOUsCaDpLAmg7SwJoPEsCaD1LAmg+SwJoP0sCaEBLAmhBSwJo
QksCaENLAmhESwJoRUsCaEZLAmhHSwJoSEsCaElLAmhKSwJoS0sCaExLAmhNSwJoTksCaE9LAmhQ
SwJoUUsCaFJLAmhTSwJoVEsCaFVLAmhWSwJoV0sCaFhLAmhZSwJoWksCaFtLAmhcSwJoXUsCaF5L
AmhfSwJoYEsCaGFLAmhiSwJoY0sCdWhlfZQoaGdLA2hoSwFoaUsDaGpLA2hrSwFobEsDaG1LA2hu
SwNob0sDaHBLAWhxSwFocksCaHNLAmh0SwFodUsBaHZLAWh3SwFoeEsBaHlLAWh6SwJoe0sCaHxL
Amh9SwJofksBaH9LAmiASwJoZEsCaIFLAXV1YmgeKYGUfZQoaCF9lCiMCW5TZWxlY3RlZJRLBUr+
////hpSMDnNlbGVjdGVkX2F0dHJzlF2UKIwKRy1DU0YgKEQ3KZRLZoaUjBBOZXV0cm9waGlscyAo
RDcplEtmhpSMF015ZWxvaWQgY2VsbHMgKEZTKSAoRDcplEtmhpSME0NEMTFiKyBMeTZDX0ctIChE
NymUS2aGlIwPTGV1a29jeXRlcyAoRDcplEtmhpRlSv3///+GlIwPc2VsZWN0aW9uTWV0aG9klEsD
Sv7///+GlGgZSwN1aDR9lCiMDk1vbm9jeXRlcyAoRDcplEsCjApHLUNTRiAoRDcplEsCjBBOZXV0
cm9waGlscyAoRDcplEsCjBNDRDExYisgTHk2Q19HLSAoRDcplEsCjA5DWENMMSAoMSkgKEQ3KZRL
AowJSUwtNiAoRDcplEsCjA9MZXVrb2N5dGVzIChENymUSwKMFUVvc2lub3BoaWxzIChGUykgKEQ3
KZRLAowVTHltcGhvY3l0ZXMgKEZTKSAoRDcplEsCjBdNeWVsb2lkIGNlbGxzIChGUykgKEQ3KZRL
AowMQiBjZWxscyAoRDcplEsCjBBDRDQgVCBjZWxscyAoRDcplEsCjBBUcmVncyBQRC0xKyAoRDcp
lEsCjBBDRDggVCBjZWxscyAoRDcplEsCjBZDRDggVCBjZWxscyBMeTZDKyAoRDcplEsCjA1OSyBj
ZWxscyAoRDcplEsCjBNOSyBjZWxscyBMeTZDKyAoRDcplEsCjBBFb3Npbm9waGlscyAoRDcplEsC
jA9NYWNyb3BoYWdlIChENymUSwKMB0RDIChENymUSwKMDkRDIFBELUwxKyAoRDcplEsCjBpDRDEx
YisgTHk2Q19HLSBQRC1MMSsgKEQ3KZRLAowZQ0QxMWIrIEx5NkNpbnQgTHk2Ry0gKEQ3KZRLAowL
VEdGLWIxIChENymUSwKMCklMLTE4IChENymUSwKMCklMLTIzIChENymUSwKMDkNDTDIyICgxKSAo
RDcplEsCjApJTC0xMCAoRDcplEsCjA1JTC0xMnA3MCAoRDcplEsCjApUTkYtYSAoRDcplEsCjA5D
Q0wxNyAoMSkgKEQ3KZRLAowNSUwtMTJwNDAgKEQ3KZRLAowKSUwtMWIgKEQ3KZRLAowJQ0NMNSAo
RDcplEsCjApDQ0wyMCAoRDcplEsCjApDQ0wxMSAoRDcplEsCjA5DQ0wxNyAoMikgKEQ3KZRLAowO
Q1hDTDEgKDIpIChENymUSwKMCUNDTDIgKEQ3KZRLAowKQ1hDTDkgKEQ3KZRLAowLQ1hDTDEwIChE
NymUSwKMCUNDTDMgKEQ3KZRLAowJQ0NMNCAoRDcplEsCjAtDWENMMTMgKEQ3KZRLAowKQ1hDTDUg
KEQ3KZRLAowOQ0NMMjIgKDIpIChENymUSwKMDHR1bW91cl9tb2RlbJRLAXVoZX2UKIwHU2FtcGxl
OpRLA4wKZXhwZXJpbWVudJRLAYwbU2FtcGxlOiBOaWwgbm9ybSBjZWxscyAoRDcplEsDjB1TYW1w
bGUgTmlsIG5vcm1hbGlzZWQgTFAgKEQ3KZRLA4wDZGF5lEsBjBdTYW1wbGUgUHJpbmZsYW0gTFAg
KEQ3KZRLA4wMU2FtcGxlIGNoZWNrlEsDjBlTYW1wbGUgbWV0YSBkYXRhIGFuZCBtYXNzlEsDjA5T
YW1wbGUgY2hlY2sgMpRLA4wOVHVtb3VyIChyaWdodCmUSwGMBGNhZ2WUSwGMBGRhdGWUSwKMBnNh
bXBsZZRLAowGdHVtb3VylEsBjAZ0aXNzdWWUSwGMCXRlY2huaXF1ZZRLAYwJVHJlYXRtZW50lEsB
jAZTdHJhaW6USwGMBkdlbmRlcpRLAYwLQWdlICh3ZWVrcymUSwKMFFJpZ2h0X3R1bW91cl8obWcp
IEQ4lEsCjA9TcGxlZW4gKG1nKSBEMTWUSwKMDlNwbGVlbiAobWcpIEQ4lEsCjAl0cmVhdG1lbnSU
SwGMBUJlYWRzlEsCjApCZWFkcyAoRDcplEsCjBVSaWdodCBUdW1vdXIgKG1nKSBEMTWUSwJ1dWJo
HimBlH2UKGghfZQojAluU2VsZWN0ZWSUSzJK/v///4aUjA5zZWxlY3RlZF9hdHRyc5RdlChqaQEA
AEtmhpRqeQEAAEtmhpRqZgEAAEtmhpRqgwEAAEtmhpRqeAEAAEtmhpRqdQEAAEtmhpRqZwEAAEtm
hpRqdwEAAEtmhpRqcwEAAEtmhpRqcQEAAEtmhpRqdAEAAEtmhpRqbwEAAEtmhpRqbAEAAEtmhpRq
jgEAAEtmhpRqdgEAAEtmhpRqjAEAAEtmhpRqegEAAEtmhpRqaAEAAEtmhpRqcAEAAEtmhpRqbgEA
AEtmhpRqfgEAAEtmhpRqbQEAAEtmhpRqkQEAAEtmhpRqjQEAAEtmhpRqgAEAAEtmhpRqigEAAEtm
hpRqawEAAEtmhpRqjwEAAEtmhpRqiwEAAEtmhpRqkAEAAEtmhpRqhAEAAEtmhpRqfwEAAEtmhpRq
hwEAAEtmhpRqagEAAEtmhpRqcgEAAEtmhpRqkgEAAEtmhpRqggEAAEtmhpRqewEAAEtmhpRqfAEA
AEtmhpRqkwEAAEtmhpRqhQEAAEtmhpRqfQEAAEtmhpRqhgEAAEtmhpRqiAEAAEtmhpRqiQEAAEtm
hpRqgQEAAEtmhpRlSv3///+GlIwPc2VsZWN0aW9uTWV0aG9klEsDSv7///+GlGgZSwN1aDR9lChq
ZgEAAEsCamcBAABLAmpoAQAASwJqaQEAAEsCamoBAABLAmprAQAASwJqbAEAAEsCam0BAABLAmpu
AQAASwJqbwEAAEsCanABAABLAmpxAQAASwJqcgEAAEsCanMBAABLAmp0AQAASwJqdQEAAEsCanYB
AABLAmp3AQAASwJqeAEAAEsCankBAABLAmp6AQAASwJqewEAAEsCanwBAABLAmp9AQAASwJqfgEA
AEsCan8BAABLAmqAAQAASwJqgQEAAEsCaoIBAABLAmqDAQAASwJqhAEAAEsCaoUBAABLAmqGAQAA
SwJqhwEAAEsCaogBAABLAmqJAQAASwJqigEAAEsCaosBAABLAmqMAQAASwJqjQEAAEsCao4BAABL
AmqPAQAASwJqkAEAAEsCapEBAABLAmqSAQAASwJqkwEAAEsCapQBAABLAXVoZX2UKGqWAQAASwNq
lwEAAEsDapgBAABLA2qZAQAASwNqmgEAAEsDapsBAABLA2qcAQAASwNqnQEAAEsDap4BAABLAmqf
AQAASwFqoAEAAEsBaqEBAABLAWqiAQAASwFqowEAAEsBaqQBAABLAmqlAQAASwFqpgEAAEsBaqcB
AABLAmqoAQAASwFqqQEAAEsBaqoBAABLAmqrAQAASwFqrAEAAEsBaq0BAABLAmquAQAASwJqrwEA
AEsCdXViZXUu
</properties>
		<properties node_id="16" format="pickle">gASVzmkAAAAAAAB9lCiMFGNvbXBhcmlzb25fY3JpdGVyaW9ulEsAjBJjb250cm9sQXJlYVZpc2li
bGWUiIwNY3Zfc3RyYXRpZmllZJSIjAduX2ZvbGRzlEsDjAluX3JlcGVhdHOUSwOMCnJlc2FtcGxp
bmeUSwOMBHJvcGWURz+5mZmZmZmajAtzYW1wbGVfc2l6ZZRLDIwTc2F2ZWRXaWRnZXRHZW9tZXRy
eZRDQgHZ0MsAAwAA////5gAAABcAAAJlAAACDP///+YAAAAtAAACZQAAAgwAAAAAAAAAAAWg////
5gAAAC0AAAJlAAACDJSMEnNodWZmbGVfc3RyYXRpZmllZJSIjAh1c2Vfcm9wZZSJjAtzY29yZV90
YWJsZZR9lIwMc2hvd25fc2NvcmVzlI+UKIwDTVNFlIwCUjKUjAlQcmVjaXNpb26UjAJDQZSMBlJl
Y2FsbJSMBFJNU0WUjANBVUOUjANNQUWUjAJGMZSQc4wLX192ZXJzaW9uX1+USwOMEGNvbnRleHRf
c2V0dGluZ3OUXZQojBVvcmFuZ2V3aWRnZXQuc2V0dGluZ3OUjAdDb250ZXh0lJOUKYGUfZQojAZ2
YWx1ZXOUfZQojA9jbGFzc19zZWxlY3Rpb26UjBYoQXZlcmFnZSBvdmVyIGNsYXNzZXMplEr/////
hpSMDGZvbGRfZmVhdHVyZZSMCmV4cGVyaW1lbnSUS2WGlIwVZm9sZF9mZWF0dXJlX3NlbGVjdGVk
lIlK/v///4aUaA19lGgaSwN1jAphdHRyaWJ1dGVzlCiMCUNDTDIgKEQ3KZRLAoaUjA5DQ0wxNyAo
MikgKEQ3KZRLAoaUjAtDWENMMTAgKEQ3KZRLAoaUjA5DQ0wyMiAoMikgKEQ3KZRLAoaUjBBFb3Np
bm9waGlscyAoRDcplEsChpR0lIwFbWV0YXOUKIwHU2FtcGxlOpRLA4aUaChLAYaUjBtTYW1wbGU6
IE5pbCBub3JtIGNlbGxzIChENymUSwOGlIwdU2FtcGxlIE5pbCBub3JtYWxpc2VkIExQIChENymU
SwOGlIwDZGF5lEsBhpSMF1NhbXBsZSBQcmluZmxhbSBMUCAoRDcplEsDhpSMDFNhbXBsZSBjaGVj
a5RLA4aUjBlTYW1wbGUgbWV0YSBkYXRhIGFuZCBtYXNzlEsDhpSMDlNhbXBsZSBjaGVjayAylEsD
hpSMDlR1bW91ciAocmlnaHQplEsBhpSMBGNhZ2WUSwGGlIwEZGF0ZZRLAoaUjAZzYW1wbGWUSwKG
lIwGdHVtb3VylEsBhpSMBnRpc3N1ZZRLAYaUjAl0ZWNobmlxdWWUSwGGlIwJVHJlYXRtZW50lEsB
hpSMBlN0cmFpbpRLAYaUjAZHZW5kZXKUSwGGlIwLQWdlICh3ZWVrcymUSwKGlIwUUmlnaHRfdHVt
b3VyXyhtZykgRDiUSwKGlIwPU3BsZWVuIChtZykgRDE1lEsChpSMDlNwbGVlbiAobWcpIEQ4lEsC
hpSMCXRyZWF0bWVudJRLAYaUjAVCZWFkc5RLAoaUjApCZWFkcyAoRDcplEsChpSMDHR1bW91cl9t
b2RlbJRLAYaUdJSMCmNsYXNzX3ZhcnOUjBVSaWdodCBUdW1vdXIgKG1nKSBEMTWUSwKGlIWUdWJo
HymBlH2UKGgifZQoaCRoJUr/////hpRoJ2goS2WGlGgqiUr+////hpRoDX2UaBpLA3VoLSiMCkct
Q1NGIChENymUSwKGlIwJSUwtNiAoRDcplEsChpSMC0NYQ0wxMyAoRDcplEsChpRoNksChpSMDkNY
Q0wxICgyKSAoRDcplEsChpR0lGg5KGg6SwOGlGgoSwGGlGg9SwOGlGg/SwOGlGhBSwGGlGhDSwOG
lGhFSwOGlGhHSwOGlGhJSwOGlGhLSwGGlGhNSwGGlGhPSwKGlGhRSwKGlGhTSwGGlGhVSwGGlGhX
SwGGlGhZSwGGlGhbSwGGlGhdSwGGlGhfSwKGlGhhSwKGlGhjSwKGlGhlSwKGlGhnSwGGlGhpSwKG
lGhrSwKGlGhtSwGGlHSUaHBocUsChpSFlHViaB8pgZR9lChoIn2UKIwPY2xhc3Nfc2VsZWN0aW9u
lIwWKEF2ZXJhZ2Ugb3ZlciBjbGFzc2VzKZRK/////4aUjAxmb2xkX2ZlYXR1cmWUjApleHBlcmlt
ZW50lEtlhpSMFWZvbGRfZmVhdHVyZV9zZWxlY3RlZJSJSv7///+GlIwLc2NvcmVfdGFibGWUfZRo
GksDdWgtKIwKRy1DU0YgKEQ3KZRLAoaUjAlJTC02IChENymUSwKGlIwWQ0Q4IFQgY2VsbHMgTHk2
QysgKEQ3KZRLAoaUjBBDRDggVCBjZWxscyAoRDcplEsChpSMC0NYQ0wxMyAoRDcplEsChpR0lGg5
KIwHU2FtcGxlOpRLA4aUaKpLAYaUjBtTYW1wbGU6IE5pbCBub3JtIGNlbGxzIChENymUSwOGlIwd
U2FtcGxlIE5pbCBub3JtYWxpc2VkIExQIChENymUSwOGlIwDZGF5lEsBhpSMF1NhbXBsZSBQcmlu
ZmxhbSBMUCAoRDcplEsDhpSMDFNhbXBsZSBjaGVja5RLA4aUjBlTYW1wbGUgbWV0YSBkYXRhIGFu
ZCBtYXNzlEsDhpSMDlNhbXBsZSBjaGVjayAylEsDhpSMDlR1bW91ciAocmlnaHQplEsBhpSMBGNh
Z2WUSwGGlIwEZGF0ZZRLAoaUjAZzYW1wbGWUSwKGlIwGdHVtb3VylEsBhpSMBnRpc3N1ZZRLAYaU
jAl0ZWNobmlxdWWUSwGGlIwJVHJlYXRtZW50lEsBhpSMBlN0cmFpbpRLAYaUjAZHZW5kZXKUSwGG
lIwLQWdlICh3ZWVrcymUSwKGlIwUUmlnaHRfdHVtb3VyXyhtZykgRDiUSwKGlIwPU3BsZWVuICht
ZykgRDE1lEsChpSMDlNwbGVlbiAobWcpIEQ4lEsChpSMCXRyZWF0bWVudJRLAYaUjAVCZWFkc5RL
AoaUjApCZWFkcyAoRDcplEsChpSMDHR1bW91cl9tb2RlbJRLAYaUdJRocIwVUmlnaHQgVHVtb3Vy
IChtZykgRDE1lEsChpSFlHViaB8pgZR9lChoIn2UKIwPY2xhc3Nfc2VsZWN0aW9ulIwWKEF2ZXJh
Z2Ugb3ZlciBjbGFzc2VzKZRK/////4aUjAxmb2xkX2ZlYXR1cmWUjApleHBlcmltZW50lEtlhpSM
FWZvbGRfZmVhdHVyZV9zZWxlY3RlZJSJSv7///+GlIwLc2NvcmVfdGFibGWUfZRoGksDdWgtKIwK
SUwtMWIgKEQ3KZRLAoaUjBdNeWVsb2lkIGNlbGxzIChGUykgKEQ3KZRLAoaUjAtDWENMMTMgKEQ3
KZRLAoaUjApHLUNTRiAoRDcplEsChpSMDkNDTDE3ICgxKSAoRDcplEsChpR0lGg5KIwHU2FtcGxl
OpRLA4aUaPtLAYaUjBtTYW1wbGU6IE5pbCBub3JtIGNlbGxzIChENymUSwOGlIwdU2FtcGxlIE5p
bCBub3JtYWxpc2VkIExQIChENymUSwOGlIwDZGF5lEsBhpSMF1NhbXBsZSBQcmluZmxhbSBMUCAo
RDcplEsDhpSMDFNhbXBsZSBjaGVja5RLA4aUjBlTYW1wbGUgbWV0YSBkYXRhIGFuZCBtYXNzlEsD
hpSMDlNhbXBsZSBjaGVjayAylEsDhpSMDlR1bW91ciAocmlnaHQplEsBhpSMBGNhZ2WUSwGGlIwE
ZGF0ZZRLAoaUjAZzYW1wbGWUSwKGlIwGdHVtb3VylEsBhpSMBnRpc3N1ZZRLAYaUjAl0ZWNobmlx
dWWUSwGGlIwJVHJlYXRtZW50lEsBhpSMBlN0cmFpbpRLAYaUjAZHZW5kZXKUSwGGlIwLQWdlICh3
ZWVrcymUSwKGlIwUUmlnaHRfdHVtb3VyXyhtZykgRDiUSwKGlIwPU3BsZWVuIChtZykgRDE1lEsC
hpSMDlNwbGVlbiAobWcpIEQ4lEsChpSMCXRyZWF0bWVudJRLAYaUjAVCZWFkc5RLAoaUjApCZWFk
cyAoRDcplEsChpSMDHR1bW91cl9tb2RlbJRLAYaUdJRocIwVUmlnaHQgVHVtb3VyIChtZykgRDE1
lEsChpSFlHViaB8pgZR9lChoIn2UKGj3aPhK/////4aUaPpo+0tlhpRo/YlK/v///4aUaP99lGga
SwN1aC0oagcBAABLAoaUjAlJTC02IChENymUSwKGlGoFAQAASwKGlIwKQ1hDTDkgKEQ3KZRLAoaU
jApJTC0yMyAoRDcplEsChpR0lGg5KGoMAQAASwOGlGj7SwGGlGoPAQAASwOGlGoRAQAASwOGlGoT
AQAASwGGlGoVAQAASwOGlGoXAQAASwOGlGoZAQAASwOGlGobAQAASwOGlGodAQAASwGGlGofAQAA
SwGGlGohAQAASwKGlGojAQAASwKGlGolAQAASwGGlGonAQAASwGGlGopAQAASwGGlGorAQAASwGG
lGotAQAASwGGlGovAQAASwGGlGoxAQAASwKGlGozAQAASwKGlGo1AQAASwKGlGo3AQAASwKGlGo5
AQAASwGGlGo7AQAASwKGlGo9AQAASwKGlGo/AQAASwGGlHSUaHBqQgEAAEsChpSFlHViaB8pgZR9
lChoIn2UKGj3aPhK/////4aUaPpo+0tlhpRo/YlK/v///4aUaP99lGgaSwN1aC0ojApHLUNTRiAo
RDcplEsChpSMCUlMLTYgKEQ3KZRLAoaUjAtDWENMMTMgKEQ3KZRLAoaUjA5DQ0wxNyAoMSkgKEQ3
KZRLAoaUjBdNeWVsb2lkIGNlbGxzIChGUykgKEQ3KZRLAoaUdJRoOSiMB1NhbXBsZTqUSwOGlIwK
ZXhwZXJpbWVudJRLAYaUjBtTYW1wbGU6IE5pbCBub3JtIGNlbGxzIChENymUSwOGlIwdU2FtcGxl
IE5pbCBub3JtYWxpc2VkIExQIChENymUSwOGlIwDZGF5lEsBhpSMF1NhbXBsZSBQcmluZmxhbSBM
UCAoRDcplEsDhpSMDFNhbXBsZSBjaGVja5RLA4aUjBlTYW1wbGUgbWV0YSBkYXRhIGFuZCBtYXNz
lEsDhpSMDlNhbXBsZSBjaGVjayAylEsDhpSMDlR1bW91ciAocmlnaHQplEsBhpSMBGNhZ2WUSwGG
lIwEZGF0ZZRLAoaUjAZzYW1wbGWUSwKGlIwGdHVtb3VylEsBhpSMBnRpc3N1ZZRLAYaUjAl0ZWNo
bmlxdWWUSwGGlIwJVHJlYXRtZW50lEsBhpSMBlN0cmFpbpRLAYaUjAZHZW5kZXKUSwGGlIwLQWdl
ICh3ZWVrcymUSwKGlIwUUmlnaHRfdHVtb3VyXyhtZykgRDiUSwKGlIwPU3BsZWVuIChtZykgRDE1
lEsChpSMDlNwbGVlbiAobWcpIEQ4lEsChpSMCXRyZWF0bWVudJRLAYaUjAVCZWFkc5RLAoaUjApC
ZWFkcyAoRDcplEsChpSMDHR1bW91cl9tb2RlbJRLAYaUdJRocIwVUmlnaHQgVHVtb3VyIChtZykg
RDE1lEsChpSFlHViaB8pgZR9lChoIn2UKGj3jBYoQXZlcmFnZSBvdmVyIGNsYXNzZXMplEr/////
hpRo+mj7S2WGlGj9iUr+////hpRo/32UaBpLA3VoLShqBwEAAEsChpRqBQEAAEsChpRqAwEAAEsC
hpRqAQEAAEsChpRqTQEAAEsChpR0lGg5KGoMAQAASwOGlGj7SwGGlGoPAQAASwOGlGoRAQAASwOG
lGoTAQAASwGGlGoVAQAASwOGlGoXAQAASwOGlGoZAQAASwOGlGobAQAASwOGlGodAQAASwGGlGof
AQAASwGGlGohAQAASwKGlGojAQAASwKGlGolAQAASwGGlGonAQAASwGGlGopAQAASwGGlGorAQAA
SwGGlGotAQAASwGGlGovAQAASwGGlGoxAQAASwKGlGozAQAASwKGlGo1AQAASwKGlGo3AQAASwKG
lGo5AQAASwGGlGo7AQAASwKGlGo9AQAASwKGlGo/AQAASwGGlHSUaHBqQgEAAEsChpSFlHViaB8p
gZR9lChoIn2UKGj3asIBAABK/////4aUaPpo+0tlhpRo/YlK/v///4aUaP99lGgaSwN1aC0oagcB
AABLAoaUagUBAABLAoaUak0BAABLAoaUagEBAABLAoaUagMBAABLAoaUdJRoOShqDAEAAEsDhpRo
+0sBhpRqDwEAAEsDhpRqEQEAAEsDhpRqEwEAAEsBhpRqFQEAAEsDhpRqFwEAAEsDhpRqGQEAAEsD
hpRqGwEAAEsDhpRqHQEAAEsBhpRqHwEAAEsBhpRqIQEAAEsChpRqIwEAAEsChpRqJQEAAEsBhpRq
JwEAAEsBhpRqKQEAAEsBhpRqKwEAAEsBhpRqLQEAAEsBhpRqLwEAAEsBhpRqMQEAAEsChpRqMwEA
AEsChpRqNQEAAEsChpRqNwEAAEsChpRqOQEAAEsBhpRqOwEAAEsChpRqPQEAAEsChpRqPwEAAEsB
hpR0lGhwakIBAABLAoaUhZR1YmgfKYGUfZQoaCJ9lCho92rCAQAASv////+GlGj6aPtLZYaUaP2J
Sv7///+GlGj/fZRoGksDdWgtKGoHAQAASwKGlGoFAQAASwKGlGpNAQAASwKGlGoJAQAASwKGlGoD
AQAASwKGlHSUaDkoagwBAABLA4aUaPtLAYaUag8BAABLA4aUahEBAABLA4aUahMBAABLAYaUahUB
AABLA4aUahcBAABLA4aUahkBAABLA4aUahsBAABLA4aUah0BAABLAYaUah8BAABLAYaUaiEBAABL
AoaUaiMBAABLAoaUaiUBAABLAYaUaicBAABLAYaUaikBAABLAYaUaisBAABLAYaUai0BAABLAYaU
ai8BAABLAYaUajEBAABLAoaUajMBAABLAoaUajUBAABLAoaUajcBAABLAoaUajkBAABLAYaUajsB
AABLAoaUaj0BAABLAoaUaj8BAABLAYaUdJRocGpCAQAASwKGlIWUdWJoHymBlH2UKGgifZQojA9j
bGFzc19zZWxlY3Rpb26UjBYoQXZlcmFnZSBvdmVyIGNsYXNzZXMplEr/////hpSMDGZvbGRfZmVh
dHVyZZSMCmV4cGVyaW1lbnSUS2WGlIwVZm9sZF9mZWF0dXJlX3NlbGVjdGVklIlK/v///4aUjAtz
Y29yZV90YWJsZZR9lGgaSwN1aC0ojApHLUNTRiAoRDcplEsChpSMCUlMLTYgKEQ3KZRLAoaUjAtD
WENMMTMgKEQ3KZRLAoaUjBBDRDQgVCBjZWxscyAoRDcplEsChpSMDkNYQ0wxICgyKSAoRDcplEsC
hpR0lGg5KIwHU2FtcGxlOpRLA4aUakgCAABLAYaUjBtTYW1wbGU6IE5pbCBub3JtIGNlbGxzIChE
NymUSwOGlIwdU2FtcGxlIE5pbCBub3JtYWxpc2VkIExQIChENymUSwOGlIwDZGF5lEsBhpSMF1Nh
bXBsZSBQcmluZmxhbSBMUCAoRDcplEsDhpSMDFNhbXBsZSBjaGVja5RLA4aUjBlTYW1wbGUgbWV0
YSBkYXRhIGFuZCBtYXNzlEsDhpSMDlNhbXBsZSBjaGVjayAylEsDhpSMDlR1bW91ciAocmlnaHQp
lEsBhpSMBGNhZ2WUSwGGlIwEZGF0ZZRLAoaUjAZzYW1wbGWUSwKGlIwGdHVtb3VylEsBhpSMBnRp
c3N1ZZRLAYaUjAl0ZWNobmlxdWWUSwGGlIwJVHJlYXRtZW50lEsBhpSMBlN0cmFpbpRLAYaUjAZH
ZW5kZXKUSwGGlIwLQWdlICh3ZWVrcymUSwKGlIwUUmlnaHRfdHVtb3VyXyhtZykgRDiUSwKGlIwP
U3BsZWVuIChtZykgRDE1lEsChpSMDlNwbGVlbiAobWcpIEQ4lEsChpSMCXRyZWF0bWVudJRLAYaU
jAVCZWFkc5RLAoaUjApCZWFkcyAoRDcplEsChpSMDHR1bW91cl9tb2RlbJRLAYaUdJRocIwVUmln
aHQgVHVtb3VyIChtZykgRDE1lEsChpSFlHViaB8pgZR9lChoIn2UKGpEAgAAakUCAABK/////4aU
akcCAABqSAIAAEtlhpRqSgIAAIlK/v///4aUakwCAAB9lGgaSwN1aC0oak4CAABLAoaUalICAABL
AoaUalACAABLAoaUjA5DQ0wxNyAoMSkgKEQ3KZRLAoaUalYCAABLAoaUdJRoOShqWQIAAEsDhpRq
SAIAAEsBhpRqXAIAAEsDhpRqXgIAAEsDhpRqYAIAAEsBhpRqYgIAAEsDhpRqZAIAAEsDhpRqZgIA
AEsDhpRqaAIAAEsDhpRqagIAAEsBhpRqbAIAAEsBhpRqbgIAAEsChpRqcAIAAEsChpRqcgIAAEsB
hpRqdAIAAEsBhpRqdgIAAEsBhpRqeAIAAEsBhpRqegIAAEsBhpRqfAIAAEsBhpRqfgIAAEsChpRq
gAIAAEsChpRqggIAAEsChpRqhAIAAEsChpRqhgIAAEsBhpRqiAIAAEsChpRqigIAAEsChpRqjAIA
AEsBhpR0lGhwao8CAABLAoaUhZR1YmgfKYGUfZQoaCJ9lChqRAIAAGpFAgAASv////+GlGpHAgAA
akgCAABLZYaUakoCAACJSv7///+GlGpMAgAAfZRoGksDdWgtKGpOAgAASwKGlGpQAgAASwKGlGpS
AgAASwKGlIwXTXllbG9pZCBjZWxscyAoRlMpIChENymUSwKGlIwKSUwtMWIgKEQ3KZRLAoaUdJRo
OShqWQIAAEsDhpRqSAIAAEsBhpRqXAIAAEsDhpRqXgIAAEsDhpRqYAIAAEsBhpRqYgIAAEsDhpRq
ZAIAAEsDhpRqZgIAAEsDhpRqaAIAAEsDhpRqagIAAEsBhpRqbAIAAEsBhpRqbgIAAEsChpRqcAIA
AEsChpRqcgIAAEsBhpRqdAIAAEsBhpRqdgIAAEsBhpRqeAIAAEsBhpRqegIAAEsBhpRqfAIAAEsB
hpRqfgIAAEsChpRqgAIAAEsChpRqggIAAEsChpRqhAIAAEsChpRqhgIAAEsBhpRqiAIAAEsChpRq
igIAAEsChpRqjAIAAEsBhpR0lGhwao8CAABLAoaUhZR1YmgfKYGUfZQoaCJ9lChqRAIAAGpFAgAA
Sv////+GlGpHAgAAakgCAABLZYaUakoCAACJSv7///+GlGpMAgAAfZRoGksDdWgtKGpOAgAASwKG
lGpQAgAASwKGlGpSAgAASwKGlGqcAgAASwKGlGrKAgAASwKGlHSUaDkoalkCAABLA4aUakgCAABL
AYaUalwCAABLA4aUal4CAABLA4aUamACAABLAYaUamICAABLA4aUamQCAABLA4aUamYCAABLA4aU
amgCAABLA4aUamoCAABLAYaUamwCAABLAYaUam4CAABLAoaUanACAABLAoaUanICAABLAYaUanQC
AABLAYaUanYCAABLAYaUangCAABLAYaUanoCAABLAYaUanwCAABLAYaUan4CAABLAoaUaoACAABL
AoaUaoICAABLAoaUaoQCAABLAoaUaoYCAABLAYaUaogCAABLAoaUaooCAABLAoaUaowCAABLAYaU
dJRocGqPAgAASwKGlIWUdWJoHymBlH2UKGgifZQoakQCAABqRQIAAEr/////hpRqRwIAAGpIAgAA
S2WGlGpKAgAAiUr+////hpRqTAIAAH2UaBpLA3VoLShqTgIAAEsChpRqUAIAAEsChpRqUgIAAEsC
hpRqygIAAEsChpRqyAIAAEsChpR0lGg5KGpZAgAASwOGlGpIAgAASwGGlGpcAgAASwOGlGpeAgAA
SwOGlGpgAgAASwGGlGpiAgAASwOGlGpkAgAASwOGlGpmAgAASwOGlGpoAgAASwOGlGpqAgAASwGG
lGpsAgAASwGGlGpuAgAASwKGlGpwAgAASwKGlGpyAgAASwGGlGp0AgAASwGGlGp2AgAASwGGlGp4
AgAASwGGlGp6AgAASwGGlGp8AgAASwGGlGp+AgAASwKGlGqAAgAASwKGlGqCAgAASwKGlGqEAgAA
SwKGlGqGAgAASwGGlGqIAgAASwKGlGqKAgAASwKGlGqMAgAASwGGlHSUaHBqjwIAAEsChpSFlHVi
aB8pgZR9lChoIn2UKIwPY2xhc3Nfc2VsZWN0aW9ulGj4Sv////+GlIwMZm9sZF9mZWF0dXJllIwK
ZXhwZXJpbWVudJRLZYaUjBVmb2xkX2ZlYXR1cmVfc2VsZWN0ZWSUiUr+////hpSMC3Njb3JlX3Rh
YmxllH2UaBpLA3VoLSiMGE15ZWxvaWQgY2VsbHMgKEZTKSAoRDE0KZRLAoaUjApDQ0wyIChEMTQp
lEsChpSMEU5ldXRyb3BoaWxzIChEMTQplEsChpSMD01vbm9jeXRlcyAoRDE0KZRLAoaUjBpDRDEx
YisgTHk2Q2ludCBMeTZHLSAoRDE0KZRLAoaUdJRoOSiMB1NhbXBsZTqUSwOGlIwbU2FtcGxlOiBO
aWwgbm9ybSBjZWxscyAoRDcplEsDhpSMDlNhbXBsZSBjaGVjayAylEsDhpSMDVNhbXBsZTogKEQx
NCmUSwOGlIwcU2FtcGxlOiBOaWwgbm9ybSBjZWxscyAoRDE0KZRLA4aUjB5TYW1wbGUgTmlsIG5v
cm1hbGlzZWQgTFAgKEQxNCmUSwOGlIwYU2FtcGxlIFByaW5mbGFtIExQIChEMTQplEsDhpSMDlNh
bXBsZSBjaGVjayAzlEsDhpSMBGRhdGWUSwKGlGpHAwAASwGGlIwJdGVjaG5pcXVllEsBhpSMBnRp
c3N1ZZRLAYaUjANkYXmUSwGGlIwEY2FnZZRLAYaUjAZzYW1wbGWUSwKGlIwGdHVtb3VylEsBhpSM
CXRyZWF0bWVudJRLAYaUjAVCZWFkc5RLAoaUjAZTdHJhaW6USwGGlIwGR2VuZGVylEsBhpSMC0Fn
ZSAod2Vla3MplEsChpSMDlR1bW91ciAocmlnaHQplEsBhpSMCVRyZWF0bWVudJRLAYaUjA9TcGxl
ZW4gKG1nKSBEMTWUSwKGlIwLQmVhZHMgKEQxNCmUSwKGlIwMdHVtb3VyX21vZGVslEsBhpR0lGhw
jBVSaWdodCBUdW1vdXIgKG1nKSBEMTWUSwKGlIWUdWJoHymBlH2UKGgifZQojA9jbGFzc19zZWxl
Y3Rpb26UjBYoQXZlcmFnZSBvdmVyIGNsYXNzZXMplEr/////hpSMDGZvbGRfZmVhdHVyZZSMCmV4
cGVyaW1lbnSUS2WGlIwVZm9sZF9mZWF0dXJlX3NlbGVjdGVklIlK/v///4aUjAtzY29yZV90YWJs
ZZR9lGgaSwN1aC0ojBhNeWVsb2lkIGNlbGxzIChGUykgKEQxNCmUSwKGlIwRTmV1dHJvcGhpbHMg
KEQxNCmUSwKGlIwRRW9zaW5vcGhpbHMgKEQxNCmUSwKGlIwWRW9zaW5vcGhpbHMgKEZTKSAoRDE0
KZRLAoaUjBpDRDExYisgTHk2Q2ludCBMeTZHLSAoRDE0KZRLAoaUdJRoOSiMB1NhbXBsZTqUSwOG
lIwbU2FtcGxlOiBOaWwgbm9ybSBjZWxscyAoRDcplEsDhpSMDlNhbXBsZSBjaGVjayAylEsDhpSM
DVNhbXBsZTogKEQxNCmUSwOGlIwcU2FtcGxlOiBOaWwgbm9ybSBjZWxscyAoRDE0KZRLA4aUjB5T
YW1wbGUgTmlsIG5vcm1hbGlzZWQgTFAgKEQxNCmUSwOGlIwYU2FtcGxlIFByaW5mbGFtIExQIChE
MTQplEsDhpSMDlNhbXBsZSBjaGVjayAzlEsDhpSMBGRhdGWUSwKGlGqWAwAASwGGlIwJdGVjaG5p
cXVllEsBhpSMBnRpc3N1ZZRLAYaUjANkYXmUSwGGlIwEY2FnZZRLAYaUjAZzYW1wbGWUSwKGlIwG
dHVtb3VylEsBhpSMCXRyZWF0bWVudJRLAYaUjAVCZWFkc5RLAoaUjAZTdHJhaW6USwGGlIwGR2Vu
ZGVylEsBhpSMC0FnZSAod2Vla3MplEsChpSMDlR1bW91ciAocmlnaHQplEsBhpSMCVRyZWF0bWVu
dJRLAYaUjA9TcGxlZW4gKG1nKSBEMTWUSwKGlIwLQmVhZHMgKEQxNCmUSwKGlIwMdHVtb3VyX21v
ZGVslEsBhpR0lGhwjBVSaWdodCBUdW1vdXIgKG1nKSBEMTWUSwKGlIWUdWJoHymBlH2UKGgifZQo
apIDAABqkwMAAEr/////hpRqlQMAAGqWAwAAS2WGlGqYAwAAiUr+////hpRqmgMAAH2UaBpLA3Vo
LShqnAMAAEsChpSMDklMLTEycDQwIChEMTQplEsChpSMC0lMLTE4IChEMTQplEsChpSMG0NEMTFi
KyBMeTZDX0ctIFBELUwxKyAoRDE0KZRLAoaUjA1CIGNlbGxzIChEMTQplEsChpR0lGg5KGqnAwAA
SwOGlGqpAwAASwOGlGqrAwAASwOGlGqtAwAASwOGlGqvAwAASwOGlGqxAwAASwOGlGqzAwAASwOG
lGq1AwAASwOGlGq3AwAASwKGlGqWAwAASwGGlGq6AwAASwGGlGq8AwAASwGGlGq+AwAASwGGlGrA
AwAASwGGlGrCAwAASwKGlGrEAwAASwGGlGrGAwAASwGGlGrIAwAASwKGlGrKAwAASwGGlGrMAwAA
SwGGlGrOAwAASwKGlGrQAwAASwGGlGrSAwAASwGGlGrUAwAASwKGlGrWAwAASwKGlGrYAwAASwGG
lHSUaHBq2wMAAEsChpSFlHViaB8pgZR9lChoIn2UKGqSAwAAapMDAABK/////4aUapUDAABqlgMA
AEtlhpRqmAMAAIlK/v///4aUapoDAAB9lGgaSwN1aC0oapwDAABLAoaUauwDAABLAoaUauoDAABL
AoaUap4DAABLAoaUaqQDAABLAoaUdJRoOShqpwMAAEsDhpRqqQMAAEsDhpRqqwMAAEsDhpRqrQMA
AEsDhpRqrwMAAEsDhpRqsQMAAEsDhpRqswMAAEsDhpRqtQMAAEsDhpRqtwMAAEsChpRqlgMAAEsB
hpRqugMAAEsBhpRqvAMAAEsBhpRqvgMAAEsBhpRqwAMAAEsBhpRqwgMAAEsChpRqxAMAAEsBhpRq
xgMAAEsBhpRqyAMAAEsChpRqygMAAEsBhpRqzAMAAEsBhpRqzgMAAEsChpRq0AMAAEsBhpRq0gMA
AEsBhpRq1AMAAEsChpRq1gMAAEsChpRq2AMAAEsBhpR0lGhwatsDAABLAoaUhZR1YmgfKYGUfZQo
aCJ9lChqkgMAAGqTAwAASv////+GlGqVAwAAapYDAABLZYaUapgDAACJSv7///+GlGqaAwAAfZRo
GksDdWgtKGqcAwAASwKGlGqeAwAASwKGlGrsAwAASwKGlIwKQ0NMMiAoRDE0KZRLAoaUjA9DWENM
MSAoMikgKEQxNCmUSwKGlHSUaDkoaqcDAABLA4aUaqkDAABLA4aUaqsDAABLA4aUaq0DAABLA4aU
aq8DAABLA4aUarEDAABLA4aUarMDAABLA4aUarUDAABLA4aUarcDAABLAoaUapYDAABLAYaUaroD
AABLAYaUarwDAABLAYaUar4DAABLAYaUasADAABLAYaUasIDAABLAoaUasQDAABLAYaUasYDAABL
AYaUasgDAABLAoaUasoDAABLAYaUaswDAABLAYaUas4DAABLAoaUatADAABLAYaUatIDAABLAYaU
atQDAABLAoaUatYDAABLAoaUatgDAABLAYaUdJRocGrbAwAASwKGlIWUdWJoHymBlH2UKGgifZQo
apIDAABqkwMAAEr/////hpRqlQMAAGqWAwAAS2WGlGqYAwAAiUr+////hpRqmgMAAH2UaBpLA3Vo
LShq5gMAAEsChpRq6gMAAEsChpRqnAMAAEsChpSMDFRHRi1iMSAoRDE0KZRLAoaUap4DAABLAoaU
dJRoOShqpwMAAEsDhpRqqQMAAEsDhpRqqwMAAEsDhpRqrQMAAEsDhpRqrwMAAEsDhpRqsQMAAEsD
hpRqswMAAEsDhpRqtQMAAEsDhpRqtwMAAEsChpRqlgMAAEsBhpRqugMAAEsBhpRqvAMAAEsBhpRq
vgMAAEsBhpRqwAMAAEsBhpRqwgMAAEsChpRqxAMAAEsBhpRqxgMAAEsBhpRqyAMAAEsChpRqygMA
AEsBhpRqzAMAAEsBhpRqzgMAAEsChpRq0AMAAEsBhpRq0gMAAEsBhpRq1AMAAEsChpRq1gMAAEsC
hpRq2AMAAEsBhpR0lGhwatsDAABLAoaUhZR1YmgfKYGUfZQoaCJ9lChqkgMAAGqTAwAASv////+G
lGqVAwAAapYDAABLZYaUapgDAACJSv7///+GlGqaAwAAfZRoGksDdWgtKGqcAwAASwKGlGrqAwAA
SwKGlGrsAwAASwKGlGroAwAASwKGlGqeAwAASwKGlHSUaDkoaqcDAABLA4aUaqkDAABLA4aUaqsD
AABLA4aUaq0DAABLA4aUaq8DAABLA4aUarEDAABLA4aUarMDAABLA4aUarUDAABLA4aUarcDAABL
AoaUapYDAABLAYaUaroDAABLAYaUarwDAABLAYaUar4DAABLAYaUasADAABLAYaUasIDAABLAoaU
asQDAABLAYaUasYDAABLAYaUasgDAABLAoaUasoDAABLAYaUaswDAABLAYaUas4DAABLAoaUatAD
AABLAYaUatIDAABLAYaUatQDAABLAoaUatYDAABLAoaUatgDAABLAYaUdJRocGrbAwAASwKGlIWU
dWJoHymBlH2UKGgifZQoapIDAABqkwMAAEr/////hpRqlQMAAGqWAwAAS2WGlGqYAwAAiUr+////
hpRqmgMAAH2UaBpLA3VoLShqpAMAAEsChpRqoAMAAEsChpRq5gMAAEsChpSMC0NDTDIwIChEMTQp
lEsChpRqogMAAEsChpR0lGg5KGqnAwAASwOGlGqpAwAASwOGlGqrAwAASwOGlGqtAwAASwOGlGqv
AwAASwOGlGqxAwAASwOGlGqzAwAASwOGlGq1AwAASwOGlGq3AwAASwKGlGqWAwAASwGGlGq6AwAA
SwGGlGq8AwAASwGGlGq+AwAASwGGlGrAAwAASwGGlGrCAwAASwKGlGrEAwAASwGGlGrGAwAASwGG
lGrIAwAASwKGlGrKAwAASwGGlGrMAwAASwGGlGrOAwAASwKGlGrQAwAASwGGlGrSAwAASwGGlGrU
AwAASwKGlGrWAwAASwKGlGrYAwAASwGGlHSUaHBq2wMAAEsChpSFlHViaB8pgZR9lChoIn2UKGqS
AwAAapMDAABK/////4aUapUDAABqlgMAAEtlhpRqmAMAAIlK/v///4aUapoDAAB9lGgaSwN1aC0o
apwDAABLAoaUap4DAABLAoaUauoDAABLAoaUaqADAABLAoaUaqIDAABLAoaUdJRoOShqpwMAAEsD
hpRqqQMAAEsDhpRqqwMAAEsDhpRqrQMAAEsDhpRqrwMAAEsDhpRqsQMAAEsDhpRqswMAAEsDhpRq
tQMAAEsDhpRqtwMAAEsChpRqlgMAAEsBhpRqugMAAEsBhpRqvAMAAEsBhpRqvgMAAEsBhpRqwAMA
AEsBhpRqwgMAAEsChpRqxAMAAEsBhpRqxgMAAEsBhpRqyAMAAEsChpRqygMAAEsBhpRqzAMAAEsB
hpRqzgMAAEsChpRq0AMAAEsBhpRq0gMAAEsBhpRq1AMAAEsChpRq1gMAAEsChpRq2AMAAEsBhpR0
lGhwatsDAABLAoaUhZR1YmgfKYGUfZQoaCJ9lChqkgMAAGqTAwAASv////+GlGqVAwAAapYDAABL
ZYaUapgDAACJSv7///+GlGqaAwAAfZRoGksDdWgtKGrmAwAASwKGlGrsAwAASwKGlGrqAwAASwKG
lIwIREMgKEQxNCmUSwKGlGroAwAASwKGlHSUaDkoaqcDAABLA4aUaqkDAABLA4aUaqsDAABLA4aU
aq0DAABLA4aUaq8DAABLA4aUarEDAABLA4aUarMDAABLA4aUarUDAABLA4aUarcDAABLAoaUapYD
AABLAYaUaroDAABLAYaUarwDAABLAYaUar4DAABLAYaUasADAABLAYaUasIDAABLAoaUasQDAABL
AYaUasYDAABLAYaUasgDAABLAoaUasoDAABLAYaUaswDAABLAYaUas4DAABLAoaUatADAABLAYaU
atIDAABLAYaUatQDAABLAoaUatYDAABLAoaUatgDAABLAYaUdJRocGrbAwAASwKGlIWUdWJoHymB
lH2UKGgifZQoapIDAABqkwMAAEr/////hpRqlQMAAGqWAwAAS2WGlGqYAwAAiUr+////hpRqmgMA
AH2UaBpLA3VoLShqpAMAAEsChpRq7AMAAEsChpRq6AMAAEsChpRqnAMAAEsChpRqngMAAEsChpR0
lGg5KGqnAwAASwOGlGqpAwAASwOGlGqrAwAASwOGlGqtAwAASwOGlGqvAwAASwOGlGqxAwAASwOG
lGqzAwAASwOGlGq1AwAASwOGlGq3AwAASwKGlGqWAwAASwGGlGq6AwAASwGGlGq8AwAASwGGlGq+
AwAASwGGlGrAAwAASwGGlGrCAwAASwKGlGrEAwAASwGGlGrGAwAASwGGlGrIAwAASwKGlGrKAwAA
SwGGlGrMAwAASwGGlGrOAwAASwKGlGrQAwAASwGGlGrSAwAASwGGlGrUAwAASwKGlGrWAwAASwKG
lGrYAwAASwGGlHSUaHBq2wMAAEsChpSFlHViaB8pgZR9lChoIn2UKGqSAwAAapMDAABK/////4aU
apUDAABqlgMAAEtlhpRqmAMAAIlK/v///4aUapoDAAB9lGgaSwN1aC0oapwDAABLAoaUauwDAABL
AoaUap4DAABLAoaUauYDAABLAoaUauoDAABLAoaUdJRoOShqpwMAAEsDhpRqqQMAAEsDhpRqqwMA
AEsDhpRqrQMAAEsDhpRqrwMAAEsDhpRqsQMAAEsDhpRqswMAAEsDhpRqtQMAAEsDhpRqtwMAAEsC
hpRqlgMAAEsBhpRqugMAAEsBhpRqvAMAAEsBhpRqvgMAAEsBhpRqwAMAAEsBhpRqwgMAAEsChpRq
xAMAAEsBhpRqxgMAAEsBhpRqyAMAAEsChpRqygMAAEsBhpRqzAMAAEsBhpRqzgMAAEsChpRq0AMA
AEsBhpRq0gMAAEsBhpRq1AMAAEsChpRq1gMAAEsChpRq2AMAAEsBhpR0lGhwatsDAABLAoaUhZR1
YmgfKYGUfZQoaCJ9lChqkgMAAGqTAwAASv////+GlGqVAwAAapYDAABLZYaUapgDAACJSv7///+G
lGqaAwAAfZRoGksDdWgtKGrqAwAASwKGlGqcAwAASwKGlGqiAwAASwKGlGroAwAASwKGlGrmAwAA
SwKGlHSUaDkoaqcDAABLA4aUaqkDAABLA4aUaqsDAABLA4aUaq0DAABLA4aUaq8DAABLA4aUarED
AABLA4aUarMDAABLA4aUarUDAABLA4aUarcDAABLAoaUapYDAABLAYaUaroDAABLAYaUarwDAABL
AYaUar4DAABLAYaUasADAABLAYaUasIDAABLAoaUasQDAABLAYaUasYDAABLAYaUasgDAABLAoaU
asoDAABLAYaUaswDAABLAYaUas4DAABLAoaUatADAABLAYaUatIDAABLAYaUatQDAABLAoaUatYD
AABLAoaUatgDAABLAYaUdJRocGrbAwAASwKGlIWUdWJoHymBlH2UKGgifZQoapIDAABqkwMAAEr/
////hpRqlQMAAGqWAwAAS2WGlGqYAwAAiUr+////hpRqmgMAAH2UaBpLA3VoLShqnAMAAEsChpRq
pAMAAEsChpRqngMAAEsChpRqbAQAAEsChpRq6AMAAEsChpR0lGg5KGqnAwAASwOGlGqpAwAASwOG
lGqrAwAASwOGlGqtAwAASwOGlGqvAwAASwOGlGqxAwAASwOGlGqzAwAASwOGlGq1AwAASwOGlGq3
AwAASwKGlGqWAwAASwGGlGq6AwAASwGGlGq8AwAASwGGlGq+AwAASwGGlGrAAwAASwGGlGrCAwAA
SwKGlGrEAwAASwGGlGrGAwAASwGGlGrIAwAASwKGlGrKAwAASwGGlGrMAwAASwGGlGrOAwAASwKG
lGrQAwAASwGGlGrSAwAASwGGlGrUAwAASwKGlGrWAwAASwKGlGrYAwAASwGGlHSUaHBq2wMAAEsC
hpSFlHViaB8pgZR9lChoIn2UKGqSAwAAapMDAABK/////4aUapUDAABqlgMAAEtlhpRqmAMAAIlK
/v///4aUapoDAAB9lGgaSwN1aC0oakAEAABLAoaUaqIDAABLAoaUapwDAABLAoaUauwDAABLAoaU
amwEAABLAoaUdJRoOShqpwMAAEsDhpRqqQMAAEsDhpRqqwMAAEsDhpRqrQMAAEsDhpRqrwMAAEsD
hpRqsQMAAEsDhpRqswMAAEsDhpRqtQMAAEsDhpRqtwMAAEsChpRqlgMAAEsBhpRqugMAAEsBhpRq
vAMAAEsBhpRqvgMAAEsBhpRqwAMAAEsBhpRqwgMAAEsChpRqxAMAAEsBhpRqxgMAAEsBhpRqyAMA
AEsChpRqygMAAEsBhpRqzAMAAEsBhpRqzgMAAEsChpRq0AMAAEsBhpRq0gMAAEsBhpRq1AMAAEsC
hpRq1gMAAEsChpRq2AMAAEsBhpR0lGhwatsDAABLAoaUhZR1YmgfKYGUfZQoaCJ9lChqkgMAAGqT
AwAASv////+GlGqVAwAAapYDAABLZYaUapgDAACJSv7///+GlGqaAwAAfZRoGksDdWgtKGpABAAA
SwKGlIwWTHltcGhvY3l0ZXMgKEZTKSAoRDE0KZRLAoaUauwDAABLAoaUapwDAABLAoaUaqIDAABL
AoaUdJRoOShqpwMAAEsDhpRqqQMAAEsDhpRqqwMAAEsDhpRqrQMAAEsDhpRqrwMAAEsDhpRqsQMA
AEsDhpRqswMAAEsDhpRqtQMAAEsDhpRqtwMAAEsChpRqlgMAAEsBhpRqugMAAEsBhpRqvAMAAEsB
hpRqvgMAAEsBhpRqwAMAAEsBhpRqwgMAAEsChpRqxAMAAEsBhpRqxgMAAEsBhpRqyAMAAEsChpRq
ygMAAEsBhpRqzAMAAEsBhpRqzgMAAEsChpRq0AMAAEsBhpRq0gMAAEsBhpRq1AMAAEsChpRq1gMA
AEsChpRq2AMAAEsBhpR0lGhwatsDAABLAoaUhZR1YmgfKYGUfZQoaCJ9lChqkgMAAGqTAwAASv//
//+GlGqVAwAAapYDAABLZYaUapgDAACJSv7///+GlGqaAwAAfZRoGksDdWgtKGqcAwAASwKGlGqi
AwAASwKGlGqeAwAASwKGlGrsAwAASwKGlGrqAwAASwKGlHSUaDkoaqcDAABLA4aUaqkDAABLA4aU
aqsDAABLA4aUaq0DAABLA4aUaq8DAABLA4aUarEDAABLA4aUarMDAABLA4aUarUDAABLA4aUarcD
AABLAoaUapYDAABLAYaUaroDAABLAYaUarwDAABLAYaUar4DAABLAYaUasADAABLAYaUasIDAABL
AoaUasQDAABLAYaUasYDAABLAYaUasgDAABLAoaUasoDAABLAYaUaswDAABLAYaUas4DAABLAoaU
atADAABLAYaUatIDAABLAYaUatQDAABLAoaUatYDAABLAoaUatgDAABLAYaUdJRocGrbAwAASwKG
lIWUdWJoHymBlH2UKGgifZQoapIDAABqkwMAAEr/////hpRqlQMAAGqWAwAAS2WGlGqYAwAAiUr+
////hpRqmgMAAH2UaBpLA3VoLShqnAMAAEsChpRq7AMAAEsChpRqngMAAEsChpRq6gMAAEsChpRq
ogMAAEsChpR0lGg5KGqnAwAASwOGlGqpAwAASwOGlGqrAwAASwOGlGqtAwAASwOGlGqvAwAASwOG
lGqxAwAASwOGlGqzAwAASwOGlGq1AwAASwOGlGq3AwAASwKGlGqWAwAASwGGlGq6AwAASwGGlGq8
AwAASwGGlGq+AwAASwGGlGrAAwAASwGGlGrCAwAASwKGlGrEAwAASwGGlGrGAwAASwGGlGrIAwAA
SwKGlGrKAwAASwGGlGrMAwAASwGGlGrOAwAASwKGlGrQAwAASwGGlGrSAwAASwGGlGrUAwAASwKG
lGrWAwAASwKGlGrYAwAASwGGlHSUaHBq2wMAAEsChpSFlHViaB8pgZR9lChoIn2UKGqSAwAAapMD
AABK/////4aUapUDAABqlgMAAEtlhpRqmAMAAIlK/v///4aUapoDAAB9lGgaSwN1aC0oapwDAABL
AoaUap4DAABLAoaUauYDAABLAoaUjBBMZXVrb2N5dGVzIChEMTQplEsChpSMFENEMTFiKyBMeTZD
X0ctIChEMTQplEsChpR0lGg5KGqnAwAASwOGlGqpAwAASwOGlGqrAwAASwOGlGqtAwAASwOGlGqv
AwAASwOGlGqxAwAASwOGlGqzAwAASwOGlGq1AwAASwOGlGq3AwAASwKGlGqWAwAASwGGlGq6AwAA
SwGGlGq8AwAASwGGlGq+AwAASwGGlGrAAwAASwGGlGrCAwAASwKGlGrEAwAASwGGlGrGAwAASwGG
lGrIAwAASwKGlGrKAwAASwGGlGrMAwAASwGGlGrOAwAASwKGlGrQAwAASwGGlGrSAwAASwGGlGrU
AwAASwKGlGrWAwAASwKGlGrYAwAASwGGlHSUaHBq2wMAAEsChpSFlHViaB8pgZR9lChoIn2UKGqS
AwAAapMDAABK/////4aUapUDAABqlgMAAEtlhpRqmAMAAIlK/v///4aUapoDAAB9lGgaSwN1aC0o
apwDAABLAoaUap4DAABLAoaUaqIDAABLAoaUauoDAABLAoaUahEGAABLAoaUdJRoOShqpwMAAEsD
hpRqqQMAAEsDhpRqqwMAAEsDhpRqrQMAAEsDhpRqrwMAAEsDhpRqsQMAAEsDhpRqswMAAEsDhpRq
tQMAAEsDhpRqtwMAAEsChpRqlgMAAEsBhpRqugMAAEsBhpRqvAMAAEsBhpRqvgMAAEsBhpRqwAMA
AEsBhpRqwgMAAEsChpRqxAMAAEsBhpRqxgMAAEsBhpRqyAMAAEsChpRqygMAAEsBhpRqzAMAAEsB
hpRqzgMAAEsChpRq0AMAAEsBhpRq0gMAAEsBhpRq1AMAAEsChpRq1gMAAEsChpRq2AMAAEsBhpR0
lGhwatsDAABLAoaUhZR1YmgfKYGUfZQoaCJ9lChqkgMAAGqTAwAASv////+GlGqVAwAAapYDAABL
ZYaUapgDAACJSv7///+GlGqaAwAAfZRoGksDdWgtKGqcAwAASwKGlGqeAwAASwKGlGrmAwAASwKG
lGqUBgAASwKGlIwLSUwtMWIgKEQxNCmUSwKGlHSUaDkoaqcDAABLA4aUaqkDAABLA4aUaqsDAABL
A4aUaq0DAABLA4aUaq8DAABLA4aUarEDAABLA4aUarMDAABLA4aUarUDAABLA4aUarcDAABLAoaU
apYDAABLAYaUaroDAABLAYaUarwDAABLAYaUar4DAABLAYaUasADAABLAYaUasIDAABLAoaUasQD
AABLAYaUasYDAABLAYaUasgDAABLAoaUasoDAABLAYaUaswDAABLAYaUas4DAABLAoaUatADAABL
AYaUatIDAABLAYaUatQDAABLAoaUatYDAABLAoaUatgDAABLAYaUdJRocGrbAwAASwKGlIWUdWJo
HymBlH2UKGgifZQoapIDAABqkwMAAEr/////hpRqlQMAAGqWAwAAS2WGlGqYAwAAiUr+////hpRq
mgMAAH2UaBpLA3VoLShq6gMAAEsChpRqnAMAAEsChpRqogMAAEsChpRqngMAAEsChpRq5gMAAEsC
hpR0lGg5KGqnAwAASwOGlGqpAwAASwOGlGqrAwAASwOGlGqtAwAASwOGlGqvAwAASwOGlGqxAwAA
SwOGlGqzAwAASwOGlGq1AwAASwOGlGq3AwAASwKGlGqWAwAASwGGlGq6AwAASwGGlGq8AwAASwGG
lGq+AwAASwGGlGrAAwAASwGGlGrCAwAASwKGlGrEAwAASwGGlGrGAwAASwGGlGrIAwAASwKGlGrK
AwAASwGGlGrMAwAASwGGlGrOAwAASwKGlGrQAwAASwGGlGrSAwAASwGGlGrUAwAASwKGlGrWAwAA
SwKGlGrYAwAASwGGlHSUaHBq2wMAAEsChpSFlHViaB8pgZR9lChoIn2UKGqSAwAAapMDAABK////
/4aUapUDAABqlgMAAEtlhpRqmAMAAIlK/v///4aUapoDAAB9lGgaSwN1aC0ojBpDRDExYisgTHk2
Q2ludCBMeTZHLSAoRDE0KZRLAoaUjAtDQ0wyMCAoRDE0KZRLAoaUjBhNeWVsb2lkIGNlbGxzIChG
UykgKEQxNCmUSwKGlIwPQ1hDTDEgKDEpIChEMTQplEsChpSMDFRHRi1iMSAoRDE0KZRLAoaUdJRo
OSiMB1NhbXBsZTqUSwOGlIwbU2FtcGxlOiBOaWwgbm9ybSBjZWxscyAoRDcplEsDhpSMDlNhbXBs
ZSBjaGVjayAylEsDhpSMDVNhbXBsZTogKEQxNCmUSwOGlIwcU2FtcGxlOiBOaWwgbm9ybSBjZWxs
cyAoRDE0KZRLA4aUjB5TYW1wbGUgTmlsIG5vcm1hbGlzZWQgTFAgKEQxNCmUSwOGlIwYU2FtcGxl
IFByaW5mbGFtIExQIChEMTQplEsDhpSMDlNhbXBsZSBjaGVjayAzlEsDhpSMBGRhdGWUSwKGlIwK
ZXhwZXJpbWVudJRLAYaUjAl0ZWNobmlxdWWUSwGGlIwGdGlzc3VllEsBhpSMA2RheZRLAYaUjARj
YWdllEsBhpSMBnNhbXBsZZRLAoaUjAZ0dW1vdXKUSwGGlIwJdHJlYXRtZW50lEsBhpSMBUJlYWRz
lEsChpSMBlN0cmFpbpRLAYaUjAZHZW5kZXKUSwGGlIwLQWdlICh3ZWVrcymUSwKGlIwOVHVtb3Vy
IChyaWdodCmUSwGGlIwJVHJlYXRtZW50lEsBhpSMD1NwbGVlbiAobWcpIEQxNZRLAoaUjAtCZWFk
cyAoRDE0KZRLAoaUjAx0dW1vdXJfbW9kZWyUSwGGlHSUaHCMFVJpZ2h0IFR1bW91ciAobWcpIEQx
NZRLAoaUhZR1YmgfKYGUfZQoaCJ9lCiMD2NsYXNzX3NlbGVjdGlvbpRqkwMAAEr/////hpSMDGZv
bGRfZmVhdHVyZZRqVwcAAEtlhpSMFWZvbGRfZmVhdHVyZV9zZWxlY3RlZJSJSv7///+GlIwLc2Nv
cmVfdGFibGWUfZRoGksDdWgtKIwbQ0QxMWIrIEx5NkNfRy0gUEQtTDErIChEMTQplEsChpSMCERD
IChEMTQplEsChpSMFENEMTFiKyBMeTZDX0ctIChEMTQplEsChpRqOgcAAEsChpSMCklMLTYgKEQx
NCmUSwKGlHSUaDkoakUHAABLA4aUakcHAABLA4aUakkHAABLA4aUaksHAABLA4aUak0HAABLA4aU
ak8HAABLA4aUalEHAABLA4aUalMHAABLA4aUalUHAABLAoaUalcHAABLAYaUalkHAABLAYaUalsH
AABLAYaUal0HAABLAYaUal8HAABLAYaUamEHAABLAoaUamMHAABLAYaUamUHAABLAYaUamcHAABL
AoaUamkHAABLAYaUamsHAABLAYaUam0HAABLAoaUam8HAABLAYaUanEHAABLAYaUanMHAABLAoaU
anUHAABLAoaUancHAABLAYaUdJRocGp6BwAASwKGlIWUdWJoHymBlH2UKGgifZQojA9jbGFzc19z
ZWxlY3Rpb26UjBYoQXZlcmFnZSBvdmVyIGNsYXNzZXMplEr/////hpSMDGZvbGRfZmVhdHVyZZSM
CmV4cGVyaW1lbnSUS2WGlIwVZm9sZF9mZWF0dXJlX3NlbGVjdGVklIlK/v///4aUjAtzY29yZV90
YWJsZZR9lGgaSwN1aC0ojBtDRDExYisgTHk2Q19HLSBQRC1MMSsgKEQxNCmUSwKGlIwIREMgKEQx
NCmUSwKGlIwUQ0QxMWIrIEx5NkNfRy0gKEQxNCmUSwKGlIwaQ0QxMWIrIEx5NkNpbnQgTHk2Ry0g
KEQxNCmUSwKGlIwKSUwtNiAoRDE0KZRLAoaUdJRoOSiMB1NhbXBsZTqUSwOGlIwbU2FtcGxlOiBO
aWwgbm9ybSBjZWxscyAoRDcplEsDhpSMDlNhbXBsZSBjaGVjayAylEsDhpSMDVNhbXBsZTogKEQx
NCmUSwOGlIwcU2FtcGxlOiBOaWwgbm9ybSBjZWxscyAoRDE0KZRLA4aUjB5TYW1wbGUgTmlsIG5v
cm1hbGlzZWQgTFAgKEQxNCmUSwOGlIwYU2FtcGxlIFByaW5mbGFtIExQIChEMTQplEsDhpSMDlNh
bXBsZSBjaGVjayAzlEsDhpSMBGRhdGWUSwKGlGq2BwAASwGGlIwJdGVjaG5pcXVllEsBhpSMBnRp
c3N1ZZRLAYaUjANkYXmUSwGGlIwEY2FnZZRLAYaUjAZzYW1wbGWUSwKGlIwGdHVtb3VylEsBhpSM
CXRyZWF0bWVudJRLAYaUjAVCZWFkc5RLAoaUjAZTdHJhaW6USwGGlIwGR2VuZGVylEsBhpSMC0Fn
ZSAod2Vla3MplEsChpSMDlR1bW91ciAocmlnaHQplEsBhpSMCVRyZWF0bWVudJRLAYaUjA9TcGxl
ZW4gKG1nKSBEMTWUSwKGlIwLQmVhZHMgKEQxNCmUSwKGlHSUaHCMFVJpZ2h0IFR1bW91ciAobWcp
IEQxNZRLAoaUhZR1YmgfKYGUfZQoaCJ9lChqsgcAAGqzBwAASv////+GlGq1BwAAarYHAABLZYaU
argHAACJSv7///+GlGq6BwAAfZRoGksDdWgtKIwaQ0QxMWIrIEx5NkNpbnQgTHk2Ry0gKEQxNCmU
SwKGlIwLQ0NMMjAgKEQxNCmUSwKGlIwYTXllbG9pZCBjZWxscyAoRlMpIChEMTQplEsChpSMD0NY
Q0wxICgxKSAoRDE0KZRLAoaUjAxUR0YtYjEgKEQxNCmUSwKGlHSUaDkojAdTYW1wbGU6lEsDhpSM
G1NhbXBsZTogTmlsIG5vcm0gY2VsbHMgKEQ3KZRLA4aUjA5TYW1wbGUgY2hlY2sgMpRLA4aUjA1T
YW1wbGU6IChEMTQplEsDhpSMHFNhbXBsZTogTmlsIG5vcm0gY2VsbHMgKEQxNCmUSwOGlIweU2Ft
cGxlIE5pbCBub3JtYWxpc2VkIExQIChEMTQplEsDhpSMGFNhbXBsZSBQcmluZmxhbSBMUCAoRDE0
KZRLA4aUjA5TYW1wbGUgY2hlY2sgM5RLA4aUjARkYXRllEsChpSMCmV4cGVyaW1lbnSUSwGGlIwJ
dGVjaG5pcXVllEsBhpSMBnRpc3N1ZZRLAYaUjANkYXmUSwGGlIwEY2FnZZRLAYaUjAZzYW1wbGWU
SwKGlIwGdHVtb3VylEsBhpSMCXRyZWF0bWVudJRLAYaUjAVCZWFkc5RLAoaUjAZTdHJhaW6USwGG
lIwGR2VuZGVylEsBhpSMC0FnZSAod2Vla3MplEsChpSMDlR1bW91ciAocmlnaHQplEsBhpSMCVRy
ZWF0bWVudJRLAYaUjA9TcGxlZW4gKG1nKSBEMTWUSwKGlIwLQmVhZHMgKEQxNCmUSwKGlHSUaHCM
FVJpZ2h0IFR1bW91ciAobWcpIEQxNZRLAoaUhZR1YmgfKYGUfZQoaCJ9lCiMD2NsYXNzX3NlbGVj
dGlvbpRqswcAAEr/////hpSMDGZvbGRfZmVhdHVyZZSMCmV4cGVyaW1lbnSUS2WGlIwVZm9sZF9m
ZWF0dXJlX3NlbGVjdGVklIlK/v///4aUjAtzY29yZV90YWJsZZR9lGgaSwN1aC0ojApHLUNTRiAo
RDcplEsChpSMC0NYQ0wxMyAoRDcplEsChpSMDkNDTDE3ICgxKSAoRDcplEsChpSMCUlMLTYgKEQ3
KZRLAoaUjApJTC0xYiAoRDcplEsChpR0lGg5KIwHU2FtcGxlOpRLA4aUjApleHBlcmltZW50lEsB
hpSMG1NhbXBsZTogTmlsIG5vcm0gY2VsbHMgKEQ3KZRLA4aUjB1TYW1wbGUgTmlsIG5vcm1hbGlz
ZWQgTFAgKEQ3KZRLA4aUjANkYXmUSwGGlIwXU2FtcGxlIFByaW5mbGFtIExQIChENymUSwOGlIwM
U2FtcGxlIGNoZWNrlEsDhpSMGVNhbXBsZSBtZXRhIGRhdGEgYW5kIG1hc3OUSwOGlIwOU2FtcGxl
IGNoZWNrIDKUSwOGlIwOVHVtb3VyIChyaWdodCmUSwGGlIwEY2FnZZRLAYaUjARkYXRllEsChpSM
BnNhbXBsZZRLAoaUjAZ0dW1vdXKUSwGGlIwGdGlzc3VllEsBhpSMCXRlY2huaXF1ZZRLAYaUjAlU
cmVhdG1lbnSUSwGGlIwGU3RyYWlulEsBhpSMBkdlbmRlcpRLAYaUjAtBZ2UgKHdlZWtzKZRLAoaU
jBRSaWdodF90dW1vdXJfKG1nKSBEOJRLAoaUjA9TcGxlZW4gKG1nKSBEMTWUSwKGlIwOU3BsZWVu
IChtZykgRDiUSwKGlIwJdHJlYXRtZW50lEsBhpSMBUJlYWRzlEsChpSMCkJlYWRzIChENymUSwKG
lIwMdHVtb3VyX21vZGVslEsBhpR0lGhwjBVSaWdodCBUdW1vdXIgKG1nKSBEMTWUSwKGlIWUdWJo
HymBlH2UKGgifZQojA9jbGFzc19zZWxlY3Rpb26UarMHAABK/////4aUjAxmb2xkX2ZlYXR1cmWU
al0IAABLZYaUjBVmb2xkX2ZlYXR1cmVfc2VsZWN0ZWSUiUr+////hpSMC3Njb3JlX3RhYmxllH2U
aBpLA3VoLSiMDkNYQ0wxICgyKSAoRDcplEsChpSMCUNDTDIgKEQ3KZRLAoaUjBBOZXV0cm9waGls
cyAoRDcplEsChpSMC0NYQ0wxMCAoRDcplEsChpRqUAgAAEsChpR0lGg5KGpbCAAASwOGlGpdCAAA
SwGGlGpfCAAASwOGlGphCAAASwOGlGpjCAAASwGGlGplCAAASwOGlGpnCAAASwOGlGppCAAASwOG
lGprCAAASwOGlGptCAAASwGGlGpvCAAASwGGlGpxCAAASwKGlGpzCAAASwKGlGp1CAAASwGGlGp3
CAAASwGGlGp5CAAASwGGlGp7CAAASwGGlGp9CAAASwGGlGp/CAAASwGGlGqBCAAASwKGlGqDCAAA
SwKGlGqFCAAASwKGlGqHCAAASwKGlGqJCAAASwGGlGqLCAAASwKGlGqNCAAASwKGlGqPCAAASwGG
lHSUaHBqkggAAEsChpSFlHViaB8pgZR9lChoIn2UKGqYCAAAarMHAABK/////4aUapoIAABqXQgA
AEtlhpRqnAgAAIlK/v///4aUap4IAAB9lGgaSwN1aC0oaqQIAABLAoaUaqYIAABLAoaUjBdNeWVs
b2lkIGNlbGxzIChGUykgKEQ3KZRLAoaUaqAIAABLAoaUaqIIAABLAoaUdJRoOShqWwgAAEsDhpRq
XQgAAEsBhpRqXwgAAEsDhpRqYQgAAEsDhpRqYwgAAEsBhpRqZQgAAEsDhpRqZwgAAEsDhpRqaQgA
AEsDhpRqawgAAEsDhpRqbQgAAEsBhpRqbwgAAEsBhpRqcQgAAEsChpRqcwgAAEsChpRqdQgAAEsB
hpRqdwgAAEsBhpRqeQgAAEsBhpRqewgAAEsBhpRqfQgAAEsBhpRqfwgAAEsBhpRqgQgAAEsChpRq
gwgAAEsChpRqhQgAAEsChpRqhwgAAEsChpRqiQgAAEsBhpRqiwgAAEsChpRqjQgAAEsChpRqjwgA
AEsBhpR0lGhwapIIAABLAoaUhZR1YmgfKYGUfZQoaCJ9lChqmAgAAGqzBwAASv////+GlGqaCAAA
al0IAABLZYaUapwIAACJSv7///+GlGqeCAAAfZRoGksDdWgtKGqkCAAASwKGlGqmCAAASwKGlGrR
CAAASwKGlGqgCAAASwKGlGqiCAAASwKGlIwOTW9ub2N5dGVzIChENymUSwKGlGpQCAAASwKGlGpS
CAAASwKGlIwOQ1hDTDEgKDEpIChENymUSwKGlIwTQ0QxMWIrIEx5NkNfRy0gKEQ3KZRLAoaUdJRo
OShqWwgAAEsDhpRqXQgAAEsBhpRqXwgAAEsDhpRqYQgAAEsDhpRqYwgAAEsBhpRqZQgAAEsDhpRq
ZwgAAEsDhpRqaQgAAEsDhpRqawgAAEsDhpRqbQgAAEsBhpRqbwgAAEsBhpRqcQgAAEsChpRqcwgA
AEsChpRqdQgAAEsBhpRqdwgAAEsBhpRqeQgAAEsBhpRqewgAAEsBhpRqfQgAAEsBhpRqfwgAAEsB
hpRqgQgAAEsChpRqgwgAAEsChpRqhQgAAEsChpRqhwgAAEsChpRqiQgAAEsBhpRqiwgAAEsChpRq
jQgAAEsChpRqjwgAAEsBhpR0lGhwapIIAABLAoaUhZR1YmgfKYGUfZQoaCJ9lCiMD2NsYXNzX3Nl
bGVjdGlvbpSMFihBdmVyYWdlIG92ZXIgY2xhc3NlcymUSv////+GlIwMZm9sZF9mZWF0dXJllIwK
ZXhwZXJpbWVudJRLZYaUjBVmb2xkX2ZlYXR1cmVfc2VsZWN0ZWSUiUr+////hpSMC3Njb3JlX3Rh
YmxllH2UaBpLA3VoLSiMCkctQ1NGIChENymUSwKGlIwQTmV1dHJvcGhpbHMgKEQ3KZRLAoaUjBdN
eWVsb2lkIGNlbGxzIChGUykgKEQ3KZRLAoaUjBNDRDExYisgTHk2Q19HLSAoRDcplEsChpSMD0xl
dWtvY3l0ZXMgKEQ3KZRLAoaUdJRoOSiMB1NhbXBsZTqUSwOGlIwKZXhwZXJpbWVudJRLAYaUjBtT
YW1wbGU6IE5pbCBub3JtIGNlbGxzIChENymUSwOGlIwdU2FtcGxlIE5pbCBub3JtYWxpc2VkIExQ
IChENymUSwOGlIwDZGF5lEsBhpSMF1NhbXBsZSBQcmluZmxhbSBMUCAoRDcplEsDhpSMDFNhbXBs
ZSBjaGVja5RLA4aUjBlTYW1wbGUgbWV0YSBkYXRhIGFuZCBtYXNzlEsDhpSMDlNhbXBsZSBjaGVj
ayAylEsDhpSMDlR1bW91ciAocmlnaHQplEsBhpSMBGNhZ2WUSwGGlIwEZGF0ZZRLAoaUjAZzYW1w
bGWUSwKGlIwGdHVtb3VylEsBhpSMBnRpc3N1ZZRLAYaUjAl0ZWNobmlxdWWUSwGGlIwJVHJlYXRt
ZW50lEsBhpSMBlN0cmFpbpRLAYaUjAZHZW5kZXKUSwGGlIwLQWdlICh3ZWVrcymUSwKGlIwUUmln
aHRfdHVtb3VyXyhtZykgRDiUSwKGlIwPU3BsZWVuIChtZykgRDE1lEsChpSMDlNwbGVlbiAobWcp
IEQ4lEsChpSMCXRyZWF0bWVudJRLAYaUjAVCZWFkc5RLAoaUjApCZWFkcyAoRDcplEsChpSMFVJp
Z2h0IFR1bW91ciAobWcpIEQxNZRLAoaUdJRocIwMdHVtb3VyX21vZGVslEsBhpSFlHViaB8pgZR9
lChoIn2UKGoqCQAAaisJAABK/////4aUai0JAACMCmV4cGVyaW1lbnSUS2WGlGowCQAAiUr+////
hpRqMgkAAH2UaBpLA3VoLSiMGE15ZWxvaWQgY2VsbHMgKEZTKSAoRDE0KZRLAoaUjBFOZXV0cm9w
aGlscyAoRDE0KZRLAoaUjBBMZXVrb2N5dGVzIChEMTQplEsChpSMC0ctQ1NGIChEMTQplEsChpSM
D01vbm9jeXRlcyAoRDE0KZRLAoaUdJRoOSiMB1NhbXBsZTqUSwOGlIwbU2FtcGxlOiBOaWwgbm9y
bSBjZWxscyAoRDcplEsDhpSMDlNhbXBsZSBjaGVjayAylEsDhpSMDVNhbXBsZTogKEQxNCmUSwOG
lIwcU2FtcGxlOiBOaWwgbm9ybSBjZWxscyAoRDE0KZRLA4aUjB5TYW1wbGUgTmlsIG5vcm1hbGlz
ZWQgTFAgKEQxNCmUSwOGlIwYU2FtcGxlIFByaW5mbGFtIExQIChEMTQplEsDhpSMDlNhbXBsZSBj
aGVjayAzlEsDhpSMBGRhdGWUSwKGlIwKZXhwZXJpbWVudJRLAYaUjAl0ZWNobmlxdWWUSwGGlIwG
dGlzc3VllEsBhpSMA2RheZRLAYaUjARjYWdllEsBhpSMBnNhbXBsZZRLAoaUjAZ0dW1vdXKUSwGG
lIwJdHJlYXRtZW50lEsBhpSMBUJlYWRzlEsChpSMBlN0cmFpbpRLAYaUjAZHZW5kZXKUSwGGlIwL
QWdlICh3ZWVrcymUSwKGlIwOVHVtb3VyIChyaWdodCmUSwGGlIwJVHJlYXRtZW50lEsBhpSMD1Nw
bGVlbiAobWcpIEQxNZRLAoaUjAtCZWFkcyAoRDE0KZRLAoaUjBVSaWdodCBUdW1vdXIgKG1nKSBE
MTWUSwKGlHSUaHCMDHR1bW91cl9tb2RlbJRLAYaUhZR1YmgfKYGUfZQoaCJ9lCiMD2NsYXNzX3Nl
bGVjdGlvbpSMFihBdmVyYWdlIG92ZXIgY2xhc3NlcymUSv////+GlIwMZm9sZF9mZWF0dXJllGqe
CQAAS2WGlIwVZm9sZF9mZWF0dXJlX3NlbGVjdGVklIlK/v///4aUjAtzY29yZV90YWJsZZR9lGga
SwN1aC0oaoEJAABLAoaUaoMJAABLAoaUaoUJAABLAoaUaocJAABLAoaUaokJAABLAoaUjBRDRDEx
YisgTHk2Q19HLSAoRDE0KZRLAoaUjBZFb3Npbm9waGlscyAoRlMpIChEMTQplEsChpSMGkNEMTFi
KyBMeTZDaW50IEx5NkctIChEMTQplEsChpSMCERDIChEMTQplEsChpSMEUVvc2lub3BoaWxzIChE
MTQplEsChpSMD0RDIFBELUwxKyAoRDE0KZRLAoaUjA5OSyBjZWxscyAoRDE0KZRLAoaUjBFUcmVn
cyBQRC0xKyAoRDE0KZRLAoaUjAxDWENMMTAgKEQxNCmUSwKGlIwbQ0QxMWIrIEx5NkNfRy0gUEQt
TDErIChEMTQplEsChpSMCkNDTDIgKEQxNCmUSwKGlIwPQ1hDTDEgKDEpIChEMTQplEsChpSMFkx5
bXBob2N5dGVzIChGUykgKEQxNCmUSwKGlIwUTksgY2VsbHMgTHk2QysgKEQxNCmUSwKGlIwXQ0Q4
IFQgY2VsbHMgTHk2QysgKEQxNCmUSwKGlIwPQ0NMMjIgKDEpIChEMTQplEsChpSMEUNEOCBUIGNl
bGxzIChEMTQplEsChpSMDENYQ0wxMyAoRDE0KZRLAoaUjAtDWENMOSAoRDE0KZRLAoaUjA5JTC0x
MnA3MCAoRDE0KZRLAoaUjA9DQ0wxNyAoMikgKEQxNCmUSwKGlIwRQ0Q0IFQgY2VsbHMgKEQxNCmU
SwKGlIwKQ0NMMyAoRDE0KZRLAoaUjA9DWENMMSAoMikgKEQxNCmUSwKGlIwKQ0NMNCAoRDE0KZRL
AoaUjA9DQ0wxNyAoMSkgKEQxNCmUSwKGlIwLSUwtMTAgKEQxNCmUSwKGlIwKQ0NMNSAoRDE0KZRL
AoaUjA1CIGNlbGxzIChEMTQplEsChpSMEE1hY3JvcGhhZ2UgKEQxNCmUSwKGlIwLQ1hDTDUgKEQx
NCmUSwKGlIwLVE5GLWEgKEQxNCmUSwKGlIwMVEdGLWIxIChEMTQplEsChpSMC0lMLTE4IChEMTQp
lEsChpSMD0NDTDIyICgyKSAoRDE0KZRLAoaUjA5JTC0xMnA0MCAoRDE0KZRLAoaUjAtJTC0yMyAo
RDE0KZRLAoaUjAtJTC0xYiAoRDE0KZRLAoaUjAtDQ0wyMCAoRDE0KZRLAoaUjAtDQ0wxMSAoRDE0
KZRLAoaUjApJTC02IChEMTQplEsChpR0lGg5KGqMCQAASwOGlGqOCQAASwOGlGqQCQAASwOGlGqS
CQAASwOGlGqUCQAASwOGlGqWCQAASwOGlGqYCQAASwOGlGqaCQAASwOGlGqcCQAASwKGlGqeCQAA
SwGGlGqgCQAASwGGlGqiCQAASwGGlGqkCQAASwGGlGqmCQAASwGGlGqoCQAASwKGlGqqCQAASwGG
lGqsCQAASwGGlGquCQAASwKGlGqwCQAASwGGlGqyCQAASwGGlGq0CQAASwKGlGq2CQAASwGGlGq4
CQAASwGGlGq6CQAASwKGlGq8CQAASwKGlGq+CQAASwKGlHSUaHBqwQkAAEsBhpSFlHViaB8pgZR9
lChoIn2UKIwPY2xhc3Nfc2VsZWN0aW9ulIwWKEF2ZXJhZ2Ugb3ZlciBjbGFzc2VzKZRK/////4aU
jAxmb2xkX2ZlYXR1cmWUakEJAABLZYaUjBVmb2xkX2ZlYXR1cmVfc2VsZWN0ZWSUiUr+////hpSM
C3Njb3JlX3RhYmxllH2UaBpLA3VoLSiMCkctQ1NGIChENymUSwKGlIwQTmV1dHJvcGhpbHMgKEQ3
KZRLAoaUjBdNeWVsb2lkIGNlbGxzIChGUykgKEQ3KZRLAoaUjBNDRDExYisgTHk2Q19HLSAoRDcp
lEsChpSMD0xldWtvY3l0ZXMgKEQ3KZRLAoaUjBpDRDExYisgTHk2Q19HLSBQRC1MMSsgKEQ3KZRL
AoaUjA5Nb25vY3l0ZXMgKEQ3KZRLAoaUjA5DWENMMSAoMSkgKEQ3KZRLAoaUjA5DWENMMSAoMikg
KEQ3KZRLAoaUjA5DQ0wxNyAoMSkgKEQ3KZRLAoaUjAlJTC02IChENymUSwKGlIwLQ1hDTDEzIChE
NymUSwKGlIwOREMgUEQtTDErIChENymUSwKGlIwKVE5GLWEgKEQ3KZRLAoaUjA1JTC0xMnA0MCAo
RDcplEsChpSMB0RDIChENymUSwKGlIwKQ1hDTDUgKEQ3KZRLAoaUjApDWENMOSAoRDcplEsChpSM
EENENCBUIGNlbGxzIChENymUSwKGlIwJQ0NMNCAoRDcplEsChpSMC0NYQ0wxMCAoRDcplEsChpSM
DkNDTDIyICgxKSAoRDcplEsChpSMCUNDTDUgKEQ3KZRLAoaUjBZDRDggVCBjZWxscyBMeTZDKyAo
RDcplEsChpSMC1RHRi1iMSAoRDcplEsChpSMEEVvc2lub3BoaWxzIChENymUSwKGlIwKQ0NMMjAg
KEQ3KZRLAoaUjApJTC0yMyAoRDcplEsChpSMGUNEMTFiKyBMeTZDaW50IEx5NkctIChENymUSwKG
lIwKSUwtMTAgKEQ3KZRLAoaUdJRoOSiMB1NhbXBsZTqUSwOGlIwKZXhwZXJpbWVudJRLAYaUjBtT
YW1wbGU6IE5pbCBub3JtIGNlbGxzIChENymUSwOGlIwdU2FtcGxlIE5pbCBub3JtYWxpc2VkIExQ
IChENymUSwOGlIwDZGF5lEsBhpSMF1NhbXBsZSBQcmluZmxhbSBMUCAoRDcplEsDhpSMDFNhbXBs
ZSBjaGVja5RLA4aUjBlTYW1wbGUgbWV0YSBkYXRhIGFuZCBtYXNzlEsDhpSMDlNhbXBsZSBjaGVj
ayAylEsDhpSMDlR1bW91ciAocmlnaHQplEsBhpSMBGNhZ2WUSwGGlIwEZGF0ZZRLAoaUjAZzYW1w
bGWUSwKGlIwGdHVtb3VylEsBhpSMBnRpc3N1ZZRLAYaUjAl0ZWNobmlxdWWUSwGGlIwJVHJlYXRt
ZW50lEsBhpSMBlN0cmFpbpRLAYaUjAZHZW5kZXKUSwGGlIwLQWdlICh3ZWVrcymUSwKGlIwUUmln
aHRfdHVtb3VyXyhtZykgRDiUSwKGlIwPU3BsZWVuIChtZykgRDE1lEsChpSMDlNwbGVlbiAobWcp
IEQ4lEsChpSMCXRyZWF0bWVudJRLAYaUjAVCZWFkc5RLAoaUjApCZWFkcyAoRDcplEsChpSMFVJp
Z2h0IFR1bW91ciAobWcpIEQxNZRLAoaUdJRocIwMdHVtb3VyX21vZGVslEsBhpSFlHViaB8pgZR9
lChoIn2UKIwPY2xhc3Nfc2VsZWN0aW9ulIwWKEF2ZXJhZ2Ugb3ZlciBjbGFzc2VzKZRK/////4aU
jAxmb2xkX2ZlYXR1cmWUapAKAABLZYaUjBVmb2xkX2ZlYXR1cmVfc2VsZWN0ZWSUiUr+////hpSM
C3Njb3JlX3RhYmxllH2UaBpLA3VoLShqUQoAAEsChpRqUwoAAEsChpRqVQoAAEsChpRqVwoAAEsC
hpRqWQoAAEsChpRqWwoAAEsChpRqXQoAAEsChpRqXwoAAEsChpRqYQoAAEsChpRqYwoAAEsChpRq
ZQoAAEsChpRqZwoAAEsChpRqaQoAAEsChpRqawoAAEsChpRqbQoAAEsChpRqbwoAAEsChpRqcQoA
AEsChpRqcwoAAEsChpRqdQoAAEsChpRqdwoAAEsChpR0lGg5KGqOCgAASwOGlGqQCgAASwGGlGqS
CgAASwOGlGqUCgAASwOGlGqWCgAASwGGlGqYCgAASwOGlGqaCgAASwOGlGqcCgAASwOGlGqeCgAA
SwOGlGqgCgAASwGGlGqiCgAASwGGlGqkCgAASwKGlGqmCgAASwKGlGqoCgAASwGGlGqqCgAASwGG
lGqsCgAASwGGlGquCgAASwGGlGqwCgAASwGGlGqyCgAASwGGlGq0CgAASwKGlGq2CgAASwKGlGq4
CgAASwKGlGq6CgAASwKGlGq8CgAASwGGlGq+CgAASwKGlGrACgAASwKGlGrCCgAASwKGlHSUaHBq
xQoAAEsBhpSFlHViaB8pgZR9lChoIn2UKGrLCgAAaswKAABK/////4aUas4KAABqkAoAAEtlhpRq
0AoAAIlK/v///4aUatIKAAB9lGgaSwN1aC0oal0KAABLAoaUalEKAABLAoaUalMKAABLAoaUalcK
AABLAoaUal8KAABLAoaUamUKAABLAoaUalkKAABLAoaUjBVFb3Npbm9waGlscyAoRlMpIChENymU
SwKGlIwVTHltcGhvY3l0ZXMgKEZTKSAoRDcplEsChpRqVQoAAEsChpSMDEIgY2VsbHMgKEQ3KZRL
AoaUanUKAABLAoaUjBBUcmVncyBQRC0xKyAoRDcplEsChpSMEENEOCBUIGNlbGxzIChENymUSwKG
lGp/CgAASwKGlIwNTksgY2VsbHMgKEQ3KZRLAoaUjBNOSyBjZWxscyBMeTZDKyAoRDcplEsChpRq
gwoAAEsChpSMD01hY3JvcGhhZ2UgKEQ3KZRLAoaUam8KAABLAoaUdJRoOShqjgoAAEsDhpRqkAoA
AEsBhpRqkgoAAEsDhpRqlAoAAEsDhpRqlgoAAEsBhpRqmAoAAEsDhpRqmgoAAEsDhpRqnAoAAEsD
hpRqngoAAEsDhpRqoAoAAEsBhpRqogoAAEsBhpRqpAoAAEsChpRqpgoAAEsChpRqqAoAAEsBhpRq
qgoAAEsBhpRqrAoAAEsBhpRqrgoAAEsBhpRqsAoAAEsBhpRqsgoAAEsBhpRqtAoAAEsChpRqtgoA
AEsChpRquAoAAEsChpRqugoAAEsChpRqvAoAAEsBhpRqvgoAAEsChpRqwAoAAEsChpRqwgoAAEsC
hpR0lGhwasUKAABLAYaUhZR1YmV1Lg==
</properties>
		<properties node_id="17" format="literal">{'auto_apply': True, 'class_weight': False, 'controlAreaVisible': True, 'index_output': 0, 'learner_name': 'RF top 5 features', 'max_depth': 3, 'max_features': 4, 'min_samples_split': 5, 'n_estimators': 500, 'savedWidgetGeometry': b'\x01\xd9\xd0\xcb\x00\x03\x00\x00\x00\x00\x01\x90\x00\x00\x01\x0c\x00\x00\x03+\x00\x00\x02\xa8\x00\x00\x01\x90\x00\x00\x01"\x00\x00\x03+\x00\x00\x02\xa8\x00\x00\x00\x00\x00\x00\x00\x00\x05\xa0\x00\x00\x01\x90\x00\x00\x01"\x00\x00\x03+\x00\x00\x02\xa8', 'use_max_depth': True, 'use_max_features': True, 'use_min_samples_split': True, 'use_random_state': False, '__version__': 1}</properties>
		<properties node_id="18" format="pickle">gASVpSwAAAAAAAB9lCiMCmF1dG9fYXBwbHmUiIwSY29udHJvbEFyZWFWaXNpYmxllIiME3NhdmVk
V2lkZ2V0R2VvbWV0cnmUQ0IB2dDLAAMAAAAAAqYAAADLAAAFJQAAAsAAAAKmAAAA4QAABSUAAALA
AAAAAAAAAAAFoAAAAqYAAADhAAAFJQAAAsCUjBBzZWxlY3RlZF9tZXRob2RzlI+UKIwHUmVsaWVm
RpSMFkluZm9ybWF0aW9uIEdhaW4gUmF0aW+UjATPh8KylIwIUlJlbGllZkaUjAVBTk9WQZSMFVVu
aXZhcmlhdGUgUmVncmVzc2lvbpSMBEZDQkaUjA1HaW5pIERlY3JlYXNllIwQSW5mb3JtYXRpb24g
R2FpbpSQjAdzb3J0aW5nlEsCjANzaXCUjA5fdW5waWNrbGVfZW51bZSTlIwMUHlRdDUuUXRDb3Jl
lIwJU29ydE9yZGVylEsBh5RSlIaUjAtfX3ZlcnNpb25fX5RLA4wQY29udGV4dF9zZXR0aW5nc5Rd
lCiMFW9yYW5nZXdpZGdldC5zZXR0aW5nc5SMB0NvbnRleHSUk5QpgZR9lCiMBnZhbHVlc5R9lCiM
CW5TZWxlY3RlZJRLCkr+////hpSMDnNlbGVjdGVkX2F0dHJzlF2UKIwJQ0NMMiAoRDcplEtmhpSM
FUVvc2lub3BoaWxzIChGUykgKEQ3KZRLZoaUjAtDWENMMTAgKEQ3KZRLZoaUjA5DWENMMSAoMikg
KEQ3KZRLZoaUjA5DQ0wyMiAoMikgKEQ3KZRLZoaUjA1OSyBjZWxscyAoRDcplEtmhpSMDkRDIFBE
LUwxKyAoRDcplEtmhpSMEE5ldXRyb3BoaWxzIChENymUS2aGlIwOQ0NMMTcgKDIpIChENymUS2aG
lIwXTXllbG9pZCBjZWxscyAoRlMpIChENymUS2aGlGVK/f///4aUjA9zZWxlY3Rpb25NZXRob2SU
SwNK/v///4aUaBlLA3WMCmF0dHJpYnV0ZXOUfZQojA5Nb25vY3l0ZXMgKEQ3KZRLAowKRy1DU0Yg
KEQ3KZRLAowQTmV1dHJvcGhpbHMgKEQ3KZRLAowTQ0QxMWIrIEx5NkNfRy0gKEQ3KZRLAowOQ1hD
TDEgKDEpIChENymUSwKMCUlMLTYgKEQ3KZRLAowPTGV1a29jeXRlcyAoRDcplEsCjBVFb3Npbm9w
aGlscyAoRlMpIChENymUSwKMFUx5bXBob2N5dGVzIChGUykgKEQ3KZRLAowXTXllbG9pZCBjZWxs
cyAoRlMpIChENymUSwKMDEIgY2VsbHMgKEQ3KZRLAowQQ0Q0IFQgY2VsbHMgKEQ3KZRLAowQVHJl
Z3MgUEQtMSsgKEQ3KZRLAowQQ0Q4IFQgY2VsbHMgKEQ3KZRLAowWQ0Q4IFQgY2VsbHMgTHk2Qysg
KEQ3KZRLAowNTksgY2VsbHMgKEQ3KZRLAowTTksgY2VsbHMgTHk2QysgKEQ3KZRLAowQRW9zaW5v
cGhpbHMgKEQ3KZRLAowPTWFjcm9waGFnZSAoRDcplEsCjAdEQyAoRDcplEsCjA5EQyBQRC1MMSsg
KEQ3KZRLAowaQ0QxMWIrIEx5NkNfRy0gUEQtTDErIChENymUSwKMGUNEMTFiKyBMeTZDaW50IEx5
NkctIChENymUSwKMC1RHRi1iMSAoRDcplEsCjApJTC0xOCAoRDcplEsCjApJTC0yMyAoRDcplEsC
jA5DQ0wyMiAoMSkgKEQ3KZRLAowKSUwtMTAgKEQ3KZRLAowNSUwtMTJwNzAgKEQ3KZRLAowKVE5G
LWEgKEQ3KZRLAowOQ0NMMTcgKDEpIChENymUSwKMDUlMLTEycDQwIChENymUSwKMCklMLTFiIChE
NymUSwKMCUNDTDUgKEQ3KZRLAowKQ0NMMjAgKEQ3KZRLAowKQ0NMMTEgKEQ3KZRLAowOQ0NMMTcg
KDIpIChENymUSwKMDkNYQ0wxICgyKSAoRDcplEsCjAlDQ0wyIChENymUSwKMCkNYQ0w5IChENymU
SwKMC0NYQ0wxMCAoRDcplEsCjAlDQ0wzIChENymUSwKMCUNDTDQgKEQ3KZRLAowLQ1hDTDEzIChE
NymUSwKMCkNYQ0w1IChENymUSwKMDkNDTDIyICgyKSAoRDcplEsCjBVSaWdodCBUdW1vdXIgKG1n
KSBEMTWUSwJ1jAVtZXRhc5R9lCiMB1NhbXBsZTqUSwOMCmV4cGVyaW1lbnSUSwGMG1NhbXBsZTog
TmlsIG5vcm0gY2VsbHMgKEQ3KZRLA4wdU2FtcGxlIE5pbCBub3JtYWxpc2VkIExQIChENymUSwOM
A2RheZRLAYwXU2FtcGxlIFByaW5mbGFtIExQIChENymUSwOMDFNhbXBsZSBjaGVja5RLA4wZU2Ft
cGxlIG1ldGEgZGF0YSBhbmQgbWFzc5RLA4wOU2FtcGxlIGNoZWNrIDKUSwOMDlR1bW91ciAocmln
aHQplEsBjARjYWdllEsBjARkYXRllEsCjAZzYW1wbGWUSwKMBnR1bW91cpRLAYwGdGlzc3VllEsB
jAl0ZWNobmlxdWWUSwGMCVRyZWF0bWVudJRLAYwGU3RyYWlulEsBjAZHZW5kZXKUSwGMC0FnZSAo
d2Vla3MplEsCjBRSaWdodF90dW1vdXJfKG1nKSBEOJRLAowPU3BsZWVuIChtZykgRDE1lEsCjA5T
cGxlZW4gKG1nKSBEOJRLAowJdHJlYXRtZW50lEsBjAVCZWFkc5RLAowKQmVhZHMgKEQ3KZRLAowM
dHVtb3VyX21vZGVslEsBdXViaB4pgZR9lChoIX2UKIwJblNlbGVjdGVklEsKSv7///+GlIwOc2Vs
ZWN0ZWRfYXR0cnOUXZQojBhNeWVsb2lkIGNlbGxzIChGUykgKEQxNCmUS2aGlIwKQ0NMMiAoRDE0
KZRLZoaUjBFOZXV0cm9waGlscyAoRDE0KZRLZoaUjA9Nb25vY3l0ZXMgKEQxNCmUS2aGlIwaQ0Qx
MWIrIEx5NkNpbnQgTHk2Ry0gKEQxNCmUS2aGlIwNQiBjZWxscyAoRDE0KZRLZoaUjBRDRDExYisg
THk2Q19HLSAoRDE0KZRLZoaUjAtDWENMNSAoRDE0KZRLZoaUjAxUR0YtYjEgKEQxNCmUS2aGlIwO
SUwtMTJwNDAgKEQxNCmUS2aGlGVK/f///4aUjA9zZWxlY3Rpb25NZXRob2SUSwNK/v///4aUaBlL
A3VoPn2UKIwQTGV1a29jeXRlcyAoRDE0KZRLAowWRW9zaW5vcGhpbHMgKEZTKSAoRDE0KZRLAowW
THltcGhvY3l0ZXMgKEZTKSAoRDE0KZRLAowYTXllbG9pZCBjZWxscyAoRlMpIChEMTQplEsCjA1C
IGNlbGxzIChEMTQplEsCjBFDRDQgVCBjZWxscyAoRDE0KZRLAowRVHJlZ3MgUEQtMSsgKEQxNCmU
SwKMEUNEOCBUIGNlbGxzIChEMTQplEsCjBdDRDggVCBjZWxscyBMeTZDKyAoRDE0KZRLAowOTksg
Y2VsbHMgKEQxNCmUSwKMFE5LIGNlbGxzIEx5NkMrIChEMTQplEsCjBFFb3Npbm9waGlscyAoRDE0
KZRLAowQTWFjcm9waGFnZSAoRDE0KZRLAowIREMgKEQxNCmUSwKMD0RDIFBELUwxKyAoRDE0KZRL
AowUQ0QxMWIrIEx5NkNfRy0gKEQxNCmUSwKMG0NEMTFiKyBMeTZDX0ctIFBELUwxKyAoRDE0KZRL
AowaQ0QxMWIrIEx5NkNpbnQgTHk2Ry0gKEQxNCmUSwKMD01vbm9jeXRlcyAoRDE0KZRLAowRTmV1
dHJvcGhpbHMgKEQxNCmUSwKMD0NYQ0wxICgxKSAoRDE0KZRLAowMVEdGLWIxIChEMTQplEsCjAtJ
TC0xOCAoRDE0KZRLAowLSUwtMjMgKEQxNCmUSwKMD0NDTDIyICgxKSAoRDE0KZRLAowLSUwtMTAg
KEQxNCmUSwKMDklMLTEycDcwIChEMTQplEsCjApJTC02IChEMTQplEsCjAtUTkYtYSAoRDE0KZRL
AowLRy1DU0YgKEQxNCmUSwKMD0NDTDE3ICgxKSAoRDE0KZRLAowOSUwtMTJwNDAgKEQxNCmUSwKM
C0lMLTFiIChEMTQplEsCjApDQ0w1IChEMTQplEsCjAtDQ0wyMCAoRDE0KZRLAowLQ0NMMTEgKEQx
NCmUSwKMD0NDTDE3ICgyKSAoRDE0KZRLAowPQ1hDTDEgKDIpIChEMTQplEsCjApDQ0wyIChEMTQp
lEsCjAtDWENMOSAoRDE0KZRLAowMQ1hDTDEwIChEMTQplEsCjApDQ0wzIChEMTQplEsCjApDQ0w0
IChEMTQplEsCjAxDWENMMTMgKEQxNCmUSwKMC0NYQ0w1IChEMTQplEsCjA9DQ0wyMiAoMikgKEQx
NCmUSwKMFVJpZ2h0IFR1bW91ciAobWcpIEQxNZRLAnVob32UKIwHU2FtcGxlOpRLA4wbU2FtcGxl
OiBOaWwgbm9ybSBjZWxscyAoRDcplEsDjA5TYW1wbGUgY2hlY2sgMpRLA4wNU2FtcGxlOiAoRDE0
KZRLA4wcU2FtcGxlOiBOaWwgbm9ybSBjZWxscyAoRDE0KZRLA4weU2FtcGxlIE5pbCBub3JtYWxp
c2VkIExQIChEMTQplEsDjBhTYW1wbGUgUHJpbmZsYW0gTFAgKEQxNCmUSwOMDlNhbXBsZSBjaGVj
ayAzlEsDjARkYXRllEsCjApleHBlcmltZW50lEsBjAl0ZWNobmlxdWWUSwGMBnRpc3N1ZZRLAYwD
ZGF5lEsBjARjYWdllEsBjAZzYW1wbGWUSwKMBnR1bW91cpRLAYwJdHJlYXRtZW50lEsBjAVCZWFk
c5RLAowGU3RyYWlulEsBjAZHZW5kZXKUSwGMC0FnZSAod2Vla3MplEsCjA5UdW1vdXIgKHJpZ2h0
KZRLAYwJVHJlYXRtZW50lEsBjA9TcGxlZW4gKG1nKSBEMTWUSwKMC0JlYWRzIChEMTQplEsCjAx0
dW1vdXJfbW9kZWyUSwF1dWJoHimBlH2UKGghfZQojAluU2VsZWN0ZWSUSwpK/v///4aUjA5zZWxl
Y3RlZF9hdHRyc5RdlChou0tmhpRouEtmhpRouktmhpRovEtmhpRoxktmhpRoyktmhpRorktmhpRo
w0tmhpRovUtmhpRouUtmhpRlSv3///+GlIwPc2VsZWN0aW9uTWV0aG9klEsDSv7///+GlGgZSwN1
aD59lCiMEExldWtvY3l0ZXMgKEQxNCmUSwKMFkVvc2lub3BoaWxzIChGUykgKEQxNCmUSwKMFkx5
bXBob2N5dGVzIChGUykgKEQxNCmUSwKMGE15ZWxvaWQgY2VsbHMgKEZTKSAoRDE0KZRLAowNQiBj
ZWxscyAoRDE0KZRLAowRQ0Q0IFQgY2VsbHMgKEQxNCmUSwKMEVRyZWdzIFBELTErIChEMTQplEsC
jBFDRDggVCBjZWxscyAoRDE0KZRLAowXQ0Q4IFQgY2VsbHMgTHk2QysgKEQxNCmUSwKMDk5LIGNl
bGxzIChEMTQplEsCjBROSyBjZWxscyBMeTZDKyAoRDE0KZRLAowRRW9zaW5vcGhpbHMgKEQxNCmU
SwKMEE1hY3JvcGhhZ2UgKEQxNCmUSwKMCERDIChEMTQplEsCjA9EQyBQRC1MMSsgKEQxNCmUSwKM
FENEMTFiKyBMeTZDX0ctIChEMTQplEsCjBtDRDExYisgTHk2Q19HLSBQRC1MMSsgKEQxNCmUSwKM
GkNEMTFiKyBMeTZDaW50IEx5NkctIChEMTQplEsCjA9Nb25vY3l0ZXMgKEQxNCmUSwKMEU5ldXRy
b3BoaWxzIChEMTQplEsCjA9DWENMMSAoMSkgKEQxNCmUSwKMDFRHRi1iMSAoRDE0KZRLAowLSUwt
MTggKEQxNCmUSwKMC0lMLTIzIChEMTQplEsCjA9DQ0wyMiAoMSkgKEQxNCmUSwKMC0lMLTEwIChE
MTQplEsCjA5JTC0xMnA3MCAoRDE0KZRLAowKSUwtNiAoRDE0KZRLAowLVE5GLWEgKEQxNCmUSwKM
C0ctQ1NGIChEMTQplEsCjA9DQ0wxNyAoMSkgKEQxNCmUSwKMDklMLTEycDQwIChEMTQplEsCjAtJ
TC0xYiAoRDE0KZRLAowKQ0NMNSAoRDE0KZRLAowLQ0NMMjAgKEQxNCmUSwKMC0NDTDExIChEMTQp
lEsCjA9DQ0wxNyAoMikgKEQxNCmUSwKMD0NYQ0wxICgyKSAoRDE0KZRLAowKQ0NMMiAoRDE0KZRL
AowLQ1hDTDkgKEQxNCmUSwKMDENYQ0wxMCAoRDE0KZRLAowKQ0NMMyAoRDE0KZRLAowKQ0NMNCAo
RDE0KZRLAowMQ1hDTDEzIChEMTQplEsCjAtDWENMNSAoRDE0KZRLAowPQ0NMMjIgKDIpIChEMTQp
lEsCjBVSaWdodCBUdW1vdXIgKG1nKSBEMTWUSwJ1aG99lCiMB1NhbXBsZTqUSwOMG1NhbXBsZTog
TmlsIG5vcm0gY2VsbHMgKEQ3KZRLA4wOU2FtcGxlIGNoZWNrIDKUSwOMDVNhbXBsZTogKEQxNCmU
SwOMHFNhbXBsZTogTmlsIG5vcm0gY2VsbHMgKEQxNCmUSwOMHlNhbXBsZSBOaWwgbm9ybWFsaXNl
ZCBMUCAoRDE0KZRLA4wYU2FtcGxlIFByaW5mbGFtIExQIChEMTQplEsDjA5TYW1wbGUgY2hlY2sg
M5RLA4wEZGF0ZZRLAowKZXhwZXJpbWVudJRLAYwJdGVjaG5pcXVllEsBjAZ0aXNzdWWUSwGMA2Rh
eZRLAYwEY2FnZZRLAYwGc2FtcGxllEsCjAZ0dW1vdXKUSwGMCXRyZWF0bWVudJRLAYwFQmVhZHOU
SwKMBlN0cmFpbpRLAYwGR2VuZGVylEsBjAtBZ2UgKHdlZWtzKZRLAowOVHVtb3VyIChyaWdodCmU
SwGMCVRyZWF0bWVudJRLAYwPU3BsZWVuIChtZykgRDE1lEsCjAtCZWFkcyAoRDE0KZRLAnV1Ymge
KYGUfZQoaCF9lCiMCW5TZWxlY3RlZJRLCkr+////hpSMDnNlbGVjdGVkX2F0dHJzlF2UKGoKAQAA
S2aGlGoLAQAAS2aGlGoMAQAAS2aGlGoNAQAAS2aGlGoOAQAAS2aGlGoPAQAAS2aGlGoQAQAAS2aG
lGoRAQAAS2aGlGoSAQAAS2aGlGoTAQAAS2aGlGVK/f///4aUjA9zZWxlY3Rpb25NZXRob2SUSwNK
/v///4aUaBlLA3VoPn2UKGoKAQAASwJqCwEAAEsCagwBAABLAmoNAQAASwJqDgEAAEsCag8BAABL
AmoQAQAASwJqEQEAAEsCahIBAABLAmoTAQAASwJqFAEAAEsCahUBAABLAmoWAQAASwJqFwEAAEsC
ahgBAABLAmoZAQAASwJqGgEAAEsCahsBAABLAmocAQAASwJqHQEAAEsCah4BAABLAmofAQAASwJq
IAEAAEsCaiEBAABLAmoiAQAASwJqIwEAAEsCaiQBAABLAmolAQAASwJqJgEAAEsCaicBAABLAmoo
AQAASwJqKQEAAEsCaioBAABLAmorAQAASwJqLAEAAEsCai0BAABLAmouAQAASwJqLwEAAEsCajAB
AABLAmoxAQAASwJqMgEAAEsCajMBAABLAmo0AQAASwJqNQEAAEsCajYBAABLAmo3AQAASwJ1aG99
lChqOgEAAEsDajsBAABLA2o8AQAASwNqPQEAAEsDaj4BAABLA2o/AQAASwNqQAEAAEsDakEBAABL
A2pCAQAASwJqQwEAAEsBakQBAABLAWpFAQAASwFqRgEAAEsBakcBAABLAWpIAQAASwJqSQEAAEsB
akoBAABLAWpLAQAASwJqTAEAAEsBak0BAABLAWpOAQAASwJqTwEAAEsBalABAABLAWpRAQAASwJq
UgEAAEsCdXViaB4pgZR9lChoIX2UKGpWAQAASwpK/v///4aUalgBAABdlChqCgEAAEtmhpRqCwEA
AEtmhpRqDAEAAEtmhpRqDQEAAEtmhpRqDgEAAEtmhpRqDwEAAEtmhpRqEAEAAEtmhpRqEQEAAEtm
hpRqEgEAAEtmhpRqEwEAAEtmhpRlSv3///+GlGplAQAASwNK/v///4aUaBlLA3VoPn2UKGoKAQAA
SwJqCwEAAEsCagwBAABLAmoNAQAASwJqDgEAAEsCag8BAABLAmoQAQAASwJqEQEAAEsCahIBAABL
AmoTAQAASwJqFAEAAEsCahUBAABLAmoWAQAASwJqFwEAAEsCahgBAABLAmoZAQAASwJqGgEAAEsC
ahsBAABLAmocAQAASwJqHQEAAEsCah4BAABLAmofAQAASwJqIAEAAEsCaiEBAABLAmoiAQAASwJq
IwEAAEsCaiQBAABLAmolAQAASwJqJgEAAEsCaicBAABLAmooAQAASwJqKQEAAEsCaioBAABLAmor
AQAASwJqLAEAAEsCai0BAABLAmouAQAASwJqLwEAAEsCajABAABLAmoxAQAASwJqMgEAAEsCajMB
AABLAmo0AQAASwJqNQEAAEsCajYBAABLAmo3AQAASwJ1aG99lChqOgEAAEsDajsBAABLA2o8AQAA
SwNqPQEAAEsDaj4BAABLA2o/AQAASwNqQAEAAEsDakEBAABLA2pCAQAASwJqQwEAAEsBakQBAABL
AWpFAQAASwFqRgEAAEsBakcBAABLAWpIAQAASwJqSQEAAEsBakoBAABLAWpLAQAASwJqTAEAAEsB
ak0BAABLAWpOAQAASwJqTwEAAEsBalABAABLAWpRAQAASwJqUgEAAEsCajgBAABLAnV1YmgeKYGU
fZQoaCF9lChqVgEAAEsKSv7///+GlGpYAQAAXZQoajcBAABLZoaUajYBAABLZoaUajUBAABLZoaU
ajQBAABLZoaUajMBAABLZoaUajIBAABLZoaUajEBAABLZoaUajABAABLZoaUai8BAABLZoaUai4B
AABLZoaUZUr9////hpRqZQEAAEsDSv7///+GlGgZSwN1aD59lCiMEExldWtvY3l0ZXMgKEQxNCmU
SwKMFkVvc2lub3BoaWxzIChGUykgKEQxNCmUSwKMFkx5bXBob2N5dGVzIChGUykgKEQxNCmUSwKM
GE15ZWxvaWQgY2VsbHMgKEZTKSAoRDE0KZRLAowNQiBjZWxscyAoRDE0KZRLAowRQ0Q0IFQgY2Vs
bHMgKEQxNCmUSwKMEVRyZWdzIFBELTErIChEMTQplEsCjBFDRDggVCBjZWxscyAoRDE0KZRLAowX
Q0Q4IFQgY2VsbHMgTHk2QysgKEQxNCmUSwKMDk5LIGNlbGxzIChEMTQplEsCjBROSyBjZWxscyBM
eTZDKyAoRDE0KZRLAowRRW9zaW5vcGhpbHMgKEQxNCmUSwKMEE1hY3JvcGhhZ2UgKEQxNCmUSwKM
CERDIChEMTQplEsCjA9EQyBQRC1MMSsgKEQxNCmUSwKMFENEMTFiKyBMeTZDX0ctIChEMTQplEsC
jBtDRDExYisgTHk2Q19HLSBQRC1MMSsgKEQxNCmUSwKMGkNEMTFiKyBMeTZDaW50IEx5NkctIChE
MTQplEsCjA9Nb25vY3l0ZXMgKEQxNCmUSwKMEU5ldXRyb3BoaWxzIChEMTQplEsCjA9DWENMMSAo
MSkgKEQxNCmUSwKMDFRHRi1iMSAoRDE0KZRLAowLSUwtMTggKEQxNCmUSwKMC0lMLTIzIChEMTQp
lEsCjA9DQ0wyMiAoMSkgKEQxNCmUSwKMC0lMLTEwIChEMTQplEsCjA5JTC0xMnA3MCAoRDE0KZRL
AowKSUwtNiAoRDE0KZRLAowLVE5GLWEgKEQxNCmUSwKMC0ctQ1NGIChEMTQplEsCjA9DQ0wxNyAo
MSkgKEQxNCmUSwKMDklMLTEycDQwIChEMTQplEsCjAtJTC0xYiAoRDE0KZRLAowKQ0NMNSAoRDE0
KZRLAowLQ0NMMjAgKEQxNCmUSwKMC0NDTDExIChEMTQplEsCjA9DQ0wxNyAoMikgKEQxNCmUSwKM
D0NYQ0wxICgyKSAoRDE0KZRLAowKQ0NMMiAoRDE0KZRLAowLQ1hDTDkgKEQxNCmUSwKMDENYQ0wx
MCAoRDE0KZRLAowKQ0NMMyAoRDE0KZRLAowKQ0NMNCAoRDE0KZRLAowMQ1hDTDEzIChEMTQplEsC
jAtDWENMNSAoRDE0KZRLAowPQ0NMMjIgKDIpIChEMTQplEsCjAx0dW1vdXJfbW9kZWyUSwF1aG99
lCiMB1NhbXBsZTqUSwOMG1NhbXBsZTogTmlsIG5vcm0gY2VsbHMgKEQ3KZRLA4wOU2FtcGxlIGNo
ZWNrIDKUSwOMDVNhbXBsZTogKEQxNCmUSwOMHFNhbXBsZTogTmlsIG5vcm0gY2VsbHMgKEQxNCmU
SwOMHlNhbXBsZSBOaWwgbm9ybWFsaXNlZCBMUCAoRDE0KZRLA4wYU2FtcGxlIFByaW5mbGFtIExQ
IChEMTQplEsDjA5TYW1wbGUgY2hlY2sgM5RLA4wEZGF0ZZRLAowKZXhwZXJpbWVudJRLAYwJdGVj
aG5pcXVllEsBjAZ0aXNzdWWUSwGMA2RheZRLAYwEY2FnZZRLAYwGc2FtcGxllEsCjAZ0dW1vdXKU
SwGMCXRyZWF0bWVudJRLAYwFQmVhZHOUSwKMBlN0cmFpbpRLAYwGR2VuZGVylEsBjAtBZ2UgKHdl
ZWtzKZRLAowOVHVtb3VyIChyaWdodCmUSwGMCVRyZWF0bWVudJRLAYwPU3BsZWVuIChtZykgRDE1
lEsCjAtCZWFkcyAoRDE0KZRLAowVUmlnaHQgVHVtb3VyIChtZykgRDE1lEsCdXViaB4pgZR9lCho
IX2UKIwJblNlbGVjdGVklEsKSv7///+GlIwOc2VsZWN0ZWRfYXR0cnOUXZQoaEBLZoaUaEFLZoaU
aEJLZoaUaENLZoaUaERLZoaUaEVLZoaUaEZLZoaUaEdLZoaUaEhLZoaUaElLZoaUZUr9////hpSM
D3NlbGVjdGlvbk1ldGhvZJRLA0r+////hpRoGUsDdWg+fZQoaEBLAmhBSwJoQksCaENLAmhESwJo
RUsCaEZLAmhHSwJoSEsCaElLAmhKSwJoS0sCaExLAmhNSwJoTksCaE9LAmhQSwJoUUsCaFJLAmhT
SwJoVEsCaFVLAmhWSwJoV0sCaFhLAmhZSwJoWksCaFtLAmhcSwJoXUsCaF5LAmhfSwJoYEsCaGFL
AmhiSwJoY0sCaGRLAmhlSwJoZksCaGdLAmhoSwJoaUsCaGpLAmhrSwJobEsCaG1LAnVob32UKGhx
SwNocksBaHNLA2h0SwNodUsBaHZLA2h3SwNoeEsDaHlLA2h6SwFoe0sBaHxLAmh9SwJofksBaH9L
AWiASwFogUsBaIJLAWiDSwFohEsCaIVLAmiGSwJoh0sCaIhLAWiJSwJoiksCaItLAXV1YmgeKYGU
fZQoaCF9lChq2wEAAEsKSv7///+GlGrdAQAAXZQoaEBLZoaUaEFLZoaUaEJLZoaUaENLZoaUaERL
ZoaUaEVLZoaUaEZLZoaUaEdLZoaUaEhLZoaUaElLZoaUZUr9////hpRq6gEAAEsDSv7///+GlGgZ
SwN1aD59lChoQEsCaEFLAmhCSwJoQ0sCaERLAmhFSwJoRksCaEdLAmhISwJoSUsCaEpLAmhLSwJo
TEsCaE1LAmhOSwJoT0sCaFBLAmhRSwJoUksCaFNLAmhUSwJoVUsCaFZLAmhXSwJoWEsCaFlLAmha
SwJoW0sCaFxLAmhdSwJoXksCaF9LAmhgSwJoYUsCaGJLAmhjSwJoZEsCaGVLAmhmSwJoZ0sCaGhL
AmhpSwJoaksCaGtLAmhsSwJobUsCdWhvfZQoaHFLA2hySwFoc0sDaHRLA2h1SwFodksDaHdLA2h4
SwNoeUsDaHpLAWh7SwFofEsCaH1LAmh+SwFof0sBaIBLAWiBSwFogksBaINLAWiESwJohUsCaIZL
AmiHSwJoiEsBaIlLAmiKSwJobksCaItLAXV1YmgeKYGUfZQoaCF9lCiMCW5TZWxlY3RlZJRLCkr+
////hpSMDnNlbGVjdGVkX2F0dHJzlF2UKIwKRy1DU0YgKEQ3KZRLZoaUjBBOZXV0cm9waGlscyAo
RDcplEtmhpSMF015ZWxvaWQgY2VsbHMgKEZTKSAoRDcplEtmhpSME0NEMTFiKyBMeTZDX0ctIChE
NymUS2aGlIwPTGV1a29jeXRlcyAoRDcplEtmhpSMDk1vbm9jeXRlcyAoRDcplEtmhpSMGkNEMTFi
KyBMeTZDX0ctIFBELUwxKyAoRDcplEtmhpSMDkNYQ0wxICgxKSAoRDcplEtmhpSMCUlMLTYgKEQ3
KZRLZoaUjA5DWENMMSAoMikgKEQ3KZRLZoaUZUr9////hpSMD3NlbGVjdGlvbk1ldGhvZJRLA0r+
////hpRoGUsDdWg+fZQojA5Nb25vY3l0ZXMgKEQ3KZRLAowKRy1DU0YgKEQ3KZRLAowQTmV1dHJv
cGhpbHMgKEQ3KZRLAowTQ0QxMWIrIEx5NkNfRy0gKEQ3KZRLAowOQ1hDTDEgKDEpIChENymUSwKM
CUlMLTYgKEQ3KZRLAowPTGV1a29jeXRlcyAoRDcplEsCjBVFb3Npbm9waGlscyAoRlMpIChENymU
SwKMFUx5bXBob2N5dGVzIChGUykgKEQ3KZRLAowXTXllbG9pZCBjZWxscyAoRlMpIChENymUSwKM
DEIgY2VsbHMgKEQ3KZRLAowQQ0Q0IFQgY2VsbHMgKEQ3KZRLAowQVHJlZ3MgUEQtMSsgKEQ3KZRL
AowQQ0Q4IFQgY2VsbHMgKEQ3KZRLAowWQ0Q4IFQgY2VsbHMgTHk2QysgKEQ3KZRLAowNTksgY2Vs
bHMgKEQ3KZRLAowTTksgY2VsbHMgTHk2QysgKEQ3KZRLAowQRW9zaW5vcGhpbHMgKEQ3KZRLAowP
TWFjcm9waGFnZSAoRDcplEsCjAdEQyAoRDcplEsCjA5EQyBQRC1MMSsgKEQ3KZRLAowaQ0QxMWIr
IEx5NkNfRy0gUEQtTDErIChENymUSwKMGUNEMTFiKyBMeTZDaW50IEx5NkctIChENymUSwKMC1RH
Ri1iMSAoRDcplEsCjApJTC0xOCAoRDcplEsCjApJTC0yMyAoRDcplEsCjA5DQ0wyMiAoMSkgKEQ3
KZRLAowKSUwtMTAgKEQ3KZRLAowNSUwtMTJwNzAgKEQ3KZRLAowKVE5GLWEgKEQ3KZRLAowOQ0NM
MTcgKDEpIChENymUSwKMDUlMLTEycDQwIChENymUSwKMCklMLTFiIChENymUSwKMCUNDTDUgKEQ3
KZRLAowKQ0NMMjAgKEQ3KZRLAowKQ0NMMTEgKEQ3KZRLAowOQ0NMMTcgKDIpIChENymUSwKMDkNY
Q0wxICgyKSAoRDcplEsCjAlDQ0wyIChENymUSwKMCkNYQ0w5IChENymUSwKMC0NYQ0wxMCAoRDcp
lEsCjAlDQ0wzIChENymUSwKMCUNDTDQgKEQ3KZRLAowLQ1hDTDEzIChENymUSwKMCkNYQ0w1IChE
NymUSwKMDkNDTDIyICgyKSAoRDcplEsCjAx0dW1vdXJfbW9kZWyUSwF1aG99lCiMB1NhbXBsZTqU
SwOMCmV4cGVyaW1lbnSUSwGMG1NhbXBsZTogTmlsIG5vcm0gY2VsbHMgKEQ3KZRLA4wdU2FtcGxl
IE5pbCBub3JtYWxpc2VkIExQIChENymUSwOMA2RheZRLAYwXU2FtcGxlIFByaW5mbGFtIExQIChE
NymUSwOMDFNhbXBsZSBjaGVja5RLA4wZU2FtcGxlIG1ldGEgZGF0YSBhbmQgbWFzc5RLA4wOU2Ft
cGxlIGNoZWNrIDKUSwOMDlR1bW91ciAocmlnaHQplEsBjARjYWdllEsBjARkYXRllEsCjAZzYW1w
bGWUSwKMBnR1bW91cpRLAYwGdGlzc3VllEsBjAl0ZWNobmlxdWWUSwGMCVRyZWF0bWVudJRLAYwG
U3RyYWlulEsBjAZHZW5kZXKUSwGMC0FnZSAod2Vla3MplEsCjBRSaWdodF90dW1vdXJfKG1nKSBE
OJRLAowPU3BsZWVuIChtZykgRDE1lEsCjA5TcGxlZW4gKG1nKSBEOJRLAowJdHJlYXRtZW50lEsB
jAVCZWFkc5RLAowKQmVhZHMgKEQ3KZRLAowVUmlnaHQgVHVtb3VyIChtZykgRDE1lEsCdXViaB4p
gZR9lChoIX2UKIwJblNlbGVjdGVklEsKSv7///+GlIwOc2VsZWN0ZWRfYXR0cnOUXZSMD3NlbGVj
dGlvbk1ldGhvZJRLAkr+////hpRoGUsDdWg+fZQoao4BAABLAmqPAQAASwJqkAEAAEsCapEBAABL
AmqSAQAASwJqkwEAAEsCapQBAABLAmqVAQAASwJqlgEAAEsCapcBAABLAmqYAQAASwJqmQEAAEsC
apoBAABLAmqbAQAASwJqnAEAAEsCap0BAABLAmqeAQAASwJqnwEAAEsCaqABAABLAmqhAQAASwJq
ogEAAEsCaqMBAABLAmqkAQAASwJqpQEAAEsCaqYBAABLAmqnAQAASwJqqAEAAEsCaqkBAABLAmqq
AQAASwJqqwEAAEsCaqwBAABLAmqtAQAASwJqrgEAAEsCaq8BAABLAmqwAQAASwJqsQEAAEsCarIB
AABLAmqzAQAASwJqtAEAAEsCarUBAABLAmq2AQAASwJqtwEAAEsCargBAABLAmq5AQAASwJqugEA
AEsCarsBAABLAmq8AQAASwF1aG99lChqvgEAAEsDar8BAABLA2rAAQAASwNqwQEAAEsDasIBAABL
A2rDAQAASwNqxAEAAEsDasUBAABLA2rGAQAASwJqxwEAAEsBasgBAABLAWrJAQAASwFqygEAAEsB
assBAABLAWrMAQAASwJqzQEAAEsBas4BAABLAWrPAQAASwJq0AEAAEsBatEBAABLAWrSAQAASwJq
0wEAAEsBatQBAABLAWrVAQAASwJq1gEAAEsCatcBAABLAnV1YmV1Lg==
</properties>
		<properties node_id="19" format="pickle">gASVVSoAAAAAAAB9lCiMC2F1dG9fY29tbWl0lIiMEmNvbnRyb2xBcmVhVmlzaWJsZZSIjBNzYXZl
ZFdpZGdldEdlb21ldHJ5lENCAdnQywADAAD//+8OAAABN///83kAAAQW///vDgAAAVP///N5AAAE
FgAAAAEAAAAAFAD//+8OAAABU///83kAAAQWlIwJc2VsZWN0aW9ulE6MD3Zpc3VhbF9zZXR0aW5n
c5R9lIwFZ3JhcGiUfZQojAthbHBoYV92YWx1ZZRLgIwNY2xhc3NfZGVuc2l0eZSJjAtqaXR0ZXJf
c2l6ZZRLAIwTbGFiZWxfb25seV9zZWxlY3RlZJSJjAtwb2ludF93aWR0aJRLC4wJc2hvd19ncmlk
lImMC3Nob3dfbGVnZW5klIh1jAtfX3ZlcnNpb25fX5RLBIwQY29udGV4dF9zZXR0aW5nc5RdlCiM
FW9yYW5nZXdpZGdldC5zZXR0aW5nc5SMB0NvbnRleHSUk5QpgZR9lCiMBnZhbHVlc5R9lCiMCmF0
dHJfY29sb3KUjAx0dW1vdXJfbW9kZWyUS2WGlIwKYXR0cl9sYWJlbJROSv7///+GlIwKYXR0cl9z
aGFwZZROSv7///+GlIwJYXR0cl9zaXpllE5K/v///4aUjAxleGFnZ2VyYXRpb26USwFK/v///4aU
jAptdWx0aXNjYWxllIhK/v///4aUjAlub3JtYWxpemWUiEr+////hpSMDnBjYV9jb21wb25lbnRz
lEsUSv7///+GlIwKcGVycGxleGl0eZRLHkr+////hpRoCH2UaBFLBHWMCmF0dHJpYnV0ZXOUfZQo
jA5Nb25vY3l0ZXMgKEQ3KZRLAowKRy1DU0YgKEQ3KZRLAowQTmV1dHJvcGhpbHMgKEQ3KZRLAowT
Q0QxMWIrIEx5NkNfRy0gKEQ3KZRLAowOQ1hDTDEgKDEpIChENymUSwKMCUlMLTYgKEQ3KZRLAowP
TGV1a29jeXRlcyAoRDcplEsCjBVFb3Npbm9waGlscyAoRlMpIChENymUSwKMFUx5bXBob2N5dGVz
IChGUykgKEQ3KZRLAowXTXllbG9pZCBjZWxscyAoRlMpIChENymUSwKMDEIgY2VsbHMgKEQ3KZRL
AowQQ0Q0IFQgY2VsbHMgKEQ3KZRLAowQVHJlZ3MgUEQtMSsgKEQ3KZRLAowQQ0Q4IFQgY2VsbHMg
KEQ3KZRLAowWQ0Q4IFQgY2VsbHMgTHk2QysgKEQ3KZRLAowNTksgY2VsbHMgKEQ3KZRLAowTTksg
Y2VsbHMgTHk2QysgKEQ3KZRLAowQRW9zaW5vcGhpbHMgKEQ3KZRLAowPTWFjcm9waGFnZSAoRDcp
lEsCjAdEQyAoRDcplEsCjA5EQyBQRC1MMSsgKEQ3KZRLAowaQ0QxMWIrIEx5NkNfRy0gUEQtTDEr
IChENymUSwKMGUNEMTFiKyBMeTZDaW50IEx5NkctIChENymUSwKMC1RHRi1iMSAoRDcplEsCjApJ
TC0xOCAoRDcplEsCjApJTC0yMyAoRDcplEsCjA5DQ0wyMiAoMSkgKEQ3KZRLAowKSUwtMTAgKEQ3
KZRLAowNSUwtMTJwNzAgKEQ3KZRLAowKVE5GLWEgKEQ3KZRLAowOQ0NMMTcgKDEpIChENymUSwKM
DUlMLTEycDQwIChENymUSwKMCklMLTFiIChENymUSwKMCUNDTDUgKEQ3KZRLAowKQ0NMMjAgKEQ3
KZRLAowKQ0NMMTEgKEQ3KZRLAowOQ0NMMTcgKDIpIChENymUSwKMDkNYQ0wxICgyKSAoRDcplEsC
jAlDQ0wyIChENymUSwKMCkNYQ0w5IChENymUSwKMC0NYQ0wxMCAoRDcplEsCjAlDQ0wzIChENymU
SwKMCUNDTDQgKEQ3KZRLAowLQ1hDTDEzIChENymUSwKMCkNYQ0w1IChENymUSwKMDkNDTDIyICgy
KSAoRDcplEsCjBVSaWdodCBUdW1vdXIgKG1nKSBEMTWUSwJ1jAVtZXRhc5R9lCiMB1NhbXBsZTqU
SwOMCmV4cGVyaW1lbnSUSwGMG1NhbXBsZTogTmlsIG5vcm0gY2VsbHMgKEQ3KZRLA4wdU2FtcGxl
IE5pbCBub3JtYWxpc2VkIExQIChENymUSwOMA2RheZRLAYwXU2FtcGxlIFByaW5mbGFtIExQIChE
NymUSwOMDFNhbXBsZSBjaGVja5RLA4wZU2FtcGxlIG1ldGEgZGF0YSBhbmQgbWFzc5RLA4wOU2Ft
cGxlIGNoZWNrIDKUSwOMDlR1bW91ciAocmlnaHQplEsBjARjYWdllEsBjARkYXRllEsCjAZzYW1w
bGWUSwKMBnR1bW91cpRLAYwGdGlzc3VllEsBjAl0ZWNobmlxdWWUSwGMCVRyZWF0bWVudJRLAYwG
U3RyYWlulEsBjAZHZW5kZXKUSwGMC0FnZSAod2Vla3MplEsCjBRSaWdodF90dW1vdXJfKG1nKSBE
OJRLAowPU3BsZWVuIChtZykgRDE1lEsCjA5TcGxlZW4gKG1nKSBEOJRLAowJdHJlYXRtZW50lEsB
jAVCZWFkc5RLAowKQmVhZHMgKEQ3KZRLAowMdHVtb3VyX21vZGVslEsBdXViaBYpgZR9lChoGX2U
KGgbTkr+////hpRoHk5K/v///4aUaCBOSv7///+GlGgijBVSaWdodCBUdW1vdXIgKG1nKSBEMTWU
S2aGlGgkSwFK/v///4aUaCaISv7///+GlGgoiEr+////hpRoKksUSv7///+GlGgsSx5K/v///4aU
aAh9lGgRSwR1aC99lCiMEExldWtvY3l0ZXMgKEQxNCmUSwKMFkVvc2lub3BoaWxzIChGUykgKEQx
NCmUSwKMFkx5bXBob2N5dGVzIChGUykgKEQxNCmUSwKMGE15ZWxvaWQgY2VsbHMgKEZTKSAoRDE0
KZRLAowNQiBjZWxscyAoRDE0KZRLAowRQ0Q0IFQgY2VsbHMgKEQxNCmUSwKMEVRyZWdzIFBELTEr
IChEMTQplEsCjBFDRDggVCBjZWxscyAoRDE0KZRLAowXQ0Q4IFQgY2VsbHMgTHk2QysgKEQxNCmU
SwKMDk5LIGNlbGxzIChEMTQplEsCjBROSyBjZWxscyBMeTZDKyAoRDE0KZRLAowRRW9zaW5vcGhp
bHMgKEQxNCmUSwKMEE1hY3JvcGhhZ2UgKEQxNCmUSwKMCERDIChEMTQplEsCjA9EQyBQRC1MMSsg
KEQxNCmUSwKMFENEMTFiKyBMeTZDX0ctIChEMTQplEsCjBtDRDExYisgTHk2Q19HLSBQRC1MMSsg
KEQxNCmUSwKMGkNEMTFiKyBMeTZDaW50IEx5NkctIChEMTQplEsCjA9Nb25vY3l0ZXMgKEQxNCmU
SwKMEU5ldXRyb3BoaWxzIChEMTQplEsCjA9DWENMMSAoMSkgKEQxNCmUSwKMDFRHRi1iMSAoRDE0
KZRLAowLSUwtMTggKEQxNCmUSwKMC0lMLTIzIChEMTQplEsCjA9DQ0wyMiAoMSkgKEQxNCmUSwKM
C0lMLTEwIChEMTQplEsCjA5JTC0xMnA3MCAoRDE0KZRLAowKSUwtNiAoRDE0KZRLAowLVE5GLWEg
KEQxNCmUSwKMC0ctQ1NGIChEMTQplEsCjA9DQ0wxNyAoMSkgKEQxNCmUSwKMDklMLTEycDQwIChE
MTQplEsCjAtJTC0xYiAoRDE0KZRLAowKQ0NMNSAoRDE0KZRLAowLQ0NMMjAgKEQxNCmUSwKMC0ND
TDExIChEMTQplEsCjA9DQ0wxNyAoMikgKEQxNCmUSwKMD0NYQ0wxICgyKSAoRDE0KZRLAowKQ0NM
MiAoRDE0KZRLAowLQ1hDTDkgKEQxNCmUSwKMDENYQ0wxMCAoRDE0KZRLAowKQ0NMMyAoRDE0KZRL
AowKQ0NMNCAoRDE0KZRLAowMQ1hDTDEzIChEMTQplEsCjAtDWENMNSAoRDE0KZRLAowPQ0NMMjIg
KDIpIChEMTQplEsCjBVSaWdodCBUdW1vdXIgKG1nKSBEMTWUSwJ1aGB9lCiMB1NhbXBsZTqUSwOM
G1NhbXBsZTogTmlsIG5vcm0gY2VsbHMgKEQ3KZRLA4wOU2FtcGxlIGNoZWNrIDKUSwOMDVNhbXBs
ZTogKEQxNCmUSwOMHFNhbXBsZTogTmlsIG5vcm0gY2VsbHMgKEQxNCmUSwOMHlNhbXBsZSBOaWwg
bm9ybWFsaXNlZCBMUCAoRDE0KZRLA4wYU2FtcGxlIFByaW5mbGFtIExQIChEMTQplEsDjA5TYW1w
bGUgY2hlY2sgM5RLA4wEZGF0ZZRLAowKZXhwZXJpbWVudJRLAYwJdGVjaG5pcXVllEsBjAZ0aXNz
dWWUSwGMA2RheZRLAYwEY2FnZZRLAYwGc2FtcGxllEsCjAZ0dW1vdXKUSwGMCXRyZWF0bWVudJRL
AYwFQmVhZHOUSwKMBlN0cmFpbpRLAYwGR2VuZGVylEsBjAtBZ2UgKHdlZWtzKZRLAowOVHVtb3Vy
IChyaWdodCmUSwGMCVRyZWF0bWVudJRLAYwPU3BsZWVuIChtZykgRDE1lEsCjAtCZWFkcyAoRDE0
KZRLAowMdHVtb3VyX21vZGVslEsBdXViaBYpgZR9lChoGX2UKIwKYXR0cl9jb2xvcpROSv7///+G
lIwKYXR0cl9sYWJlbJROSv7///+GlIwKYXR0cl9zaGFwZZROSv7///+GlIwJYXR0cl9zaXpllGi6
S2aGlIwMZXhhZ2dlcmF0aW9ulEsBSv7///+GlIwKbXVsdGlzY2FsZZSISv7///+GlIwJbm9ybWFs
aXpllIhK/v///4aUjA5wY2FfY29tcG9uZW50c5RLFEr+////hpSMCnBlcnBsZXhpdHmUSx5K/v//
/4aUjAVncmFwaJR9lGgRSwR1aC99lCiMEExldWtvY3l0ZXMgKEQxNCmUSwKMFkVvc2lub3BoaWxz
IChGUykgKEQxNCmUSwKMFkx5bXBob2N5dGVzIChGUykgKEQxNCmUSwKMGE15ZWxvaWQgY2VsbHMg
KEZTKSAoRDE0KZRLAowNQiBjZWxscyAoRDE0KZRLAowRQ0Q0IFQgY2VsbHMgKEQxNCmUSwKMEVRy
ZWdzIFBELTErIChEMTQplEsCjBFDRDggVCBjZWxscyAoRDE0KZRLAowXQ0Q4IFQgY2VsbHMgTHk2
QysgKEQxNCmUSwKMDk5LIGNlbGxzIChEMTQplEsCjBROSyBjZWxscyBMeTZDKyAoRDE0KZRLAowR
RW9zaW5vcGhpbHMgKEQxNCmUSwKMEE1hY3JvcGhhZ2UgKEQxNCmUSwKMCERDIChEMTQplEsCjA9E
QyBQRC1MMSsgKEQxNCmUSwKMFENEMTFiKyBMeTZDX0ctIChEMTQplEsCjBtDRDExYisgTHk2Q19H
LSBQRC1MMSsgKEQxNCmUSwKMGkNEMTFiKyBMeTZDaW50IEx5NkctIChEMTQplEsCjA9Nb25vY3l0
ZXMgKEQxNCmUSwKMEU5ldXRyb3BoaWxzIChEMTQplEsCjA9DWENMMSAoMSkgKEQxNCmUSwKMDFRH
Ri1iMSAoRDE0KZRLAowLSUwtMTggKEQxNCmUSwKMC0lMLTIzIChEMTQplEsCjA9DQ0wyMiAoMSkg
KEQxNCmUSwKMC0lMLTEwIChEMTQplEsCjA5JTC0xMnA3MCAoRDE0KZRLAowKSUwtNiAoRDE0KZRL
AowLVE5GLWEgKEQxNCmUSwKMC0ctQ1NGIChEMTQplEsCjA9DQ0wxNyAoMSkgKEQxNCmUSwKMDklM
LTEycDQwIChEMTQplEsCjAtJTC0xYiAoRDE0KZRLAowKQ0NMNSAoRDE0KZRLAowLQ0NMMjAgKEQx
NCmUSwKMC0NDTDExIChEMTQplEsCjA9DQ0wxNyAoMikgKEQxNCmUSwKMD0NYQ0wxICgyKSAoRDE0
KZRLAowKQ0NMMiAoRDE0KZRLAowLQ1hDTDkgKEQxNCmUSwKMDENYQ0wxMCAoRDE0KZRLAowKQ0NM
MyAoRDE0KZRLAowKQ0NMNCAoRDE0KZRLAowMQ1hDTDEzIChEMTQplEsCjAtDWENMNSAoRDE0KZRL
AowPQ0NMMjIgKDIpIChEMTQplEsCjBVSaWdodCBUdW1vdXIgKG1nKSBEMTWUSwJ1aGB9lCiMB1Nh
bXBsZTqUSwOMG1NhbXBsZTogTmlsIG5vcm0gY2VsbHMgKEQ3KZRLA4wOU2FtcGxlIGNoZWNrIDKU
SwOMDVNhbXBsZTogKEQxNCmUSwOMHFNhbXBsZTogTmlsIG5vcm0gY2VsbHMgKEQxNCmUSwOMHlNh
bXBsZSBOaWwgbm9ybWFsaXNlZCBMUCAoRDE0KZRLA4wYU2FtcGxlIFByaW5mbGFtIExQIChEMTQp
lEsDjA5TYW1wbGUgY2hlY2sgM5RLA4wEZGF0ZZRLAowKZXhwZXJpbWVudJRLAYwJdGVjaG5pcXVl
lEsBjAZ0aXNzdWWUSwGMA2RheZRLAYwEY2FnZZRLAYwGc2FtcGxllEsCjAZ0dW1vdXKUSwGMCXRy
ZWF0bWVudJRLAYwFQmVhZHOUSwKMBlN0cmFpbpRLAYwGR2VuZGVylEsBjAtBZ2UgKHdlZWtzKZRL
AowOVHVtb3VyIChyaWdodCmUSwGMCVRyZWF0bWVudJRLAYwPU3BsZWVuIChtZykgRDE1lEsCjAtC
ZWFkcyAoRDE0KZRLAnV1YmgWKYGUfZQoaBl9lCiMCmF0dHJfY29sb3KUTkr+////hpSMCmF0dHJf
bGFiZWyUTkr+////hpSMCmF0dHJfc2hhcGWUTkr+////hpSMCWF0dHJfc2l6ZZRqHAEAAEtmhpSM
DGV4YWdnZXJhdGlvbpRLAUr+////hpSMCm11bHRpc2NhbGWUiEr+////hpSMCW5vcm1hbGl6ZZSI
Sv7///+GlIwOcGNhX2NvbXBvbmVudHOUSxRK/v///4aUjApwZXJwbGV4aXR5lEseSv7///+GlIwF
Z3JhcGiUfZRoEUsEdWgvfZQoaO5LAmjvSwJo8EsCaPFLAmjySwJo80sCaPRLAmj1SwJo9ksCaPdL
Amj4SwJo+UsCaPpLAmj7SwJo/EsCaP1LAmj+SwJo/0sCagABAABLAmoBAQAASwJqAgEAAEsCagMB
AABLAmoEAQAASwJqBQEAAEsCagYBAABLAmoHAQAASwJqCAEAAEsCagkBAABLAmoKAQAASwJqCwEA
AEsCagwBAABLAmoNAQAASwJqDgEAAEsCag8BAABLAmoQAQAASwJqEQEAAEsCahIBAABLAmoTAQAA
SwJqFAEAAEsCahUBAABLAmoWAQAASwJqFwEAAEsCahgBAABLAmoZAQAASwJqGgEAAEsCahsBAABL
AnVoYH2UKGoeAQAASwNqHwEAAEsDaiABAABLA2ohAQAASwNqIgEAAEsDaiMBAABLA2okAQAASwNq
JQEAAEsDaiYBAABLAmonAQAASwFqKAEAAEsBaikBAABLAWoqAQAASwFqKwEAAEsBaiwBAABLAmot
AQAASwFqLgEAAEsBai8BAABLAmowAQAASwFqMQEAAEsBajIBAABLAmozAQAASwFqNAEAAEsBajUB
AABLAmo2AQAASwJqHAEAAEsCdXViaBYpgZR9lChoGX2UKGo6AQAATkr+////hpRqPAEAAE5K/v//
/4aUaj4BAABOSv7///+GlGpAAQAATkr+////hpRqQgEAAEsBSv7///+GlGpEAQAAiEr+////hpRq
RgEAAIhK/v///4aUakgBAABLFEr+////hpRqSgEAAEseSv7///+GlGpMAQAAfZRoEUsEdWgvfZQo
aO5LAmjvSwJo8EsCaPFLAmjySwJo80sCaPRLAmj1SwJo9ksCaPdLAmj4SwJo+UsCaPpLAmj7SwJo
/EsCaP1LAmj+SwJo/0sCagABAABLAmoBAQAASwJqAgEAAEsCagMBAABLAmoEAQAASwJqBQEAAEsC
agYBAABLAmoHAQAASwJqCAEAAEsCagkBAABLAmoKAQAASwJqCwEAAEsCagwBAABLAmoNAQAASwJq
DgEAAEsCag8BAABLAmoQAQAASwJqEQEAAEsCahIBAABLAmoTAQAASwJqFAEAAEsCahUBAABLAmoW
AQAASwJqFwEAAEsCahgBAABLAmoZAQAASwJqGgEAAEsCahsBAABLAnVoYH2UKGoeAQAASwNqHwEA
AEsDaiABAABLA2ohAQAASwNqIgEAAEsDaiMBAABLA2okAQAASwNqJQEAAEsDaiYBAABLAmonAQAA
SwFqKAEAAEsBaikBAABLAWoqAQAASwFqKwEAAEsBaiwBAABLAmotAQAASwFqLgEAAEsBai8BAABL
AmowAQAASwFqMQEAAEsBajIBAABLAmozAQAASwFqNAEAAEsBajUBAABLAmo2AQAASwJ1dWJoFimB
lH2UKGgZfZQojAphdHRyX2NvbG9ylGh8S2WGlIwKYXR0cl9sYWJlbJROSv7///+GlIwKYXR0cl9z
aGFwZZROSv7///+GlIwJYXR0cl9zaXpllGhfS2aGlIwMZXhhZ2dlcmF0aW9ulEsBSv7///+GlIwK
bXVsdGlzY2FsZZSISv7///+GlIwJbm9ybWFsaXpllIhK/v///4aUjA5wY2FfY29tcG9uZW50c5RL
FEr+////hpSMCnBlcnBsZXhpdHmUSx5K/v///4aUjAVncmFwaJR9lGgRSwR1aC99lCiMDk1vbm9j
eXRlcyAoRDcplEsCjApHLUNTRiAoRDcplEsCjBBOZXV0cm9waGlscyAoRDcplEsCjBNDRDExYisg
THk2Q19HLSAoRDcplEsCjA5DWENMMSAoMSkgKEQ3KZRLAowJSUwtNiAoRDcplEsCjA9MZXVrb2N5
dGVzIChENymUSwKMFUVvc2lub3BoaWxzIChGUykgKEQ3KZRLAowVTHltcGhvY3l0ZXMgKEZTKSAo
RDcplEsCjBdNeWVsb2lkIGNlbGxzIChGUykgKEQ3KZRLAowMQiBjZWxscyAoRDcplEsCjBBDRDQg
VCBjZWxscyAoRDcplEsCjBBUcmVncyBQRC0xKyAoRDcplEsCjBBDRDggVCBjZWxscyAoRDcplEsC
jBZDRDggVCBjZWxscyBMeTZDKyAoRDcplEsCjA1OSyBjZWxscyAoRDcplEsCjBNOSyBjZWxscyBM
eTZDKyAoRDcplEsCjBBFb3Npbm9waGlscyAoRDcplEsCjA9NYWNyb3BoYWdlIChENymUSwKMB0RD
IChENymUSwKMDkRDIFBELUwxKyAoRDcplEsCjBpDRDExYisgTHk2Q19HLSBQRC1MMSsgKEQ3KZRL
AowZQ0QxMWIrIEx5NkNpbnQgTHk2Ry0gKEQ3KZRLAowLVEdGLWIxIChENymUSwKMCklMLTE4IChE
NymUSwKMCklMLTIzIChENymUSwKMDkNDTDIyICgxKSAoRDcplEsCjApJTC0xMCAoRDcplEsCjA1J
TC0xMnA3MCAoRDcplEsCjApUTkYtYSAoRDcplEsCjA5DQ0wxNyAoMSkgKEQ3KZRLAowNSUwtMTJw
NDAgKEQ3KZRLAowKSUwtMWIgKEQ3KZRLAowJQ0NMNSAoRDcplEsCjApDQ0wyMCAoRDcplEsCjApD
Q0wxMSAoRDcplEsCjA5DQ0wxNyAoMikgKEQ3KZRLAowOQ1hDTDEgKDIpIChENymUSwKMCUNDTDIg
KEQ3KZRLAowKQ1hDTDkgKEQ3KZRLAowLQ1hDTDEwIChENymUSwKMCUNDTDMgKEQ3KZRLAowJQ0NM
NCAoRDcplEsCjAtDWENMMTMgKEQ3KZRLAowKQ1hDTDUgKEQ3KZRLAowOQ0NMMjIgKDIpIChENymU
SwKMDHR1bW91cl9tb2RlbJRLAXVoYH2UKIwHU2FtcGxlOpRLA4wKZXhwZXJpbWVudJRLAYwbU2Ft
cGxlOiBOaWwgbm9ybSBjZWxscyAoRDcplEsDjB1TYW1wbGUgTmlsIG5vcm1hbGlzZWQgTFAgKEQ3
KZRLA4wDZGF5lEsBjBdTYW1wbGUgUHJpbmZsYW0gTFAgKEQ3KZRLA4wMU2FtcGxlIGNoZWNrlEsD
jBlTYW1wbGUgbWV0YSBkYXRhIGFuZCBtYXNzlEsDjA5TYW1wbGUgY2hlY2sgMpRLA4wOVHVtb3Vy
IChyaWdodCmUSwGMBGNhZ2WUSwGMBGRhdGWUSwKMBnNhbXBsZZRLAowGdHVtb3VylEsBjAZ0aXNz
dWWUSwGMCXRlY2huaXF1ZZRLAYwJVHJlYXRtZW50lEsBjAZTdHJhaW6USwGMBkdlbmRlcpRLAYwL
QWdlICh3ZWVrcymUSwKMFFJpZ2h0X3R1bW91cl8obWcpIEQ4lEsCjA9TcGxlZW4gKG1nKSBEMTWU
SwKMDlNwbGVlbiAobWcpIEQ4lEsCjAl0cmVhdG1lbnSUSwGMBUJlYWRzlEsCjApCZWFkcyAoRDcp
lEsCjBVSaWdodCBUdW1vdXIgKG1nKSBEMTWUSwJ1dWJoFimBlH2UKGgZfZQoajoBAACMDHR1bW91
cl9tb2RlbJRLZYaUajwBAABOSv7///+GlGo+AQAATkr+////hpRqQAEAAE5K/v///4aUakIBAABL
AUr+////hpRqRAEAAIlK/v///4aUakYBAACISv7///+GlGpIAQAASxRK/v///4aUakoBAABLHkr+
////hpRqTAEAAH2UaBFLBHVoL32UKIwQTGV1a29jeXRlcyAoRDE0KZRLAowWRW9zaW5vcGhpbHMg
KEZTKSAoRDE0KZRLAowWTHltcGhvY3l0ZXMgKEZTKSAoRDE0KZRLAowYTXllbG9pZCBjZWxscyAo
RlMpIChEMTQplEsCjA1CIGNlbGxzIChEMTQplEsCjBFDRDQgVCBjZWxscyAoRDE0KZRLAowRVHJl
Z3MgUEQtMSsgKEQxNCmUSwKMEUNEOCBUIGNlbGxzIChEMTQplEsCjBdDRDggVCBjZWxscyBMeTZD
KyAoRDE0KZRLAowOTksgY2VsbHMgKEQxNCmUSwKMFE5LIGNlbGxzIEx5NkMrIChEMTQplEsCjBFF
b3Npbm9waGlscyAoRDE0KZRLAowQTWFjcm9waGFnZSAoRDE0KZRLAowIREMgKEQxNCmUSwKMD0RD
IFBELUwxKyAoRDE0KZRLAowUQ0QxMWIrIEx5NkNfRy0gKEQxNCmUSwKMG0NEMTFiKyBMeTZDX0ct
IFBELUwxKyAoRDE0KZRLAowaQ0QxMWIrIEx5NkNpbnQgTHk2Ry0gKEQxNCmUSwKMD01vbm9jeXRl
cyAoRDE0KZRLAowRTmV1dHJvcGhpbHMgKEQxNCmUSwKMD0NYQ0wxICgxKSAoRDE0KZRLAowMVEdG
LWIxIChEMTQplEsCjAtJTC0xOCAoRDE0KZRLAowLSUwtMjMgKEQxNCmUSwKMD0NDTDIyICgxKSAo
RDE0KZRLAowLSUwtMTAgKEQxNCmUSwKMDklMLTEycDcwIChEMTQplEsCjApJTC02IChEMTQplEsC
jAtUTkYtYSAoRDE0KZRLAowLRy1DU0YgKEQxNCmUSwKMD0NDTDE3ICgxKSAoRDE0KZRLAowOSUwt
MTJwNDAgKEQxNCmUSwKMC0lMLTFiIChEMTQplEsCjApDQ0w1IChEMTQplEsCjAtDQ0wyMCAoRDE0
KZRLAowLQ0NMMTEgKEQxNCmUSwKMD0NDTDE3ICgyKSAoRDE0KZRLAowPQ1hDTDEgKDIpIChEMTQp
lEsCjApDQ0wyIChEMTQplEsCjAtDWENMOSAoRDE0KZRLAowMQ1hDTDEwIChEMTQplEsCjApDQ0wz
IChEMTQplEsCjApDQ0w0IChEMTQplEsCjAxDWENMMTMgKEQxNCmUSwKMC0NYQ0w1IChEMTQplEsC
jA9DQ0wyMiAoMikgKEQxNCmUSwKMDHR1bW91cl9tb2RlbJRLAXVoYH2UKIwHU2FtcGxlOpRLA4wb
U2FtcGxlOiBOaWwgbm9ybSBjZWxscyAoRDcplEsDjA5TYW1wbGUgY2hlY2sgMpRLA4wNU2FtcGxl
OiAoRDE0KZRLA4wcU2FtcGxlOiBOaWwgbm9ybSBjZWxscyAoRDE0KZRLA4weU2FtcGxlIE5pbCBu
b3JtYWxpc2VkIExQIChEMTQplEsDjBhTYW1wbGUgUHJpbmZsYW0gTFAgKEQxNCmUSwOMDlNhbXBs
ZSBjaGVjayAzlEsDjARkYXRllEsCjApleHBlcmltZW50lEsBjAl0ZWNobmlxdWWUSwGMBnRpc3N1
ZZRLAYwDZGF5lEsBjARjYWdllEsBjAZzYW1wbGWUSwKMBnR1bW91cpRLAYwJdHJlYXRtZW50lEsB
jAVCZWFkc5RLAowGU3RyYWlulEsBjAZHZW5kZXKUSwGMC0FnZSAod2Vla3MplEsCjA5UdW1vdXIg
KHJpZ2h0KZRLAYwJVHJlYXRtZW50lEsBjA9TcGxlZW4gKG1nKSBEMTWUSwKMC0JlYWRzIChEMTQp
lEsCjBVSaWdodCBUdW1vdXIgKG1nKSBEMTWUSwJ1dWJoFimBlH2UKGgZfZQoamIBAABofEtlhpRq
ZAEAAE5K/v///4aUamYBAABOSv7///+GlGpoAQAATkr+////hpRqagEAAEsBSv7///+GlGpsAQAA
iEr+////hpRqbgEAAIhK/v///4aUanABAABLFEr+////hpRqcgEAAEseSv7///+GlGp0AQAAfZRo
EUsEdWgvfZQoaDFLAmgySwJoM0sCaDRLAmg1SwJoNksCaDdLAmg4SwJoOUsCaDpLAmg7SwJoPEsC
aD1LAmg+SwJoP0sCaEBLAmhBSwJoQksCaENLAmhESwJoRUsCaEZLAmhHSwJoSEsCaElLAmhKSwJo
S0sCaExLAmhNSwJoTksCaE9LAmhQSwJoUUsCaFJLAmhTSwJoVEsCaFVLAmhWSwJoV0sCaFhLAmhZ
SwJoWksCaFtLAmhcSwJoXUsCaF5LAnVoYH2UKGhiSwNoY0sBaGRLA2hlSwNoZksBaGdLA2hoSwNo
aUsDaGpLA2hrSwFobEsBaG1LAmhuSwJob0sBaHBLAWhxSwFocksBaHNLAWh0SwFodUsCaHZLAmh3
SwJoeEsCaHlLAWh6SwJoe0sCaHxLAXV1YmgWKYGUfZQoaBl9lChqYgEAAE5K/v///4aUamQBAABO
Sv7///+GlGpmAQAATkr+////hpRqaAEAAGhfS2aGlGpqAQAASwFK/v///4aUamwBAACISv7///+G
lGpuAQAAiEr+////hpRqcAEAAEsUSv7///+GlGpyAQAASx5K/v///4aUanQBAAB9lGgRSwR1aC99
lChoMUsCaDJLAmgzSwJoNEsCaDVLAmg2SwJoN0sCaDhLAmg5SwJoOksCaDtLAmg8SwJoPUsCaD5L
Amg/SwJoQEsCaEFLAmhCSwJoQ0sCaERLAmhFSwJoRksCaEdLAmhISwJoSUsCaEpLAmhLSwJoTEsC
aE1LAmhOSwJoT0sCaFBLAmhRSwJoUksCaFNLAmhUSwJoVUsCaFZLAmhXSwJoWEsCaFlLAmhaSwJo
W0sCaFxLAmhdSwJoXksCdWhgfZQoaGJLA2hjSwFoZEsDaGVLA2hmSwFoZ0sDaGhLA2hpSwNoaksD
aGtLAWhsSwFobUsCaG5LAmhvSwFocEsBaHFLAWhySwFoc0sBaHRLAWh1SwJodksCaHdLAmh4SwJo
eUsBaHpLAmh7SwJoX0sCaHxLAXV1YmgWKYGUfZQoaBl9lChqYgEAAE5K/v///4aUamQBAABOSv7/
//+GlGpmAQAATkr+////hpRqaAEAAGhfS2aGlGpqAQAASwFK/v///4aUamwBAACISv7///+GlGpu
AQAAiEr+////hpRqcAEAAEsUSv7///+GlGpyAQAASx5K/v///4aUanQBAAB9lGgRSwR1aC99lCho
MUsCaDJLAmgzSwJoNEsCaDVLAmg2SwJoN0sCaDhLAmg5SwJoOksCaDtLAmg8SwJoPUsCaD5LAmg/
SwJoQEsCaEFLAmhCSwJoQ0sCaERLAmhFSwJoRksCaEdLAmhISwJoSUsCaEpLAmhLSwJoTEsCaE1L
AmhOSwJoT0sCaFBLAmhRSwJoUksCaFNLAmhUSwJoVUsCaFZLAmhXSwJoWEsCaFlLAmhaSwJoW0sC
aFxLAmhdSwJoXksCdWhgfZQoaGJLA2hjSwFoZEsDaGVLA2hmSwFoZ0sDaGhLA2hpSwNoaksDaGtL
AWhsSwFobUsCaG5LAmhvSwFocEsBaHFLAWhySwFoc0sBaHRLAWh1SwJodksCaHdLAmh4SwJoeUsB
aHpLAmh7SwJoX0sCdXViZXUu
</properties>
		<properties node_id="20" format="pickle">gASVRScAAAAAAAB9lCiMC2F1dG9fY29tbWl0lIiMC2F1dG9fc2FtcGxllIiMEmNvbnRyb2xBcmVh
VmlzaWJsZZSIjBNzYXZlZFdpZGdldEdlb21ldHJ5lENCAdnQywADAAD///TKAAAAHf//954AAAHW
///0ygAAADn///eeAAAB1gAAAAEAAAAAFAD///TKAAAAOf//954AAAHWlIwJc2VsZWN0aW9ulE6M
EXRvb2x0aXBfc2hvd3NfYWxslIiMD3Zpc3VhbF9zZXR0aW5nc5R9lCiMBUZvbnRzlIwKQXhpcyB0
aXRsZZSMCUZvbnQgc2l6ZZSHlEsYaAqMCkF4aXMgdGlja3OUaAyHlEsUaAqMC0ZvbnQgZmFtaWx5
lGgQh5SMBUFyaWFslHWMBWdyYXBolH2UKIwLYWxwaGFfdmFsdWWUS3yMDWNsYXNzX2RlbnNpdHmU
iYwRaml0dGVyX2NvbnRpbnVvdXOUiIwLaml0dGVyX3NpemWUSwCME2xhYmVsX29ubHlfc2VsZWN0
ZWSUiIwWb3J0aG9ub3JtYWxfcmVncmVzc2lvbpSJjAtwb2ludF93aWR0aJRLCowJc2hvd19ncmlk
lImMC3Nob3dfbGVnZW5klIiMDXNob3dfcmVnX2xpbmWUiXWMC19fdmVyc2lvbl9flEsFjBBjb250
ZXh0X3NldHRpbmdzlF2UKIwVb3Jhbmdld2lkZ2V0LnNldHRpbmdzlIwHQ29udGV4dJSTlCmBlH2U
KIwGdmFsdWVzlH2UKIwKYXR0cl9jb2xvcpSMDHR1bW91cl9tb2RlbJRLZYaUjAphdHRyX2xhYmVs
lE5K/v///4aUjAphdHRyX3NoYXBllE5K/v///4aUjAlhdHRyX3NpemWUjBVSaWdodCBUdW1vdXIg
KG1nKSBEMTWUS2aGlIwGYXR0cl94lIwHdC1TTkUteJRLZoaUjAZhdHRyX3mUjAd0LVNORS15lEtm
hpRoE32UaB9LBXWMCmF0dHJpYnV0ZXOUfZQojA5Nb25vY3l0ZXMgKEQ3KZRLAowKRy1DU0YgKEQ3
KZRLAowQTmV1dHJvcGhpbHMgKEQ3KZRLAowTQ0QxMWIrIEx5NkNfRy0gKEQ3KZRLAowOQ1hDTDEg
KDEpIChENymUSwKMCUlMLTYgKEQ3KZRLAowPTGV1a29jeXRlcyAoRDcplEsCjBVFb3Npbm9waGls
cyAoRlMpIChENymUSwKMFUx5bXBob2N5dGVzIChGUykgKEQ3KZRLAowXTXllbG9pZCBjZWxscyAo
RlMpIChENymUSwKMDEIgY2VsbHMgKEQ3KZRLAowQQ0Q0IFQgY2VsbHMgKEQ3KZRLAowQVHJlZ3Mg
UEQtMSsgKEQ3KZRLAowQQ0Q4IFQgY2VsbHMgKEQ3KZRLAowWQ0Q4IFQgY2VsbHMgTHk2QysgKEQ3
KZRLAowNTksgY2VsbHMgKEQ3KZRLAowTTksgY2VsbHMgTHk2QysgKEQ3KZRLAowQRW9zaW5vcGhp
bHMgKEQ3KZRLAowPTWFjcm9waGFnZSAoRDcplEsCjAdEQyAoRDcplEsCjA5EQyBQRC1MMSsgKEQ3
KZRLAowaQ0QxMWIrIEx5NkNfRy0gUEQtTDErIChENymUSwKMGUNEMTFiKyBMeTZDaW50IEx5Nkct
IChENymUSwKMC1RHRi1iMSAoRDcplEsCjApJTC0xOCAoRDcplEsCjApJTC0yMyAoRDcplEsCjA5D
Q0wyMiAoMSkgKEQ3KZRLAowKSUwtMTAgKEQ3KZRLAowNSUwtMTJwNzAgKEQ3KZRLAowKVE5GLWEg
KEQ3KZRLAowOQ0NMMTcgKDEpIChENymUSwKMDUlMLTEycDQwIChENymUSwKMCklMLTFiIChENymU
SwKMCUNDTDUgKEQ3KZRLAowKQ0NMMjAgKEQ3KZRLAowKQ0NMMTEgKEQ3KZRLAowOQ0NMMTcgKDIp
IChENymUSwKMDkNYQ0wxICgyKSAoRDcplEsCjAlDQ0wyIChENymUSwKMCkNYQ0w5IChENymUSwKM
C0NYQ0wxMCAoRDcplEsCjAlDQ0wzIChENymUSwKMCUNDTDQgKEQ3KZRLAowLQ1hDTDEzIChENymU
SwKMCkNYQ0w1IChENymUSwKMDkNDTDIyICgyKSAoRDcplEsCjBVSaWdodCBUdW1vdXIgKG1nKSBE
MTWUSwJ1jAVtZXRhc5R9lCiMB1NhbXBsZTqUSwOMCmV4cGVyaW1lbnSUSwGMG1NhbXBsZTogTmls
IG5vcm0gY2VsbHMgKEQ3KZRLA4wdU2FtcGxlIE5pbCBub3JtYWxpc2VkIExQIChENymUSwOMA2Rh
eZRLAYwXU2FtcGxlIFByaW5mbGFtIExQIChENymUSwOMDFNhbXBsZSBjaGVja5RLA4wZU2FtcGxl
IG1ldGEgZGF0YSBhbmQgbWFzc5RLA4wOU2FtcGxlIGNoZWNrIDKUSwOMDlR1bW91ciAocmlnaHQp
lEsBjARjYWdllEsBjARkYXRllEsCjAZzYW1wbGWUSwKMBnR1bW91cpRLAYwGdGlzc3VllEsBjAl0
ZWNobmlxdWWUSwGMCVRyZWF0bWVudJRLAYwGU3RyYWlulEsBjAZHZW5kZXKUSwGMC0FnZSAod2Vl
a3MplEsCjBRSaWdodF90dW1vdXJfKG1nKSBEOJRLAowPU3BsZWVuIChtZykgRDE1lEsCjA5TcGxl
ZW4gKG1nKSBEOJRLAowJdHJlYXRtZW50lEsBjAVCZWFkc5RLAowKQmVhZHMgKEQ3KZRLAowMdHVt
b3VyX21vZGVslEsBjAd0LVNORS14lEsCjAd0LVNORS15lEsCjAhTZWxlY3RlZJRLAXV1YmgkKYGU
fZQoaCd9lChoKYwIU2VsZWN0ZWSUS2WGlGgsTkr+////hpRoLk5K/v///4aUaDBOSv7///+GlGgz
jAd0LVNORS15lEtmhpRoNowHdC1TTkUteJRLZoaUaBN9lGgfSwV1aDp9lCiMEExldWtvY3l0ZXMg
KEQxNCmUSwKMFkVvc2lub3BoaWxzIChGUykgKEQxNCmUSwKMFkx5bXBob2N5dGVzIChGUykgKEQx
NCmUSwKMGE15ZWxvaWQgY2VsbHMgKEZTKSAoRDE0KZRLAowNQiBjZWxscyAoRDE0KZRLAowRQ0Q0
IFQgY2VsbHMgKEQxNCmUSwKMEVRyZWdzIFBELTErIChEMTQplEsCjBFDRDggVCBjZWxscyAoRDE0
KZRLAowXQ0Q4IFQgY2VsbHMgTHk2QysgKEQxNCmUSwKMDk5LIGNlbGxzIChEMTQplEsCjBROSyBj
ZWxscyBMeTZDKyAoRDE0KZRLAowRRW9zaW5vcGhpbHMgKEQxNCmUSwKMEE1hY3JvcGhhZ2UgKEQx
NCmUSwKMCERDIChEMTQplEsCjA9EQyBQRC1MMSsgKEQxNCmUSwKMFENEMTFiKyBMeTZDX0ctIChE
MTQplEsCjBtDRDExYisgTHk2Q19HLSBQRC1MMSsgKEQxNCmUSwKMGkNEMTFiKyBMeTZDaW50IEx5
NkctIChEMTQplEsCjA9Nb25vY3l0ZXMgKEQxNCmUSwKMEU5ldXRyb3BoaWxzIChEMTQplEsCjA9D
WENMMSAoMSkgKEQxNCmUSwKMDFRHRi1iMSAoRDE0KZRLAowLSUwtMTggKEQxNCmUSwKMC0lMLTIz
IChEMTQplEsCjA9DQ0wyMiAoMSkgKEQxNCmUSwKMC0lMLTEwIChEMTQplEsCjA5JTC0xMnA3MCAo
RDE0KZRLAowKSUwtNiAoRDE0KZRLAowLVE5GLWEgKEQxNCmUSwKMC0ctQ1NGIChEMTQplEsCjA9D
Q0wxNyAoMSkgKEQxNCmUSwKMDklMLTEycDQwIChEMTQplEsCjAtJTC0xYiAoRDE0KZRLAowKQ0NM
NSAoRDE0KZRLAowLQ0NMMjAgKEQxNCmUSwKMC0NDTDExIChEMTQplEsCjA9DQ0wxNyAoMikgKEQx
NCmUSwKMD0NYQ0wxICgyKSAoRDE0KZRLAowKQ0NMMiAoRDE0KZRLAowLQ1hDTDkgKEQxNCmUSwKM
DENYQ0wxMCAoRDE0KZRLAowKQ0NMMyAoRDE0KZRLAowKQ0NMNCAoRDE0KZRLAowMQ1hDTDEzIChE
MTQplEsCjAtDWENMNSAoRDE0KZRLAowPQ0NMMjIgKDIpIChEMTQplEsCjBVSaWdodCBUdW1vdXIg
KG1nKSBEMTWUSwJ1aGt9lCiMB1NhbXBsZTqUSwOMG1NhbXBsZTogTmlsIG5vcm0gY2VsbHMgKEQ3
KZRLA4wOU2FtcGxlIGNoZWNrIDKUSwOMDVNhbXBsZTogKEQxNCmUSwOMHFNhbXBsZTogTmlsIG5v
cm0gY2VsbHMgKEQxNCmUSwOMHlNhbXBsZSBOaWwgbm9ybWFsaXNlZCBMUCAoRDE0KZRLA4wYU2Ft
cGxlIFByaW5mbGFtIExQIChEMTQplEsDjA5TYW1wbGUgY2hlY2sgM5RLA4wEZGF0ZZRLAowKZXhw
ZXJpbWVudJRLAYwJdGVjaG5pcXVllEsBjAZ0aXNzdWWUSwGMA2RheZRLAYwEY2FnZZRLAYwGc2Ft
cGxllEsCjAZ0dW1vdXKUSwGMCXRyZWF0bWVudJRLAYwFQmVhZHOUSwKMBlN0cmFpbpRLAYwGR2Vu
ZGVylEsBjAtBZ2UgKHdlZWtzKZRLAowOVHVtb3VyIChyaWdodCmUSwGMCVRyZWF0bWVudJRLAYwP
U3BsZWVuIChtZykgRDE1lEsCjAtCZWFkcyAoRDE0KZRLAowMdHVtb3VyX21vZGVslEsBjAd0LVNO
RS14lEsCjAd0LVNORS15lEsCjAhTZWxlY3RlZJRLAXV1YmgkKYGUfZQoaCd9lCiMCmF0dHJfY29s
b3KUaOVLZYaUjAphdHRyX2xhYmVslE5K/v///4aUjAphdHRyX3NoYXBllE5K/v///4aUjAlhdHRy
X3NpemWUTkr+////hpSMBmF0dHJfeJSMB3QtU05FLXmUS2aGlIwGYXR0cl95lIwHdC1TTkUteJRL
ZoaUjAVncmFwaJR9lGgfSwV1aDp9lCiMEExldWtvY3l0ZXMgKEQxNCmUSwKMFkVvc2lub3BoaWxz
IChGUykgKEQxNCmUSwKMFkx5bXBob2N5dGVzIChGUykgKEQxNCmUSwKMGE15ZWxvaWQgY2VsbHMg
KEZTKSAoRDE0KZRLAowNQiBjZWxscyAoRDE0KZRLAowRQ0Q0IFQgY2VsbHMgKEQxNCmUSwKMEVRy
ZWdzIFBELTErIChEMTQplEsCjBFDRDggVCBjZWxscyAoRDE0KZRLAowXQ0Q4IFQgY2VsbHMgTHk2
QysgKEQxNCmUSwKMDk5LIGNlbGxzIChEMTQplEsCjBROSyBjZWxscyBMeTZDKyAoRDE0KZRLAowR
RW9zaW5vcGhpbHMgKEQxNCmUSwKMEE1hY3JvcGhhZ2UgKEQxNCmUSwKMCERDIChEMTQplEsCjA9E
QyBQRC1MMSsgKEQxNCmUSwKMFENEMTFiKyBMeTZDX0ctIChEMTQplEsCjBtDRDExYisgTHk2Q19H
LSBQRC1MMSsgKEQxNCmUSwKMGkNEMTFiKyBMeTZDaW50IEx5NkctIChEMTQplEsCjA9Nb25vY3l0
ZXMgKEQxNCmUSwKMEU5ldXRyb3BoaWxzIChEMTQplEsCjA9DWENMMSAoMSkgKEQxNCmUSwKMDFRH
Ri1iMSAoRDE0KZRLAowLSUwtMTggKEQxNCmUSwKMC0lMLTIzIChEMTQplEsCjA9DQ0wyMiAoMSkg
KEQxNCmUSwKMC0lMLTEwIChEMTQplEsCjA5JTC0xMnA3MCAoRDE0KZRLAowKSUwtNiAoRDE0KZRL
AowLVE5GLWEgKEQxNCmUSwKMC0ctQ1NGIChEMTQplEsCjA9DQ0wxNyAoMSkgKEQxNCmUSwKMDklM
LTEycDQwIChEMTQplEsCjAtJTC0xYiAoRDE0KZRLAowKQ0NMNSAoRDE0KZRLAowLQ0NMMjAgKEQx
NCmUSwKMC0NDTDExIChEMTQplEsCjA9DQ0wxNyAoMikgKEQxNCmUSwKMD0NYQ0wxICgyKSAoRDE0
KZRLAowKQ0NMMiAoRDE0KZRLAowLQ1hDTDkgKEQxNCmUSwKMDENYQ0wxMCAoRDE0KZRLAowKQ0NM
MyAoRDE0KZRLAowKQ0NMNCAoRDE0KZRLAowMQ1hDTDEzIChEMTQplEsCjAtDWENMNSAoRDE0KZRL
AowPQ0NMMjIgKDIpIChEMTQplEsCjBVSaWdodCBUdW1vdXIgKG1nKSBEMTWUSwJ1aGt9lCiMB1Nh
bXBsZTqUSwOMG1NhbXBsZTogTmlsIG5vcm0gY2VsbHMgKEQ3KZRLA4wOU2FtcGxlIGNoZWNrIDKU
SwOMDVNhbXBsZTogKEQxNCmUSwOMHFNhbXBsZTogTmlsIG5vcm0gY2VsbHMgKEQxNCmUSwOMHlNh
bXBsZSBOaWwgbm9ybWFsaXNlZCBMUCAoRDE0KZRLA4wYU2FtcGxlIFByaW5mbGFtIExQIChEMTQp
lEsDjA5TYW1wbGUgY2hlY2sgM5RLA4wEZGF0ZZRLAowKZXhwZXJpbWVudJRLAYwJdGVjaG5pcXVl
lEsBjAZ0aXNzdWWUSwGMA2RheZRLAYwEY2FnZZRLAYwGc2FtcGxllEsCjAZ0dW1vdXKUSwGMCXRy
ZWF0bWVudJRLAYwFQmVhZHOUSwKMBlN0cmFpbpRLAYwGR2VuZGVylEsBjAtBZ2UgKHdlZWtzKZRL
AowOVHVtb3VyIChyaWdodCmUSwGMCVRyZWF0bWVudJRLAYwPU3BsZWVuIChtZykgRDE1lEsCjAtC
ZWFkcyAoRDE0KZRLAowHdC1TTkUteJRLAowHdC1TTkUteZRLAowIU2VsZWN0ZWSUSwF1dWJoJCmB
lH2UKGgnfZQojAphdHRyX2NvbG9ylGpFAQAAS2WGlIwKYXR0cl9sYWJlbJROSv7///+GlIwKYXR0
cl9zaGFwZZROSv7///+GlIwJYXR0cl9zaXpllE5K/v///4aUjAZhdHRyX3iUakQBAABLZoaUjAZh
dHRyX3mUakMBAABLZoaUjAVncmFwaJR9lGgfSwV1aDp9lCho+ksCaPtLAmj8SwJo/UsCaP5LAmj/
SwJqAAEAAEsCagEBAABLAmoCAQAASwJqAwEAAEsCagQBAABLAmoFAQAASwJqBgEAAEsCagcBAABL
AmoIAQAASwJqCQEAAEsCagoBAABLAmoLAQAASwJqDAEAAEsCag0BAABLAmoOAQAASwJqDwEAAEsC
ahABAABLAmoRAQAASwJqEgEAAEsCahMBAABLAmoUAQAASwJqFQEAAEsCahYBAABLAmoXAQAASwJq
GAEAAEsCahkBAABLAmoaAQAASwJqGwEAAEsCahwBAABLAmodAQAASwJqHgEAAEsCah8BAABLAmog
AQAASwJqIQEAAEsCaiIBAABLAmojAQAASwJqJAEAAEsCaiUBAABLAmomAQAASwJqJwEAAEsCakUB
AABLAXVoa32UKGoqAQAASwNqKwEAAEsDaiwBAABLA2otAQAASwNqLgEAAEsDai8BAABLA2owAQAA
SwNqMQEAAEsDajIBAABLAmozAQAASwFqNAEAAEsBajUBAABLAWo2AQAASwFqNwEAAEsBajgBAABL
Amo5AQAASwFqOgEAAEsBajsBAABLAmo8AQAASwFqPQEAAEsBaj4BAABLAmo/AQAASwFqQAEAAEsB
akEBAABLAmpCAQAASwJqQwEAAEsCakQBAABLAnV1YmgkKYGUfZQoaCd9lChqSQEAAGpFAQAAS2WG
lGpLAQAATkr+////hpRqTQEAAE5K/v///4aUak8BAABqKAEAAEtmhpRqUQEAAGpEAQAAS2aGlGpT
AQAAakMBAABLZoaUalUBAAB9lGgfSwV1aDp9lCho+ksCaPtLAmj8SwJo/UsCaP5LAmj/SwJqAAEA
AEsCagEBAABLAmoCAQAASwJqAwEAAEsCagQBAABLAmoFAQAASwJqBgEAAEsCagcBAABLAmoIAQAA
SwJqCQEAAEsCagoBAABLAmoLAQAASwJqDAEAAEsCag0BAABLAmoOAQAASwJqDwEAAEsCahABAABL
AmoRAQAASwJqEgEAAEsCahMBAABLAmoUAQAASwJqFQEAAEsCahYBAABLAmoXAQAASwJqGAEAAEsC
ahkBAABLAmoaAQAASwJqGwEAAEsCahwBAABLAmodAQAASwJqHgEAAEsCah8BAABLAmogAQAASwJq
IQEAAEsCaiIBAABLAmojAQAASwJqJAEAAEsCaiUBAABLAmomAQAASwJqJwEAAEsCakUBAABLAXVo
a32UKGoqAQAASwNqKwEAAEsDaiwBAABLA2otAQAASwNqLgEAAEsDai8BAABLA2owAQAASwNqMQEA
AEsDajIBAABLAmozAQAASwFqNAEAAEsBajUBAABLAWo2AQAASwFqNwEAAEsBajgBAABLAmo5AQAA
SwFqOgEAAEsBajsBAABLAmo8AQAASwFqPQEAAEsBaj4BAABLAmo/AQAASwFqQAEAAEsBakEBAABL
AmpCAQAASwJqKAEAAEsCakMBAABLAmpEAQAASwJ1dWJoJCmBlH2UKGgnfZQoakkBAACMDHR1bW91
cl9tb2RlbJRLZYaUaksBAABOSv7///+GlGpNAQAATkr+////hpRqTwEAAGooAQAAS2aGlGpRAQAA
akQBAABLZoaUalMBAABqQwEAAEtmhpRqVQEAAH2UaB9LBXVoOn2UKIwQTGV1a29jeXRlcyAoRDE0
KZRLAowWRW9zaW5vcGhpbHMgKEZTKSAoRDE0KZRLAowWTHltcGhvY3l0ZXMgKEZTKSAoRDE0KZRL
AowYTXllbG9pZCBjZWxscyAoRlMpIChEMTQplEsCjA1CIGNlbGxzIChEMTQplEsCjBFDRDQgVCBj
ZWxscyAoRDE0KZRLAowRVHJlZ3MgUEQtMSsgKEQxNCmUSwKMEUNEOCBUIGNlbGxzIChEMTQplEsC
jBdDRDggVCBjZWxscyBMeTZDKyAoRDE0KZRLAowOTksgY2VsbHMgKEQxNCmUSwKMFE5LIGNlbGxz
IEx5NkMrIChEMTQplEsCjBFFb3Npbm9waGlscyAoRDE0KZRLAowQTWFjcm9waGFnZSAoRDE0KZRL
AowIREMgKEQxNCmUSwKMD0RDIFBELUwxKyAoRDE0KZRLAowUQ0QxMWIrIEx5NkNfRy0gKEQxNCmU
SwKMG0NEMTFiKyBMeTZDX0ctIFBELUwxKyAoRDE0KZRLAowaQ0QxMWIrIEx5NkNpbnQgTHk2Ry0g
KEQxNCmUSwKMD01vbm9jeXRlcyAoRDE0KZRLAowRTmV1dHJvcGhpbHMgKEQxNCmUSwKMD0NYQ0wx
ICgxKSAoRDE0KZRLAowMVEdGLWIxIChEMTQplEsCjAtJTC0xOCAoRDE0KZRLAowLSUwtMjMgKEQx
NCmUSwKMD0NDTDIyICgxKSAoRDE0KZRLAowLSUwtMTAgKEQxNCmUSwKMDklMLTEycDcwIChEMTQp
lEsCjApJTC02IChEMTQplEsCjAtUTkYtYSAoRDE0KZRLAowLRy1DU0YgKEQxNCmUSwKMD0NDTDE3
ICgxKSAoRDE0KZRLAowOSUwtMTJwNDAgKEQxNCmUSwKMC0lMLTFiIChEMTQplEsCjApDQ0w1IChE
MTQplEsCjAtDQ0wyMCAoRDE0KZRLAowLQ0NMMTEgKEQxNCmUSwKMD0NDTDE3ICgyKSAoRDE0KZRL
AowPQ1hDTDEgKDIpIChEMTQplEsCjApDQ0wyIChEMTQplEsCjAtDWENMOSAoRDE0KZRLAowMQ1hD
TDEwIChEMTQplEsCjApDQ0wzIChEMTQplEsCjApDQ0w0IChEMTQplEsCjAxDWENMMTMgKEQxNCmU
SwKMC0NYQ0w1IChEMTQplEsCjA9DQ0wyMiAoMikgKEQxNCmUSwKMDHR1bW91cl9tb2RlbJRLAXVo
a32UKIwHU2FtcGxlOpRLA4wbU2FtcGxlOiBOaWwgbm9ybSBjZWxscyAoRDcplEsDjA5TYW1wbGUg
Y2hlY2sgMpRLA4wNU2FtcGxlOiAoRDE0KZRLA4wcU2FtcGxlOiBOaWwgbm9ybSBjZWxscyAoRDE0
KZRLA4weU2FtcGxlIE5pbCBub3JtYWxpc2VkIExQIChEMTQplEsDjBhTYW1wbGUgUHJpbmZsYW0g
TFAgKEQxNCmUSwOMDlNhbXBsZSBjaGVjayAzlEsDjARkYXRllEsCjApleHBlcmltZW50lEsBjAl0
ZWNobmlxdWWUSwGMBnRpc3N1ZZRLAYwDZGF5lEsBjARjYWdllEsBjAZzYW1wbGWUSwKMBnR1bW91
cpRLAYwJdHJlYXRtZW50lEsBjAVCZWFkc5RLAowGU3RyYWlulEsBjAZHZW5kZXKUSwGMC0FnZSAo
d2Vla3MplEsCjA5UdW1vdXIgKHJpZ2h0KZRLAYwJVHJlYXRtZW50lEsBjA9TcGxlZW4gKG1nKSBE
MTWUSwKMC0JlYWRzIChEMTQplEsCjBVSaWdodCBUdW1vdXIgKG1nKSBEMTWUSwKMB3QtU05FLXiU
SwKMB3QtU05FLXmUSwKMCFNlbGVjdGVklEsBdXViaCQpgZR9lChoJ32UKIwKYXR0cl9jb2xvcpRo
h0tlhpSMCmF0dHJfbGFiZWyUTkr+////hpSMCmF0dHJfc2hhcGWUTkr+////hpSMCWF0dHJfc2l6
ZZRoaktmhpSMBmF0dHJfeJRoiEtmhpSMBmF0dHJfeZRoiUtmhpSMBWdyYXBolH2UaB9LBXVoOn2U
KGg8SwJoPUsCaD5LAmg/SwJoQEsCaEFLAmhCSwJoQ0sCaERLAmhFSwJoRksCaEdLAmhISwJoSUsC
aEpLAmhLSwJoTEsCaE1LAmhOSwJoT0sCaFBLAmhRSwJoUksCaFNLAmhUSwJoVUsCaFZLAmhXSwJo
WEsCaFlLAmhaSwJoW0sCaFxLAmhdSwJoXksCaF9LAmhgSwJoYUsCaGJLAmhjSwJoZEsCaGVLAmhm
SwJoZ0sCaGhLAmhpSwJoiksBdWhrfZQoaG1LA2huSwFob0sDaHBLA2hxSwFocksDaHNLA2h0SwNo
dUsDaHZLAWh3SwFoeEsCaHlLAmh6SwFoe0sBaHxLAWh9SwFofksBaH9LAWiASwJogUsCaIJLAmiD
SwJohEsBaIVLAmiGSwJoaksCaIdLAWiISwJoiUsCdXViaCQpgZR9lChoJ32UKIwKYXR0cl9jb2xv
cpSMDHR1bW91cl9tb2RlbJRLZYaUjAphdHRyX2xhYmVslE5K/v///4aUjAphdHRyX3NoYXBllE5K
/v///4aUjAlhdHRyX3NpemWUjBVSaWdodCBUdW1vdXIgKG1nKSBEMTWUS2aGlIwGYXR0cl94lIwH
dC1TTkUteJRLZoaUjAZhdHRyX3mUjAd0LVNORS15lEtmhpSMBWdyYXBolH2UaB9LBXVoOn2UKIwO
TW9ub2N5dGVzIChENymUSwKMCkctQ1NGIChENymUSwKMEE5ldXRyb3BoaWxzIChENymUSwKME0NE
MTFiKyBMeTZDX0ctIChENymUSwKMDkNYQ0wxICgxKSAoRDcplEsCjAlJTC02IChENymUSwKMD0xl
dWtvY3l0ZXMgKEQ3KZRLAowVRW9zaW5vcGhpbHMgKEZTKSAoRDcplEsCjBVMeW1waG9jeXRlcyAo
RlMpIChENymUSwKMF015ZWxvaWQgY2VsbHMgKEZTKSAoRDcplEsCjAxCIGNlbGxzIChENymUSwKM
EENENCBUIGNlbGxzIChENymUSwKMEFRyZWdzIFBELTErIChENymUSwKMEENEOCBUIGNlbGxzIChE
NymUSwKMFkNEOCBUIGNlbGxzIEx5NkMrIChENymUSwKMDU5LIGNlbGxzIChENymUSwKME05LIGNl
bGxzIEx5NkMrIChENymUSwKMEEVvc2lub3BoaWxzIChENymUSwKMD01hY3JvcGhhZ2UgKEQ3KZRL
AowHREMgKEQ3KZRLAowOREMgUEQtTDErIChENymUSwKMGkNEMTFiKyBMeTZDX0ctIFBELUwxKyAo
RDcplEsCjBlDRDExYisgTHk2Q2ludCBMeTZHLSAoRDcplEsCjAtUR0YtYjEgKEQ3KZRLAowKSUwt
MTggKEQ3KZRLAowKSUwtMjMgKEQ3KZRLAowOQ0NMMjIgKDEpIChENymUSwKMCklMLTEwIChENymU
SwKMDUlMLTEycDcwIChENymUSwKMClRORi1hIChENymUSwKMDkNDTDE3ICgxKSAoRDcplEsCjA1J
TC0xMnA0MCAoRDcplEsCjApJTC0xYiAoRDcplEsCjAlDQ0w1IChENymUSwKMCkNDTDIwIChENymU
SwKMCkNDTDExIChENymUSwKMDkNDTDE3ICgyKSAoRDcplEsCjA5DWENMMSAoMikgKEQ3KZRLAowJ
Q0NMMiAoRDcplEsCjApDWENMOSAoRDcplEsCjAtDWENMMTAgKEQ3KZRLAowJQ0NMMyAoRDcplEsC
jAlDQ0w0IChENymUSwKMC0NYQ0wxMyAoRDcplEsCjApDWENMNSAoRDcplEsCjA5DQ0wyMiAoMikg
KEQ3KZRLAmrVAQAASwF1aGt9lCiMB1NhbXBsZTqUSwOMCmV4cGVyaW1lbnSUSwGMG1NhbXBsZTog
TmlsIG5vcm0gY2VsbHMgKEQ3KZRLA4wdU2FtcGxlIE5pbCBub3JtYWxpc2VkIExQIChENymUSwOM
A2RheZRLAYwXU2FtcGxlIFByaW5mbGFtIExQIChENymUSwOMDFNhbXBsZSBjaGVja5RLA4wZU2Ft
cGxlIG1ldGEgZGF0YSBhbmQgbWFzc5RLA4wOU2FtcGxlIGNoZWNrIDKUSwOMDlR1bW91ciAocmln
aHQplEsBjARjYWdllEsBjARkYXRllEsCjAZzYW1wbGWUSwKMBnR1bW91cpRLAYwGdGlzc3VllEsB
jAl0ZWNobmlxdWWUSwGMCVRyZWF0bWVudJRLAYwGU3RyYWlulEsBjAZHZW5kZXKUSwGMC0FnZSAo
d2Vla3MplEsCjBRSaWdodF90dW1vdXJfKG1nKSBEOJRLAowPU3BsZWVuIChtZykgRDE1lEsCjA5T
cGxlZW4gKG1nKSBEOJRLAowJdHJlYXRtZW50lEsBjAVCZWFkc5RLAowKQmVhZHMgKEQ3KZRLAmrc
AQAASwJq3wEAAEsCauIBAABLAmq9AQAASwF1dWJldS4=
</properties>
		<properties node_id="21" format="pickle">gASVdVgAAAAAAAB9lCiMC2F1dG9fY29tbWl0lIiMEmNvbnRyb2xBcmVhVmlzaWJsZZSIjBNpZ25v
cmVfbmV3X2ZlYXR1cmVzlImME3NhdmVkV2lkZ2V0R2VvbWV0cnmUQ0IB2dDLAAMAAP//7KcAAAFJ
///u/gAAA7z//+ynAAABZf//7v4AAAO8AAAAAQAAAAAUAP//7KcAAAFl///u/gAAA7yUjBJ1c2Vf
aW5wdXRfZmVhdHVyZXOUiYwLX192ZXJzaW9uX1+USwGMEGNvbnRleHRfc2V0dGluZ3OUXZQojBVv
cmFuZ2V3aWRnZXQuc2V0dGluZ3OUjAdDb250ZXh0lJOUKYGUfZQojAZ2YWx1ZXOUfZQojBFkb21h
aW5fcm9sZV9oaW50c5R9lCiMDk1vbm9jeXRlcyAoRDcplEsChpSMCWF0dHJpYnV0ZZRLAIaUjA5D
WENMMSAoMikgKEQ3KZRLAoaUaBVLAYaUjApHLUNTRiAoRDcplEsChpRoFUsChpSMCUNDTDIgKEQ3
KZRLAoaUaBVLA4aUjAtDWENMMTAgKEQ3KZRLAoaUaBVLBIaUjBBOZXV0cm9waGlscyAoRDcplEsC
hpRoFUsFhpSME0NEMTFiKyBMeTZDX0ctIChENymUSwKGlGgVSwaGlIwOQ1hDTDEgKDEpIChENymU
SwKGlGgVSweGlIwNTksgY2VsbHMgKEQ3KZRLAoaUaBVLCIaUjAlJTC02IChENymUSwKGlGgVSwmG
lIwXTXllbG9pZCBjZWxscyAoRlMpIChENymUSwKGlGgVSwqGlIwPTGV1a29jeXRlcyAoRDcplEsC
hpRoFUsLhpSMFUVvc2lub3BoaWxzIChGUykgKEQ3KZRLAoaUaBVLDIaUjBZDRDggVCBjZWxscyBM
eTZDKyAoRDcplEsChpRoFUsNhpSMFUx5bXBob2N5dGVzIChGUykgKEQ3KZRLAoaUaBVLDoaUjBBD
RDggVCBjZWxscyAoRDcplEsChpRoFUsPhpSMC0NYQ0wxMyAoRDcplEsChpRoFUsQhpSMDEIgY2Vs
bHMgKEQ3KZRLAoaUaBVLEYaUjBBDRDQgVCBjZWxscyAoRDcplEsChpRoFUsShpSMEFRyZWdzIFBE
LTErIChENymUSwKGlGgVSxOGlIwTTksgY2VsbHMgTHk2QysgKEQ3KZRLAoaUaBVLFIaUjBBFb3Np
bm9waGlscyAoRDcplEsChpRoFUsVhpSMD01hY3JvcGhhZ2UgKEQ3KZRLAoaUaBVLFoaUjAdEQyAo
RDcplEsChpRoFUsXhpSMDkRDIFBELUwxKyAoRDcplEsChpRoFUsYhpSMGkNEMTFiKyBMeTZDX0ct
IFBELUwxKyAoRDcplEsChpRoFUsZhpSMGUNEMTFiKyBMeTZDaW50IEx5NkctIChENymUSwKGlGgV
SxqGlIwLVEdGLWIxIChENymUSwKGlGgVSxuGlIwKSUwtMTggKEQ3KZRLAoaUaBVLHIaUjApJTC0y
MyAoRDcplEsChpRoFUsdhpSMDkNDTDIyICgxKSAoRDcplEsChpRoFUsehpSMCklMLTEwIChENymU
SwKGlGgVSx+GlIwNSUwtMTJwNzAgKEQ3KZRLAoaUaBVLIIaUjApUTkYtYSAoRDcplEsChpRoFUsh
hpSMDkNDTDE3ICgxKSAoRDcplEsChpRoFUsihpSMDUlMLTEycDQwIChENymUSwKGlGgVSyOGlIwK
SUwtMWIgKEQ3KZRLAoaUaBVLJIaUjAlDQ0w1IChENymUSwKGlGgVSyWGlIwKQ0NMMjAgKEQ3KZRL
AoaUaBVLJoaUjApDQ0wxMSAoRDcplEsChpRoFUsnhpSMDkNDTDE3ICgyKSAoRDcplEsChpRoFUso
hpSMCkNYQ0w5IChENymUSwKGlGgVSymGlIwJQ0NMMyAoRDcplEsChpRoFUsqhpSMCUNDTDQgKEQ3
KZRLAoaUaBVLK4aUjApDWENMNSAoRDcplEsChpRoFUsshpSMDkNDTDIyICgyKSAoRDcplEsChpRo
FUsthpSMFVJpZ2h0IFR1bW91ciAobWcpIEQxNZRLAoaUjAVjbGFzc5RLAIaUjAdTYW1wbGU6lEsD
hpSMBG1ldGGUSwCGlIwKZXhwZXJpbWVudJRLAYaUaKRLAYaUjBtTYW1wbGU6IE5pbCBub3JtIGNl
bGxzIChENymUSwOGlGikSwKGlIwdU2FtcGxlIE5pbCBub3JtYWxpc2VkIExQIChENymUSwOGlGik
SwOGlIwDZGF5lEsBhpRopEsEhpSMF1NhbXBsZSBQcmluZmxhbSBMUCAoRDcplEsDhpRopEsFhpSM
DFNhbXBsZSBjaGVja5RLA4aUaKRLBoaUjBlTYW1wbGUgbWV0YSBkYXRhIGFuZCBtYXNzlEsDhpRo
pEsHhpSMDlNhbXBsZSBjaGVjayAylEsDhpRopEsIhpSMDlR1bW91ciAocmlnaHQplEsBhpRopEsJ
hpSMBGNhZ2WUSwGGlGikSwqGlIwEZGF0ZZRLAoaUaKRLC4aUjAZzYW1wbGWUSwKGlGikSwyGlIwG
dHVtb3VylEsBhpRopEsNhpSMBnRpc3N1ZZRLAYaUaKRLDoaUjAl0ZWNobmlxdWWUSwGGlGikSw+G
lIwJVHJlYXRtZW50lEsBhpRopEsQhpSMBlN0cmFpbpRLAYaUaKRLEYaUjAZHZW5kZXKUSwGGlGik
SxKGlIwLQWdlICh3ZWVrcymUSwKGlGikSxOGlIwUUmlnaHRfdHVtb3VyXyhtZykgRDiUSwKGlGik
SxSGlIwPU3BsZWVuIChtZykgRDE1lEsChpRopEsVhpSMDlNwbGVlbiAobWcpIEQ4lEsChpRopEsW
hpSMCXRyZWF0bWVudJRLAYaUaKRLF4aUjAVCZWFkc5RLAoaUaKRLGIaUjApCZWFkcyAoRDcplEsC
hpRopEsZhpSMDHR1bW91cl9tb2RlbJRLAYaUaKRLGoaUdUr+////hpRoB0sBdYwKYXR0cmlidXRl
c5R9lCiMDk1vbm9jeXRlcyAoRDcplEsCjApHLUNTRiAoRDcplEsCjBBOZXV0cm9waGlscyAoRDcp
lEsCjBNDRDExYisgTHk2Q19HLSAoRDcplEsCjA5DWENMMSAoMSkgKEQ3KZRLAowJSUwtNiAoRDcp
lEsCjA9MZXVrb2N5dGVzIChENymUSwKMFUVvc2lub3BoaWxzIChGUykgKEQ3KZRLAowVTHltcGhv
Y3l0ZXMgKEZTKSAoRDcplEsCjBdNeWVsb2lkIGNlbGxzIChGUykgKEQ3KZRLAowMQiBjZWxscyAo
RDcplEsCjBBDRDQgVCBjZWxscyAoRDcplEsCjBBUcmVncyBQRC0xKyAoRDcplEsCjBBDRDggVCBj
ZWxscyAoRDcplEsCjBZDRDggVCBjZWxscyBMeTZDKyAoRDcplEsCjA1OSyBjZWxscyAoRDcplEsC
jBNOSyBjZWxscyBMeTZDKyAoRDcplEsCjBBFb3Npbm9waGlscyAoRDcplEsCjA9NYWNyb3BoYWdl
IChENymUSwKMB0RDIChENymUSwKMDkRDIFBELUwxKyAoRDcplEsCjBpDRDExYisgTHk2Q19HLSBQ
RC1MMSsgKEQ3KZRLAowZQ0QxMWIrIEx5NkNpbnQgTHk2Ry0gKEQ3KZRLAowLVEdGLWIxIChENymU
SwKMCklMLTE4IChENymUSwKMCklMLTIzIChENymUSwKMDkNDTDIyICgxKSAoRDcplEsCjApJTC0x
MCAoRDcplEsCjA1JTC0xMnA3MCAoRDcplEsCjApUTkYtYSAoRDcplEsCjA5DQ0wxNyAoMSkgKEQ3
KZRLAowNSUwtMTJwNDAgKEQ3KZRLAowKSUwtMWIgKEQ3KZRLAowJQ0NMNSAoRDcplEsCjApDQ0wy
MCAoRDcplEsCjApDQ0wxMSAoRDcplEsCjA5DQ0wxNyAoMikgKEQ3KZRLAowOQ1hDTDEgKDIpIChE
NymUSwKMCUNDTDIgKEQ3KZRLAowKQ1hDTDkgKEQ3KZRLAowLQ1hDTDEwIChENymUSwKMCUNDTDMg
KEQ3KZRLAowJQ0NMNCAoRDcplEsCjAtDWENMMTMgKEQ3KZRLAowKQ1hDTDUgKEQ3KZRLAowOQ0NM
MjIgKDIpIChENymUSwKMFVJpZ2h0IFR1bW91ciAobWcpIEQxNZRLAnWMBW1ldGFzlH2UKIwHU2Ft
cGxlOpRLA4wKZXhwZXJpbWVudJRLAYwbU2FtcGxlOiBOaWwgbm9ybSBjZWxscyAoRDcplEsDjB1T
YW1wbGUgTmlsIG5vcm1hbGlzZWQgTFAgKEQ3KZRLA4wDZGF5lEsBjBdTYW1wbGUgUHJpbmZsYW0g
TFAgKEQ3KZRLA4wMU2FtcGxlIGNoZWNrlEsDjBlTYW1wbGUgbWV0YSBkYXRhIGFuZCBtYXNzlEsD
jA5TYW1wbGUgY2hlY2sgMpRLA4wOVHVtb3VyIChyaWdodCmUSwGMBGNhZ2WUSwGMBGRhdGWUSwKM
BnNhbXBsZZRLAowGdHVtb3VylEsBjAZ0aXNzdWWUSwGMCXRlY2huaXF1ZZRLAYwJVHJlYXRtZW50
lEsBjAZTdHJhaW6USwGMBkdlbmRlcpRLAYwLQWdlICh3ZWVrcymUSwKMFFJpZ2h0X3R1bW91cl8o
bWcpIEQ4lEsCjA9TcGxlZW4gKG1nKSBEMTWUSwKMDlNwbGVlbiAobWcpIEQ4lEsCjAl0cmVhdG1l
bnSUSwGMBUJlYWRzlEsCjApCZWFkcyAoRDcplEsCjAx0dW1vdXJfbW9kZWyUSwF1dWJoDCmBlH2U
KGgPfZQoaBF9lCiMEExldWtvY3l0ZXMgKEQxNCmUSwKGlGgVSwCGlIwWRW9zaW5vcGhpbHMgKEZT
KSAoRDE0KZRLAoaUaBVLAYaUjBZMeW1waG9jeXRlcyAoRlMpIChEMTQplEsChpRoFUsChpSMGE15
ZWxvaWQgY2VsbHMgKEZTKSAoRDE0KZRLAoaUaBVLA4aUjA1CIGNlbGxzIChEMTQplEsChpRoFUsE
hpSMEUNENCBUIGNlbGxzIChEMTQplEsChpRoFUsFhpSMEVRyZWdzIFBELTErIChEMTQplEsChpRo
FUsGhpSMEUNEOCBUIGNlbGxzIChEMTQplEsChpRoFUsHhpSMF0NEOCBUIGNlbGxzIEx5NkMrIChE
MTQplEsChpRoFUsIhpSMDk5LIGNlbGxzIChEMTQplEsChpRoFUsJhpSMFE5LIGNlbGxzIEx5NkMr
IChEMTQplEsChpRoFUsKhpSMEUVvc2lub3BoaWxzIChEMTQplEsChpRoFUsLhpSMEE1hY3JvcGhh
Z2UgKEQxNCmUSwKGlGgVSwyGlIwIREMgKEQxNCmUSwKGlGgVSw2GlIwPREMgUEQtTDErIChEMTQp
lEsChpRoFUsOhpSMFENEMTFiKyBMeTZDX0ctIChEMTQplEsChpRoFUsPhpSMG0NEMTFiKyBMeTZD
X0ctIFBELUwxKyAoRDE0KZRLAoaUaBVLEIaUjBpDRDExYisgTHk2Q2ludCBMeTZHLSAoRDE0KZRL
AoaUaBVLEYaUjA9Nb25vY3l0ZXMgKEQxNCmUSwKGlGgVSxKGlIwRTmV1dHJvcGhpbHMgKEQxNCmU
SwKGlGgVSxOGlIwPQ1hDTDEgKDEpIChEMTQplEsChpRoFUsUhpSMDFRHRi1iMSAoRDE0KZRLAoaU
aBVLFYaUjAtJTC0xOCAoRDE0KZRLAoaUaBVLFoaUjAtJTC0yMyAoRDE0KZRLAoaUaBVLF4aUjA9D
Q0wyMiAoMSkgKEQxNCmUSwKGlGgVSxiGlIwLSUwtMTAgKEQxNCmUSwKGlGgVSxmGlIwOSUwtMTJw
NzAgKEQxNCmUSwKGlGgVSxqGlIwKSUwtNiAoRDE0KZRLAoaUaBVLG4aUjAtUTkYtYSAoRDE0KZRL
AoaUaBVLHIaUjAtHLUNTRiAoRDE0KZRLAoaUaBVLHYaUjA9DQ0wxNyAoMSkgKEQxNCmUSwKGlGgV
Sx6GlIwOSUwtMTJwNDAgKEQxNCmUSwKGlGgVSx+GlIwLSUwtMWIgKEQxNCmUSwKGlGgVSyCGlIwK
Q0NMNSAoRDE0KZRLAoaUaBVLIYaUjAtDQ0wyMCAoRDE0KZRLAoaUaBVLIoaUjAtDQ0wxMSAoRDE0
KZRLAoaUaBVLI4aUjA9DQ0wxNyAoMikgKEQxNCmUSwKGlGgVSySGlIwPQ1hDTDEgKDIpIChEMTQp
lEsChpRoFUslhpSMCkNDTDIgKEQxNCmUSwKGlGgVSyaGlIwLQ1hDTDkgKEQxNCmUSwKGlGgVSyeG
lIwMQ1hDTDEwIChEMTQplEsChpRoFUsohpSMCkNDTDMgKEQxNCmUSwKGlGgVSymGlIwKQ0NMNCAo
RDE0KZRLAoaUaBVLKoaUjAxDWENMMTMgKEQxNCmUSwKGlGgVSyuGlIwLQ1hDTDUgKEQxNCmUSwKG
lGgVSyyGlIwPQ0NMMjIgKDIpIChEMTQplEsChpRoFUsthpSMFVJpZ2h0IFR1bW91ciAobWcpIEQx
NZRLAoaUaKBLAIaUjAdTYW1wbGU6lEsDhpRopEsAhpSMG1NhbXBsZTogTmlsIG5vcm0gY2VsbHMg
KEQ3KZRLA4aUaKRLAYaUjA5TYW1wbGUgY2hlY2sgMpRLA4aUaKRLAoaUjA1TYW1wbGU6IChEMTQp
lEsDhpRopEsDhpSMHFNhbXBsZTogTmlsIG5vcm0gY2VsbHMgKEQxNCmUSwOGlGikSwSGlIweU2Ft
cGxlIE5pbCBub3JtYWxpc2VkIExQIChEMTQplEsDhpRopEsFhpSMGFNhbXBsZSBQcmluZmxhbSBM
UCAoRDE0KZRLA4aUaKRLBoaUjA5TYW1wbGUgY2hlY2sgM5RLA4aUaKRLB4aUjARkYXRllEsChpRo
pEsIhpSMCmV4cGVyaW1lbnSUSwGGlGikSwmGlIwJdGVjaG5pcXVllEsBhpRopEsKhpSMBnRpc3N1
ZZRLAYaUaKRLC4aUjANkYXmUSwGGlGikSwyGlIwEY2FnZZRLAYaUaKRLDYaUjAZzYW1wbGWUSwKG
lGikSw6GlIwGdHVtb3VylEsBhpRopEsPhpSMCXRyZWF0bWVudJRLAYaUaKRLEIaUjAVCZWFkc5RL
AoaUaKRLEYaUjAZTdHJhaW6USwGGlGikSxKGlIwGR2VuZGVylEsBhpRopEsThpSMC0FnZSAod2Vl
a3MplEsChpRopEsUhpSMDlR1bW91ciAocmlnaHQplEsBhpRopEsVhpSMCVRyZWF0bWVudJRLAYaU
aKRLFoaUjA9TcGxlZW4gKG1nKSBEMTWUSwKGlGikSxeGlIwLQmVhZHMgKEQxNCmUSwKGlGikSxiG
lIwMdHVtb3VyX21vZGVslEsBhpRopEsZhpR1Sv7///+GlGgHSwF1aPV9lCiMEExldWtvY3l0ZXMg
KEQxNCmUSwKMFkVvc2lub3BoaWxzIChGUykgKEQxNCmUSwKMFkx5bXBob2N5dGVzIChGUykgKEQx
NCmUSwKMGE15ZWxvaWQgY2VsbHMgKEZTKSAoRDE0KZRLAowNQiBjZWxscyAoRDE0KZRLAowRQ0Q0
IFQgY2VsbHMgKEQxNCmUSwKMEVRyZWdzIFBELTErIChEMTQplEsCjBFDRDggVCBjZWxscyAoRDE0
KZRLAowXQ0Q4IFQgY2VsbHMgTHk2QysgKEQxNCmUSwKMDk5LIGNlbGxzIChEMTQplEsCjBROSyBj
ZWxscyBMeTZDKyAoRDE0KZRLAowRRW9zaW5vcGhpbHMgKEQxNCmUSwKMEE1hY3JvcGhhZ2UgKEQx
NCmUSwKMCERDIChEMTQplEsCjA9EQyBQRC1MMSsgKEQxNCmUSwKMFENEMTFiKyBMeTZDX0ctIChE
MTQplEsCjBtDRDExYisgTHk2Q19HLSBQRC1MMSsgKEQxNCmUSwKMGkNEMTFiKyBMeTZDaW50IEx5
NkctIChEMTQplEsCjA9Nb25vY3l0ZXMgKEQxNCmUSwKMEU5ldXRyb3BoaWxzIChEMTQplEsCjA9D
WENMMSAoMSkgKEQxNCmUSwKMDFRHRi1iMSAoRDE0KZRLAowLSUwtMTggKEQxNCmUSwKMC0lMLTIz
IChEMTQplEsCjA9DQ0wyMiAoMSkgKEQxNCmUSwKMC0lMLTEwIChEMTQplEsCjA5JTC0xMnA3MCAo
RDE0KZRLAowKSUwtNiAoRDE0KZRLAowLVE5GLWEgKEQxNCmUSwKMC0ctQ1NGIChEMTQplEsCjA9D
Q0wxNyAoMSkgKEQxNCmUSwKMDklMLTEycDQwIChEMTQplEsCjAtJTC0xYiAoRDE0KZRLAowKQ0NM
NSAoRDE0KZRLAowLQ0NMMjAgKEQxNCmUSwKMC0NDTDExIChEMTQplEsCjA9DQ0wxNyAoMikgKEQx
NCmUSwKMD0NYQ0wxICgyKSAoRDE0KZRLAowKQ0NMMiAoRDE0KZRLAowLQ1hDTDkgKEQxNCmUSwKM
DENYQ0wxMCAoRDE0KZRLAowKQ0NMMyAoRDE0KZRLAowKQ0NMNCAoRDE0KZRLAowMQ1hDTDEzIChE
MTQplEsCjAtDWENMNSAoRDE0KZRLAowPQ0NMMjIgKDIpIChEMTQplEsCjBVSaWdodCBUdW1vdXIg
KG1nKSBEMTWUSwJ1aiYBAAB9lCiMB1NhbXBsZTqUSwOMG1NhbXBsZTogTmlsIG5vcm0gY2VsbHMg
KEQ3KZRLA4wOU2FtcGxlIGNoZWNrIDKUSwOMDVNhbXBsZTogKEQxNCmUSwOMHFNhbXBsZTogTmls
IG5vcm0gY2VsbHMgKEQxNCmUSwOMHlNhbXBsZSBOaWwgbm9ybWFsaXNlZCBMUCAoRDE0KZRLA4wY
U2FtcGxlIFByaW5mbGFtIExQIChEMTQplEsDjA5TYW1wbGUgY2hlY2sgM5RLA4wEZGF0ZZRLAowK
ZXhwZXJpbWVudJRLAYwJdGVjaG5pcXVllEsBjAZ0aXNzdWWUSwGMA2RheZRLAYwEY2FnZZRLAYwG
c2FtcGxllEsCjAZ0dW1vdXKUSwGMCXRyZWF0bWVudJRLAYwFQmVhZHOUSwKMBlN0cmFpbpRLAYwG
R2VuZGVylEsBjAtBZ2UgKHdlZWtzKZRLAowOVHVtb3VyIChyaWdodCmUSwGMCVRyZWF0bWVudJRL
AYwPU3BsZWVuIChtZykgRDE1lEsCjAtCZWFkcyAoRDE0KZRLAowMdHVtb3VyX21vZGVslEsBdXVi
aAwpgZR9lChoD32UKIwRZG9tYWluX3JvbGVfaGludHOUfZQoaiQCAABLAoaUjAlhdHRyaWJ1dGWU
SwCGlGolAgAASwKGlGp0AgAASwGGlGomAgAASwKGlGp0AgAASwKGlGonAgAASwKGlGp0AgAASwOG
lGooAgAASwKGlGp0AgAASwSGlGopAgAASwKGlGp0AgAASwWGlGoqAgAASwKGlGp0AgAASwaGlGor
AgAASwKGlGp0AgAASweGlGosAgAASwKGlGp0AgAASwiGlGotAgAASwKGlGp0AgAASwmGlGouAgAA
SwKGlGp0AgAASwqGlGovAgAASwKGlGp0AgAASwuGlGowAgAASwKGlGp0AgAASwyGlGoxAgAASwKG
lGp0AgAASw2GlGoyAgAASwKGlGp0AgAASw6GlGozAgAASwKGlGp0AgAASw+GlGo0AgAASwKGlGp0
AgAASxCGlGo1AgAASwKGlGp0AgAASxGGlGo2AgAASwKGlGp0AgAASxKGlGo3AgAASwKGlGp0AgAA
SxOGlGo4AgAASwKGlGp0AgAASxSGlGo5AgAASwKGlGp0AgAASxWGlGo6AgAASwKGlGp0AgAASxaG
lGo7AgAASwKGlGp0AgAASxeGlGo8AgAASwKGlGp0AgAASxiGlGo9AgAASwKGlGp0AgAASxmGlGo+
AgAASwKGlGp0AgAASxqGlGo/AgAASwKGlGp0AgAASxuGlGpAAgAASwKGlGp0AgAASxyGlGpBAgAA
SwKGlGp0AgAASx2GlGpCAgAASwKGlGp0AgAASx6GlGpDAgAASwKGlGp0AgAASx+GlGpEAgAASwKG
lGp0AgAASyCGlGpFAgAASwKGlGp0AgAASyGGlGpGAgAASwKGlGp0AgAASyKGlGpHAgAASwKGlGp0
AgAASyOGlGpIAgAASwKGlGp0AgAASySGlGpJAgAASwKGlGp0AgAASyWGlGpKAgAASwKGlGp0AgAA
SyaGlGpLAgAASwKGlGp0AgAASyeGlGpMAgAASwKGlGp0AgAASyiGlGpNAgAASwKGlGp0AgAASymG
lGpOAgAASwKGlGp0AgAASyqGlGpPAgAASwKGlGp0AgAASyuGlGpQAgAASwKGlGp0AgAASyyGlGpR
AgAASwKGlGp0AgAASy2GlGpSAgAASwKGlIwFY2xhc3OUSwCGlGpUAgAASwOGlIwEbWV0YZRLAIaU
alUCAABLA4aUatQCAABLAYaUalYCAABLA4aUatQCAABLAoaUalcCAABLA4aUatQCAABLA4aUalgC
AABLA4aUatQCAABLBIaUalkCAABLA4aUatQCAABLBYaUaloCAABLA4aUatQCAABLBoaUalsCAABL
A4aUatQCAABLB4aUalwCAABLAoaUatQCAABLCIaUal0CAABLAYaUatQCAABLCYaUal4CAABLAYaU
atQCAABLCoaUal8CAABLAYaUatQCAABLC4aUamACAABLAYaUatQCAABLDIaUamECAABLAYaUatQC
AABLDYaUamICAABLAoaUatQCAABLDoaUamMCAABLAYaUatQCAABLD4aUamQCAABLAYaUatQCAABL
EIaUamUCAABLAoaUatQCAABLEYaUamYCAABLAYaUatQCAABLEoaUamcCAABLAYaUatQCAABLE4aU
amgCAABLAoaUatQCAABLFIaUamkCAABLAYaUatQCAABLFYaUamoCAABLAYaUatQCAABLFoaUamsC
AABLAoaUatQCAABLF4aUamwCAABLAoaUatQCAABLGIaUdUr+////hpRoB0sBdWj1fZQojBBMZXVr
b2N5dGVzIChEMTQplEsCjBZFb3Npbm9waGlscyAoRlMpIChEMTQplEsCjBZMeW1waG9jeXRlcyAo
RlMpIChEMTQplEsCjBhNeWVsb2lkIGNlbGxzIChGUykgKEQxNCmUSwKMDUIgY2VsbHMgKEQxNCmU
SwKMEUNENCBUIGNlbGxzIChEMTQplEsCjBFUcmVncyBQRC0xKyAoRDE0KZRLAowRQ0Q4IFQgY2Vs
bHMgKEQxNCmUSwKMF0NEOCBUIGNlbGxzIEx5NkMrIChEMTQplEsCjA5OSyBjZWxscyAoRDE0KZRL
AowUTksgY2VsbHMgTHk2QysgKEQxNCmUSwKMEUVvc2lub3BoaWxzIChEMTQplEsCjBBNYWNyb3Bo
YWdlIChEMTQplEsCjAhEQyAoRDE0KZRLAowPREMgUEQtTDErIChEMTQplEsCjBRDRDExYisgTHk2
Q19HLSAoRDE0KZRLAowbQ0QxMWIrIEx5NkNfRy0gUEQtTDErIChEMTQplEsCjBpDRDExYisgTHk2
Q2ludCBMeTZHLSAoRDE0KZRLAowPTW9ub2N5dGVzIChEMTQplEsCjBFOZXV0cm9waGlscyAoRDE0
KZRLAowPQ1hDTDEgKDEpIChEMTQplEsCjAxUR0YtYjEgKEQxNCmUSwKMC0lMLTE4IChEMTQplEsC
jAtJTC0yMyAoRDE0KZRLAowPQ0NMMjIgKDEpIChEMTQplEsCjAtJTC0xMCAoRDE0KZRLAowOSUwt
MTJwNzAgKEQxNCmUSwKMCklMLTYgKEQxNCmUSwKMC1RORi1hIChEMTQplEsCjAtHLUNTRiAoRDE0
KZRLAowPQ0NMMTcgKDEpIChEMTQplEsCjA5JTC0xMnA0MCAoRDE0KZRLAowLSUwtMWIgKEQxNCmU
SwKMCkNDTDUgKEQxNCmUSwKMC0NDTDIwIChEMTQplEsCjAtDQ0wxMSAoRDE0KZRLAowPQ0NMMTcg
KDIpIChEMTQplEsCjA9DWENMMSAoMikgKEQxNCmUSwKMCkNDTDIgKEQxNCmUSwKMC0NYQ0w5IChE
MTQplEsCjAxDWENMMTAgKEQxNCmUSwKMCkNDTDMgKEQxNCmUSwKMCkNDTDQgKEQxNCmUSwKMDENY
Q0wxMyAoRDE0KZRLAowLQ1hDTDUgKEQxNCmUSwKMD0NDTDIyICgyKSAoRDE0KZRLAowVUmlnaHQg
VHVtb3VyIChtZykgRDE1lEsCdWomAQAAfZQojAdTYW1wbGU6lEsDjBtTYW1wbGU6IE5pbCBub3Jt
IGNlbGxzIChENymUSwOMDlNhbXBsZSBjaGVjayAylEsDjA1TYW1wbGU6IChEMTQplEsDjBxTYW1w
bGU6IE5pbCBub3JtIGNlbGxzIChEMTQplEsDjB5TYW1wbGUgTmlsIG5vcm1hbGlzZWQgTFAgKEQx
NCmUSwOMGFNhbXBsZSBQcmluZmxhbSBMUCAoRDE0KZRLA4wOU2FtcGxlIGNoZWNrIDOUSwOMBGRh
dGWUSwKMCmV4cGVyaW1lbnSUSwGMCXRlY2huaXF1ZZRLAYwGdGlzc3VllEsBjANkYXmUSwGMBGNh
Z2WUSwGMBnNhbXBsZZRLAowGdHVtb3VylEsBjAl0cmVhdG1lbnSUSwGMBUJlYWRzlEsCjAZTdHJh
aW6USwGMBkdlbmRlcpRLAYwLQWdlICh3ZWVrcymUSwKMDlR1bW91ciAocmlnaHQplEsBjAlUcmVh
dG1lbnSUSwGMD1NwbGVlbiAobWcpIEQxNZRLAowLQmVhZHMgKEQxNCmUSwJ1dWJoDCmBlH2UKGgP
fZQojBFkb21haW5fcm9sZV9oaW50c5R9lChqCAMAAEsChpSMCWF0dHJpYnV0ZZRLAIaUagkDAABL
AoaUalcDAABLAYaUagoDAABLAoaUalcDAABLAoaUagsDAABLAoaUalcDAABLA4aUagwDAABLAoaU
alcDAABLBIaUag0DAABLAoaUalcDAABLBYaUag4DAABLAoaUalcDAABLBoaUag8DAABLAoaUalcD
AABLB4aUahADAABLAoaUalcDAABLCIaUahEDAABLAoaUalcDAABLCYaUahIDAABLAoaUalcDAABL
CoaUahMDAABLAoaUalcDAABLC4aUahQDAABLAoaUalcDAABLDIaUahUDAABLAoaUalcDAABLDYaU
ahYDAABLAoaUalcDAABLDoaUahcDAABLAoaUalcDAABLD4aUahgDAABLAoaUalcDAABLEIaUahkD
AABLAoaUalcDAABLEYaUahoDAABLAoaUalcDAABLEoaUahsDAABLAoaUalcDAABLE4aUahwDAABL
AoaUalcDAABLFIaUah0DAABLAoaUalcDAABLFYaUah4DAABLAoaUalcDAABLFoaUah8DAABLAoaU
alcDAABLF4aUaiADAABLAoaUalcDAABLGIaUaiEDAABLAoaUalcDAABLGYaUaiIDAABLAoaUalcD
AABLGoaUaiMDAABLAoaUalcDAABLG4aUaiQDAABLAoaUalcDAABLHIaUaiUDAABLAoaUalcDAABL
HYaUaiYDAABLAoaUalcDAABLHoaUaicDAABLAoaUalcDAABLH4aUaigDAABLAoaUalcDAABLIIaU
aikDAABLAoaUalcDAABLIYaUaioDAABLAoaUalcDAABLIoaUaisDAABLAoaUalcDAABLI4aUaiwD
AABLAoaUalcDAABLJIaUai0DAABLAoaUalcDAABLJYaUai4DAABLAoaUalcDAABLJoaUai8DAABL
AoaUalcDAABLJ4aUajADAABLAoaUalcDAABLKIaUajEDAABLAoaUalcDAABLKYaUajIDAABLAoaU
alcDAABLKoaUajMDAABLAoaUalcDAABLK4aUajQDAABLAoaUalcDAABLLIaUajUDAABLAoaUalcD
AABLLYaUajgDAABLA4aUjARtZXRhlEsAhpRqOQMAAEsDhpRqtAMAAEsBhpRqOgMAAEsDhpRqtAMA
AEsChpRqOwMAAEsDhpRqtAMAAEsDhpRqPAMAAEsDhpRqtAMAAEsEhpRqPQMAAEsDhpRqtAMAAEsF
hpRqPgMAAEsDhpRqtAMAAEsGhpRqPwMAAEsDhpRqtAMAAEsHhpRqQAMAAEsChpRqtAMAAEsIhpRq
QQMAAEsBhpRqtAMAAEsJhpRqQgMAAEsBhpRqtAMAAEsKhpRqQwMAAEsBhpRqtAMAAEsLhpRqRAMA
AEsBhpRqtAMAAEsMhpRqRQMAAEsBhpRqtAMAAEsNhpRqRgMAAEsChpRqtAMAAEsOhpRqRwMAAEsB
hpRqtAMAAEsPhpRqSAMAAEsBhpRqtAMAAEsQhpRqSQMAAEsChpRqtAMAAEsRhpRqSgMAAEsBhpRq
tAMAAEsShpRqSwMAAEsBhpRqtAMAAEsThpRqTAMAAEsChpRqtAMAAEsUhpRqTQMAAEsBhpRqtAMA
AEsVhpRqTgMAAEsBhpRqtAMAAEsWhpRqTwMAAEsChpRqtAMAAEsXhpRqUAMAAEsChpRqtAMAAEsY
hpR1Sv7///+GlGgHSwF1aPV9lChqCAMAAEsCagkDAABLAmoKAwAASwJqCwMAAEsCagwDAABLAmoN
AwAASwJqDgMAAEsCag8DAABLAmoQAwAASwJqEQMAAEsCahIDAABLAmoTAwAASwJqFAMAAEsCahUD
AABLAmoWAwAASwJqFwMAAEsCahgDAABLAmoZAwAASwJqGgMAAEsCahsDAABLAmocAwAASwJqHQMA
AEsCah4DAABLAmofAwAASwJqIAMAAEsCaiEDAABLAmoiAwAASwJqIwMAAEsCaiQDAABLAmolAwAA
SwJqJgMAAEsCaicDAABLAmooAwAASwJqKQMAAEsCaioDAABLAmorAwAASwJqLAMAAEsCai0DAABL
AmouAwAASwJqLwMAAEsCajADAABLAmoxAwAASwJqMgMAAEsCajMDAABLAmo0AwAASwJqNQMAAEsC
dWomAQAAfZQoajgDAABLA2o5AwAASwNqOgMAAEsDajsDAABLA2o8AwAASwNqPQMAAEsDaj4DAABL
A2o/AwAASwNqQAMAAEsCakEDAABLAWpCAwAASwFqQwMAAEsBakQDAABLAWpFAwAASwFqRgMAAEsC
akcDAABLAWpIAwAASwFqSQMAAEsCakoDAABLAWpLAwAASwFqTAMAAEsCak0DAABLAWpOAwAASwFq
TwMAAEsCalADAABLAnV1YmgMKYGUfZQoaA99lChqVAMAAH2UKGoIAwAASwKGlGpXAwAASwCGlGoJ
AwAASwKGlGpXAwAASwGGlGoKAwAASwKGlGpXAwAASwKGlGoLAwAASwKGlGpXAwAASwOGlGoMAwAA
SwKGlGpXAwAASwSGlGoNAwAASwKGlGpXAwAASwWGlGoOAwAASwKGlGpXAwAASwaGlGoPAwAASwKG
lGpXAwAASweGlGoQAwAASwKGlGpXAwAASwiGlGoRAwAASwKGlGpXAwAASwmGlGoSAwAASwKGlGpX
AwAASwqGlGoTAwAASwKGlGpXAwAASwuGlGoUAwAASwKGlGpXAwAASwyGlGoVAwAASwKGlGpXAwAA
Sw2GlGoWAwAASwKGlGpXAwAASw6GlGoXAwAASwKGlGpXAwAASw+GlGoYAwAASwKGlGpXAwAASxCG
lGoZAwAASwKGlGpXAwAASxGGlGoaAwAASwKGlGpXAwAASxKGlGobAwAASwKGlGpXAwAASxOGlGoc
AwAASwKGlGpXAwAASxSGlGodAwAASwKGlGpXAwAASxWGlGoeAwAASwKGlGpXAwAASxaGlGofAwAA
SwKGlGpXAwAASxeGlGogAwAASwKGlGpXAwAASxiGlGohAwAASwKGlGpXAwAASxmGlGoiAwAASwKG
lGpXAwAASxqGlGojAwAASwKGlGpXAwAASxuGlGokAwAASwKGlGpXAwAASxyGlGolAwAASwKGlGpX
AwAASx2GlGomAwAASwKGlGpXAwAASx6GlGonAwAASwKGlGpXAwAASx+GlGooAwAASwKGlGpXAwAA
SyCGlGopAwAASwKGlGpXAwAASyGGlGoqAwAASwKGlGpXAwAASyKGlGorAwAASwKGlGpXAwAASyOG
lGosAwAASwKGlGpXAwAASySGlGotAwAASwKGlGpXAwAASyWGlGouAwAASwKGlGpXAwAASyaGlGov
AwAASwKGlGpXAwAASyeGlGowAwAASwKGlGpXAwAASyiGlGoxAwAASwKGlGpXAwAASymGlGoyAwAA
SwKGlGpXAwAASyqGlGozAwAASwKGlGpXAwAASyuGlGo0AwAASwKGlGpXAwAASyyGlGo1AwAASwKG
lGpXAwAASy2GlGo4AwAASwOGlGq0AwAASwCGlGo5AwAASwOGlGq0AwAASwGGlGo6AwAASwOGlGq0
AwAASwKGlGo7AwAASwOGlGq0AwAASwOGlGo8AwAASwOGlGq0AwAASwSGlGo9AwAASwOGlGq0AwAA
SwWGlGo+AwAASwOGlGq0AwAASwaGlGo/AwAASwOGlGq0AwAASweGlGpAAwAASwKGlGq0AwAASwiG
lGpBAwAASwGGlGq0AwAASwmGlGpCAwAASwGGlGq0AwAASwqGlGpDAwAASwGGlGq0AwAASwuGlGpE
AwAASwGGlGq0AwAASwyGlGpFAwAASwGGlGq0AwAASw2GlGpGAwAASwKGlGq0AwAASw6GlGpHAwAA
SwGGlGq0AwAASw+GlGpIAwAASwGGlGq0AwAASxCGlGpJAwAASwKGlGq0AwAASxGGlGpKAwAASwGG
lGq0AwAASxKGlGpLAwAASwGGlGq0AwAASxOGlGpMAwAASwKGlGq0AwAASxSGlGpNAwAASwGGlGq0
AwAASxWGlGpOAwAASwGGlGq0AwAASxaGlGpPAwAASwKGlGq0AwAASxeGlGpQAwAASwKGlGq0AwAA
SxiGlGo2AwAASwKGlGq0AwAASxmGlHVK/v///4aUaAdLAXVo9X2UKGoIAwAASwJqCQMAAEsCagoD
AABLAmoLAwAASwJqDAMAAEsCag0DAABLAmoOAwAASwJqDwMAAEsCahADAABLAmoRAwAASwJqEgMA
AEsCahMDAABLAmoUAwAASwJqFQMAAEsCahYDAABLAmoXAwAASwJqGAMAAEsCahkDAABLAmoaAwAA
SwJqGwMAAEsCahwDAABLAmodAwAASwJqHgMAAEsCah8DAABLAmogAwAASwJqIQMAAEsCaiIDAABL
AmojAwAASwJqJAMAAEsCaiUDAABLAmomAwAASwJqJwMAAEsCaigDAABLAmopAwAASwJqKgMAAEsC
aisDAABLAmosAwAASwJqLQMAAEsCai4DAABLAmovAwAASwJqMAMAAEsCajEDAABLAmoyAwAASwJq
MwMAAEsCajQDAABLAmo1AwAASwJ1aiYBAAB9lChqOAMAAEsDajkDAABLA2o6AwAASwNqOwMAAEsD
ajwDAABLA2o9AwAASwNqPgMAAEsDaj8DAABLA2pAAwAASwJqQQMAAEsBakIDAABLAWpDAwAASwFq
RAMAAEsBakUDAABLAWpGAwAASwJqRwMAAEsBakgDAABLAWpJAwAASwJqSgMAAEsBaksDAABLAWpM
AwAASwJqTQMAAEsBak4DAABLAWpPAwAASwJqUAMAAEsCajYDAABLAnV1YmgMKYGUfZQoaA99lChq
VAMAAH2UKGoMAwAASwKGlIwJYXZhaWxhYmxllEsAhpRqDQMAAEsChpRqhQQAAEsBhpRqDwMAAEsC
hpRqhQQAAEsChpRqFAMAAEsChpRqhQQAAEsDhpRqHQMAAEsChpRqhQQAAEsEhpRqHgMAAEsChpRq
hQQAAEsFhpRqHwMAAEsChpRqhQQAAEsGhpRqIAMAAEsChpRqhQQAAEsHhpRqIQMAAEsChpRqhQQA
AEsIhpRqIgMAAEsChpRqhQQAAEsJhpRqIwMAAEsChpRqhQQAAEsKhpRqJAMAAEsChpRqhQQAAEsL
hpRqJgMAAEsChpRqhQQAAEsMhpRqJwMAAEsChpRqhQQAAEsNhpRqKAMAAEsChpRqhQQAAEsOhpRq
KQMAAEsChpRqhQQAAEsPhpRqKgMAAEsChpRqhQQAAEsQhpRqKwMAAEsChpRqhQQAAEsRhpRqLAMA
AEsChpRqhQQAAEsShpRqLQMAAEsChpRqhQQAAEsThpRqLwMAAEsChpRqhQQAAEsUhpRqMQMAAEsC
hpRqhQQAAEsVhpRqMgMAAEsChpRqhQQAAEsWhpRqMwMAAEsChpRqhQQAAEsXhpRqNAMAAEsChpRq
hQQAAEsYhpRqNQMAAEsChpRqhQQAAEsZhpRqEAMAAEsChpRqVwMAAEsAhpRqCwMAAEsChpRqVwMA
AEsBhpRqGwMAAEsChpRqVwMAAEsChpRqCAMAAEsChpRqVwMAAEsDhpRqJQMAAEsChpRqVwMAAEsE
hpRqGgMAAEsChpRqVwMAAEsFhpRqFwMAAEsChpRqVwMAAEsGhpRqCQMAAEsChpRqVwMAAEsHhpRq
GQMAAEsChpRqVwMAAEsIhpRqFQMAAEsChpRqVwMAAEsJhpRqEwMAAEsChpRqVwMAAEsKhpRqFgMA
AEsChpRqVwMAAEsLhpRqEQMAAEsChpRqVwMAAEsMhpRqDgMAAEsChpRqVwMAAEsNhpRqMAMAAEsC
hpRqVwMAAEsOhpRqGAMAAEsChpRqVwMAAEsPhpRqLgMAAEsChpRqVwMAAEsQhpRqHAMAAEsChpRq
VwMAAEsRhpRqCgMAAEsChpRqVwMAAEsShpRqEgMAAEsChpRqVwMAAEsThpSMDHR1bW91cl9tb2Rl
bJRLAYaUjAVjbGFzc5RLAIaUajgDAABLA4aUarQDAABLAIaUajkDAABLA4aUarQDAABLAYaUajoD
AABLA4aUarQDAABLAoaUajsDAABLA4aUarQDAABLA4aUajwDAABLA4aUarQDAABLBIaUaj0DAABL
A4aUarQDAABLBYaUaj4DAABLA4aUarQDAABLBoaUaj8DAABLA4aUarQDAABLB4aUakADAABLAoaU
arQDAABLCIaUakEDAABLAYaUarQDAABLCYaUakIDAABLAYaUarQDAABLCoaUakMDAABLAYaUarQD
AABLC4aUakQDAABLAYaUarQDAABLDIaUakUDAABLAYaUarQDAABLDYaUakYDAABLAoaUarQDAABL
DoaUakcDAABLAYaUarQDAABLD4aUakgDAABLAYaUarQDAABLEIaUakkDAABLAoaUarQDAABLEYaU
akoDAABLAYaUarQDAABLEoaUaksDAABLAYaUarQDAABLE4aUakwDAABLAoaUarQDAABLFIaUak0D
AABLAYaUarQDAABLFYaUak4DAABLAYaUarQDAABLFoaUak8DAABLAoaUarQDAABLF4aUalADAABL
AoaUarQDAABLGIaUajYDAABLAoaUarQDAABLGYaUdUr+////hpRoB0sBdWj1fZQojBBMZXVrb2N5
dGVzIChEMTQplEsCjBZFb3Npbm9waGlscyAoRlMpIChEMTQplEsCjBZMeW1waG9jeXRlcyAoRlMp
IChEMTQplEsCjBhNeWVsb2lkIGNlbGxzIChGUykgKEQxNCmUSwKMDUIgY2VsbHMgKEQxNCmUSwKM
EUNENCBUIGNlbGxzIChEMTQplEsCjBFUcmVncyBQRC0xKyAoRDE0KZRLAowRQ0Q4IFQgY2VsbHMg
KEQxNCmUSwKMF0NEOCBUIGNlbGxzIEx5NkMrIChEMTQplEsCjA5OSyBjZWxscyAoRDE0KZRLAowU
TksgY2VsbHMgTHk2QysgKEQxNCmUSwKMEUVvc2lub3BoaWxzIChEMTQplEsCjBBNYWNyb3BoYWdl
IChEMTQplEsCjAhEQyAoRDE0KZRLAowPREMgUEQtTDErIChEMTQplEsCjBRDRDExYisgTHk2Q19H
LSAoRDE0KZRLAowbQ0QxMWIrIEx5NkNfRy0gUEQtTDErIChEMTQplEsCjBpDRDExYisgTHk2Q2lu
dCBMeTZHLSAoRDE0KZRLAowPTW9ub2N5dGVzIChEMTQplEsCjBFOZXV0cm9waGlscyAoRDE0KZRL
AowPQ1hDTDEgKDEpIChEMTQplEsCjAxUR0YtYjEgKEQxNCmUSwKMC0lMLTE4IChEMTQplEsCjAtJ
TC0yMyAoRDE0KZRLAowPQ0NMMjIgKDEpIChEMTQplEsCjAtJTC0xMCAoRDE0KZRLAowOSUwtMTJw
NzAgKEQxNCmUSwKMCklMLTYgKEQxNCmUSwKMC1RORi1hIChEMTQplEsCjAtHLUNTRiAoRDE0KZRL
AowPQ0NMMTcgKDEpIChEMTQplEsCjA5JTC0xMnA0MCAoRDE0KZRLAowLSUwtMWIgKEQxNCmUSwKM
CkNDTDUgKEQxNCmUSwKMC0NDTDIwIChEMTQplEsCjAtDQ0wxMSAoRDE0KZRLAowPQ0NMMTcgKDIp
IChEMTQplEsCjA9DWENMMSAoMikgKEQxNCmUSwKMCkNDTDIgKEQxNCmUSwKMC0NYQ0w5IChEMTQp
lEsCjAxDWENMMTAgKEQxNCmUSwKMCkNDTDMgKEQxNCmUSwKMCkNDTDQgKEQxNCmUSwKMDENYQ0wx
MyAoRDE0KZRLAowLQ1hDTDUgKEQxNCmUSwKMD0NDTDIyICgyKSAoRDE0KZRLAowMdHVtb3VyX21v
ZGVslEsBdWomAQAAfZQojAdTYW1wbGU6lEsDjBtTYW1wbGU6IE5pbCBub3JtIGNlbGxzIChENymU
SwOMDlNhbXBsZSBjaGVjayAylEsDjA1TYW1wbGU6IChEMTQplEsDjBxTYW1wbGU6IE5pbCBub3Jt
IGNlbGxzIChEMTQplEsDjB5TYW1wbGUgTmlsIG5vcm1hbGlzZWQgTFAgKEQxNCmUSwOMGFNhbXBs
ZSBQcmluZmxhbSBMUCAoRDE0KZRLA4wOU2FtcGxlIGNoZWNrIDOUSwOMBGRhdGWUSwKMCmV4cGVy
aW1lbnSUSwGMCXRlY2huaXF1ZZRLAYwGdGlzc3VllEsBjANkYXmUSwGMBGNhZ2WUSwGMBnNhbXBs
ZZRLAowGdHVtb3VylEsBjAl0cmVhdG1lbnSUSwGMBUJlYWRzlEsCjAZTdHJhaW6USwGMBkdlbmRl
cpRLAYwLQWdlICh3ZWVrcymUSwKMDlR1bW91ciAocmlnaHQplEsBjAlUcmVhdG1lbnSUSwGMD1Nw
bGVlbiAobWcpIEQxNZRLAowLQmVhZHMgKEQxNCmUSwKMFVJpZ2h0IFR1bW91ciAobWcpIEQxNZRL
AnV1YmgMKYGUfZQoaA99lCiMEWRvbWFpbl9yb2xlX2hpbnRzlH2UKGj3SwKGlIwJYXR0cmlidXRl
lEsAhpRqHAEAAEsChpRqawUAAEsBhpRo+EsChpRqawUAAEsChpRqHQEAAEsChpRqawUAAEsDhpRq
HwEAAEsChpRqawUAAEsEhpRo+UsChpRqawUAAEsFhpRo+ksChpRqawUAAEsGhpRo+0sChpRqawUA
AEsHhpRqBgEAAEsChpRqawUAAEsIhpRo/EsChpRqawUAAEsJhpRqAAEAAEsChpRqawUAAEsKhpRo
/UsChpRqawUAAEsLhpRo/ksChpRqawUAAEsMhpRqBQEAAEsChpRqawUAAEsNhpRo/0sChpRqawUA
AEsOhpRqBAEAAEsChpRqawUAAEsPhpRqIgEAAEsChpRqawUAAEsQhpRqAQEAAEsChpRqawUAAEsR
hpRqAgEAAEsChpRqawUAAEsShpRqAwEAAEsChpRqawUAAEsThpRqBwEAAEsChpRqawUAAEsUhpRq
CAEAAEsChpRqawUAAEsVhpRqCQEAAEsChpRqawUAAEsWhpRqCgEAAEsChpRqawUAAEsXhpRqCwEA
AEsChpRqawUAAEsYhpRqDAEAAEsChpRqawUAAEsZhpRqDQEAAEsChpRqawUAAEsahpRqDgEAAEsC
hpRqawUAAEsbhpRqDwEAAEsChpRqawUAAEschpRqEAEAAEsChpRqawUAAEsdhpRqEQEAAEsChpRq
awUAAEsehpRqEgEAAEsChpRqawUAAEsfhpRqEwEAAEsChpRqawUAAEsghpRqFAEAAEsChpRqawUA
AEshhpRqFQEAAEsChpRqawUAAEsihpRqFgEAAEsChpRqawUAAEsjhpRqFwEAAEsChpRqawUAAEsk
hpRqGAEAAEsChpRqawUAAEslhpRqGQEAAEsChpRqawUAAEsmhpRqGgEAAEsChpRqawUAAEsnhpRq
GwEAAEsChpRqawUAAEsohpRqHgEAAEsChpRqawUAAEsphpRqIAEAAEsChpRqawUAAEsqhpRqIQEA
AEsChpRqawUAAEsrhpRqIwEAAEsChpRqawUAAEsshpRqJAEAAEsChpRqawUAAEsthpRqKAEAAEsD
hpSMBG1ldGGUSwCGlGopAQAASwGGlGrIBQAASwGGlGoqAQAASwOGlGrIBQAASwKGlGorAQAASwOG
lGrIBQAASwOGlGosAQAASwGGlGrIBQAASwSGlGotAQAASwOGlGrIBQAASwWGlGouAQAASwOGlGrI
BQAASwaGlGovAQAASwOGlGrIBQAASweGlGowAQAASwOGlGrIBQAASwiGlGoxAQAASwGGlGrIBQAA
SwmGlGoyAQAASwGGlGrIBQAASwqGlGozAQAASwKGlGrIBQAASwuGlGo0AQAASwKGlGrIBQAASwyG
lGo1AQAASwGGlGrIBQAASw2GlGo2AQAASwGGlGrIBQAASw6GlGo3AQAASwGGlGrIBQAASw+GlGo4
AQAASwGGlGrIBQAASxCGlGo5AQAASwGGlGrIBQAASxGGlGo6AQAASwGGlGrIBQAASxKGlGo7AQAA
SwKGlGrIBQAASxOGlGo8AQAASwKGlGrIBQAASxSGlGo9AQAASwKGlGrIBQAASxWGlGo+AQAASwKG
lGrIBQAASxaGlGo/AQAASwGGlGrIBQAASxeGlGpAAQAASwKGlGrIBQAASxiGlGpBAQAASwKGlGrI
BQAASxmGlGpCAQAASwGGlGrIBQAASxqGlHVK/v///4aUaAdLAXVo9X2UKGj3SwJo+EsCaPlLAmj6
SwJo+0sCaPxLAmj9SwJo/ksCaP9LAmoAAQAASwJqAQEAAEsCagIBAABLAmoDAQAASwJqBAEAAEsC
agUBAABLAmoGAQAASwJqBwEAAEsCaggBAABLAmoJAQAASwJqCgEAAEsCagsBAABLAmoMAQAASwJq
DQEAAEsCag4BAABLAmoPAQAASwJqEAEAAEsCahEBAABLAmoSAQAASwJqEwEAAEsCahQBAABLAmoV
AQAASwJqFgEAAEsCahcBAABLAmoYAQAASwJqGQEAAEsCahoBAABLAmobAQAASwJqHAEAAEsCah0B
AABLAmoeAQAASwJqHwEAAEsCaiABAABLAmohAQAASwJqIgEAAEsCaiMBAABLAmokAQAASwJ1aiYB
AAB9lChqKAEAAEsDaikBAABLAWoqAQAASwNqKwEAAEsDaiwBAABLAWotAQAASwNqLgEAAEsDai8B
AABLA2owAQAASwNqMQEAAEsBajIBAABLAWozAQAASwJqNAEAAEsCajUBAABLAWo2AQAASwFqNwEA
AEsBajgBAABLAWo5AQAASwFqOgEAAEsBajsBAABLAmo8AQAASwJqPQEAAEsCaj4BAABLAmo/AQAA
SwFqQAEAAEsCakEBAABLAmpCAQAASwF1dWJoDCmBlH2UKGgPfZQoamgFAAB9lCho/ksChpSMCWF2
YWlsYWJsZZRLAIaUaP9LAoaUagYGAABLAYaUagEBAABLAoaUagYGAABLAoaUagMBAABLAoaUagYG
AABLA4aUagQBAABLAoaUagYGAABLBIaUagUBAABLAoaUagYGAABLBYaUagYBAABLAoaUagYGAABL
BoaUagcBAABLAoaUagYGAABLB4aUaggBAABLAoaUagYGAABLCIaUagkBAABLAoaUagYGAABLCYaU
ag0BAABLAoaUagYGAABLCoaUag4BAABLAoaUagYGAABLC4aUag8BAABLAoaUagYGAABLDIaUahAB
AABLAoaUagYGAABLDYaUahIBAABLAoaUagYGAABLDoaUahMBAABLAoaUagYGAABLD4aUahcBAABL
AoaUagYGAABLEIaUahgBAABLAoaUagYGAABLEYaUahkBAABLAoaUagYGAABLEoaUahoBAABLAoaU
agYGAABLE4aUahsBAABLAoaUagYGAABLFIaUah0BAABLAoaUagYGAABLFYaUah8BAABLAoaUagYG
AABLFoaUaiABAABLAoaUagYGAABLF4aUaiEBAABLAoaUagYGAABLGIaUaiQBAABLAoaUagYGAABL
GYaUaiMBAABLAoaUamsFAABLAIaUaPhLAoaUamsFAABLAYaUaPlLAoaUamsFAABLAoaUagABAABL
AoaUamsFAABLA4aUaPpLAoaUamsFAABLBIaUaP1LAoaUamsFAABLBYaUaPdLAoaUamsFAABLBoaU
agwBAABLAoaUamsFAABLB4aUaPtLAoaUamsFAABLCIaUaPxLAoaUamsFAABLCYaUahwBAABLAoaU
amsFAABLCoaUahUBAABLAoaUamsFAABLC4aUahQBAABLAoaUamsFAABLDIaUaiIBAABLAoaUamsF
AABLDYaUagsBAABLAoaUamsFAABLDoaUagoBAABLAoaUamsFAABLD4aUahYBAABLAoaUamsFAABL
EIaUah4BAABLAoaUamsFAABLEYaUagIBAABLAoaUamsFAABLEoaUahEBAABLAoaUamsFAABLE4aU
akIBAABLAYaUjAVjbGFzc5RLAIaUaigBAABLA4aUasgFAABLAIaUaioBAABLA4aUasgFAABLAYaU
ajABAABLA4aUasgFAABLAoaUaisBAABLA4aUasgFAABLA4aUai0BAABLA4aUasgFAABLBIaUai4B
AABLA4aUasgFAABLBYaUai8BAABLA4aUasgFAABLBoaUajMBAABLAoaUasgFAABLB4aUaikBAABL
AYaUasgFAABLCIaUajcBAABLAYaUasgFAABLCYaUajYBAABLAYaUasgFAABLCoaUaiwBAABLAYaU
asgFAABLC4aUajIBAABLAYaUasgFAABLDIaUajQBAABLAoaUasgFAABLDYaUajUBAABLAYaUasgF
AABLDoaUaj8BAABLAYaUasgFAABLD4aUakABAABLAoaUasgFAABLEIaUajkBAABLAYaUasgFAABL
EYaUajoBAABLAYaUasgFAABLEoaUajsBAABLAoaUasgFAABLE4aUajwBAABLAoaUasgFAABLFIaU
ajEBAABLAYaUasgFAABLFYaUajgBAABLAYaUasgFAABLFoaUaj4BAABLAoaUasgFAABLF4aUaj0B
AABLAoaUasgFAABLGIaUakEBAABLAoaUasgFAABLGYaUaiUBAABLAoaUasgFAABLGoaUdUr+////
hpRoB0sBdWj1fZQoaPdLAmj4SwJo+UsCaPpLAmj7SwJo/EsCaP1LAmj+SwJo/0sCagABAABLAmoB
AQAASwJqAgEAAEsCagMBAABLAmoEAQAASwJqBQEAAEsCagYBAABLAmoHAQAASwJqCAEAAEsCagkB
AABLAmoKAQAASwJqCwEAAEsCagwBAABLAmoNAQAASwJqDgEAAEsCag8BAABLAmoQAQAASwJqEQEA
AEsCahIBAABLAmoTAQAASwJqFAEAAEsCahUBAABLAmoWAQAASwJqFwEAAEsCahgBAABLAmoZAQAA
SwJqGgEAAEsCahsBAABLAmocAQAASwJqHQEAAEsCah4BAABLAmofAQAASwJqIAEAAEsCaiEBAABL
AmoiAQAASwJqIwEAAEsCaiQBAABLAnVqJgEAAH2UKGooAQAASwNqKQEAAEsBaioBAABLA2orAQAA
SwNqLAEAAEsBai0BAABLA2ouAQAASwNqLwEAAEsDajABAABLA2oxAQAASwFqMgEAAEsBajMBAABL
Amo0AQAASwJqNQEAAEsBajYBAABLAWo3AQAASwFqOAEAAEsBajkBAABLAWo6AQAASwFqOwEAAEsC
ajwBAABLAmo9AQAASwJqPgEAAEsCaj8BAABLAWpAAQAASwJqQQEAAEsCaiUBAABLAmpCAQAASwF1
dWJoDCmBlH2UKGgPfZQojBFkb21haW5fcm9sZV9oaW50c5R9lCiMFUVvc2lub3BoaWxzIChGUykg
KEQ3KZRLAoaUjAlhdmFpbGFibGWUSwCGlIwVTHltcGhvY3l0ZXMgKEZTKSAoRDcplEsChpRqpQYA
AEsBhpSMDEIgY2VsbHMgKEQ3KZRLAoaUaqUGAABLAoaUjBBUcmVncyBQRC0xKyAoRDcplEsChpRq
pQYAAEsDhpSMEENEOCBUIGNlbGxzIChENymUSwKGlGqlBgAASwSGlIwWQ0Q4IFQgY2VsbHMgTHk2
QysgKEQ3KZRLAoaUaqUGAABLBYaUjA1OSyBjZWxscyAoRDcplEsChpRqpQYAAEsGhpSME05LIGNl
bGxzIEx5NkMrIChENymUSwKGlGqlBgAASweGlIwQRW9zaW5vcGhpbHMgKEQ3KZRLAoaUaqUGAABL
CIaUjA9NYWNyb3BoYWdlIChENymUSwKGlGqlBgAASwmGlIwZQ0QxMWIrIEx5NkNpbnQgTHk2Ry0g
KEQ3KZRLAoaUaqUGAABLCoaUjAtUR0YtYjEgKEQ3KZRLAoaUaqUGAABLC4aUjApJTC0xOCAoRDcp
lEsChpRqpQYAAEsMhpSMCklMLTIzIChENymUSwKGlGqlBgAASw2GlIwKSUwtMTAgKEQ3KZRLAoaU
aqUGAABLDoaUjA1JTC0xMnA3MCAoRDcplEsChpRqpQYAAEsPhpSMCklMLTFiIChENymUSwKGlGql
BgAASxCGlIwJQ0NMNSAoRDcplEsChpRqpQYAAEsRhpSMCkNDTDIwIChENymUSwKGlGqlBgAASxKG
lIwKQ0NMMTEgKEQ3KZRLAoaUaqUGAABLE4aUjA5DQ0wxNyAoMikgKEQ3KZRLAoaUaqUGAABLFIaU
jAlDQ0wyIChENymUSwKGlGqlBgAASxWGlIwLQ1hDTDEwIChENymUSwKGlGqlBgAASxaGlIwJQ0NM
MyAoRDcplEsChpRqpQYAAEsXhpSMCUNDTDQgKEQ3KZRLAoaUaqUGAABLGIaUjA5DQ0wyMiAoMikg
KEQ3KZRLAoaUaqUGAABLGYaUjApDWENMNSAoRDcplEsChpSMCWF0dHJpYnV0ZZRLAIaUjApHLUNT
RiAoRDcplEsChpRq9AYAAEsBhpSMEE5ldXRyb3BoaWxzIChENymUSwKGlGr0BgAASwKGlIwXTXll
bG9pZCBjZWxscyAoRlMpIChENymUSwKGlGr0BgAASwOGlIwTQ0QxMWIrIEx5NkNfRy0gKEQ3KZRL
AoaUavQGAABLBIaUjA9MZXVrb2N5dGVzIChENymUSwKGlGr0BgAASwWGlIwOTW9ub2N5dGVzIChE
NymUSwKGlGr0BgAASwaGlIwaQ0QxMWIrIEx5NkNfRy0gUEQtTDErIChENymUSwKGlGr0BgAASweG
lIwOQ1hDTDEgKDEpIChENymUSwKGlGr0BgAASwiGlIwJSUwtNiAoRDcplEsChpRq9AYAAEsJhpSM
DkNYQ0wxICgyKSAoRDcplEsChpRq9AYAAEsKhpSMDkNDTDE3ICgxKSAoRDcplEsChpRq9AYAAEsL
hpSMClRORi1hIChENymUSwKGlGr0BgAASwyGlIwLQ1hDTDEzIChENymUSwKGlGr0BgAASw2GlIwO
REMgUEQtTDErIChENymUSwKGlGr0BgAASw6GlIwHREMgKEQ3KZRLAoaUavQGAABLD4aUjA1JTC0x
MnA0MCAoRDcplEsChpRq9AYAAEsQhpSMCkNYQ0w5IChENymUSwKGlGr0BgAASxGGlIwQQ0Q0IFQg
Y2VsbHMgKEQ3KZRLAoaUavQGAABLEoaUjA5DQ0wyMiAoMSkgKEQ3KZRLAoaUavQGAABLE4aUjAx0
dW1vdXJfbW9kZWyUSwGGlIwFY2xhc3OUSwCGlIwHU2FtcGxlOpRLA4aUjARtZXRhlEsAhpSMG1Nh
bXBsZTogTmlsIG5vcm0gY2VsbHMgKEQ3KZRLA4aUajUHAABLAYaUjA5TYW1wbGUgY2hlY2sgMpRL
A4aUajUHAABLAoaUjB1TYW1wbGUgTmlsIG5vcm1hbGlzZWQgTFAgKEQ3KZRLA4aUajUHAABLA4aU
jBdTYW1wbGUgUHJpbmZsYW0gTFAgKEQ3KZRLA4aUajUHAABLBIaUjAxTYW1wbGUgY2hlY2uUSwOG
lGo1BwAASwWGlIwZU2FtcGxlIG1ldGEgZGF0YSBhbmQgbWFzc5RLA4aUajUHAABLBoaUjARkYXRl
lEsChpRqNQcAAEsHhpSMCmV4cGVyaW1lbnSUSwGGlGo1BwAASwiGlIwJdGVjaG5pcXVllEsBhpRq
NQcAAEsJhpSMBnRpc3N1ZZRLAYaUajUHAABLCoaUjANkYXmUSwGGlGo1BwAASwuGlIwEY2FnZZRL
AYaUajUHAABLDIaUjAZzYW1wbGWUSwKGlGo1BwAASw2GlIwGdHVtb3VylEsBhpRqNQcAAEsOhpSM
CXRyZWF0bWVudJRLAYaUajUHAABLD4aUjAVCZWFkc5RLAoaUajUHAABLEIaUjAZTdHJhaW6USwGG
lGo1BwAASxGGlIwGR2VuZGVylEsBhpRqNQcAAEsShpSMC0FnZSAod2Vla3MplEsChpRqNQcAAEsT
hpSMFFJpZ2h0X3R1bW91cl8obWcpIEQ4lEsChpRqNQcAAEsUhpSMDlR1bW91ciAocmlnaHQplEsB
hpRqNQcAAEsVhpSMCVRyZWF0bWVudJRLAYaUajUHAABLFoaUjA5TcGxlZW4gKG1nKSBEOJRLAoaU
ajUHAABLF4aUjA9TcGxlZW4gKG1nKSBEMTWUSwKGlGo1BwAASxiGlIwKQmVhZHMgKEQ3KZRLAoaU
ajUHAABLGYaUjBVSaWdodCBUdW1vdXIgKG1nKSBEMTWUSwKGlGo1BwAASxqGlHVK/v///4aUaAdL
AXVo9X2UKGoFBwAASwJq9gYAAEsCavkGAABLAmr/BgAASwJqCwcAAEsCag4HAABLAmoCBwAASwJq
owYAAEsCaqcGAABLAmr8BgAASwJqqgYAAEsCaikHAABLAmqtBgAASwJqsAYAAEsCarMGAABLAmq2
BgAASwJquQYAAEsCarwGAABLAmq/BgAASwJqIAcAAEsCah0HAABLAmoIBwAASwJqwgYAAEsCasUG
AABLAmrIBgAASwJqywYAAEsCaiwHAABLAmrOBgAASwJq0QYAAEsCahcHAABLAmoUBwAASwJqIwcA
AEsCatQGAABLAmrXBgAASwJq2gYAAEsCat0GAABLAmrgBgAASwJqEQcAAEsCauMGAABLAmomBwAA
SwJq5gYAAEsCaukGAABLAmrsBgAASwJqGgcAAEsCavIGAABLAmrvBgAASwJqLwcAAEsBdWomAQAA
fZQoajMHAABLA2pMBwAASwFqNwcAAEsDaj0HAABLA2pVBwAASwFqQAcAAEsDakMHAABLA2pGBwAA
SwNqOgcAAEsDanMHAABLAWpYBwAASwFqSQcAAEsCalsHAABLAmpeBwAASwFqUgcAAEsBak8HAABL
AWp2BwAASwFqZwcAAEsBamoHAABLAWptBwAASwJqcAcAAEsCanwHAABLAmp5BwAASwJqYQcAAEsB
amQHAABLAmp/BwAASwJqggcAAEsCdXViZXUu
</properties>
		<properties node_id="22" format="pickle">gASVjlIAAAAAAAB9lCiMC2F1dG9fY29tbWl0lIiMEmNvbnRyb2xBcmVhVmlzaWJsZZSIjBNzYXZl
ZFdpZGdldEdlb21ldHJ5lENCAdnQywADAAD//+9gAAABNv//88sAAAQV///vYAAAAVL///PLAAAE
FQAAAAEAAAAAFAD//+9gAAABUv//88sAAAQVlIwJc2VsZWN0aW9ulE6MD3Zpc3VhbF9zZXR0aW5n
c5R9lIwFZ3JhcGiUfZQojAthbHBoYV92YWx1ZZRLgIwNY2xhc3NfZGVuc2l0eZSJjAtqaXR0ZXJf
c2l6ZZRLAIwTbGFiZWxfb25seV9zZWxlY3RlZJSJjAtwb2ludF93aWR0aJRLC4wJc2hvd19ncmlk
lImMC3Nob3dfbGVnZW5klIh1jAtfX3ZlcnNpb25fX5RLBIwQY29udGV4dF9zZXR0aW5nc5RdlCiM
FW9yYW5nZXdpZGdldC5zZXR0aW5nc5SMB0NvbnRleHSUk5QpgZR9lCiMBnZhbHVlc5R9lCiMCmF0
dHJfY29sb3KUjAx0dW1vdXJfbW9kZWyUS2WGlIwKYXR0cl9sYWJlbJROSv7///+GlIwKYXR0cl9z
aGFwZZROSv7///+GlIwJYXR0cl9zaXpllIwVUmlnaHQgVHVtb3VyIChtZykgRDE1lEtmhpSMDGV4
YWdnZXJhdGlvbpRLAUr+////hpSMCm11bHRpc2NhbGWUiEr+////hpSMCW5vcm1hbGl6ZZSISv7/
//+GlIwOcGNhX2NvbXBvbmVudHOUSxRK/v///4aUjApwZXJwbGV4aXR5lEseSv7///+GlGgIfZRo
EUsEdYwKYXR0cmlidXRlc5R9lCiMDk1vbm9jeXRlcyAoRDcplEsCjA5DWENMMSAoMikgKEQ3KZRL
AowKRy1DU0YgKEQ3KZRLAowJQ0NMMiAoRDcplEsCjAtDWENMMTAgKEQ3KZRLAowQTmV1dHJvcGhp
bHMgKEQ3KZRLAowTQ0QxMWIrIEx5NkNfRy0gKEQ3KZRLAowOQ1hDTDEgKDEpIChENymUSwKMDU5L
IGNlbGxzIChENymUSwKMCUlMLTYgKEQ3KZRLAowXTXllbG9pZCBjZWxscyAoRlMpIChENymUSwKM
D0xldWtvY3l0ZXMgKEQ3KZRLAowVRW9zaW5vcGhpbHMgKEZTKSAoRDcplEsCjBZDRDggVCBjZWxs
cyBMeTZDKyAoRDcplEsCjBVMeW1waG9jeXRlcyAoRlMpIChENymUSwKMEENEOCBUIGNlbGxzIChE
NymUSwKMC0NYQ0wxMyAoRDcplEsCjAxCIGNlbGxzIChENymUSwKMEENENCBUIGNlbGxzIChENymU
SwKMEFRyZWdzIFBELTErIChENymUSwKME05LIGNlbGxzIEx5NkMrIChENymUSwKMEEVvc2lub3Bo
aWxzIChENymUSwKMD01hY3JvcGhhZ2UgKEQ3KZRLAowHREMgKEQ3KZRLAowOREMgUEQtTDErIChE
NymUSwKMGkNEMTFiKyBMeTZDX0ctIFBELUwxKyAoRDcplEsCjBlDRDExYisgTHk2Q2ludCBMeTZH
LSAoRDcplEsCjAtUR0YtYjEgKEQ3KZRLAowKSUwtMTggKEQ3KZRLAowKSUwtMjMgKEQ3KZRLAowO
Q0NMMjIgKDEpIChENymUSwKMCklMLTEwIChENymUSwKMDUlMLTEycDcwIChENymUSwKMClRORi1h
IChENymUSwKMDkNDTDE3ICgxKSAoRDcplEsCjA1JTC0xMnA0MCAoRDcplEsCjApJTC0xYiAoRDcp
lEsCjAlDQ0w1IChENymUSwKMCkNDTDIwIChENymUSwKMCkNDTDExIChENymUSwKMDkNDTDE3ICgy
KSAoRDcplEsCjApDWENMOSAoRDcplEsCjAlDQ0wzIChENymUSwKMCUNDTDQgKEQ3KZRLAowKQ1hD
TDUgKEQ3KZRLAowOQ0NMMjIgKDIpIChENymUSwKMFVJpZ2h0IFR1bW91ciAobWcpIEQxNZRLAnWM
BW1ldGFzlH2UKIwHU2FtcGxlOpRLA4wKZXhwZXJpbWVudJRLAYwbU2FtcGxlOiBOaWwgbm9ybSBj
ZWxscyAoRDcplEsDjB1TYW1wbGUgTmlsIG5vcm1hbGlzZWQgTFAgKEQ3KZRLA4wDZGF5lEsBjBdT
YW1wbGUgUHJpbmZsYW0gTFAgKEQ3KZRLA4wMU2FtcGxlIGNoZWNrlEsDjBlTYW1wbGUgbWV0YSBk
YXRhIGFuZCBtYXNzlEsDjA5TYW1wbGUgY2hlY2sgMpRLA4wOVHVtb3VyIChyaWdodCmUSwGMBGNh
Z2WUSwGMBGRhdGWUSwKMBnNhbXBsZZRLAowGdHVtb3VylEsBjAZ0aXNzdWWUSwGMCXRlY2huaXF1
ZZRLAYwJVHJlYXRtZW50lEsBjAZTdHJhaW6USwGMBkdlbmRlcpRLAYwLQWdlICh3ZWVrcymUSwKM
FFJpZ2h0X3R1bW91cl8obWcpIEQ4lEsCjA9TcGxlZW4gKG1nKSBEMTWUSwKMDlNwbGVlbiAobWcp
IEQ4lEsCjAl0cmVhdG1lbnSUSwGMBUJlYWRzlEsCjApCZWFkcyAoRDcplEsCjAx0dW1vdXJfbW9k
ZWyUSwF1dWJoFimBlH2UKGgZfZQoaBtOSv7///+GlGgeTkr+////hpRoIE5K/v///4aUaCKMFVJp
Z2h0IFR1bW91ciAobWcpIEQxNZRLZoaUaCVLAUr+////hpRoJ4hK/v///4aUaCmISv7///+GlGgr
SxRK/v///4aUaC1LHkr+////hpRoCH2UaBFLBHVoMH2UKIwQTGV1a29jeXRlcyAoRDE0KZRLAowW
RW9zaW5vcGhpbHMgKEZTKSAoRDE0KZRLAowWTHltcGhvY3l0ZXMgKEZTKSAoRDE0KZRLAowYTXll
bG9pZCBjZWxscyAoRlMpIChEMTQplEsCjA1CIGNlbGxzIChEMTQplEsCjBFDRDQgVCBjZWxscyAo
RDE0KZRLAowRVHJlZ3MgUEQtMSsgKEQxNCmUSwKMEUNEOCBUIGNlbGxzIChEMTQplEsCjBdDRDgg
VCBjZWxscyBMeTZDKyAoRDE0KZRLAowOTksgY2VsbHMgKEQxNCmUSwKMFE5LIGNlbGxzIEx5NkMr
IChEMTQplEsCjBFFb3Npbm9waGlscyAoRDE0KZRLAowQTWFjcm9waGFnZSAoRDE0KZRLAowIREMg
KEQxNCmUSwKMD0RDIFBELUwxKyAoRDE0KZRLAowUQ0QxMWIrIEx5NkNfRy0gKEQxNCmUSwKMG0NE
MTFiKyBMeTZDX0ctIFBELUwxKyAoRDE0KZRLAowaQ0QxMWIrIEx5NkNpbnQgTHk2Ry0gKEQxNCmU
SwKMD01vbm9jeXRlcyAoRDE0KZRLAowRTmV1dHJvcGhpbHMgKEQxNCmUSwKMD0NYQ0wxICgxKSAo
RDE0KZRLAowMVEdGLWIxIChEMTQplEsCjAtJTC0xOCAoRDE0KZRLAowLSUwtMjMgKEQxNCmUSwKM
D0NDTDIyICgxKSAoRDE0KZRLAowLSUwtMTAgKEQxNCmUSwKMDklMLTEycDcwIChEMTQplEsCjApJ
TC02IChEMTQplEsCjAtUTkYtYSAoRDE0KZRLAowLRy1DU0YgKEQxNCmUSwKMD0NDTDE3ICgxKSAo
RDE0KZRLAowOSUwtMTJwNDAgKEQxNCmUSwKMC0lMLTFiIChEMTQplEsCjApDQ0w1IChEMTQplEsC
jAtDQ0wyMCAoRDE0KZRLAowLQ0NMMTEgKEQxNCmUSwKMD0NDTDE3ICgyKSAoRDE0KZRLAowPQ1hD
TDEgKDIpIChEMTQplEsCjApDQ0wyIChEMTQplEsCjAtDWENMOSAoRDE0KZRLAowMQ1hDTDEwIChE
MTQplEsCjApDQ0wzIChEMTQplEsCjApDQ0w0IChEMTQplEsCjAxDWENMMTMgKEQxNCmUSwKMC0NY
Q0w1IChEMTQplEsCjA9DQ0wyMiAoMikgKEQxNCmUSwKMFVJpZ2h0IFR1bW91ciAobWcpIEQxNZRL
AnVoYX2UKIwHU2FtcGxlOpRLA4wbU2FtcGxlOiBOaWwgbm9ybSBjZWxscyAoRDcplEsDjA5TYW1w
bGUgY2hlY2sgMpRLA4wNU2FtcGxlOiAoRDE0KZRLA4wcU2FtcGxlOiBOaWwgbm9ybSBjZWxscyAo
RDE0KZRLA4weU2FtcGxlIE5pbCBub3JtYWxpc2VkIExQIChEMTQplEsDjBhTYW1wbGUgUHJpbmZs
YW0gTFAgKEQxNCmUSwOMDlNhbXBsZSBjaGVjayAzlEsDjARkYXRllEsCjApleHBlcmltZW50lEsB
jAl0ZWNobmlxdWWUSwGMBnRpc3N1ZZRLAYwDZGF5lEsBjARjYWdllEsBjAZzYW1wbGWUSwKMBnR1
bW91cpRLAYwJdHJlYXRtZW50lEsBjAVCZWFkc5RLAowGU3RyYWlulEsBjAZHZW5kZXKUSwGMC0Fn
ZSAod2Vla3MplEsCjA5UdW1vdXIgKHJpZ2h0KZRLAYwJVHJlYXRtZW50lEsBjA9TcGxlZW4gKG1n
KSBEMTWUSwKMC0JlYWRzIChEMTQplEsCjAx0dW1vdXJfbW9kZWyUSwF1dWJoFimBlH2UKGgZfZQo
jAphdHRyX2NvbG9ylE5K/v///4aUjAphdHRyX2xhYmVslE5K/v///4aUjAphdHRyX3NoYXBllE5K
/v///4aUjAlhdHRyX3NpemWUaLtLZoaUjAxleGFnZ2VyYXRpb26USwFK/v///4aUjAptdWx0aXNj
YWxllIhK/v///4aUjAlub3JtYWxpemWUiEr+////hpSMDnBjYV9jb21wb25lbnRzlEsUSv7///+G
lIwKcGVycGxleGl0eZRLHkr+////hpSMBWdyYXBolH2UaBFLBHVoMH2UKIwQTGV1a29jeXRlcyAo
RDE0KZRLAowWRW9zaW5vcGhpbHMgKEZTKSAoRDE0KZRLAowWTHltcGhvY3l0ZXMgKEZTKSAoRDE0
KZRLAowYTXllbG9pZCBjZWxscyAoRlMpIChEMTQplEsCjA1CIGNlbGxzIChEMTQplEsCjBFDRDQg
VCBjZWxscyAoRDE0KZRLAowRVHJlZ3MgUEQtMSsgKEQxNCmUSwKMEUNEOCBUIGNlbGxzIChEMTQp
lEsCjBdDRDggVCBjZWxscyBMeTZDKyAoRDE0KZRLAowOTksgY2VsbHMgKEQxNCmUSwKMFE5LIGNl
bGxzIEx5NkMrIChEMTQplEsCjBFFb3Npbm9waGlscyAoRDE0KZRLAowQTWFjcm9waGFnZSAoRDE0
KZRLAowIREMgKEQxNCmUSwKMD0RDIFBELUwxKyAoRDE0KZRLAowUQ0QxMWIrIEx5NkNfRy0gKEQx
NCmUSwKMG0NEMTFiKyBMeTZDX0ctIFBELUwxKyAoRDE0KZRLAowaQ0QxMWIrIEx5NkNpbnQgTHk2
Ry0gKEQxNCmUSwKMD01vbm9jeXRlcyAoRDE0KZRLAowRTmV1dHJvcGhpbHMgKEQxNCmUSwKMD0NY
Q0wxICgxKSAoRDE0KZRLAowMVEdGLWIxIChEMTQplEsCjAtJTC0xOCAoRDE0KZRLAowLSUwtMjMg
KEQxNCmUSwKMD0NDTDIyICgxKSAoRDE0KZRLAowLSUwtMTAgKEQxNCmUSwKMDklMLTEycDcwIChE
MTQplEsCjApJTC02IChEMTQplEsCjAtUTkYtYSAoRDE0KZRLAowLRy1DU0YgKEQxNCmUSwKMD0ND
TDE3ICgxKSAoRDE0KZRLAowOSUwtMTJwNDAgKEQxNCmUSwKMC0lMLTFiIChEMTQplEsCjApDQ0w1
IChEMTQplEsCjAtDQ0wyMCAoRDE0KZRLAowLQ0NMMTEgKEQxNCmUSwKMD0NDTDE3ICgyKSAoRDE0
KZRLAowPQ1hDTDEgKDIpIChEMTQplEsCjApDQ0wyIChEMTQplEsCjAtDWENMOSAoRDE0KZRLAowM
Q1hDTDEwIChEMTQplEsCjApDQ0wzIChEMTQplEsCjApDQ0w0IChEMTQplEsCjAxDWENMMTMgKEQx
NCmUSwKMC0NYQ0w1IChEMTQplEsCjA9DQ0wyMiAoMikgKEQxNCmUSwKMFVJpZ2h0IFR1bW91ciAo
bWcpIEQxNZRLAnVoYX2UKIwHU2FtcGxlOpRLA4wbU2FtcGxlOiBOaWwgbm9ybSBjZWxscyAoRDcp
lEsDjA5TYW1wbGUgY2hlY2sgMpRLA4wNU2FtcGxlOiAoRDE0KZRLA4wcU2FtcGxlOiBOaWwgbm9y
bSBjZWxscyAoRDE0KZRLA4weU2FtcGxlIE5pbCBub3JtYWxpc2VkIExQIChEMTQplEsDjBhTYW1w
bGUgUHJpbmZsYW0gTFAgKEQxNCmUSwOMDlNhbXBsZSBjaGVjayAzlEsDjARkYXRllEsCjApleHBl
cmltZW50lEsBjAl0ZWNobmlxdWWUSwGMBnRpc3N1ZZRLAYwDZGF5lEsBjARjYWdllEsBjAZzYW1w
bGWUSwKMBnR1bW91cpRLAYwJdHJlYXRtZW50lEsBjAVCZWFkc5RLAowGU3RyYWlulEsBjAZHZW5k
ZXKUSwGMC0FnZSAod2Vla3MplEsCjA5UdW1vdXIgKHJpZ2h0KZRLAYwJVHJlYXRtZW50lEsBjA9T
cGxlZW4gKG1nKSBEMTWUSwKMC0JlYWRzIChEMTQplEsCdXViaBYpgZR9lChoGX2UKIwKYXR0cl9j
b2xvcpROSv7///+GlIwKYXR0cl9sYWJlbJROSv7///+GlIwKYXR0cl9zaGFwZZROSv7///+GlIwJ
YXR0cl9zaXpllGodAQAAS2aGlIwMZXhhZ2dlcmF0aW9ulEsBSv7///+GlIwKbXVsdGlzY2FsZZSI
Sv7///+GlIwJbm9ybWFsaXpllIhK/v///4aUjA5wY2FfY29tcG9uZW50c5RLFEr+////hpSMCnBl
cnBsZXhpdHmUSx5K/v///4aUjAVncmFwaJR9lGgRSwR1aDB9lCho70sCaPBLAmjxSwJo8ksCaPNL
Amj0SwJo9UsCaPZLAmj3SwJo+EsCaPlLAmj6SwJo+0sCaPxLAmj9SwJo/ksCaP9LAmoAAQAASwJq
AQEAAEsCagIBAABLAmoDAQAASwJqBAEAAEsCagUBAABLAmoGAQAASwJqBwEAAEsCaggBAABLAmoJ
AQAASwJqCgEAAEsCagsBAABLAmoMAQAASwJqDQEAAEsCag4BAABLAmoPAQAASwJqEAEAAEsCahEB
AABLAmoSAQAASwJqEwEAAEsCahQBAABLAmoVAQAASwJqFgEAAEsCahcBAABLAmoYAQAASwJqGQEA
AEsCahoBAABLAmobAQAASwJqHAEAAEsCdWhhfZQoah8BAABLA2ogAQAASwNqIQEAAEsDaiIBAABL
A2ojAQAASwNqJAEAAEsDaiUBAABLA2omAQAASwNqJwEAAEsCaigBAABLAWopAQAASwFqKgEAAEsB
aisBAABLAWosAQAASwFqLQEAAEsCai4BAABLAWovAQAASwFqMAEAAEsCajEBAABLAWoyAQAASwFq
MwEAAEsCajQBAABLAWo1AQAASwFqNgEAAEsCajcBAABLAmodAQAASwJ1dWJoFimBlH2UKGgZfZQo
ajsBAACMDHR1bW91cl9tb2RlbJRLZYaUaj0BAABOSv7///+GlGo/AQAATkr+////hpRqQQEAAE5K
/v///4aUakMBAABLAUr+////hpRqRQEAAIlK/v///4aUakcBAACISv7///+GlGpJAQAASxRK/v//
/4aUaksBAABLHkr+////hpRqTQEAAH2UaBFLBHVoMH2UKIwXQ0Q4IFQgY2VsbHMgTHk2QysgKEQx
NCmUSwKMGE15ZWxvaWQgY2VsbHMgKEZTKSAoRDE0KZRLAowRTmV1dHJvcGhpbHMgKEQxNCmUSwKM
EExldWtvY3l0ZXMgKEQxNCmUSwKMC0ctQ1NGIChEMTQplEsCjA9Nb25vY3l0ZXMgKEQxNCmUSwKM
FENEMTFiKyBMeTZDX0ctIChEMTQplEsCjBZFb3Npbm9waGlscyAoRlMpIChEMTQplEsCjBpDRDEx
YisgTHk2Q2ludCBMeTZHLSAoRDE0KZRLAowIREMgKEQxNCmUSwKMEUVvc2lub3BoaWxzIChEMTQp
lEsCjA9EQyBQRC1MMSsgKEQxNCmUSwKMDk5LIGNlbGxzIChEMTQplEsCjBFUcmVncyBQRC0xKyAo
RDE0KZRLAowMQ1hDTDEwIChEMTQplEsCjBtDRDExYisgTHk2Q19HLSBQRC1MMSsgKEQxNCmUSwKM
CkNDTDIgKEQxNCmUSwKMD0NYQ0wxICgxKSAoRDE0KZRLAowWTHltcGhvY3l0ZXMgKEZTKSAoRDE0
KZRLAowUTksgY2VsbHMgTHk2QysgKEQxNCmUSwKMDHR1bW91cl9tb2RlbJRLAXVoYX2UKIwHU2Ft
cGxlOpRLA4wbU2FtcGxlOiBOaWwgbm9ybSBjZWxscyAoRDcplEsDjA5TYW1wbGUgY2hlY2sgMpRL
A4wNU2FtcGxlOiAoRDE0KZRLA4wcU2FtcGxlOiBOaWwgbm9ybSBjZWxscyAoRDE0KZRLA4weU2Ft
cGxlIE5pbCBub3JtYWxpc2VkIExQIChEMTQplEsDjBhTYW1wbGUgUHJpbmZsYW0gTFAgKEQxNCmU
SwOMDlNhbXBsZSBjaGVjayAzlEsDjARkYXRllEsCjApleHBlcmltZW50lEsBjAl0ZWNobmlxdWWU
SwGMBnRpc3N1ZZRLAYwDZGF5lEsBjARjYWdllEsBjAZzYW1wbGWUSwKMBnR1bW91cpRLAYwJdHJl
YXRtZW50lEsBjAVCZWFkc5RLAowGU3RyYWlulEsBjAZHZW5kZXKUSwGMC0FnZSAod2Vla3MplEsC
jA5UdW1vdXIgKHJpZ2h0KZRLAYwJVHJlYXRtZW50lEsBjA9TcGxlZW4gKG1nKSBEMTWUSwKMC0Jl
YWRzIChEMTQplEsCjBVSaWdodCBUdW1vdXIgKG1nKSBEMTWUSwJ1dWJoFimBlH2UKGgZfZQojAph
dHRyX2NvbG9ylGh9S2WGlIwKYXR0cl9sYWJlbJROSv7///+GlIwKYXR0cl9zaGFwZZROSv7///+G
lIwJYXR0cl9zaXpllGhgS2aGlIwMZXhhZ2dlcmF0aW9ulEsBSv7///+GlIwKbXVsdGlzY2FsZZSI
Sv7///+GlIwJbm9ybWFsaXpllIhK/v///4aUjA5wY2FfY29tcG9uZW50c5RLFEr+////hpSMCnBl
cnBsZXhpdHmUSx5K/v///4aUjAVncmFwaJR9lGgRSwR1aDB9lCiMCkNYQ0w1IChENymUSwKMCkct
Q1NGIChENymUSwKMEE5ldXRyb3BoaWxzIChENymUSwKMF015ZWxvaWQgY2VsbHMgKEZTKSAoRDcp
lEsCjBNDRDExYisgTHk2Q19HLSAoRDcplEsCjA9MZXVrb2N5dGVzIChENymUSwKMDk1vbm9jeXRl
cyAoRDcplEsCjBpDRDExYisgTHk2Q19HLSBQRC1MMSsgKEQ3KZRLAowOQ1hDTDEgKDEpIChENymU
SwKMCUlMLTYgKEQ3KZRLAowOQ1hDTDEgKDIpIChENymUSwKMDkNDTDE3ICgxKSAoRDcplEsCjApU
TkYtYSAoRDcplEsCjAtDWENMMTMgKEQ3KZRLAowOREMgUEQtTDErIChENymUSwKMB0RDIChENymU
SwKMDUlMLTEycDQwIChENymUSwKMCkNYQ0w5IChENymUSwKMEENENCBUIGNlbGxzIChENymUSwKM
DkNDTDIyICgxKSAoRDcplEsCjAx0dW1vdXJfbW9kZWyUSwF1aGF9lCiMB1NhbXBsZTqUSwOMG1Nh
bXBsZTogTmlsIG5vcm0gY2VsbHMgKEQ3KZRLA4wOU2FtcGxlIGNoZWNrIDKUSwOMHVNhbXBsZSBO
aWwgbm9ybWFsaXNlZCBMUCAoRDcplEsDjBdTYW1wbGUgUHJpbmZsYW0gTFAgKEQ3KZRLA4wMU2Ft
cGxlIGNoZWNrlEsDjBlTYW1wbGUgbWV0YSBkYXRhIGFuZCBtYXNzlEsDjARkYXRllEsCjApleHBl
[truncated: 324,012 more chars]
