# Supplementary material for: Machine learning predicts cancer subtypes and progression from blood immune signatures
Source: PLoS One. 2022 Feb 28;17(2):e0264631. doi: 10.1371/journal.pone.0264631 (PMC8884497; doi:10.1371/journal.pone.0264631)
Supplement: S4 File — (OWS) [file pone.0264631.s012.ows]

<?xml version='1.0' encoding='utf-8'?>
<scheme description="" title="" version="2.0">
	<nodes>
		<node id="0" name="File" position="(89.0, 55.0)" project_name="Orange3" qualified_name="Orange.widgets.data.owfile.OWFile" title="File" version="" />
		<node id="1" name="Select Rows" position="(217.0, 55.0)" project_name="Orange3" qualified_name="Orange.widgets.data.owselectrows.OWSelectRows" title="Select Rows" version="" />
		<node id="2" name="Select Columns" position="(357.0, 54.0)" project_name="Orange3" qualified_name="Orange.widgets.data.owselectcolumns.OWSelectAttributes" title="Select Columns" version="" />
		<node id="3" name="Distances" position="(495.0, 52.0)" project_name="Orange3" qualified_name="Orange.widgets.unsupervised.owdistances.OWDistances" title="Distances" version="" />
		<node id="4" name="MDS" position="(619.0, 53.0)" project_name="Orange3" qualified_name="Orange.widgets.unsupervised.owmds.OWMDS" title="MDS" version="" />
	</nodes>
	<links>
		<link enabled="true" id="0" sink_channel="Data" sink_node_id="1" source_channel="Data" source_node_id="0" />
		<link enabled="true" id="1" sink_channel="Data" sink_node_id="2" source_channel="Matching Data" source_node_id="1" />
		<link enabled="true" id="2" sink_channel="Data" sink_node_id="3" source_channel="Data" source_node_id="2" />
		<link enabled="true" id="3" sink_channel="Distances" sink_node_id="4" source_channel="Distances" source_node_id="3" />
	</links>
	<annotations />
	<thumbnail />
	<node_properties>
		<properties format="pickle" node_id="0">gASV9AwAAAAAAAB9lCiMEmNvbnRyb2xBcmVhVmlzaWJsZZSIjAxyZWNlbnRfcGF0aHOUXZQojB5v
cmFuZ2V3aWRnZXQudXRpbHMuZmlsZWRpYWxvZ3OUjApSZWNlbnRQYXRolJOUKYGUfZQojAdhYnNw
YXRolIx5Ly9taHNkYXRhLmFudS5lZHUuYXUvbWhzL1dPUktHUn4xL2pjc21yL1JPTGFiL0ktQ1VC
RX4yL01BTlVBTH4xL01BQ0hJTn4xL1JFR1JFU34xL0RBWTc0VH4xL0xFQVZFT34xL05PTlJFUH4x
L1JGUFJFRH4zLkNTVpSMBnByZWZpeJROjAdyZWxwYXRolE6MBXRpdGxllIwAlIwFc2hlZXSUaA6M
C2ZpbGVfZm9ybWF0lE51YmgGKYGUfZQoaAmM1i9Wb2x1bWVzL2FudS9qY3Ntci9ST0xhYi9JLUN1
YmUgRGF0YWJhc2UvTWFudWFsIGRhdGFiYXNlL01hY2hpbmUgbGVhcm5pbmcgcGlwZWxpbmUvUmVn
cmVzc2lvbiBwaXBsaW5lIGZvciBwYXBlci9EYXkgMTQgQ1QyNi9sZWF2ZSBvbmUgb3V0IG5vIHNl
ZWQvUkYxMCBQcmVkaWN0IENUMjYgbWFzcyBmcm9tIGRheSA3IGFuZCAxNCBhbGwgZGF0YSA1IHRv
cCBmZWF0dXJlcy5jc3aUaAtOaAxOaA1oDmgPaA5oEIwYT3JhbmdlLmRhdGEuaW8uQ1NWUmVhZGVy
lHViaAYpgZR9lChoCYyAL0FwcGxpY2F0aW9ucy9PcmFuZ2UzLmFwcC9Db250ZW50cy9GcmFtZXdv
cmtzL1B5dGhvbi5mcmFtZXdvcmsvVmVyc2lvbnMvMy43L2xpYi9weXRob24zLjcvc2l0ZS1wYWNr
YWdlcy9PcmFuZ2UvZGF0YXNldHMvaXJpcy50YWKUaAuMD3NhbXBsZS1kYXRhc2V0c5RoDIwIaXJp
cy50YWKUaA1oDmgPaA5oEE51YmgGKYGUfZQoaAmMgy9BcHBsaWNhdGlvbnMvT3JhbmdlMy5hcHAv
Q29udGVudHMvRnJhbWV3b3Jrcy9QeXRob24uZnJhbWV3b3JrL1ZlcnNpb25zLzMuNy9saWIvcHl0
aG9uMy43L3NpdGUtcGFja2FnZXMvT3JhbmdlL2RhdGFzZXRzL3RpdGFuaWMudGFilGgLaBhoDIwL
dGl0YW5pYy50YWKUaA1oDmgPaA5oEE51YmgGKYGUfZQoaAmMgy9BcHBsaWNhdGlvbnMvT3Jhbmdl
My5hcHAvQ29udGVudHMvRnJhbWV3b3Jrcy9QeXRob24uZnJhbWV3b3JrL1ZlcnNpb25zLzMuNy9s
aWIvcHl0aG9uMy43L3NpdGUtcGFja2FnZXMvT3JhbmdlL2RhdGFzZXRzL2hvdXNpbmcudGFilGgL
aBhoDIwLaG91c2luZy50YWKUaA1oDmgPaA5oEE51YmgGKYGUfZQoaAmMiS9BcHBsaWNhdGlvbnMv
T3JhbmdlMy5hcHAvQ29udGVudHMvRnJhbWV3b3Jrcy9QeXRob24uZnJhbWV3b3JrL1ZlcnNpb25z
LzMuNy9saWIvcHl0aG9uMy43L3NpdGUtcGFja2FnZXMvT3JhbmdlL2RhdGFzZXRzL2hlYXJ0X2Rp
c2Vhc2UudGFilGgLaBhoDIwRaGVhcnRfZGlzZWFzZS50YWKUaA1oDmgPaA5oEE51YmgGKYGUfZQo
aAmMii9BcHBsaWNhdGlvbnMvT3JhbmdlMy5hcHAvQ29udGVudHMvRnJhbWV3b3Jrcy9QeXRob24u
ZnJhbWV3b3JrL1ZlcnNpb25zLzMuNy9saWIvcHl0aG9uMy43L3NpdGUtcGFja2FnZXMvT3Jhbmdl
L2RhdGFzZXRzL2Jyb3duLXNlbGVjdGVkLnRhYpRoC2gYaAyMEmJyb3duLXNlbGVjdGVkLnRhYpRo
DWgOaA9oDmgQTnViaAYpgZR9lChoCYx/L0FwcGxpY2F0aW9ucy9PcmFuZ2UzLmFwcC9Db250ZW50
cy9GcmFtZXdvcmtzL1B5dGhvbi5mcmFtZXdvcmsvVmVyc2lvbnMvMy43L2xpYi9weXRob24zLjcv
c2l0ZS1wYWNrYWdlcy9PcmFuZ2UvZGF0YXNldHMvem9vLnRhYpRoC2gYaAyMB3pvby50YWKUaA1o
DmgPaA5oEE51YmWMC3JlY2VudF91cmxzlF2UjBNzYXZlZFdpZGdldEdlb21ldHJ5lENCAdnQywAD
AAAAAAGkAAAAmwAABAcAAALAAAABpAAAAJsAAAQHAAACwAAAAAAAAAAABaAAAAGkAAAAmwAABAcA
AALAlIwLc2hlZXRfbmFtZXOUfZSMBnNvdXJjZZRLAIwDdXJslGgOjA1kb21haW5fZWRpdG9ylH2U
jAtfX3ZlcnNpb25fX5RLAYwQY29udGV4dF9zZXR0aW5nc5RdlCiMFW9yYW5nZXdpZGdldC5zZXR0
aW5nc5SMB0NvbnRleHSUk5QpgZR9lCiMBnZhbHVlc5R9lCiMCXZhcmlhYmxlc5RdlIwNZG9tYWlu
X2VkaXRvcpR9lGhCXZQoXZQojAdUdSAobWcplIwUT3JhbmdlLmRhdGEudmFyaWFibGWUjBJDb250
aW51b3VzVmFyaWFibGWUk5RLAGgOiGVdlCiMCFJGMyAoRDcplGhLSwBoDohlXZQojApHLUNTRiAo
RDcplGhLSwBoDohlXZQojAtDWENMMTMgKEQ3KZRoS0sAaA6IZV2UKIwJSUwtNiAoRDcplGhLSwBo
DohlXZQojAtDWENMMTAgKEQ3KZRoS0sAaA6IZV2UKIwNQ0NMMTcoMSkgKEQ3KZRoS0sAaA6IZV2U
KIwKTXllbCAoRDE0KZRoS0sAaA6IZV2UKIwKTmV1dCAoRDE0KZRoS0sAaA6IZV2UKIwNQiBjZWxs
cyAoRDE0KZRoS0sAaA6IZV2UKIwOQy9HLSBMMSsgKEQxNCmUaEtLAGgOiGVdlCiMC0lMLTE4IChE
MTQplGhLSwBoDohlXZQojAdTYW1wbGU6lGhJjA5TdHJpbmdWYXJpYWJsZZSTlEsCaA6JZV2UKIwQ
U2FtcGxlOiBEMTRjaGVja5RoZUsCaA6JZWVzaDhLAXWMCmF0dHJpYnV0ZXOUKGhISwKGlGhNSwKG
lGhPSwKGlGhRSwKGlGhTSwKGlGhVSwKGlGhXSwKGlGhZSwKGlGhbSwKGlGhdSwKGlGhfSwKGlGhh
SwKGlHSUjAVtZXRhc5RoY0sDhpRoZ0sDhpSGlIwKY2xhc3NfdmFyc5QpjBJtb2RpZmllZF92YXJp
YWJsZXOUXZR1Ymg9KYGUfZQoaEB9lChoQl2UaER9lGhCXZQoXZQojAdUdSAobWcplGhLSwBoDohl
XZQojAlSRjEwIChENymUaEtLAGgOiGVdlCiMDkNDTDE3ICgyKSAoRDcplGhLSwBoDohlXZQojAtD
WENMMTAgKEQ3KZRoS0sAaA6IZV2UKIwOQ1hDTDEgKDIpIChENymUaEtLAGgOiGVdlCiMDk15ZWwg
KEZTKSAoRDcplGhLSwBoDohlXZQojAlDQ0wyIChENymUaEtLAGgOiGVdlCiMDUNpbnQvRy0gKEQx
NCmUaEtLAGgOiGVdlCiMD015ZWwgKEZTKSAoRDE0KZRoS0sAaA6IZV2UKIwOQy9HLSBMMSsgKEQx
NCmUaEtLAGgOiGVdlCiMCk5ldXQgKEQxNCmUaEtLAGgOiGVdlCiMC0lMLTEwIChEMTQplGhLSwBo
DohlXZQojAlSRjMgKEQxNCmUaEtLAGgOiGVdlCiMB1NhbXBsZTqUaGVLAmgOiWVlc2g4SwF1aGgo
aIRLAoaUaIZLAoaUaIhLAoaUaIpLAoaUaIxLAoaUaI5LAoaUaJBLAoaUaJJLAoaUaJRLAoaUaJZL
AoaUaJhLAoaUaJpLAoaUaJxLAoaUdJRodmieSwOGlIWUaHopaHtdlHViaD0pgZR9lChoQH2UKGhC
XZRoRH2UaEJdlChdlCiMDHNlcGFsIGxlbmd0aJRoS0sAaA6IZV2UKIwLc2VwYWwgd2lkdGiUaEtL
AGgOiGVdlCiMDHBldGFsIGxlbmd0aJRoS0sAaA6IZV2UKIwLcGV0YWwgd2lkdGiUaEtLAGgOiGVd
lCiMBGlyaXOUaEmMEERpc2NyZXRlVmFyaWFibGWUk5RLAYwsSXJpcy1zZXRvc2EsIElyaXMtdmVy
c2ljb2xvciwgSXJpcy12aXJnaW5pY2GUiWVlc2g4SwF1aGgoaLdLAoaUaLlLAoaUaLtLAoaUaL1L
AoaUdJRodiloemi/XZQojAtJcmlzLXNldG9zYZSMD0lyaXMtdmVyc2ljb2xvcpSMDklyaXMtdmly
Z2luaWNhlGWGlIWUaHtdlHViZXUu
</properties>
		<properties format="pickle" node_id="1">gASVrQMAAAAAAAB9lCiMC2F1dG9fY29tbWl0lIiMEmNvbnRyb2xBcmVhVmlzaWJsZZSIjBBwdXJn
ZV9hdHRyaWJ1dGVzlImMDXB1cmdlX2NsYXNzZXOUiYwTc2F2ZWRXaWRnZXRHZW9tZXRyeZRDQgHZ
0MsAAwAAAAABpAAAAOYAAAP7AAACdQAAAaQAAADmAAAD+wAAAnUAAAAAAAAAAAWgAAABpAAAAOYA
AAP7AAACdZSMEHVwZGF0ZV9vbl9jaGFuZ2WUiIwLX192ZXJzaW9uX1+USwKMEGNvbnRleHRfc2V0
dGluZ3OUXZQojBVvcmFuZ2V3aWRnZXQuc2V0dGluZ3OUjAdDb250ZXh0lJOUKYGUfZQojAZ2YWx1
ZXOUfZQojApjb25kaXRpb25zlF2UaAhLAnWMCmF0dHJpYnV0ZXOUfZQojAdUdSAobWcplEsCjAhS
RjMgKEQ3KZRLAowKRy1DU0YgKEQ3KZRLAowLQ1hDTDEzIChENymUSwKMCUlMLTYgKEQ3KZRLAowL
Q1hDTDEwIChENymUSwKMDUNDTDE3KDEpIChENymUSwKMCk15ZWwgKEQxNCmUSwKMCk5ldXQgKEQx
NCmUSwKMDUIgY2VsbHMgKEQxNCmUSwKMDkMvRy0gTDErIChEMTQplEsCjAtJTC0xOCAoRDE0KZRL
AnWMBW1ldGFzlH2UKIwHU2FtcGxlOpRLA4wQU2FtcGxlOiBEMTRjaGVja5RLA3V1YmgNKYGUfZQo
aBB9lChoEl2UaAhLAnVoFH2UKIwHVHUgKG1nKZRLAowJUkYxMCAoRDcplEsCjA5DQ0wxNyAoMikg
KEQ3KZRLAowLQ1hDTDEwIChENymUSwKMDkNYQ0wxICgyKSAoRDcplEsCjA5NeWVsIChGUykgKEQ3
KZRLAowJQ0NMMiAoRDcplEsCjA1DaW50L0ctIChEMTQplEsCjA9NeWVsIChGUykgKEQxNCmUSwKM
DkMvRy0gTDErIChEMTQplEsCjApOZXV0IChEMTQplEsCjAtJTC0xMCAoRDE0KZRLAowJUkYzIChE
MTQplEsCdWgifZSMB1NhbXBsZTqUSwNzdWJoDSmBlH2UKGgQfZQoaBJdlCiMBGlyaXOUSwFLAF2U
jACUYXSUYWgISwJ1aBR9lCiMDHNlcGFsIGxlbmd0aJRLAowLc2VwYWwgd2lkdGiUSwKMDHBldGFs
IGxlbmd0aJRLAowLcGV0YWwgd2lkdGiUSwJoPksBdWgifZR1YmV1Lg==
</properties>
		<properties format="pickle" node_id="2">gASVXgUAAAAAAAB9lCiMC2F1dG9fY29tbWl0lIiMEmNvbnRyb2xBcmVhVmlzaWJsZZSIjBNpZ25v
cmVfbmV3X2ZlYXR1cmVzlImME3NhdmVkV2lkZ2V0R2VvbWV0cnmUQ0IB2dDLAAMAAAAAAaQAAAAf
AAAEnwAAA1oAAAGkAAAAHwAABJ8AAANaAAAAAAAAAAAFoAAAAaQAAAAfAAAEnwAAA1qUjBJ1c2Vf
aW5wdXRfZmVhdHVyZXOUiYwLX192ZXJzaW9uX1+USwGMEGNvbnRleHRfc2V0dGluZ3OUXZQojBVv
cmFuZ2V3aWRnZXQuc2V0dGluZ3OUjAdDb250ZXh0lJOUKYGUfZQojAZ2YWx1ZXOUfZQojBFkb21h
aW5fcm9sZV9oaW50c5R9lCiMCFJGMyAoRDcplEsChpSMCWF2YWlsYWJsZZRLAIaUjAtDWENMMTAg
KEQ3KZRLAoaUaBVLAYaUjA1DQ0wxNygxKSAoRDcplEsChpRoFUsChpSMCk15ZWwgKEQxNCmUSwKG
lGgVSwOGlIwLSUwtMTggKEQxNCmUSwKGlGgVSwSGlIwHVHUgKG1nKZRLAoaUjAlhdHRyaWJ1dGWU
SwCGlIwKRy1DU0YgKEQ3KZRLAoaUaCVLAYaUjAtDWENMMTMgKEQ3KZRLAoaUaCVLAoaUjAlJTC02
IChENymUSwKGlGglSwOGlIwOQy9HLSBMMSsgKEQxNCmUSwKGlGglSwSGlIwKTmV1dCAoRDE0KZRL
AoaUaCVLBYaUjA1CIGNlbGxzIChEMTQplEsChpRoJUsGhpSMB1NhbXBsZTqUSwOGlIwEbWV0YZRL
AIaUjBBTYW1wbGU6IEQxNGNoZWNrlEsDhpRoO0sBhpR1Sv7///+GlGgHSwF1jAphdHRyaWJ1dGVz
lH2UKGgjSwJoE0sCaCdLAmgqSwJoLUsCaBdLAmgaSwJoHUsCaDNLAmg2SwJoMEsCaCBLAnWMBW1l
dGFzlH2UKGg5SwNoPUsDdXViaAwpgZR9lChoD32UKGgRfZQojAlSRjEwIChENymUSwKGlGgVSwCG
lIwJUkYzIChEMTQplEsChpRoFUsBhpSMD015ZWwgKEZTKSAoRDE0KZRLAoaUaBVLAoaUjAdUdSAo
bWcplEsChpRoJUsAhpSMDkNDTDE3ICgyKSAoRDcplEsChpRoJUsBhpSMC0NYQ0wxMCAoRDcplEsC
hpRoJUsChpSMDkNYQ0wxICgyKSAoRDcplEsChpRoJUsDhpSMDk15ZWwgKEZTKSAoRDcplEsChpRo
JUsEhpSMCUNDTDIgKEQ3KZRLAoaUaCVLBYaUjA1DaW50L0ctIChEMTQplEsChpRoJUsGhpSMDkMv
Ry0gTDErIChEMTQplEsChpRoJUsHhpSMCk5ldXQgKEQxNCmUSwKGlGglSwiGlIwLSUwtMTAgKEQx
NCmUSwKGlGglSwmGlIwHU2FtcGxlOpRLA4aUaDtLAIaUdUr+////hpRoB0sBdWhBfZQoaFJLAmhJ
SwJoVUsCaFhLAmhbSwJoXksCaGFLAmhkSwJoT0sCaGdLAmhqSwJobUsCaExLAnVoQ32UaHBLA3N1
YmgMKYGUfZQoaA99lChoEX2UKIwMc2VwYWwgbGVuZ3RolEsChpRoJUsAhpSMC3NlcGFsIHdpZHRo
lEsChpRoJUsBhpSMDHBldGFsIGxlbmd0aJRLAoaUaCVLAoaUjAtwZXRhbCB3aWR0aJRLAoaUaCVL
A4aUjARpcmlzlEsBhpSMBWNsYXNzlEsAhpR1Sv7///+GlGgHSwF1aEF9lChoeksCaH1LAmiASwJo
g0sCaIZLAXVoQ32UdWJldS4=
</properties>
		<properties format="literal" node_id="3">{'autocommit': True, 'axis': 1, 'controlAreaVisible': True, 'metric_idx': 5, 'normalized_dist': False, 'savedWidgetGeometry': b'\x01\xd9\xd0\xcb\x00\x03\x00\x00\x00\x00\x02{\x00\x00\x01&lt;\x00\x00\x03$\x00\x00\x02\x1f\x00\x00\x02{\x00\x00\x01&lt;\x00\x00\x03$\x00\x00\x02\x1f\x00\x00\x00\x00\x00\x00\x00\x00\x05\xa0\x00\x00\x02{\x00\x00\x01&lt;\x00\x00\x03$\x00\x00\x02\x1f', '__version__': 3}</properties>
		<properties format="pickle" node_id="4">gASVhwIAAAAAAAB9lCiMC2F1dG9fY29tbWl0lIiMEmNvbnRyb2xBcmVhVmlzaWJsZZSIjA5pbml0
aWFsaXphdGlvbpRLAIwIbWF4X2l0ZXKUTSwBjAxyZWZyZXNoX3JhdGWUSwOME3NhdmVkV2lkZ2V0
R2VvbWV0cnmUQ0IB2dDLAAMAAAAAArMAAAG4AAAFCwAAAvEAAAK0AAAB1wAABQoAAALwAAAAAAAA
AAAFoAAAArQAAAHXAAAFCgAAAvCUjAlzZWxlY3Rpb26UTowPdmlzdWFsX3NldHRpbmdzlH2UKIwF
Rm9udHOUjAtGb250IGZhbWlseZRoDIeUjAVBcmlhbJRoC4wFTGFiZWyUjAlGb250IHNpemWUh5RL
CnWMBWdyYXBolH2UKIwLYWxwaGFfdmFsdWWUS4CMDWNsYXNzX2RlbnNpdHmUiYwPY29ubmVjdGVk
X3BhaXJzlEsUjAtqaXR0ZXJfc2l6ZZRLAIwTbGFiZWxfb25seV9zZWxlY3RlZJSJjAtwb2ludF93
aWR0aJRLCowJc2hvd19ncmlklImMC3Nob3dfbGVnZW5klIh1jAtfX3ZlcnNpb25fX5RLA4wQY29u
dGV4dF9zZXR0aW5nc5RdlIwVb3Jhbmdld2lkZ2V0LnNldHRpbmdzlIwHQ29udGV4dJSTlCmBlH2U
KIwGdmFsdWVzlH2UKIwKYXR0cl9jb2xvcpROSv7///+GlIwKYXR0cl9sYWJlbJSMBmxhYmVsc5RL
Z4aUjAphdHRyX3NoYXBllE5K/v///4aUjAlhdHRyX3NpemWUTkr+////hpRoEn2UaBxLA3WMCmF0
dHJpYnV0ZXOUfZSMBW1ldGFzlH2UaClLA3N1YmF1Lg==
</properties>
	</node_properties>
	<session_state>
		<window_groups />
	</session_state>
</scheme>
